# Supplementary material for: Learning about the Ellsberg Paradox reduces, but does not abolish, ambiguity aversion
Source: PLoS One. 2020 Mar 4;15(3):e0228782. doi: 10.1371/journal.pone.0228782 (PMC7055742; doi:10.1371/journal.pone.0228782)
Supplement: S1 Dataset — (ZIP) [file pone.0228782.s009.zip]

Archive with 165 entries (163 files):
- S1_dataset/._.DS_Store
- S1_dataset/._data_column_naming.xlsx
- S1_dataset/._preprocessed_data.csv
- S1_dataset/._ReadMe.txt
- S1_dataset/._statistical_analysis.R
- S1_dataset/._trial_choice.csv
- S1_dataset/.DS_Store
- S1_dataset/data_column_naming.xlsx
- S1_dataset/EF/
- S1_dataset/EF/._print_trial_choice_allsub_olddata.m
- S1_dataset/EF/._rt_by_uncertainty_olddata.m
- S1_dataset/EF/1176.txt
- S1_dataset/EF/1197.txt
- S1_dataset/EF/1261.txt
- S1_dataset/EF/1271.txt
- S1_dataset/EF/1297.txt
- S1_dataset/EF/1501.txt
- S1_dataset/EF/1506.txt
- S1_dataset/EF/1518.txt
- S1_dataset/EF/1519.txt
- S1_dataset/EF/1520.txt
- S1_dataset/EF/1535.txt
- S1_dataset/EF/1536.txt
- S1_dataset/EF/1537.txt
- S1_dataset/EF/1539.txt
- S1_dataset/EF/1543.txt
- S1_dataset/EF/1545.txt
- S1_dataset/EF/1546.txt
- S1_dataset/EF/1547.txt
- S1_dataset/EF/1551.txt
- S1_dataset/EF/1552.txt
- S1_dataset/EF/1553.txt
- S1_dataset/EF/1554.txt
- S1_dataset/EF/1555.txt
- S1_dataset/EF/1556.txt
- S1_dataset/EF/1557.txt
- S1_dataset/EF/1558.txt
- S1_dataset/EF/1559.txt
- S1_dataset/EF/1560.txt
- S1_dataset/EF/1583.txt
- S1_dataset/EF/1585.txt
- S1_dataset/EF/1586.txt
- S1_dataset/EF/1587.txt
- S1_dataset/EF/1588.txt
- S1_dataset/EF/1590.txt
- S1_dataset/EF/1684.txt
- S1_dataset/EF/1685.txt
- S1_dataset/EF/1687.txt
- S1_dataset/EF/1689.txt
- S1_dataset/EF/1690.txt
- S1_dataset/EF/1694.txt
- S1_dataset/EF/1696.txt
- S1_dataset/EF/1697.txt
- S1_dataset/EF/1699.txt
- S1_dataset/EF/1858.txt
- S1_dataset/EF/1860.txt
- S1_dataset/EF/1861.txt
- S1_dataset/EF/1921.txt
- S1_dataset/EF/1922.txt
- S1_dataset/EF/1923.txt
- S1_dataset/EF/1950.txt
- S1_dataset/EF/1971.txt
- S1_dataset/EF/1972.txt
- S1_dataset/EF/1973.txt
- S1_dataset/EF/1974.txt
- S1_dataset/EF/1975.txt
- S1_dataset/EF/1976.txt
- S1_dataset/EF/1977.txt
- S1_dataset/EF/1978.txt
- S1_dataset/EF/1979.txt
- S1_dataset/EF/1980.txt
- S1_dataset/EF/ambig_utility.m
- S1_dataset/EF/choice_prob_ambigNrisk.m
- S1_dataset/EF/choice_prob_by_uncertainty_EF.m
- S1_dataset/EF/fit_ambigNrisk_change_EF_Constrained_riskOnly.m
- S1_dataset/EF/fit_ambigNrisk_model_Constrained_riskOnly.m
- S1_dataset/EF/getChoicesEprimeLogBehavior_ambigChange_EF.m
- S1_dataset/EF/print_trial_choice_allsub_olddata.m
- S1_dataset/EF/rt_by_uncertainty_olddata.m
- S1_dataset/preprocessed_data.csv
- S1_dataset/ReadMe.txt
- S1_dataset/RJ/
- S1_dataset/RJ/._.DS_Store
- S1_dataset/RJ/._print_trial_choice_allsub.m
- S1_dataset/RJ/._rt_by_uncertainty.m
- S1_dataset/RJ/.DS_Store
- S1_dataset/RJ/2501.txt
- S1_dataset/RJ/2502.txt
- S1_dataset/RJ/2503.txt
- S1_dataset/RJ/2504.txt
- S1_dataset/RJ/2505.txt
- S1_dataset/RJ/2506.txt
- S1_dataset/RJ/2507.txt
- S1_dataset/RJ/2508.txt
- S1_dataset/RJ/2509.txt
- S1_dataset/RJ/2510.txt
- S1_dataset/RJ/2511.txt
- S1_dataset/RJ/2512.txt
- S1_dataset/RJ/2513.txt
- S1_dataset/RJ/2514.txt
- S1_dataset/RJ/2515.txt
- S1_dataset/RJ/2516.txt
- S1_dataset/RJ/2517.txt
- S1_dataset/RJ/2518.txt
- S1_dataset/RJ/2519.txt
- S1_dataset/RJ/2520.txt
- S1_dataset/RJ/2522.txt
- S1_dataset/RJ/2523.txt
- S1_dataset/RJ/2524.txt
- S1_dataset/RJ/2525.txt
- S1_dataset/RJ/2526.txt
- S1_dataset/RJ/2527.txt
- S1_dataset/RJ/2528.txt
- S1_dataset/RJ/2529.txt
- S1_dataset/RJ/2530.txt
- S1_dataset/RJ/2531.txt
- S1_dataset/RJ/2532.txt
- S1_dataset/RJ/2533.txt
- S1_dataset/RJ/2534.txt
- S1_dataset/RJ/2535.txt
- S1_dataset/RJ/2536.txt
- S1_dataset/RJ/2537.txt
- S1_dataset/RJ/2538.txt
- S1_dataset/RJ/2539.txt
- S1_dataset/RJ/2540.txt
- S1_dataset/RJ/2541.txt
- S1_dataset/RJ/2542.txt
- S1_dataset/RJ/2543.txt
- S1_dataset/RJ/2544.txt
- S1_dataset/RJ/2545.txt
- S1_dataset/RJ/2546.txt
- S1_dataset/RJ/2547.txt
- S1_dataset/RJ/2548.txt
- S1_dataset/RJ/2549.txt
- S1_dataset/RJ/2550.txt
- S1_dataset/RJ/2561.txt
- S1_dataset/RJ/2563.txt
- S1_dataset/RJ/2564.txt
- S1_dataset/RJ/2565.txt
- S1_dataset/RJ/2566.txt
- S1_dataset/RJ/2567.txt
- S1_dataset/RJ/2568.txt
- S1_dataset/RJ/2569.txt
- S1_dataset/RJ/2570.txt
- S1_dataset/RJ/2571.txt
- S1_dataset/RJ/2572.txt
- S1_dataset/RJ/2573.txt
- S1_dataset/RJ/2574.txt
- S1_dataset/RJ/2575.txt
- S1_dataset/RJ/2576.txt
- S1_dataset/RJ/2577.txt
- S1_dataset/RJ/2578.txt
- S1_dataset/RJ/2579.txt
- S1_dataset/RJ/ambig_utility.m
- S1_dataset/RJ/calculate_model_estimated_choice_prob.m
- S1_dataset/RJ/choice_prob_ambigNrisk.m
- S1_dataset/RJ/choice_prob_by_uncertainty.m
- S1_dataset/RJ/fit_ambigNrisk_change_Constrained_riskOnly.m
- S1_dataset/RJ/fit_ambigNrisk_model_Constrained_riskOnly.m
- S1_dataset/RJ/getChoicesEprimeLogBehavior_ambigChange.m
- S1_dataset/RJ/print_trial_choice_allsub.m
- S1_dataset/RJ/rt_by_uncertainty.m
- S1_dataset/statistical_analysis.R
- S1_dataset/subject_info.csv
- S1_dataset/trial_choice.csv
