# Supplementary material for: Learning about the Ellsberg Paradox reduces, but does not abolish, ambiguity aversion
Source: PLoS One. 2020 Mar 4;15(3):e0228782. doi: 10.1371/journal.pone.0228782 (PMC7055742; doi:10.1371/journal.pone.0228782)
Supplement: S1 Dataset — (ZIP) [file pone.0228782.s009.zip › S1_dataset/data_column_naming.xlsx]

## Sheet: naming of preprocessed_data.csv
Column name	Explanation
id	participant id
is_post	0: pre-intervention; 1: post-intervention
cond	0-control, 1-AC, 2-NC
is_excluded	0-not exluced, 1-excluded, based on stochastic dominance error
gender	0-femal, 1-male
age	age in year
r	choice proportion of risky trials excluding $5 trials
a	choice proportion of ambiguous trials excluding $5 trials
r5	choice proportion of risky trials of $5 trials
a5	choice proportion of ambiguous trials of $5 trials
ep_score	score of understanding ellsberg paradox
r38	choice proportion of 0.38 risky trials excluding $5 trials
r25	choice proportion of 0.25 risky trials excluding $5 trials
r13	choice proportion of 0.13 risky trials excluding $5 trials
a24	choice proportion of 0.24 ambiguous trials excluding $5 trials
a50	choice proportion of 0.5 ambiguous trials excluding $5 trials
a74	choice proportion of 0.74 ambiguous trials excluding $5 trials
a50_a24	choice proportion difference between 0.5 and 0.24 ambiguous trials excluding $5 trials
a74_a24	choice proportion difference between 0.74 and 0.24 ambiguous trials excluding $5 trials
r_increase	increase of choice proportion of risky trials excluding $5 trials after intervention
a_increase	increase of choice proportion of ambiguous trials excluding $5 trials after intervention
r_increase5	increase of choice proportion of risky trials of $5 trials after intervention
a_increase5	increase of choice proportion of ambiguous trials of $5 trials after intervention
is_constrained	0-model fitting not constrained, 1-model fitting constrained
gamma	gamma from fitting including both risky and ambiguous trials
alpha	alpha from fitting including both risky and ambiguous trials
beta	beta from fitting including both risky and ambiguous trials
LL	log likelihood from fitting including both risky and ambiguous trials
r2	pseudo r squared from fitting including both risky and ambiguous trials
AIC	AIC from fitting including both risky and ambiguous trials
BIC	BIC from fitting including both risky and ambiguous trials
gamma_risk	gamma from fitting including only risky trials
alpha_risk	alpha from fitting including only risky trials
LL_risk	log likelihood from fitting including only risky trials
r2_risk	psudo r squared from fitting including only risky trials
AIC_risk	AIC from fitting including only risky trials
BIC_risk	BIC from fitting including only risky trials
r50_5	model estimate of choice proportion of 0.5 risky lottery offering $5
r50_9.5	model estimate of choice proportion of 0.5 risky lottery offering $9.5
r50_18	model estimate of choice proportion of 0.5 risky lottery offering $18
r50_34	model estimate of choice proportion of 0.5 risky lottery offering $34
r50_65	model estimate of choice proportion of 0.5 risky lottery offering $65
r50	averaged model estimate of choice proportion of 0.5 risky lottery offering not $5
a_r50	ambiguity attitude excluding $5 (risk-corrected choice proportion of ambiguous lottery)
a_r50_increase	increase of ambiguity attitude excluding $5 (risk-corrected choice proportion of ambiguous lottery) after intervention
rt_r_5out	reaction time of risky trials excluding $5
rt_a_5out	reaction time of ambiguous trials excluding $5
r38_5in	choice proportion of 0.38 risky trials including $5 trials
r25_5in	choice proportion of 0.25 risky trials including $5 trials
r13_5in	choice proportion of 0.13 risky trials including $5 trials
a24_5in	choice proportion of 0.24 ambiguous trials including $5 trials
a50_5in	choice proportion of 0.5 ambiguous trials including $5 trials
a74_5in	choice proportion of 0.74 ambiguous trials including $5 trials
r_5in	choice proportion of risky trials including $5 trials
a_5in	choice proportion of ambiguous trials including $5 trials
a_5in_r50	ambiguity attitude including $5 trials (risk-corrected choice proportion of ambiguous lottery)
a_5in_r50_increase	increase of ambiguity attitude including $5 trials (risk-corrected choice proportion of ambiguous lottery) after intervention
