# Supplementary material for: Learning about the Ellsberg Paradox reduces, but does not abolish, ambiguity aversion
Source: PLoS One. 2020 Mar 4;15(3):e0228782. doi: 10.1371/journal.pone.0228782 (PMC7055742; doi:10.1371/journal.pone.0228782)
Supplement: S1 Dataset — (ZIP) [file pone.0228782.s009.zip › S1_dataset/EF/1176.txt]

Block	Trial	BagNo	BlueValue	choice.RESP	choice.RT	RedValue	RiskAmbigLevel
2	1	3	5.00	0	4551	0.00	risk_blue_38
2	2	6	0.00	0	5606	5.00	risk_red_38
2	3	9	0.00	2	0	9.50	ambig_blue_75
2	4	5	0.00	2	0	9.50	risk_red_25
2	5	8	34.00	1	3446	0.00	ambig_blue_50
2	6	2	9.50	0	3927	0.00	risk_blue_25
2	7	1	65.00	1	2187	0.00	risk_blue_13
2	8	9	65.00	1	2776	0.00	ambig_blue_75
2	9	4	0.00	0	2437	5.00	risk_red_13
2	10	5	0.00	1	5142	18.00	risk_red_25
2	11	6	0.00	1	3529	18.00	risk_red_38
2	12	7	34.00	1	2771	0.00	ambig_blue_25
2	13	4	0.00	0	3276	34.00	risk_red_13
2	14	1	18.00	1	2901	0.00	risk_blue_13
2	15	8	5.00	0	4719	0.00	ambig_blue_50
2	16	3	65.00	1	2784	0.00	risk_blue_38
2	17	6	0.00	1	2207	65.00	risk_red_38
2	18	9	18.00	1	4144	0.00	ambig_blue_75
2	19	2	65.00	1	2458	0.00	risk_blue_25
2	20	1	5.00	0	2428	0.00	risk_blue_13
2	21	2	34.00	1	2705	0.00	risk_blue_25
2	22	7	65.00	1	2239	0.00	ambig_blue_25
2	23	3	18.00	1	2961	0.00	risk_blue_38
2	24	9	34.00	0	2687	0.00	ambig_blue_75
2	25	8	0.00	1	2813	65.00	ambig_blue_50
2	26	4	0.00	0	2067	9.50	risk_red_13
2	27	9	5.00	0	3662	0.00	ambig_blue_75
2	28	7	9.50	1	2844	0.00	ambig_blue_25
2	29	9	0.00	0	3297	5.00	ambig_blue_75
2	30	7	18.00	1	2440	0.00	ambig_blue_25
2	31	8	0.00	0	2599	9.50	ambig_blue_50
2	32	1	34.00	0	2761	0.00	risk_blue_13
2	33	5	0.00	1	2581	34.00	risk_red_25
2	34	5	0.00	0	2922	5.00	risk_red_25
2	35	3	9.50	0	3837	0.00	risk_blue_38
2	36	7	0.00	1	2451	34.00	ambig_blue_25
2	37	8	18.00	1	2610	0.00	ambig_blue_50
2	38	3	34.00	1	2141	0.00	risk_blue_38
2	39	8	65.00	1	2134	0.00	ambig_blue_50
2	40	2	18.00	0	2711	0.00	risk_blue_25
2	41	6	0.00	1	3111	9.50	risk_red_38
2	42	7	5.00	0	2356	0.00	ambig_blue_25
2	43	8	0.00	1	3093	34.00	ambig_blue_50
2	44	7	0.00	0	2087	5.00	ambig_blue_25
2	45	9	0.00	1	1577	65.00	ambig_blue_75
2	46	7	0.00	1	2010	65.00	ambig_blue_25
2	47	4	0.00	1	1463	65.00	risk_red_13
2	48	7	0.00	1	4410	18.00	ambig_blue_25
2	49	9	9.50	0	1898	0.00	ambig_blue_75
2	50	5	0.00	1	1595	65.00	risk_red_25
2	51	9	0.00	1	2741	34.00	ambig_blue_75
2	52	8	0.00	1	2664	18.00	ambig_blue_50
2	53	8	0.00	0	2085	5.00	ambig_blue_50
2	54	8	9.50	0	2229	0.00	ambig_blue_50
2	55	6	0.00	1	2124	34.00	risk_red_38
2	56	4	0.00	0	2822	18.00	risk_red_13
2	57	9	0.00	1	3417	18.00	ambig_blue_75
2	58	7	0.00	0	1811	9.50	ambig_blue_25
2	59	2	5.00	0	1897	0.00	risk_blue_25
2	60	1	9.50	0	4007	0.00	risk_blue_13
3	1	4	0.00	1	3567	65.00	risk_red_13
3	2	7	5.00	0	2139	0.00	ambig_blue_25
3	3	5	0.00	1	2031	18.00	risk_red_25
3	4	7	0.00	1	2074	34.00	ambig_blue_25
3	5	7	34.00	1	2395	0.00	ambig_blue_25
3	6	1	65.00	1	1963	0.00	risk_blue_13
3	7	7	65.00	1	1860	0.00	ambig_blue_25
3	8	8	0.00	0	2486	5.00	ambig_blue_50
3	9	1	5.00	0	2526	0.00	risk_blue_13
3	10	4	0.00	0	3519	5.00	risk_red_13
3	11	9	5.00	0	3472	0.00	ambig_blue_75
3	12	2	5.00	0	4607	0.00	risk_blue_25
3	13	8	34.00	1	2875	0.00	ambig_blue_50
3	14	8	65.00	1	2650	0.00	ambig_blue_50
3	15	7	0.00	1	2636	18.00	ambig_blue_25
3	16	3	65.00	1	1858	0.00	risk_blue_38
3	17	4	0.00	0	2862	18.00	risk_red_13
3	18	8	0.00	0	2753	9.50	ambig_blue_50
3	19	6	0.00	1	1988	34.00	risk_red_38
3	20	8	0.00	1	2143	65.00	ambig_blue_50
3	21	7	18.00	1	2521	0.00	ambig_blue_25
3	22	5	0.00	1	1898	34.00	risk_red_25
3	23	2	9.50	0	2012	0.00	risk_blue_25
3	24	2	18.00	1	3088	0.00	risk_blue_25
3	25	9	9.50	0	2989	0.00	ambig_blue_75
3	26	4	0.00	0	3518	9.50	risk_red_13
3	27	1	9.50	0	2466	0.00	risk_blue_13
3	28	5	0.00	0	2811	9.50	risk_red_25
3	29	7	0.00	0	3287	9.50	ambig_blue_25
3	30	6	0.00	0	5010	9.50	risk_red_38
3	31	3	18.00	1	4152	0.00	risk_blue_38
3	32	3	9.50	1	3302	0.00	risk_blue_38
3	33	8	5.00	0	4562	0.00	ambig_blue_50
3	34	8	0.00	1	2123	34.00	ambig_blue_50
3	35	9	65.00	1	2165	0.00	ambig_blue_75
3	36	9	0.00	1	4126	34.00	ambig_blue_75
3	37	6	0.00	1	2459	65.00	risk_red_38
3	38	7	9.50	0	3284	0.00	ambig_blue_25
3	39	9	34.00	1	2935	0.00	ambig_blue_75
3	40	4	0.00	0	2843	34.00	risk_red_13
3	41	6	0.00	0	3370	5.00	risk_red_38
3	42	8	18.00	1	3535	0.00	ambig_blue_50
3	43	2	65.00	1	2018	0.00	risk_blue_25
3	44	1	18.00	1	2556	0.00	risk_blue_13
3	45	3	5.00	0	4483	0.00	risk_blue_38
3	46	5	0.00	1	1947	65.00	risk_red_25
3	47	6	0.00	1	4662	18.00	risk_red_38
3	48	3	34.00	1	5404	0.00	risk_blue_38
3	49	1	34.00	1	2555	0.00	risk_blue_13
3	50	9	0.00	1	4202	18.00	ambig_blue_75
3	51	5	0.00	0	2774	5.00	risk_red_25
3	52	2	34.00	1	2128	0.00	risk_blue_25
3	53	9	0.00	0	2631	9.50	ambig_blue_75
3	54	8	9.50	0	3019	0.00	ambig_blue_50
3	55	9	0.00	0	3754	5.00	ambig_blue_75
3	56	7	0.00	0	3276	5.00	ambig_blue_25
3	57	7	0.00	1	2056	65.00	ambig_blue_25
3	58	8	0.00	1	3080	18.00	ambig_blue_50
3	59	9	0.00	1	2107	65.00	ambig_blue_75
3	60	9	18.00	0	4123	0.00	ambig_blue_75
4	1	5	0.00	0	2304	5.00	risk_red_25
4	2	8	0.00	1	1492	18.00	ambig_blue_50
4	3	7	65.00	1	1338	0.00	ambig_blue_25
4	4	2	65.00	1	1720	0.00	risk_blue_25
4	5	6	0.00	1	2808	18.00	risk_red_38
4	6	7	34.00	1	1453	0.00	ambig_blue_25
4	7	8	0.00	1	1462	65.00	ambig_blue_50
4	8	8	0.00	0	1650	9.50	ambig_blue_50
4	9	9	65.00	1	1500	0.00	ambig_blue_75
4	10	3	18.00	1	2627	0.00	risk_blue_38
4	11	2	34.00	1	2248	0.00	risk_blue_25
4	12	2	18.00	1	2470	0.00	risk_blue_25
4	13	9	0.00	1	2740	34.00	ambig_blue_75
4	14	9	9.50	0	1356	0.00	ambig_blue_75
4	15	1	5.00	0	2129	0.00	risk_blue_13
4	16	9	5.00	0	2998	0.00	ambig_blue_75
4	17	8	65.00	1	2188	0.00	ambig_blue_50
4	18	9	0.00	0	3724	9.50	ambig_blue_75
4	19	3	65.00	1	1237	0.00	risk_blue_38
4	20	4	0.00	0	2056	9.50	risk_red_13
4	21	3	5.00	0	2106	0.00	risk_blue_38
4	22	4	0.00	0	1873	5.00	risk_red_13
4	23	7	0.00	0	2381	5.00	ambig_blue_25
4	24	7	9.50	0	3937	0.00	ambig_blue_25
4	25	5	0.00	0	3014	18.00	risk_red_25
4	26	1	34.00	0	2341	0.00	risk_blue_13
4	27	8	0.00	0	2706	5.00	ambig_blue_50
4	28	7	18.00	1	1777	0.00	ambig_blue_25
4	29	6	0.00	0	2165	5.00	risk_red_38
4	30	7	5.00	0	1685	0.00	ambig_blue_25
4	31	9	34.00	0	2699	0.00	ambig_blue_75
4	32	6	0.00	1	1719	34.00	risk_red_38
4	33	6	0.00	1	1209	65.00	risk_red_38
4	34	7	0.00	0	2200	9.50	ambig_blue_25
4	35	7	0.00	1	1446	18.00	ambig_blue_25
4	36	7	0.00	1	1541	34.00	ambig_blue_25
4	37	3	34.00	1	2772	0.00	risk_blue_38
4	38	8	0.00	1	2121	34.00	ambig_blue_50
4	39	5	0.00	1	2458	34.00	risk_red_25
4	40	1	65.00	1	1407	0.00	risk_blue_13
4	41	5	0.00	1	2016	65.00	risk_red_25
4	42	8	5.00	0	1810	0.00	ambig_blue_50
4	43	4	0.00	0	2050	18.00	risk_red_13
4	44	9	0.00	0	1677	5.00	ambig_blue_75
4	45	8	34.00	1	2292	0.00	ambig_blue_50
4	46	5	0.00	0	1864	9.50	risk_red_25
4	47	9	18.00	0	1563	0.00	ambig_blue_75
4	48	9	0.00	0	1769	18.00	ambig_blue_75
4	49	8	9.50	0	1262	0.00	ambig_blue_50
4	50	3	9.50	0	1780	0.00	risk_blue_38
4	51	2	5.00	0	1473	0.00	risk_blue_25
4	52	6	0.00	0	3120	9.50	risk_red_38
4	53	1	18.00	0	4999	0.00	risk_blue_13
4	54	4	0.00	1	3010	65.00	risk_red_13
4	55	4	0.00	0	2448	34.00	risk_red_13
4	56	9	0.00	1	1655	65.00	ambig_blue_75
4	57	1	9.50	0	1932	0.00	risk_blue_13
4	58	8	18.00	1	3725	0.00	ambig_blue_50
4	59	2	9.50	0	1382	0.00	risk_blue_25
4	60	7	0.00	1	1879	65.00	ambig_blue_25
6	1	4	0.00	0	4149	34.00	risk_red_13
6	2	1	65.00	1	1360	0.00	risk_blue_13
6	3	7	65.00	1	1681	0.00	ambig_blue_25
6	4	9	5.00	0	3026	0.00	ambig_blue_75
6	5	9	0.00	1	2754	18.00	ambig_blue_75
6	6	2	34.00	1	2095	0.00	risk_blue_25
6	7	5	0.00	1	1090	34.00	risk_red_25
6	8	9	9.50	0	1525	0.00	ambig_blue_75
6	9	4	0.00	0	1669	9.50	risk_red_13
6	10	7	0.00	0	3558	9.50	ambig_blue_25
6	11	5	0.00	0	2254	5.00	risk_red_25
6	12	1	34.00	0	2945	0.00	risk_blue_13
6	13	1	5.00	0	1339	0.00	risk_blue_13
6	14	8	5.00	0	1726	0.00	ambig_blue_50
6	15	3	65.00	1	1608	0.00	risk_blue_38
6	16	2	9.50	0	1409	0.00	risk_blue_25
6	17	3	9.50	0	1849	0.00	risk_blue_38
6	18	1	9.50	0	1244	0.00	risk_blue_13
6	19	3	34.00	1	1101	0.00	risk_blue_38
6	20	2	65.00	1	978	0.00	risk_blue_25
6	21	7	34.00	1	1192	0.00	ambig_blue_25
6	22	9	34.00	0	3011	0.00	ambig_blue_75
6	23	5	0.00	1	3026	18.00	risk_red_25
6	24	7	0.00	0	2454	5.00	ambig_blue_25
6	25	8	0.00	1	944	65.00	ambig_blue_50
6	26	4	0.00	1	2741	65.00	risk_red_13
6	27	7	0.00	1	1149	65.00	ambig_blue_25
6	28	9	0.00	1	849	65.00	ambig_blue_75
6	29	8	18.00	1	2340	0.00	ambig_blue_50
6	30	3	5.00	0	1832	0.00	risk_blue_38
6	31	5	0.00	1	1685	65.00	risk_red_25
6	32	6	0.00	1	1874	65.00	risk_red_38
6	33	4	0.00	0	2730	5.00	risk_red_13
6	34	8	0.00	1	2040	18.00	ambig_blue_50
6	35	3	18.00	1	2212	0.00	risk_blue_38
6	36	8	65.00	1	2868	0.00	ambig_blue_50
6	37	6	0.00	1	2160	34.00	risk_red_38
6	38	6	0.00	0	2725	5.00	risk_red_38
6	39	7	0.00	1	2398	34.00	ambig_blue_25
6	40	2	18.00	1	2220	0.00	risk_blue_25
6	41	7	5.00	0	2926	0.00	ambig_blue_25
6	42	6	0.00	0	2928	9.50	risk_red_38
6	43	9	18.00	0	2204	0.00	ambig_blue_75
6	44	8	0.00	1	3256	34.00	ambig_blue_50
6	45	8	9.50	0	1470	0.00	ambig_blue_50
6	46	2	5.00	0	1266	0.00	risk_blue_25
6	47	4	0.00	0	2067	18.00	risk_red_13
6	48	7	9.50	0	1754	0.00	ambig_blue_25
6	49	9	0.00	0	2932	5.00	ambig_blue_75
6	50	8	34.00	1	2514	0.00	ambig_blue_50
6	51	9	0.00	1	2325	34.00	ambig_blue_75
6	52	5	0.00	0	1218	9.50	risk_red_25
6	53	7	18.00	1	1621	0.00	ambig_blue_25
6	54	8	0.00	0	2076	5.00	ambig_blue_50
6	55	9	65.00	1	1790	0.00	ambig_blue_75
6	56	8	0.00	0	1640	9.50	ambig_blue_50
6	57	7	0.00	1	1530	18.00	ambig_blue_25
6	58	6	0.00	1	1447	18.00	risk_red_38
6	59	1	18.00	0	2039	0.00	risk_blue_13
6	60	9	0.00	0	1585	9.50	ambig_blue_75
7	1	7	18.00	1	2023	0.00	ambig_blue_25
7	2	7	9.50	0	1203	0.00	ambig_blue_25
7	3	1	65.00	1	1037	0.00	risk_blue_13
7	4	2	5.00	0	1521	0.00	risk_blue_25
7	5	4	0.00	0	1821	9.50	risk_red_13
7	6	6	0.00	0	1963	5.00	risk_red_38
7	7	4	0.00	0	1399	5.00	risk_red_13
7	8	8	34.00	1	2325	0.00	ambig_blue_50
7	9	9	5.00	0	1367	0.00	ambig_blue_75
7	10	5	0.00	1	1386	65.00	risk_red_25
7	11	8	0.00	1	936	65.00	ambig_blue_50
7	12	7	0.00	0	1801	18.00	ambig_blue_25
7	13	7	34.00	1	1256	0.00	ambig_blue_25
7	14	9	65.00	1	1287	0.00	ambig_blue_75
7	15	6	0.00	1	1078	34.00	risk_red_38
7	16	4	0.00	1	1624	34.00	risk_red_13
7	17	9	18.00	0	1812	0.00	ambig_blue_75
7	18	1	34.00	1	1129	0.00	risk_blue_13
7	19	9	0.00	1	1288	34.00	ambig_blue_75
7	20	8	18.00	0	1527	0.00	ambig_blue_50
7	21	2	34.00	1	1062	0.00	risk_blue_25
7	22	8	0.00	0	1585	5.00	ambig_blue_50
7	23	7	0.00	1	1109	65.00	ambig_blue_25
7	24	5	0.00	1	1098	34.00	risk_red_25
7	25	7	0.00	0	1069	9.50	ambig_blue_25
7	26	2	18.00	1	1210	0.00	risk_blue_25
7	27	5	0.00	1	1029	18.00	risk_red_25
7	28	2	9.50	0	1601	0.00	risk_blue_25
7	29	9	0.00	0	2005	9.50	ambig_blue_75
7	30	6	0.00	0	1379	9.50	risk_red_38
7	31	8	0.00	1	1212	18.00	ambig_blue_50
7	32	3	65.00	1	937	0.00	risk_blue_38
7	33	8	65.00	1	949	0.00	ambig_blue_50
7	34	7	65.00	1	769	0.00	ambig_blue_25
7	35	3	9.50	0	1470	0.00	risk_blue_38
7	36	1	5.00	0	2277	0.00	risk_blue_13
7	37	6	0.00	1	1975	18.00	risk_red_38
7	38	7	5.00	0	1447	0.00	ambig_blue_25
7	39	4	0.00	1	1446	18.00	risk_red_13
7	40	6	0.00	1	1058	65.00	risk_red_38
7	41	5	0.00	0	2462	9.50	risk_red_25
7	42	1	9.50	0	2051	0.00	risk_blue_13
7	43	3	5.00	0	1826	0.00	risk_blue_38
7	44	9	9.50	0	1856	0.00	ambig_blue_75
7	45	8	5.00	0	1406	0.00	ambig_blue_50
7	46	4	0.00	1	1279	65.00	risk_red_13
7	47	8	9.50	0	1323	0.00	ambig_blue_50
7	48	9	0.00	0	795	5.00	ambig_blue_75
7	49	7	0.00	1	1275	34.00	ambig_blue_25
7	50	9	0.00	0	984	65.00	ambig_blue_75
7	51	9	0.00	0	2143	18.00	ambig_blue_75
7	52	5	0.00	0	1861	5.00	risk_red_25
7	53	3	34.00	1	985	0.00	risk_blue_38
7	54	3	18.00	1	1628	0.00	risk_blue_38
7	55	7	0.00	0	2001	5.00	ambig_blue_25
7	56	2	65.00	1	1497	0.00	risk_blue_25
7	57	9	34.00	1	1815	0.00	ambig_blue_75
7	58	1	18.00	0	2402	0.00	risk_blue_13
7	59	8	0.00	0	1326	9.50	ambig_blue_50
7	60	8	0.00	1	1670	34.00	ambig_blue_50
8	1	9	0.00	1	2251	18.00	ambig_blue_75
8	2	9	5.00	0	1610	0.00	ambig_blue_75
8	3	2	5.00	0	1950	0.00	risk_blue_25
8	4	5	0.00	0	1574	5.00	risk_red_25
8	5	5	0.00	1	1547	34.00	risk_red_25
8	6	3	34.00	1	1053	0.00	risk_blue_38
8	7	1	18.00	0	1389	0.00	risk_blue_13
8	8	8	65.00	1	963	0.00	ambig_blue_50
8	9	5	0.00	1	1115	18.00	risk_red_25
8	10	8	34.00	1	1275	0.00	ambig_blue_50
8	11	2	34.00	1	1105	0.00	risk_blue_25
8	12	8	5.00	0	1435	0.00	ambig_blue_50
8	13	7	65.00	1	1167	0.00	ambig_blue_25
8	14	4	0.00	0	2086	18.00	risk_red_13
8	15	4	0.00	0	1740	5.00	risk_red_13
8	16	8	18.00	0	2005	0.00	ambig_blue_50
8	17	2	18.00	0	1721	0.00	risk_blue_25
8	18	6	0.00	1	1543	34.00	risk_red_38
8	19	7	0.00	0	1466	5.00	ambig_blue_25
8	20	2	9.50	0	994	0.00	risk_blue_25
8	21	1	65.00	1	1228	0.00	risk_blue_13
8	22	5	0.00	1	1456	65.00	risk_red_25
8	23	9	0.00	1	954	65.00	ambig_blue_75
8	24	4	0.00	1	1202	34.00	risk_red_13
8	25	6	0.00	1	1403	18.00	risk_red_38
8	26	9	0.00	0	1997	9.50	ambig_blue_75
8	27	7	0.00	1	1263	65.00	ambig_blue_25
8	28	3	5.00	0	1761	0.00	risk_blue_38
8	29	7	34.00	1	1607	0.00	ambig_blue_25
8	30	8	9.50	0	1829	0.00	ambig_blue_50
8	31	8	0.00	0	1910	5.00	ambig_blue_50
8	32	3	65.00	1	1529	0.00	risk_blue_38
8	33	7	5.00	0	1525	0.00	ambig_blue_25
8	34	7	18.00	0	1409	0.00	ambig_blue_25
8	35	5	0.00	0	1335	9.50	risk_red_25
8	36	8	0.00	1	1344	65.00	ambig_blue_50
8	37	9	34.00	1	1564	0.00	ambig_blue_75
8	38	9	18.00	1	1737	0.00	ambig_blue_75
8	39	7	0.00	1	1106	34.00	ambig_blue_25
8	40	4	0.00	0	1760	9.50	risk_red_13
8	41	9	65.00	1	1083	0.00	ambig_blue_75
8	42	1	34.00	1	1328	0.00	risk_blue_13
8	43	6	0.00	0	1273	9.50	risk_red_38
8	44	8	0.00	1	1983	18.00	ambig_blue_50
8	45	7	9.50	0	2280	0.00	ambig_blue_25
8	46	2	65.00	1	1633	0.00	risk_blue_25
8	47	9	9.50	0	1014	0.00	ambig_blue_75
8	48	7	0.00	0	1580	9.50	ambig_blue_25
8	49	3	18.00	1	1711	0.00	risk_blue_38
8	50	3	9.50	0	2935	0.00	risk_blue_38
8	51	8	0.00	0	1368	9.50	ambig_blue_50
8	52	9	0.00	1	1405	34.00	ambig_blue_75
8	53	7	0.00	1	2119	18.00	ambig_blue_25
8	54	1	9.50	0	1546	0.00	risk_blue_13
8	55	6	0.00	0	1947	5.00	risk_red_38
8	56	8	0.00	1	1711	34.00	ambig_blue_50
8	57	1	5.00	0	1655	0.00	risk_blue_13
8	58	4	0.00	1	1873	65.00	risk_red_13
8	59	6	0.00	1	1129	65.00	risk_red_38
8	60	9	0.00	0	2168	5.00	ambig_blue_75
