# Supplementary material for: Learning about the Ellsberg Paradox reduces, but does not abolish, ambiguity aversion
Source: PLoS One. 2020 Mar 4;15(3):e0228782. doi: 10.1371/journal.pone.0228782 (PMC7055742; doi:10.1371/journal.pone.0228782)
Supplement: S1 Dataset — (ZIP) [file pone.0228782.s009.zip › S1_dataset/EF/1197.txt]

Block	Trial	BagNo	BlueValue	choice.RESP	choice.RT	RedValue	RiskAmbigLevel
2	1	7	34.00	2	0	0.00	ambig_blue_25
2	2	6	0.00	1	3544	5.00	risk_red_38
2	3	9	0.00	2	0	5.00	ambig_blue_75
2	4	3	65.00	1	5148	0.00	risk_blue_38
2	5	7	9.50	1	4443	0.00	ambig_blue_25
2	6	8	0.00	2	0	34.00	ambig_blue_50
2	7	7	0.00	1	3371	65.00	ambig_blue_25
2	8	2	34.00	0	3243	0.00	risk_blue_25
2	9	4	0.00	1	2784	5.00	risk_red_13
2	10	3	18.00	1	3008	0.00	risk_blue_38
2	11	8	9.50	1	3694	0.00	ambig_blue_50
2	12	1	5.00	2	0	0.00	risk_blue_13
2	13	8	18.00	1	3588	0.00	ambig_blue_50
2	14	9	0.00	1	4066	65.00	ambig_blue_75
2	15	8	0.00	1	4534	9.50	ambig_blue_50
2	16	5	0.00	0	3870	18.00	risk_red_25
2	17	7	65.00	1	3065	0.00	ambig_blue_25
2	18	7	18.00	1	3061	0.00	ambig_blue_25
2	19	2	18.00	1	4105	0.00	risk_blue_25
2	20	2	5.00	0	3075	0.00	risk_blue_25
2	21	7	5.00	1	2942	0.00	ambig_blue_25
2	22	9	5.00	0	4744	0.00	ambig_blue_75
2	23	7	0.00	1	3623	9.50	ambig_blue_25
2	24	7	0.00	1	2972	34.00	ambig_blue_25
2	25	9	65.00	1	3748	0.00	ambig_blue_75
2	26	2	9.50	0	3899	0.00	risk_blue_25
2	27	6	0.00	0	4469	65.00	risk_red_38
2	28	6	0.00	1	3201	34.00	risk_red_38
2	29	3	34.00	1	3959	0.00	risk_blue_38
2	30	1	9.50	0	2535	0.00	risk_blue_13
2	31	1	65.00	0	3296	0.00	risk_blue_13
2	32	3	9.50	1	2907	0.00	risk_blue_38
2	33	1	34.00	0	2830	0.00	risk_blue_13
2	34	8	34.00	1	2636	0.00	ambig_blue_50
2	35	4	0.00	0	4249	34.00	risk_red_13
2	36	7	0.00	0	2589	5.00	ambig_blue_25
2	37	9	0.00	0	3276	34.00	ambig_blue_75
2	38	4	0.00	0	2528	18.00	risk_red_13
2	39	9	34.00	0	3362	0.00	ambig_blue_75
2	40	5	0.00	0	3362	65.00	risk_red_25
2	41	5	0.00	1	3562	34.00	risk_red_25
2	42	4	0.00	0	2802	65.00	risk_red_13
2	43	9	0.00	0	2496	18.00	ambig_blue_75
2	44	5	0.00	0	2212	5.00	risk_red_25
2	45	9	18.00	0	2115	0.00	ambig_blue_75
2	46	9	0.00	0	2654	9.50	ambig_blue_75
2	47	5	0.00	1	2883	9.50	risk_red_25
2	48	8	0.00	1	2663	65.00	ambig_blue_50
2	49	8	0.00	0	2931	5.00	ambig_blue_50
2	50	3	5.00	1	2445	0.00	risk_blue_38
2	51	8	65.00	1	3067	0.00	ambig_blue_50
2	52	1	18.00	0	3279	0.00	risk_blue_13
2	53	8	5.00	0	2995	0.00	ambig_blue_50
2	54	4	0.00	0	2658	9.50	risk_red_13
2	55	6	0.00	0	3446	18.00	risk_red_38
2	56	6	0.00	1	3619	9.50	risk_red_38
2	57	9	9.50	0	2113	0.00	ambig_blue_75
2	58	8	0.00	0	3548	18.00	ambig_blue_50
2	59	7	0.00	1	2485	18.00	ambig_blue_25
2	60	2	65.00	1	2985	0.00	risk_blue_25
3	1	2	65.00	1	3501	0.00	risk_blue_25
3	2	3	5.00	1	2240	0.00	risk_blue_38
3	3	9	0.00	0	3462	5.00	ambig_blue_75
3	4	3	18.00	1	2786	0.00	risk_blue_38
3	5	8	34.00	1	3233	0.00	ambig_blue_50
3	6	3	65.00	1	2647	0.00	risk_blue_38
3	7	2	34.00	1	2876	0.00	risk_blue_25
3	8	8	9.50	0	3560	0.00	ambig_blue_50
3	9	7	0.00	1	3400	9.50	ambig_blue_25
3	10	9	0.00	0	3198	34.00	ambig_blue_75
3	11	8	0.00	1	3717	18.00	ambig_blue_50
3	12	7	18.00	1	3343	0.00	ambig_blue_25
3	13	6	0.00	0	2720	5.00	risk_red_38
3	14	6	0.00	1	2786	34.00	risk_red_38
3	15	9	0.00	0	2145	65.00	ambig_blue_75
3	16	4	0.00	0	2163	5.00	risk_red_13
3	17	9	0.00	0	3188	18.00	ambig_blue_75
3	18	8	0.00	1	2674	65.00	ambig_blue_50
3	19	5	0.00	1	2638	65.00	risk_red_25
3	20	3	9.50	1	3227	0.00	risk_blue_38
3	21	6	0.00	1	2473	9.50	risk_red_38
3	22	7	9.50	1	2573	0.00	ambig_blue_25
3	23	7	0.00	0	2901	5.00	ambig_blue_25
3	24	8	5.00	0	2320	0.00	ambig_blue_50
3	25	2	5.00	0	4035	0.00	risk_blue_25
3	26	8	0.00	1	3736	34.00	ambig_blue_50
3	27	1	5.00	0	3417	0.00	risk_blue_13
3	28	5	0.00	1	3535	9.50	risk_red_25
3	29	9	18.00	0	2784	0.00	ambig_blue_75
3	30	8	0.00	1	3808	9.50	ambig_blue_50
3	31	1	34.00	0	2397	0.00	risk_blue_13
3	32	4	0.00	0	2717	9.50	risk_red_13
3	33	9	65.00	0	3784	0.00	ambig_blue_75
3	34	4	0.00	0	2791	34.00	risk_red_13
3	35	3	34.00	1	2909	0.00	risk_blue_38
3	36	1	9.50	0	2256	0.00	risk_blue_13
3	37	8	0.00	0	3181	5.00	ambig_blue_50
3	38	8	18.00	1	2532	0.00	ambig_blue_50
3	39	4	0.00	0	3174	65.00	risk_red_13
3	40	1	65.00	0	2710	0.00	risk_blue_13
3	41	2	18.00	1	2737	0.00	risk_blue_25
3	42	9	5.00	0	2802	0.00	ambig_blue_75
3	43	7	0.00	1	2416	18.00	ambig_blue_25
3	44	4	0.00	0	3575	18.00	risk_red_13
3	45	7	34.00	1	2031	0.00	ambig_blue_25
3	46	7	65.00	1	3141	0.00	ambig_blue_25
3	47	7	0.00	1	2366	34.00	ambig_blue_25
3	48	6	0.00	1	2439	65.00	risk_red_38
3	49	7	0.00	1	2021	65.00	ambig_blue_25
3	50	5	0.00	0	2835	5.00	risk_red_25
3	51	9	34.00	0	2585	0.00	ambig_blue_75
3	52	8	65.00	1	3001	0.00	ambig_blue_50
3	53	5	0.00	1	3296	34.00	risk_red_25
3	54	5	0.00	1	3218	18.00	risk_red_25
3	55	2	9.50	1	3776	0.00	risk_blue_25
3	56	7	5.00	0	3559	0.00	ambig_blue_25
3	57	9	9.50	0	3375	0.00	ambig_blue_75
3	58	9	0.00	0	2430	9.50	ambig_blue_75
3	59	6	0.00	1	1908	18.00	risk_red_38
3	60	1	18.00	0	2368	0.00	risk_blue_13
4	1	8	18.00	1	2494	0.00	ambig_blue_50
4	2	7	34.00	1	2609	0.00	ambig_blue_25
4	3	2	18.00	1	3128	0.00	risk_blue_25
4	4	2	5.00	0	2321	0.00	risk_blue_25
4	5	1	5.00	0	2668	0.00	risk_blue_13
4	6	8	0.00	0	2993	5.00	ambig_blue_50
4	7	8	0.00	1	2768	34.00	ambig_blue_50
4	8	7	5.00	1	3272	0.00	ambig_blue_25
4	9	1	18.00	0	2980	0.00	risk_blue_13
4	10	6	0.00	0	3619	5.00	risk_red_38
4	11	9	0.00	0	2336	9.50	ambig_blue_75
4	12	3	18.00	1	2666	0.00	risk_blue_38
4	13	5	0.00	0	3111	5.00	risk_red_25
4	14	3	65.00	1	2489	0.00	risk_blue_38
4	15	4	0.00	0	1885	34.00	risk_red_13
4	16	1	34.00	0	3105	0.00	risk_blue_13
4	17	6	0.00	1	2171	34.00	risk_red_38
4	18	6	0.00	1	1899	9.50	risk_red_38
4	19	9	0.00	0	1888	34.00	ambig_blue_75
4	20	2	34.00	1	1916	0.00	risk_blue_25
4	21	7	0.00	1	1527	9.50	ambig_blue_25
4	22	3	5.00	1	2714	0.00	risk_blue_38
4	23	5	0.00	1	3285	18.00	risk_red_25
4	24	8	5.00	0	2968	0.00	ambig_blue_50
4	25	7	0.00	1	2129	65.00	ambig_blue_25
4	26	7	0.00	0	2539	5.00	ambig_blue_25
4	27	8	9.50	1	2685	0.00	ambig_blue_50
4	28	9	18.00	0	2289	0.00	ambig_blue_75
4	29	4	0.00	0	2349	18.00	risk_red_13
4	30	7	0.00	1	1838	34.00	ambig_blue_25
4	31	9	0.00	0	1820	65.00	ambig_blue_75
4	32	7	65.00	1	2442	0.00	ambig_blue_25
4	33	5	0.00	1	3216	65.00	risk_red_25
4	34	9	34.00	0	2718	0.00	ambig_blue_75
4	35	6	0.00	1	1881	65.00	risk_red_38
4	36	8	0.00	1	2534	9.50	ambig_blue_50
4	37	2	65.00	1	2360	0.00	risk_blue_25
4	38	7	0.00	1	2313	18.00	ambig_blue_25
4	39	1	9.50	0	3092	0.00	risk_blue_13
4	40	9	9.50	0	2895	0.00	ambig_blue_75
4	41	8	34.00	1	2874	0.00	ambig_blue_50
4	42	9	0.00	0	3438	18.00	ambig_blue_75
4	43	2	9.50	1	2522	0.00	risk_blue_25
4	44	5	0.00	1	1973	34.00	risk_red_25
4	45	8	65.00	1	2125	0.00	ambig_blue_50
4	46	9	65.00	0	3312	0.00	ambig_blue_75
4	47	9	0.00	0	3178	5.00	ambig_blue_75
4	48	7	9.50	1	2578	0.00	ambig_blue_25
4	49	6	0.00	1	2626	18.00	risk_red_38
4	50	8	0.00	1	1728	18.00	ambig_blue_50
4	51	9	5.00	0	2410	0.00	ambig_blue_75
4	52	4	0.00	0	2153	9.50	risk_red_13
4	53	7	18.00	1	3250	0.00	ambig_blue_25
4	54	8	0.00	1	1783	65.00	ambig_blue_50
4	55	3	9.50	1	2688	0.00	risk_blue_38
4	56	4	0.00	0	2547	65.00	risk_red_13
4	57	3	34.00	1	2100	0.00	risk_blue_38
4	58	4	0.00	0	2560	5.00	risk_red_13
4	59	5	0.00	1	1905	9.50	risk_red_25
4	60	1	65.00	0	2117	0.00	risk_blue_13
6	1	8	0.00	1	4031	65.00	ambig_blue_50
6	2	1	18.00	0	4939	0.00	risk_blue_13
6	3	3	5.00	0	3154	0.00	risk_blue_38
6	4	7	18.00	1	2634	0.00	ambig_blue_25
6	5	3	18.00	1	2032	0.00	risk_blue_38
6	6	6	0.00	1	2175	65.00	risk_red_38
6	7	9	9.50	0	2520	0.00	ambig_blue_75
6	8	7	34.00	1	1394	0.00	ambig_blue_25
6	9	9	18.00	0	2042	0.00	ambig_blue_75
6	10	2	65.00	1	2056	0.00	risk_blue_25
6	11	8	0.00	1	2230	34.00	ambig_blue_50
6	12	6	0.00	0	2276	5.00	risk_red_38
6	13	2	18.00	1	1928	0.00	risk_blue_25
6	14	9	0.00	0	2019	9.50	ambig_blue_75
6	15	7	0.00	0	4954	5.00	ambig_blue_25
6	16	4	0.00	0	1897	5.00	risk_red_13
6	17	5	0.00	1	1421	9.50	risk_red_25
6	18	6	0.00	1	1780	9.50	risk_red_38
6	19	1	34.00	0	2613	0.00	risk_blue_13
6	20	5	0.00	1	3252	18.00	risk_red_25
6	21	6	0.00	1	1553	34.00	risk_red_38
6	22	9	0.00	0	1482	18.00	ambig_blue_75
6	23	7	65.00	1	2448	0.00	ambig_blue_25
6	24	7	0.00	1	2252	9.50	ambig_blue_25
6	25	8	0.00	1	3994	18.00	ambig_blue_50
6	26	3	34.00	1	2912	0.00	risk_blue_38
6	27	5	0.00	1	2866	65.00	risk_red_25
6	28	7	5.00	0	2103	0.00	ambig_blue_25
6	29	2	34.00	1	2514	0.00	risk_blue_25
6	30	1	65.00	0	1469	0.00	risk_blue_13
6	31	9	0.00	0	2722	65.00	ambig_blue_75
6	32	8	5.00	0	2132	0.00	ambig_blue_50
6	33	5	0.00	1	1615	34.00	risk_red_25
6	34	9	5.00	0	1726	0.00	ambig_blue_75
6	35	2	5.00	0	1657	0.00	risk_blue_25
6	36	9	0.00	0	2943	5.00	ambig_blue_75
6	37	8	0.00	1	4280	9.50	ambig_blue_50
6	38	8	9.50	1	3658	0.00	ambig_blue_50
6	39	6	0.00	1	1454	18.00	risk_red_38
6	40	9	65.00	0	4284	0.00	ambig_blue_75
6	41	7	0.00	1	2071	34.00	ambig_blue_25
6	42	4	0.00	0	1803	65.00	risk_red_13
6	43	9	0.00	0	2250	34.00	ambig_blue_75
6	44	8	18.00	1	2280	0.00	ambig_blue_50
6	45	2	9.50	1	2260	0.00	risk_blue_25
6	46	8	34.00	1	2857	0.00	ambig_blue_50
6	47	1	9.50	0	2758	0.00	risk_blue_13
6	48	3	9.50	1	1614	0.00	risk_blue_38
6	49	8	65.00	1	2350	0.00	ambig_blue_50
6	50	5	0.00	0	2704	5.00	risk_red_25
6	51	9	34.00	0	2794	0.00	ambig_blue_75
6	52	7	9.50	1	2762	0.00	ambig_blue_25
6	53	7	0.00	1	2354	65.00	ambig_blue_25
6	54	4	0.00	0	4179	18.00	risk_red_13
6	55	3	65.00	1	4378	0.00	risk_blue_38
6	56	4	0.00	0	1968	34.00	risk_red_13
6	57	8	0.00	0	3529	5.00	ambig_blue_50
6	58	4	0.00	0	2578	9.50	risk_red_13
6	59	1	5.00	0	2762	0.00	risk_blue_13
6	60	7	0.00	1	1930	18.00	ambig_blue_25
7	1	7	34.00	1	1681	0.00	ambig_blue_25
7	2	8	0.00	1	1766	34.00	ambig_blue_50
7	3	4	0.00	0	1431	34.00	risk_red_13
7	4	8	0.00	1	1382	65.00	ambig_blue_50
7	5	3	34.00	1	1872	0.00	risk_blue_38
7	6	1	9.50	0	2197	0.00	risk_blue_13
7	7	9	0.00	0	1780	18.00	ambig_blue_75
7	8	6	0.00	1	1549	9.50	risk_red_38
7	9	7	65.00	1	2088	0.00	ambig_blue_25
7	10	2	65.00	1	2924	0.00	risk_blue_25
7	11	3	65.00	1	2661	0.00	risk_blue_38
7	12	5	0.00	0	4002	5.00	risk_red_25
7	13	4	0.00	0	3408	65.00	risk_red_13
7	14	7	5.00	0	2838	0.00	ambig_blue_25
7	15	2	9.50	1	2236	0.00	risk_blue_25
7	16	8	5.00	0	3249	0.00	ambig_blue_50
7	17	7	0.00	0	2694	5.00	ambig_blue_25
7	18	5	0.00	1	1857	65.00	risk_red_25
7	19	7	9.50	1	3295	0.00	ambig_blue_25
7	20	2	34.00	1	1770	0.00	risk_blue_25
7	21	9	5.00	0	1858	0.00	ambig_blue_75
7	22	6	0.00	1	2255	18.00	risk_red_38
7	23	9	34.00	0	2292	0.00	ambig_blue_75
7	24	6	0.00	1	2384	65.00	risk_red_38
7	25	7	0.00	1	2680	34.00	ambig_blue_25
7	26	9	65.00	0	2356	0.00	ambig_blue_75
7	27	8	65.00	1	1645	0.00	ambig_blue_50
7	28	8	0.00	0	2700	5.00	ambig_blue_50
7	29	9	9.50	0	2047	0.00	ambig_blue_75
7	30	9	0.00	0	2309	5.00	ambig_blue_75
7	31	4	0.00	0	2160	18.00	risk_red_13
7	32	2	5.00	0	2193	0.00	risk_blue_25
7	33	8	0.00	1	2169	18.00	ambig_blue_50
7	34	7	18.00	1	2514	0.00	ambig_blue_25
7	35	1	5.00	0	2092	0.00	risk_blue_13
7	36	7	0.00	1	1096	65.00	ambig_blue_25
7	37	9	0.00	0	1725	34.00	ambig_blue_75
7	38	4	0.00	0	1576	9.50	risk_red_13
7	39	4	0.00	0	1953	5.00	risk_red_13
7	40	7	0.00	1	1843	18.00	ambig_blue_25
7	41	7	0.00	1	1849	9.50	ambig_blue_25
7	42	6	0.00	1	1775	34.00	risk_red_38
7	43	5	0.00	1	3335	9.50	risk_red_25
7	44	8	18.00	1	2704	0.00	ambig_blue_50
7	45	9	0.00	0	1691	9.50	ambig_blue_75
7	46	3	18.00	1	1583	0.00	risk_blue_38
7	47	8	9.50	1	4096	0.00	ambig_blue_50
7	48	3	9.50	1	1986	0.00	risk_blue_38
7	49	5	0.00	1	1674	34.00	risk_red_25
7	50	1	34.00	0	2567	0.00	risk_blue_13
7	51	1	18.00	0	2024	0.00	risk_blue_13
7	52	8	34.00	1	1879	0.00	ambig_blue_50
7	53	1	65.00	0	1772	0.00	risk_blue_13
7	54	2	18.00	1	2772	0.00	risk_blue_25
7	55	6	0.00	0	2028	5.00	risk_red_38
7	56	9	18.00	0	2147	0.00	ambig_blue_75
7	57	9	0.00	0	2477	65.00	ambig_blue_75
7	58	3	5.00	0	1481	0.00	risk_blue_38
7	59	8	0.00	1	3134	9.50	ambig_blue_50
7	60	5	0.00	1	1456	18.00	risk_red_25
8	1	7	5.00	0	2320	0.00	ambig_blue_25
8	2	3	9.50	1	1643	0.00	risk_blue_38
8	3	6	0.00	1	1249	65.00	risk_red_38
8	4	9	0.00	0	2023	5.00	ambig_blue_75
8	5	7	0.00	1	2469	9.50	ambig_blue_25
8	6	9	0.00	0	1338	9.50	ambig_blue_75
8	7	9	34.00	0	1372	0.00	ambig_blue_75
8	8	5	0.00	1	1390	65.00	risk_red_25
8	9	7	34.00	1	1718	0.00	ambig_blue_25
8	10	8	0.00	1	2489	65.00	ambig_blue_50
8	11	1	34.00	0	2949	0.00	risk_blue_13
8	12	8	5.00	0	3222	0.00	ambig_blue_50
8	13	2	18.00	1	2123	0.00	risk_blue_25
8	14	7	9.50	1	2030	0.00	ambig_blue_25
8	15	3	65.00	1	2828	0.00	risk_blue_38
8	16	7	0.00	1	1938	34.00	ambig_blue_25
8	17	4	0.00	0	1884	65.00	risk_red_13
8	18	4	0.00	0	2153	9.50	risk_red_13
8	19	7	18.00	1	2234	0.00	ambig_blue_25
8	20	5	0.00	1	2377	18.00	risk_red_25
8	21	1	65.00	0	2057	0.00	risk_blue_13
8	22	2	9.50	1	2015	0.00	risk_blue_25
8	23	5	0.00	0	2110	5.00	risk_red_25
8	24	6	0.00	1	3121	34.00	risk_red_38
8	25	2	65.00	1	1706	0.00	risk_blue_25
8	26	2	34.00	1	2597	0.00	risk_blue_25
8	27	8	9.50	1	2157	0.00	ambig_blue_50
8	28	6	0.00	1	1702	18.00	risk_red_38
8	29	8	0.00	1	1746	34.00	ambig_blue_50
8	30	8	0.00	0	2556	5.00	ambig_blue_50
8	31	4	0.00	0	1693	18.00	risk_red_13
8	32	9	65.00	0	2513	0.00	ambig_blue_75
8	33	8	0.00	1	3028	9.50	ambig_blue_50
8	34	7	65.00	1	2018	0.00	ambig_blue_25
8	35	3	5.00	0	2721	0.00	risk_blue_38
8	36	5	0.00	1	1875	9.50	risk_red_25
8	37	6	0.00	0	2560	5.00	risk_red_38
8	38	9	0.00	0	2896	65.00	ambig_blue_75
8	39	1	18.00	0	2540	0.00	risk_blue_13
8	40	5	0.00	1	1821	34.00	risk_red_25
8	41	8	65.00	1	2212	0.00	ambig_blue_50
8	42	9	9.50	0	2211	0.00	ambig_blue_75
8	43	2	5.00	0	1810	0.00	risk_blue_25
8	44	9	0.00	0	2586	34.00	ambig_blue_75
8	45	7	0.00	0	2786	5.00	ambig_blue_25
8	46	8	0.00	1	2000	18.00	ambig_blue_50
8	47	4	0.00	0	2216	34.00	risk_red_13
8	48	9	0.00	0	2327	18.00	ambig_blue_75
8	49	8	18.00	1	3146	0.00	ambig_blue_50
8	50	7	0.00	1	1643	18.00	ambig_blue_25
8	51	8	34.00	1	2585	0.00	ambig_blue_50
8	52	1	9.50	0	3089	0.00	risk_blue_13
8	53	3	18.00	1	2780	0.00	risk_blue_38
8	54	4	0.00	0	2780	5.00	risk_red_13
8	55	3	34.00	1	2876	0.00	risk_blue_38
8	56	9	5.00	0	3264	0.00	ambig_blue_75
8	57	6	0.00	1	2324	9.50	risk_red_38
8	58	9	18.00	0	2030	0.00	ambig_blue_75
8	59	1	5.00	0	1621	0.00	risk_blue_13
8	60	7	0.00	1	1100	65.00	ambig_blue_25
