# Supplementary material for: Learning about the Ellsberg Paradox reduces, but does not abolish, ambiguity aversion
Source: PLoS One. 2020 Mar 4;15(3):e0228782. doi: 10.1371/journal.pone.0228782 (PMC7055742; doi:10.1371/journal.pone.0228782)
Supplement: S1 Dataset — (ZIP) [file pone.0228782.s009.zip › S1_dataset/EF/1261.txt]

Block	Trial	BagNo	BlueValue	choice.RESP	choice.RT	RedValue	RiskAmbigLevel
2	1	3	34.00	1	3400	0.00	risk_blue_38
2	2	7	65.00	2	0	0.00	ambig_blue_25
2	3	9	0.00	0	5667	9.50	ambig_blue_75
2	4	5	0.00	2	0	9.50	risk_red_25
2	5	9	65.00	2	0	0.00	ambig_blue_75
2	6	8	0.00	1	2394	65.00	ambig_blue_50
2	7	9	9.50	0	4762	0.00	ambig_blue_75
2	8	3	65.00	1	2981	0.00	risk_blue_38
2	9	7	18.00	1	3589	0.00	ambig_blue_25
2	10	9	5.00	0	4074	0.00	ambig_blue_75
2	11	2	9.50	2	0	0.00	risk_blue_25
2	12	3	9.50	1	3257	0.00	risk_blue_38
2	13	2	18.00	1	3341	0.00	risk_blue_25
2	14	8	0.00	1	3750	9.50	ambig_blue_50
2	15	4	0.00	0	3148	9.50	risk_red_13
2	16	7	9.50	1	3693	0.00	ambig_blue_25
2	17	2	5.00	0	4862	0.00	risk_blue_25
2	18	1	9.50	0	4380	0.00	risk_blue_13
2	19	5	0.00	1	4160	18.00	risk_red_25
2	20	4	0.00	1	4989	34.00	risk_red_13
2	21	1	65.00	0	5446	0.00	risk_blue_13
2	22	7	0.00	0	4669	5.00	ambig_blue_25
2	23	7	5.00	0	5172	0.00	ambig_blue_25
2	24	5	0.00	1	3941	34.00	risk_red_25
2	25	8	18.00	1	3852	0.00	ambig_blue_50
2	26	3	18.00	1	4422	0.00	risk_blue_38
2	27	1	34.00	1	4760	0.00	risk_blue_13
2	28	7	0.00	0	3748	9.50	ambig_blue_25
2	29	8	65.00	1	4682	0.00	ambig_blue_50
2	30	8	34.00	1	4625	0.00	ambig_blue_50
2	31	5	0.00	1	4026	65.00	risk_red_25
2	32	9	0.00	0	3724	18.00	ambig_blue_75
2	33	6	0.00	1	2900	34.00	risk_red_38
2	34	7	0.00	1	4527	18.00	ambig_blue_25
2	35	7	34.00	1	3981	0.00	ambig_blue_25
2	36	6	0.00	0	4561	9.50	risk_red_38
2	37	6	0.00	1	3781	65.00	risk_red_38
2	38	2	34.00	1	5571	0.00	risk_blue_25
2	39	1	5.00	0	3715	0.00	risk_blue_13
2	40	5	0.00	0	4259	5.00	risk_red_25
2	41	6	0.00	1	4652	18.00	risk_red_38
2	42	7	0.00	1	3260	65.00	ambig_blue_25
2	43	8	9.50	0	3479	0.00	ambig_blue_50
2	44	6	0.00	0	5649	5.00	risk_red_38
2	45	7	0.00	1	2862	34.00	ambig_blue_25
2	46	9	34.00	0	4051	0.00	ambig_blue_75
2	47	8	0.00	1	3251	34.00	ambig_blue_50
2	48	8	0.00	0	4247	5.00	ambig_blue_50
2	49	8	0.00	1	3328	18.00	ambig_blue_50
2	50	9	18.00	0	3473	0.00	ambig_blue_75
2	51	4	0.00	1	3755	65.00	risk_red_13
2	52	9	0.00	0	4635	5.00	ambig_blue_75
2	53	2	65.00	1	2658	0.00	risk_blue_25
2	54	9	0.00	1	4536	65.00	ambig_blue_75
2	55	1	18.00	0	3260	0.00	risk_blue_13
2	56	4	0.00	0	2464	5.00	risk_red_13
2	57	9	0.00	0	4365	34.00	ambig_blue_75
2	58	8	5.00	0	3089	0.00	ambig_blue_50
2	59	3	5.00	0	5261	0.00	risk_blue_38
2	60	4	0.00	0	3259	18.00	risk_red_13
3	1	8	0.00	0	3463	18.00	ambig_blue_50
3	2	8	0.00	0	2881	9.50	ambig_blue_50
3	3	7	0.00	1	2997	34.00	ambig_blue_25
3	4	1	5.00	0	2740	0.00	risk_blue_13
3	5	7	0.00	1	4654	9.50	ambig_blue_25
3	6	4	0.00	1	5718	34.00	risk_red_13
3	7	9	18.00	0	4176	0.00	ambig_blue_75
3	8	7	0.00	0	3356	5.00	ambig_blue_25
3	9	2	5.00	0	4061	0.00	risk_blue_25
3	10	5	0.00	0	2574	5.00	risk_red_25
3	11	4	0.00	0	5342	9.50	risk_red_13
3	12	9	0.00	1	4553	18.00	ambig_blue_75
3	13	9	0.00	1	2597	65.00	ambig_blue_75
3	14	8	0.00	1	4549	65.00	ambig_blue_50
3	15	3	34.00	1	3209	0.00	risk_blue_38
3	16	1	65.00	1	3262	0.00	risk_blue_13
3	17	7	9.50	1	4593	0.00	ambig_blue_25
3	18	6	0.00	1	3252	9.50	risk_red_38
3	19	8	0.00	1	4784	34.00	ambig_blue_50
3	20	9	9.50	0	3042	0.00	ambig_blue_75
3	21	1	18.00	0	5614	0.00	risk_blue_13
3	22	6	0.00	1	3349	65.00	risk_red_38
3	23	2	34.00	1	4382	0.00	risk_blue_25
3	24	9	0.00	0	4240	9.50	ambig_blue_75
3	25	7	5.00	0	4146	0.00	ambig_blue_25
3	26	8	65.00	1	3879	0.00	ambig_blue_50
3	27	9	0.00	0	3600	5.00	ambig_blue_75
3	28	1	34.00	1	4053	0.00	risk_blue_13
3	29	5	0.00	1	4527	65.00	risk_red_25
3	30	1	9.50	0	4699	0.00	risk_blue_13
3	31	4	0.00	0	3761	18.00	risk_red_13
3	32	3	65.00	1	2743	0.00	risk_blue_38
3	33	4	0.00	1	2145	65.00	risk_red_13
3	34	2	18.00	1	3724	0.00	risk_blue_25
3	35	4	0.00	0	5253	5.00	risk_red_13
3	36	9	65.00	1	2578	0.00	ambig_blue_75
3	37	6	0.00	1	2706	18.00	risk_red_38
3	38	9	0.00	1	3933	34.00	ambig_blue_75
3	39	5	0.00	1	2756	18.00	risk_red_25
3	40	8	18.00	1	2973	0.00	ambig_blue_50
3	41	5	0.00	0	4766	9.50	risk_red_25
3	42	7	65.00	1	3345	0.00	ambig_blue_25
3	43	3	18.00	1	4024	0.00	risk_blue_38
3	44	7	18.00	1	2131	0.00	ambig_blue_25
3	45	2	9.50	0	3047	0.00	risk_blue_25
3	46	5	0.00	1	4556	34.00	risk_red_25
3	47	9	34.00	0	3375	0.00	ambig_blue_75
3	48	2	65.00	1	2045	0.00	risk_blue_25
3	49	8	9.50	0	2501	0.00	ambig_blue_50
3	50	8	5.00	0	2897	0.00	ambig_blue_50
3	51	7	34.00	1	1748	0.00	ambig_blue_25
3	52	7	0.00	1	1640	65.00	ambig_blue_25
3	53	8	0.00	0	3193	5.00	ambig_blue_50
3	54	9	5.00	0	2648	0.00	ambig_blue_75
3	55	6	0.00	1	2029	34.00	risk_red_38
3	56	8	34.00	1	2477	0.00	ambig_blue_50
3	57	3	5.00	0	3194	0.00	risk_blue_38
3	58	6	0.00	0	3272	5.00	risk_red_38
3	59	3	9.50	1	4444	0.00	risk_blue_38
3	60	7	0.00	1	2341	18.00	ambig_blue_25
4	1	5	0.00	0	2378	5.00	risk_red_25
4	2	7	0.00	1	2915	65.00	ambig_blue_25
4	3	9	65.00	0	3637	0.00	ambig_blue_75
4	4	5	0.00	1	3663	18.00	risk_red_25
4	5	4	0.00	1	4082	34.00	risk_red_13
4	6	9	0.00	0	4530	34.00	ambig_blue_75
4	7	8	18.00	1	5367	0.00	ambig_blue_50
4	8	2	18.00	1	4792	0.00	risk_blue_25
4	9	6	0.00	1	3850	9.50	risk_red_38
4	10	1	9.50	0	2212	0.00	risk_blue_13
4	11	3	5.00	1	4021	0.00	risk_blue_38
4	12	7	65.00	1	2560	0.00	ambig_blue_25
4	13	4	0.00	0	2913	5.00	risk_red_13
4	14	3	34.00	1	4203	0.00	risk_blue_38
4	15	6	0.00	1	2134	34.00	risk_red_38
4	16	1	65.00	1	3002	0.00	risk_blue_13
4	17	7	0.00	1	5569	18.00	ambig_blue_25
4	18	6	0.00	1	3306	65.00	risk_red_38
4	19	8	9.50	1	4282	0.00	ambig_blue_50
4	20	1	5.00	0	3218	0.00	risk_blue_13
4	21	7	0.00	1	3464	9.50	ambig_blue_25
4	22	7	34.00	1	2906	0.00	ambig_blue_25
4	23	2	34.00	1	2005	0.00	risk_blue_25
4	24	8	0.00	1	3550	65.00	ambig_blue_50
4	25	9	9.50	0	3045	0.00	ambig_blue_75
4	26	7	9.50	1	2354	0.00	ambig_blue_25
4	27	3	65.00	1	1621	0.00	risk_blue_38
4	28	9	34.00	1	3846	0.00	ambig_blue_75
4	29	7	18.00	1	1416	0.00	ambig_blue_25
4	30	8	5.00	1	2027	0.00	ambig_blue_50
4	31	4	0.00	0	3507	9.50	risk_red_13
4	32	7	0.00	1	2469	34.00	ambig_blue_25
4	33	2	5.00	0	2394	0.00	risk_blue_25
4	34	6	0.00	1	2515	18.00	risk_red_38
4	35	8	0.00	1	3398	9.50	ambig_blue_50
4	36	1	34.00	1	2756	0.00	risk_blue_13
4	37	9	18.00	1	3172	0.00	ambig_blue_75
4	38	8	34.00	1	2724	0.00	ambig_blue_50
4	39	2	65.00	1	2526	0.00	risk_blue_25
4	40	8	65.00	1	2041	0.00	ambig_blue_50
4	41	9	5.00	0	2176	0.00	ambig_blue_75
4	42	7	0.00	0	2954	5.00	ambig_blue_25
4	43	6	0.00	1	4172	5.00	risk_red_38
4	44	3	9.50	1	3144	0.00	risk_blue_38
4	45	5	0.00	1	2664	34.00	risk_red_25
4	46	1	18.00	0	2813	0.00	risk_blue_13
4	47	4	0.00	0	4404	18.00	risk_red_13
4	48	2	9.50	0	3958	0.00	risk_blue_25
4	49	9	0.00	0	3597	5.00	ambig_blue_75
4	50	5	0.00	1	4473	65.00	risk_red_25
4	51	9	0.00	1	2049	65.00	ambig_blue_75
4	52	4	0.00	1	2072	65.00	risk_red_13
4	53	8	0.00	1	2118	34.00	ambig_blue_50
4	54	8	0.00	0	3219	5.00	ambig_blue_50
4	55	9	0.00	0	2384	18.00	ambig_blue_75
4	56	9	0.00	0	4137	9.50	ambig_blue_75
4	57	8	0.00	1	3303	18.00	ambig_blue_50
4	58	7	5.00	0	1905	0.00	ambig_blue_25
4	59	5	0.00	0	2422	9.50	risk_red_25
4	60	3	18.00	1	2102	0.00	risk_blue_38
6	1	3	18.00	1	3825	0.00	risk_blue_38
6	2	1	18.00	0	3763	0.00	risk_blue_13
6	3	2	9.50	0	3001	0.00	risk_blue_25
6	4	5	0.00	1	2432	65.00	risk_red_25
6	5	7	0.00	0	3263	5.00	ambig_blue_25
6	6	1	65.00	1	1946	0.00	risk_blue_13
6	7	6	0.00	1	4110	65.00	risk_red_38
6	8	2	5.00	0	3533	0.00	risk_blue_25
6	9	9	5.00	0	1965	0.00	ambig_blue_75
6	10	3	5.00	0	4224	0.00	risk_blue_38
6	11	7	0.00	1	1619	9.50	ambig_blue_25
6	12	9	0.00	0	2396	5.00	ambig_blue_75
6	13	9	9.50	1	1317	0.00	ambig_blue_75
6	14	4	0.00	0	2772	18.00	risk_red_13
6	15	1	9.50	0	2028	0.00	risk_blue_13
6	16	8	34.00	1	2589	0.00	ambig_blue_50
6	17	5	0.00	0	3677	9.50	risk_red_25
6	18	2	65.00	1	2279	0.00	risk_blue_25
6	19	8	0.00	1	1324	34.00	ambig_blue_50
6	20	8	5.00	0	1754	0.00	ambig_blue_50
6	21	6	0.00	0	5462	5.00	risk_red_38
6	22	8	0.00	1	1252	9.50	ambig_blue_50
6	23	8	18.00	1	1454	0.00	ambig_blue_50
6	24	7	0.00	1	3990	34.00	ambig_blue_25
6	25	6	0.00	1	5755	18.00	risk_red_38
6	26	4	0.00	1	2571	34.00	risk_red_13
6	27	2	34.00	1	3253	0.00	risk_blue_25
6	28	7	9.50	1	4217	0.00	ambig_blue_25
6	29	4	0.00	0	1731	5.00	risk_red_13
6	30	7	34.00	1	3631	0.00	ambig_blue_25
6	31	1	34.00	1	1379	0.00	risk_blue_13
6	32	7	0.00	1	1103	65.00	ambig_blue_25
6	33	5	0.00	0	3919	5.00	risk_red_25
6	34	6	0.00	1	2014	9.50	risk_red_38
6	35	9	34.00	1	1863	0.00	ambig_blue_75
6	36	4	0.00	0	2750	9.50	risk_red_13
6	37	5	0.00	1	2696	34.00	risk_red_25
6	38	7	65.00	1	2603	0.00	ambig_blue_25
6	39	1	5.00	0	2771	0.00	risk_blue_13
6	40	3	9.50	1	2788	0.00	risk_blue_38
6	41	2	18.00	1	1996	0.00	risk_blue_25
6	42	3	34.00	1	1718	0.00	risk_blue_38
6	43	8	0.00	0	1788	5.00	ambig_blue_50
6	44	7	5.00	1	3534	0.00	ambig_blue_25
6	45	8	0.00	1	4270	65.00	ambig_blue_50
6	46	9	0.00	1	3654	34.00	ambig_blue_75
6	47	8	65.00	1	1505	0.00	ambig_blue_50
6	48	3	65.00	1	1471	0.00	risk_blue_38
6	49	5	0.00	1	3327	18.00	risk_red_25
6	50	9	0.00	1	1727	18.00	ambig_blue_75
6	51	9	0.00	1	1492	65.00	ambig_blue_75
6	52	9	65.00	1	931	0.00	ambig_blue_75
6	53	7	0.00	1	938	18.00	ambig_blue_25
6	54	8	9.50	1	1017	0.00	ambig_blue_50
6	55	4	0.00	1	2661	65.00	risk_red_13
6	56	6	0.00	1	1506	34.00	risk_red_38
6	57	7	18.00	1	2385	0.00	ambig_blue_25
6	58	9	18.00	1	922	0.00	ambig_blue_75
6	59	8	0.00	1	1369	18.00	ambig_blue_50
6	60	9	0.00	1	790	9.50	ambig_blue_75
7	1	7	34.00	1	1033	0.00	ambig_blue_25
7	2	3	5.00	0	2011	0.00	risk_blue_38
7	3	8	65.00	1	948	0.00	ambig_blue_50
7	4	6	0.00	0	3067	5.00	risk_red_38
7	5	1	34.00	1	2766	0.00	risk_blue_13
7	6	7	0.00	1	1695	18.00	ambig_blue_25
7	7	7	5.00	0	1390	0.00	ambig_blue_25
7	8	5	0.00	1	4297	18.00	risk_red_25
7	9	4	0.00	1	1424	65.00	risk_red_13
7	10	4	0.00	0	2034	18.00	risk_red_13
7	11	9	34.00	1	1258	0.00	ambig_blue_75
7	12	9	65.00	1	700	0.00	ambig_blue_75
7	13	1	5.00	0	2533	0.00	risk_blue_13
7	14	9	9.50	1	887	0.00	ambig_blue_75
7	15	8	0.00	1	1368	9.50	ambig_blue_50
7	16	5	0.00	0	1637	5.00	risk_red_25
7	17	9	18.00	1	3469	0.00	ambig_blue_75
7	18	4	0.00	0	2792	5.00	risk_red_13
7	19	9	0.00	1	2271	9.50	ambig_blue_75
7	20	6	0.00	1	2862	34.00	risk_red_38
7	21	9	0.00	1	882	34.00	ambig_blue_75
7	22	1	18.00	0	3276	0.00	risk_blue_13
7	23	9	0.00	1	2054	65.00	ambig_blue_75
7	24	7	0.00	1	902	65.00	ambig_blue_25
7	25	2	9.50	0	2726	0.00	risk_blue_25
7	26	1	9.50	0	1592	0.00	risk_blue_13
7	27	3	34.00	1	2427	0.00	risk_blue_38
7	28	8	9.50	1	1346	0.00	ambig_blue_50
7	29	6	0.00	1	1344	65.00	risk_red_38
7	30	9	0.00	1	2341	18.00	ambig_blue_75
7	31	8	34.00	1	1272	0.00	ambig_blue_50
7	32	7	9.50	1	1224	0.00	ambig_blue_25
7	33	2	18.00	1	1947	0.00	risk_blue_25
7	34	8	0.00	1	2031	18.00	ambig_blue_50
7	35	7	0.00	1	791	34.00	ambig_blue_25
7	36	7	0.00	1	1732	9.50	ambig_blue_25
7	37	7	65.00	1	1089	0.00	ambig_blue_25
7	38	7	0.00	0	2265	5.00	ambig_blue_25
7	39	5	0.00	0	2439	9.50	risk_red_25
7	40	8	5.00	0	1397	0.00	ambig_blue_50
7	41	4	0.00	0	1793	9.50	risk_red_13
7	42	5	0.00	1	2067	65.00	risk_red_25
7	43	3	18.00	1	2594	0.00	risk_blue_38
7	44	5	0.00	1	1674	34.00	risk_red_25
7	45	3	9.50	1	2049	0.00	risk_blue_38
7	46	7	18.00	1	1033	0.00	ambig_blue_25
7	47	6	0.00	1	1916	18.00	risk_red_38
7	48	9	5.00	1	953	0.00	ambig_blue_75
7	49	8	18.00	1	1047	0.00	ambig_blue_50
7	50	8	0.00	1	1290	34.00	ambig_blue_50
7	51	9	0.00	0	1522	5.00	ambig_blue_75
7	52	8	0.00	1	2471	65.00	ambig_blue_50
7	53	8	0.00	0	1205	5.00	ambig_blue_50
7	54	2	5.00	0	3712	0.00	risk_blue_25
7	55	2	34.00	1	1304	0.00	risk_blue_25
7	56	3	65.00	1	1039	0.00	risk_blue_38
7	57	4	0.00	1	2914	34.00	risk_red_13
7	58	6	0.00	1	2212	9.50	risk_red_38
7	59	2	65.00	1	1492	0.00	risk_blue_25
7	60	1	65.00	1	1420	0.00	risk_blue_13
8	1	9	0.00	0	1417	5.00	ambig_blue_75
8	2	3	34.00	1	1899	0.00	risk_blue_38
8	3	1	5.00	0	2449	0.00	risk_blue_13
8	4	6	0.00	1	1695	65.00	risk_red_38
8	5	9	18.00	1	2038	0.00	ambig_blue_75
8	6	6	0.00	1	1613	34.00	risk_red_38
8	7	2	9.50	0	2944	0.00	risk_blue_25
8	8	6	0.00	1	1728	9.50	risk_red_38
8	9	8	34.00	1	1086	0.00	ambig_blue_50
8	10	3	65.00	1	1494	0.00	risk_blue_38
8	11	5	0.00	1	1557	65.00	risk_red_25
8	12	9	0.00	1	3081	9.50	ambig_blue_75
8	13	8	0.00	1	1500	18.00	ambig_blue_50
8	14	3	5.00	0	2004	0.00	risk_blue_38
8	15	7	9.50	1	2109	0.00	ambig_blue_25
8	16	1	9.50	0	4018	0.00	risk_blue_13
8	17	3	9.50	1	2045	0.00	risk_blue_38
8	18	1	65.00	1	3286	0.00	risk_blue_13
8	19	7	0.00	1	3759	18.00	ambig_blue_25
8	20	9	0.00	1	838	65.00	ambig_blue_75
8	21	7	34.00	1	1025	0.00	ambig_blue_25
8	22	4	0.00	1	1668	34.00	risk_red_13
8	23	9	0.00	1	868	18.00	ambig_blue_75
8	24	3	18.00	1	1821	0.00	risk_blue_38
8	25	1	18.00	0	1630	0.00	risk_blue_13
8	26	5	0.00	0	2192	5.00	risk_red_25
8	27	9	0.00	1	1881	34.00	ambig_blue_75
8	28	7	0.00	0	1335	5.00	ambig_blue_25
8	29	7	65.00	1	3654	0.00	ambig_blue_25
8	30	5	0.00	1	2968	34.00	risk_red_25
8	31	9	5.00	0	1713	0.00	ambig_blue_75
8	32	9	9.50	1	1534	0.00	ambig_blue_75
8	33	2	18.00	0	4420	0.00	risk_blue_25
8	34	8	65.00	1	1181	0.00	ambig_blue_50
8	35	1	34.00	1	1586	0.00	risk_blue_13
8	36	7	18.00	1	958	0.00	ambig_blue_25
8	37	8	0.00	0	1267	5.00	ambig_blue_50
8	38	6	0.00	0	3141	5.00	risk_red_38
8	39	6	0.00	1	1549	18.00	risk_red_38
8	40	7	5.00	0	1626	0.00	ambig_blue_25
8	41	4	0.00	0	2324	9.50	risk_red_13
8	42	8	18.00	1	1591	0.00	ambig_blue_50
8	43	5	0.00	1	1962	18.00	risk_red_25
8	44	8	0.00	1	2253	34.00	ambig_blue_50
8	45	9	34.00	1	820	0.00	ambig_blue_75
8	46	8	0.00	1	792	9.50	ambig_blue_50
8	47	7	0.00	1	1428	65.00	ambig_blue_25
8	48	2	34.00	1	2206	0.00	risk_blue_25
8	49	7	0.00	1	1038	34.00	ambig_blue_25
8	50	8	9.50	1	1137	0.00	ambig_blue_50
8	51	4	0.00	0	2375	18.00	risk_red_13
8	52	4	0.00	1	1288	65.00	risk_red_13
8	53	2	5.00	0	3160	0.00	risk_blue_25
8	54	2	65.00	1	1584	0.00	risk_blue_25
8	55	8	5.00	0	1307	0.00	ambig_blue_50
8	56	9	65.00	1	1338	0.00	ambig_blue_75
8	57	8	0.00	1	904	65.00	ambig_blue_50
8	58	4	0.00	0	1256	5.00	risk_red_13
8	59	5	0.00	0	2537	9.50	risk_red_25
8	60	7	0.00	1	820	9.50	ambig_blue_25
