# Supplementary material for: Learning about the Ellsberg Paradox reduces, but does not abolish, ambiguity aversion
Source: PLoS One. 2020 Mar 4;15(3):e0228782. doi: 10.1371/journal.pone.0228782 (PMC7055742; doi:10.1371/journal.pone.0228782)
Supplement: S1 Dataset — (ZIP) [file pone.0228782.s009.zip › S1_dataset/EF/1271.txt]

Block	Trial	BagNo	BlueValue	choice.RESP	choice.RT	RedValue	RiskAmbigLevel
2	1	3	9.50	0	4069	0.00	risk_blue_38
2	2	7	5.00	0	3085	0.00	ambig_blue_25
2	3	5	0.00	0	3304	34.00	risk_red_25
2	4	4	0.00	0	3122	34.00	risk_red_13
2	5	4	0.00	0	3068	5.00	risk_red_13
2	6	9	5.00	0	2815	0.00	ambig_blue_75
2	7	4	0.00	0	3246	9.50	risk_red_13
2	8	9	34.00	0	3963	0.00	ambig_blue_75
2	9	9	65.00	1	3823	0.00	ambig_blue_75
2	10	1	9.50	0	3283	0.00	risk_blue_13
2	11	7	0.00	0	3101	5.00	ambig_blue_25
2	12	9	9.50	0	3528	0.00	ambig_blue_75
2	13	2	9.50	0	2800	0.00	risk_blue_25
2	14	5	0.00	0	2544	5.00	risk_red_25
2	15	7	0.00	0	3609	65.00	ambig_blue_25
2	16	6	0.00	0	3165	9.50	risk_red_38
2	17	6	0.00	0	2620	65.00	risk_red_38
2	18	8	0.00	0	3516	18.00	ambig_blue_50
2	19	8	5.00	0	3020	0.00	ambig_blue_50
2	20	1	34.00	0	2498	0.00	risk_blue_13
2	21	5	0.00	1	4582	65.00	risk_red_25
2	22	6	0.00	0	3201	18.00	risk_red_38
2	23	7	0.00	1	3975	34.00	ambig_blue_25
2	24	7	34.00	1	3397	0.00	ambig_blue_25
2	25	6	0.00	0	4138	34.00	risk_red_38
2	26	7	65.00	1	4472	0.00	ambig_blue_25
2	27	2	18.00	0	3144	0.00	risk_blue_25
2	28	5	0.00	0	2728	18.00	risk_red_25
2	29	8	0.00	0	2170	5.00	ambig_blue_50
2	30	7	9.50	0	3021	0.00	ambig_blue_25
2	31	8	0.00	1	3963	65.00	ambig_blue_50
2	32	3	65.00	0	4607	0.00	risk_blue_38
2	33	1	5.00	0	2961	0.00	risk_blue_13
2	34	8	0.00	1	3665	34.00	ambig_blue_50
2	35	8	0.00	0	2227	9.50	ambig_blue_50
2	36	9	18.00	0	2843	0.00	ambig_blue_75
2	37	6	0.00	0	3120	5.00	risk_red_38
2	38	8	18.00	0	3490	0.00	ambig_blue_50
2	39	1	18.00	0	2540	0.00	risk_blue_13
2	40	5	0.00	0	2534	9.50	risk_red_25
2	41	7	0.00	0	2953	9.50	ambig_blue_25
2	42	3	18.00	0	2898	0.00	risk_blue_38
2	43	9	0.00	0	2933	18.00	ambig_blue_75
2	44	7	18.00	1	4862	0.00	ambig_blue_25
2	45	1	65.00	0	3598	0.00	risk_blue_13
2	46	9	0.00	0	3164	5.00	ambig_blue_75
2	47	3	34.00	0	4330	0.00	risk_blue_38
2	48	8	9.50	0	2304	0.00	ambig_blue_50
2	49	2	5.00	0	3171	0.00	risk_blue_25
2	50	4	0.00	0	1787	18.00	risk_red_13
2	51	8	65.00	1	3117	0.00	ambig_blue_50
2	52	2	34.00	0	4247	0.00	risk_blue_25
2	53	3	5.00	0	3624	0.00	risk_blue_38
2	54	9	0.00	0	2140	9.50	ambig_blue_75
2	55	9	0.00	1	4089	34.00	ambig_blue_75
2	56	7	0.00	1	4640	18.00	ambig_blue_25
2	57	8	34.00	1	4336	0.00	ambig_blue_50
2	58	2	65.00	1	4750	0.00	risk_blue_25
2	59	9	0.00	1	4249	65.00	ambig_blue_75
2	60	4	0.00	0	2699	65.00	risk_red_13
3	1	9	9.50	0	3193	0.00	ambig_blue_75
3	2	9	0.00	1	3550	65.00	ambig_blue_75
3	3	2	5.00	0	2565	0.00	risk_blue_25
3	4	1	5.00	0	1383	0.00	risk_blue_13
3	5	9	65.00	1	2882	0.00	ambig_blue_75
3	6	7	9.50	0	2149	0.00	ambig_blue_25
3	7	9	18.00	1	2961	0.00	ambig_blue_75
3	8	1	34.00	0	3009	0.00	risk_blue_13
3	9	6	0.00	0	4663	34.00	risk_red_38
3	10	5	0.00	0	2014	9.50	risk_red_25
3	11	2	9.50	0	3191	0.00	risk_blue_25
3	12	4	0.00	0	2086	5.00	risk_red_13
3	13	9	0.00	0	2485	5.00	ambig_blue_75
3	14	6	0.00	0	2441	5.00	risk_red_38
3	15	3	18.00	1	5031	0.00	risk_blue_38
3	16	7	0.00	1	4687	18.00	ambig_blue_25
3	17	2	18.00	0	2765	0.00	risk_blue_25
3	18	7	18.00	1	3558	0.00	ambig_blue_25
3	19	8	0.00	1	4453	18.00	ambig_blue_50
3	20	8	0.00	0	1309	5.00	ambig_blue_50
3	21	4	0.00	0	1596	9.50	risk_red_13
3	22	9	0.00	0	2415	9.50	ambig_blue_75
3	23	8	0.00	1	2958	34.00	ambig_blue_50
3	24	8	5.00	0	3046	0.00	ambig_blue_50
3	25	9	0.00	1	5475	34.00	ambig_blue_75
3	26	5	0.00	1	4960	65.00	risk_red_25
3	27	4	0.00	0	4563	34.00	risk_red_13
3	28	7	0.00	0	3902	5.00	ambig_blue_25
3	29	8	0.00	0	3510	9.50	ambig_blue_50
3	30	8	9.50	0	2623	0.00	ambig_blue_50
3	31	3	9.50	0	3734	0.00	risk_blue_38
3	32	1	18.00	0	2829	0.00	risk_blue_13
3	33	8	65.00	1	2875	0.00	ambig_blue_50
3	34	7	65.00	1	3391	0.00	ambig_blue_25
3	35	8	18.00	1	4765	0.00	ambig_blue_50
3	36	2	34.00	0	3024	0.00	risk_blue_25
3	37	8	34.00	1	2918	0.00	ambig_blue_50
3	38	4	0.00	0	2072	18.00	risk_red_13
3	39	3	34.00	1	4861	0.00	risk_blue_38
3	40	7	5.00	0	1725	0.00	ambig_blue_25
3	41	5	0.00	0	1890	5.00	risk_red_25
3	42	2	65.00	0	2952	0.00	risk_blue_25
3	43	1	9.50	0	2713	0.00	risk_blue_13
3	44	7	0.00	1	4180	65.00	ambig_blue_25
3	45	4	0.00	0	3080	65.00	risk_red_13
3	46	6	0.00	0	2555	9.50	risk_red_38
3	47	5	0.00	0	2213	34.00	risk_red_25
3	48	6	0.00	1	3501	65.00	risk_red_38
3	49	6	0.00	0	3710	18.00	risk_red_38
3	50	7	34.00	1	2134	0.00	ambig_blue_25
3	51	5	0.00	0	4130	18.00	risk_red_25
3	52	1	65.00	0	2344	0.00	risk_blue_13
3	53	3	65.00	1	2707	0.00	risk_blue_38
3	54	7	0.00	1	2686	34.00	ambig_blue_25
3	55	9	5.00	0	2514	0.00	ambig_blue_75
3	56	3	5.00	0	2981	0.00	risk_blue_38
3	57	9	34.00	1	2781	0.00	ambig_blue_75
3	58	8	0.00	1	3940	65.00	ambig_blue_50
3	59	9	0.00	0	2827	18.00	ambig_blue_75
3	60	7	0.00	0	2849	9.50	ambig_blue_25
4	1	8	9.50	0	2346	0.00	ambig_blue_50
4	2	6	0.00	0	2292	9.50	risk_red_38
4	3	9	65.00	1	2634	0.00	ambig_blue_75
4	4	7	65.00	1	2903	0.00	ambig_blue_25
4	5	9	0.00	1	3251	34.00	ambig_blue_75
4	6	5	0.00	0	1750	9.50	risk_red_25
4	7	8	34.00	1	2354	0.00	ambig_blue_50
4	8	7	0.00	0	1909	9.50	ambig_blue_25
4	9	8	65.00	1	2626	0.00	ambig_blue_50
4	10	4	0.00	0	2441	34.00	risk_red_13
4	11	9	34.00	1	3719	0.00	ambig_blue_75
4	12	7	0.00	1	2071	34.00	ambig_blue_25
4	13	6	0.00	0	2990	18.00	risk_red_38
4	14	8	0.00	0	2997	5.00	ambig_blue_50
4	15	1	9.50	0	2539	0.00	risk_blue_13
4	16	9	0.00	0	3205	9.50	ambig_blue_75
4	17	4	0.00	0	3211	18.00	risk_red_13
4	18	2	34.00	0	2433	0.00	risk_blue_25
4	19	9	0.00	1	2608	65.00	ambig_blue_75
4	20	7	0.00	0	1871	5.00	ambig_blue_25
4	21	5	0.00	0	3110	65.00	risk_red_25
4	22	3	5.00	0	2096	0.00	risk_blue_38
4	23	3	9.50	0	2837	0.00	risk_blue_38
4	24	6	0.00	0	2643	5.00	risk_red_38
4	25	7	5.00	0	2489	0.00	ambig_blue_25
4	26	1	34.00	0	2606	0.00	risk_blue_13
4	27	1	18.00	0	2765	0.00	risk_blue_13
4	28	7	9.50	0	1662	0.00	ambig_blue_25
4	29	7	34.00	1	4734	0.00	ambig_blue_25
4	30	5	0.00	0	3083	5.00	risk_red_25
4	31	3	18.00	0	3030	0.00	risk_blue_38
4	32	5	0.00	0	3107	18.00	risk_red_25
4	33	7	0.00	1	4396	18.00	ambig_blue_25
4	34	6	0.00	0	2519	34.00	risk_red_38
4	35	3	65.00	0	4275	0.00	risk_blue_38
4	36	2	18.00	0	3819	0.00	risk_blue_25
4	37	8	0.00	1	3479	65.00	ambig_blue_50
4	38	3	34.00	0	3089	0.00	risk_blue_38
4	39	2	9.50	0	2436	0.00	risk_blue_25
4	40	9	5.00	0	1772	0.00	ambig_blue_75
4	41	2	65.00	0	2758	0.00	risk_blue_25
4	42	1	5.00	0	2902	0.00	risk_blue_13
4	43	9	0.00	1	3931	18.00	ambig_blue_75
4	44	1	65.00	0	3848	0.00	risk_blue_13
4	45	4	0.00	0	2450	9.50	risk_red_13
4	46	4	0.00	0	4009	65.00	risk_red_13
4	47	9	0.00	0	2181	5.00	ambig_blue_75
4	48	2	5.00	0	2998	0.00	risk_blue_25
4	49	9	9.50	0	2973	0.00	ambig_blue_75
4	50	7	0.00	1	2221	65.00	ambig_blue_25
4	51	5	0.00	0	3405	34.00	risk_red_25
4	52	4	0.00	0	1818	5.00	risk_red_13
4	53	8	5.00	0	3748	0.00	ambig_blue_50
4	54	8	0.00	0	2234	9.50	ambig_blue_50
4	55	8	0.00	1	3498	18.00	ambig_blue_50
4	56	8	0.00	1	2395	34.00	ambig_blue_50
4	57	6	0.00	0	4860	65.00	risk_red_38
4	58	7	18.00	1	4019	0.00	ambig_blue_25
4	59	8	18.00	1	2550	0.00	ambig_blue_50
4	60	9	18.00	0	2272	0.00	ambig_blue_75
6	1	5	0.00	0	2787	65.00	risk_red_25
6	2	5	0.00	0	2411	18.00	risk_red_25
6	3	7	18.00	1	1979	0.00	ambig_blue_25
6	4	5	0.00	0	2237	5.00	risk_red_25
6	5	9	0.00	1	2373	9.50	ambig_blue_75
6	6	6	0.00	0	3222	5.00	risk_red_38
6	7	5	0.00	0	2155	9.50	risk_red_25
6	8	6	0.00	0	3374	34.00	risk_red_38
6	9	8	0.00	1	1837	65.00	ambig_blue_50
6	10	1	9.50	0	2078	0.00	risk_blue_13
6	11	9	0.00	1	1900	18.00	ambig_blue_75
6	12	4	0.00	0	2770	34.00	risk_red_13
6	13	6	0.00	0	2339	18.00	risk_red_38
6	14	8	5.00	0	2806	0.00	ambig_blue_50
6	15	6	0.00	0	2158	9.50	risk_red_38
6	16	4	0.00	0	2207	18.00	risk_red_13
6	17	8	0.00	1	2782	18.00	ambig_blue_50
6	18	8	34.00	1	1927	0.00	ambig_blue_50
6	19	9	0.00	0	2027	5.00	ambig_blue_75
6	20	7	9.50	1	2051	0.00	ambig_blue_25
6	21	9	34.00	1	2347	0.00	ambig_blue_75
6	22	2	65.00	0	3366	0.00	risk_blue_25
6	23	9	5.00	0	1997	0.00	ambig_blue_75
6	24	7	65.00	1	1670	0.00	ambig_blue_25
6	25	9	9.50	0	3293	0.00	ambig_blue_75
6	26	3	5.00	0	4591	0.00	risk_blue_38
6	27	2	5.00	0	2378	0.00	risk_blue_25
6	28	9	65.00	1	1547	0.00	ambig_blue_75
6	29	2	18.00	0	2504	0.00	risk_blue_25
6	30	7	0.00	0	2005	5.00	ambig_blue_25
6	31	3	65.00	0	3254	0.00	risk_blue_38
6	32	7	34.00	1	2394	0.00	ambig_blue_25
6	33	1	5.00	0	1419	0.00	risk_blue_13
6	34	4	0.00	0	1261	9.50	risk_red_13
6	35	8	0.00	1	4743	9.50	ambig_blue_50
6	36	7	0.00	1	1523	65.00	ambig_blue_25
6	37	8	18.00	1	2528	0.00	ambig_blue_50
6	38	9	18.00	1	2562	0.00	ambig_blue_75
6	39	7	5.00	0	1356	0.00	ambig_blue_25
6	40	9	0.00	1	1426	34.00	ambig_blue_75
6	41	2	9.50	0	3035	0.00	risk_blue_25
6	42	9	0.00	1	1320	65.00	ambig_blue_75
6	43	8	65.00	1	1502	0.00	ambig_blue_50
6	44	1	34.00	0	1589	0.00	risk_blue_13
6	45	7	0.00	1	3368	9.50	ambig_blue_25
6	46	4	0.00	0	3047	5.00	risk_red_13
6	47	1	18.00	0	1980	0.00	risk_blue_13
6	48	5	0.00	0	2638	34.00	risk_red_25
6	49	7	0.00	1	1997	18.00	ambig_blue_25
6	50	8	0.00	0	1710	5.00	ambig_blue_50
6	51	8	9.50	1	2692	0.00	ambig_blue_50
6	52	6	0.00	0	2976	65.00	risk_red_38
6	53	3	9.50	0	1567	0.00	risk_blue_38
6	54	1	65.00	0	1868	0.00	risk_blue_13
6	55	8	0.00	1	3267	34.00	ambig_blue_50
6	56	7	0.00	1	1806	34.00	ambig_blue_25
6	57	3	18.00	0	3120	0.00	risk_blue_38
6	58	3	34.00	0	4185	0.00	risk_blue_38
6	59	2	34.00	0	2157	0.00	risk_blue_25
6	60	4	0.00	0	2735	65.00	risk_red_13
7	1	8	0.00	0	2717	9.50	ambig_blue_50
7	2	5	0.00	0	3311	18.00	risk_red_25
7	3	9	34.00	1	2425	0.00	ambig_blue_75
7	4	8	65.00	1	1391	0.00	ambig_blue_50
7	5	4	0.00	0	1618	65.00	risk_red_13
7	6	8	18.00	1	1668	0.00	ambig_blue_50
7	7	3	18.00	0	2308	0.00	risk_blue_38
7	8	3	5.00	0	2064	0.00	risk_blue_38
7	9	3	34.00	0	2183	0.00	risk_blue_38
7	10	1	9.50	0	1865	0.00	risk_blue_13
7	11	4	0.00	0	1737	34.00	risk_red_13
7	12	2	65.00	0	2062	0.00	risk_blue_25
7	13	9	65.00	1	1308	0.00	ambig_blue_75
7	14	2	5.00	0	1900	0.00	risk_blue_25
7	15	9	0.00	1	3106	9.50	ambig_blue_75
7	16	6	0.00	1	4515	34.00	risk_red_38
7	17	7	0.00	1	1857	9.50	ambig_blue_25
7	18	7	0.00	1	1327	18.00	ambig_blue_25
7	19	2	34.00	0	2726	0.00	risk_blue_25
7	20	7	18.00	1	1400	0.00	ambig_blue_25
7	21	9	0.00	1	2915	5.00	ambig_blue_75
7	22	4	0.00	0	1629	5.00	risk_red_13
7	23	8	0.00	0	1855	5.00	ambig_blue_50
7	24	6	0.00	0	2414	18.00	risk_red_38
7	25	3	65.00	1	4310	0.00	risk_blue_38
7	26	3	9.50	0	4133	0.00	risk_blue_38
7	27	2	9.50	0	1579	0.00	risk_blue_25
7	28	8	0.00	1	2383	34.00	ambig_blue_50
7	29	8	34.00	1	2296	0.00	ambig_blue_50
7	30	5	0.00	0	2093	65.00	risk_red_25
7	31	8	0.00	1	1642	65.00	ambig_blue_50
7	32	1	5.00	0	3092	0.00	risk_blue_13
7	33	9	9.50	1	1302	0.00	ambig_blue_75
7	34	7	5.00	0	3790	0.00	ambig_blue_25
7	35	9	5.00	1	2259	0.00	ambig_blue_75
7	36	7	65.00	1	1497	0.00	ambig_blue_25
7	37	7	34.00	1	1208	0.00	ambig_blue_25
7	38	8	9.50	0	1484	0.00	ambig_blue_50
7	39	1	34.00	0	2386	0.00	risk_blue_13
7	40	4	0.00	0	2500	18.00	risk_red_13
7	41	8	5.00	0	1392	0.00	ambig_blue_50
7	42	1	18.00	0	1892	0.00	risk_blue_13
7	43	7	0.00	1	1353	34.00	ambig_blue_25
7	44	5	0.00	0	3406	5.00	risk_red_25
7	45	5	0.00	0	1964	34.00	risk_red_25
7	46	9	0.00	1	1663	34.00	ambig_blue_75
7	47	7	0.00	1	1271	65.00	ambig_blue_25
7	48	9	0.00	1	1832	18.00	ambig_blue_75
7	49	2	18.00	0	1728	0.00	risk_blue_25
7	50	5	0.00	0	2341	9.50	risk_red_25
7	51	7	0.00	0	2328	5.00	ambig_blue_25
7	52	8	0.00	1	1771	18.00	ambig_blue_50
7	53	6	0.00	0	2894	65.00	risk_red_38
7	54	6	0.00	0	2937	9.50	risk_red_38
7	55	9	18.00	1	1683	0.00	ambig_blue_75
7	56	9	0.00	1	1202	65.00	ambig_blue_75
7	57	7	9.50	0	4414	0.00	ambig_blue_25
7	58	1	65.00	0	3608	0.00	risk_blue_13
7	59	6	0.00	0	1661	5.00	risk_red_38
7	60	4	0.00	0	2604	9.50	risk_red_13
8	1	2	5.00	0	2466	0.00	risk_blue_25
8	2	3	34.00	0	1846	0.00	risk_blue_38
8	3	1	5.00	0	1294	0.00	risk_blue_13
8	4	9	65.00	1	1214	0.00	ambig_blue_75
8	5	6	0.00	0	2969	18.00	risk_red_38
8	6	9	0.00	1	1818	18.00	ambig_blue_75
8	7	5	0.00	0	3235	34.00	risk_red_25
8	8	9	0.00	1	4480	9.50	ambig_blue_75
8	9	9	5.00	0	2055	0.00	ambig_blue_75
8	10	1	65.00	0	2126	0.00	risk_blue_13
8	11	9	0.00	1	2019	34.00	ambig_blue_75
8	12	2	65.00	0	1995	0.00	risk_blue_25
8	13	7	5.00	0	1748	0.00	ambig_blue_25
8	14	3	9.50	0	1745	0.00	risk_blue_38
8	15	2	34.00	0	2237	0.00	risk_blue_25
8	16	2	9.50	0	1509	0.00	risk_blue_25
8	17	4	0.00	0	1755	65.00	risk_red_13
8	18	1	18.00	0	2223	0.00	risk_blue_13
8	19	7	65.00	1	2591	0.00	ambig_blue_25
8	20	4	0.00	0	2509	34.00	risk_red_13
8	21	3	18.00	0	3097	0.00	risk_blue_38
8	22	5	0.00	0	2051	65.00	risk_red_25
8	23	6	0.00	0	2475	5.00	risk_red_38
8	24	8	0.00	1	1648	18.00	ambig_blue_50
8	25	6	0.00	0	3065	9.50	risk_red_38
8	26	5	0.00	0	2116	5.00	risk_red_25
8	27	2	18.00	0	2657	0.00	risk_blue_25
8	28	8	5.00	0	2502	0.00	ambig_blue_50
8	29	8	18.00	1	2482	0.00	ambig_blue_50
8	30	8	65.00	1	1367	0.00	ambig_blue_50
8	31	4	0.00	0	2716	5.00	risk_red_13
8	32	3	5.00	0	2639	0.00	risk_blue_38
8	33	3	65.00	0	3062	0.00	risk_blue_38
8	34	9	0.00	0	1449	5.00	ambig_blue_75
8	35	7	18.00	1	1715	0.00	ambig_blue_25
8	36	4	0.00	0	1297	9.50	risk_red_13
8	37	7	0.00	1	1248	34.00	ambig_blue_25
8	38	8	0.00	1	842	65.00	ambig_blue_50
8	39	5	0.00	0	1381	9.50	risk_red_25
8	40	8	34.00	1	1562	0.00	ambig_blue_50
8	41	1	34.00	0	1958	0.00	risk_blue_13
8	42	7	0.00	1	1457	18.00	ambig_blue_25
8	43	9	34.00	1	1721	0.00	ambig_blue_75
8	44	7	9.50	0	3630	0.00	ambig_blue_25
8	45	7	0.00	1	2865	9.50	ambig_blue_25
8	46	7	34.00	1	1590	0.00	ambig_blue_25
8	47	5	0.00	0	2009	18.00	risk_red_25
8	48	8	9.50	1	2706	0.00	ambig_blue_50
8	49	7	0.00	0	3077	5.00	ambig_blue_25
8	50	9	18.00	1	2088	0.00	ambig_blue_75
8	51	8	0.00	1	2182	9.50	ambig_blue_50
8	52	9	0.00	1	1335	65.00	ambig_blue_75
8	53	9	9.50	1	2534	0.00	ambig_blue_75
8	54	1	9.50	0	1345	0.00	risk_blue_13
8	55	8	0.00	0	3246	5.00	ambig_blue_50
8	56	7	0.00	1	1610	65.00	ambig_blue_25
8	57	8	0.00	1	2284	34.00	ambig_blue_50
8	58	6	0.00	0	1746	65.00	risk_red_38
8	59	4	0.00	0	1806	18.00	risk_red_13
8	60	6	0.00	0	2105	34.00	risk_red_38
