# Supplementary material for: Learning about the Ellsberg Paradox reduces, but does not abolish, ambiguity aversion
Source: PLoS One. 2020 Mar 4;15(3):e0228782. doi: 10.1371/journal.pone.0228782 (PMC7055742; doi:10.1371/journal.pone.0228782)
Supplement: S1 Dataset — (ZIP) [file pone.0228782.s009.zip › S1_dataset/EF/1297.txt]

Block	Trial	BagNo	BlueValue	choice.RESP	choice.RT	RedValue	RiskAmbigLevel
2	1	2	9.50	0	5354	0.00	risk_blue_25
2	2	7	0.00	1	5488	18.00	ambig_blue_25
2	3	5	0.00	2	0	5.00	risk_red_25
2	4	4	0.00	0	3661	18.00	risk_red_13
2	5	1	9.50	0	3537	0.00	risk_blue_13
2	6	9	18.00	1	4153	0.00	ambig_blue_75
2	7	8	0.00	1	3569	65.00	ambig_blue_50
2	8	8	5.00	0	3145	0.00	ambig_blue_50
2	9	3	34.00	0	4266	0.00	risk_blue_38
2	10	8	0.00	1	3677	18.00	ambig_blue_50
2	11	7	0.00	1	2752	34.00	ambig_blue_25
2	12	9	0.00	0	3465	9.50	ambig_blue_75
2	13	5	0.00	0	3957	18.00	risk_red_25
2	14	2	18.00	0	3756	0.00	risk_blue_25
2	15	8	0.00	0	3884	5.00	ambig_blue_50
2	16	2	5.00	0	3959	0.00	risk_blue_25
2	17	8	18.00	1	3734	0.00	ambig_blue_50
2	18	8	34.00	1	3543	0.00	ambig_blue_50
2	19	3	5.00	0	3424	0.00	risk_blue_38
2	20	9	0.00	0	4821	18.00	ambig_blue_75
2	21	9	0.00	0	3721	5.00	ambig_blue_75
2	22	1	5.00	0	3882	0.00	risk_blue_13
2	23	3	65.00	1	3389	0.00	risk_blue_38
2	24	8	65.00	1	2420	0.00	ambig_blue_50
2	25	6	0.00	1	4258	34.00	risk_red_38
2	26	3	9.50	0	2669	0.00	risk_blue_38
2	27	5	0.00	1	2848	34.00	risk_red_25
2	28	6	0.00	1	1997	65.00	risk_red_38
2	29	1	18.00	0	3725	0.00	risk_blue_13
2	30	9	34.00	1	2830	0.00	ambig_blue_75
2	31	4	0.00	0	3612	65.00	risk_red_13
2	32	9	0.00	1	2754	65.00	ambig_blue_75
2	33	8	9.50	0	2811	0.00	ambig_blue_50
2	34	4	0.00	0	3337	9.50	risk_red_13
2	35	6	0.00	0	3330	9.50	risk_red_38
2	36	7	34.00	1	2483	0.00	ambig_blue_25
2	37	9	5.00	0	2984	0.00	ambig_blue_75
2	38	7	18.00	1	2943	0.00	ambig_blue_25
2	39	9	65.00	1	2680	0.00	ambig_blue_75
2	40	4	0.00	0	3604	5.00	risk_red_13
2	41	2	34.00	1	2946	0.00	risk_blue_25
2	42	7	5.00	0	2899	0.00	ambig_blue_25
2	43	7	65.00	1	2038	0.00	ambig_blue_25
2	44	8	0.00	1	3540	34.00	ambig_blue_50
2	45	7	0.00	1	2669	65.00	ambig_blue_25
2	46	5	0.00	0	2353	9.50	risk_red_25
2	47	1	65.00	1	3186	0.00	risk_blue_13
2	48	6	0.00	0	3105	5.00	risk_red_38
2	49	9	9.50	0	2811	0.00	ambig_blue_75
2	50	4	0.00	0	2994	34.00	risk_red_13
2	51	6	0.00	1	3305	18.00	risk_red_38
2	52	8	0.00	0	2923	9.50	ambig_blue_50
2	53	7	0.00	0	3021	5.00	ambig_blue_25
2	54	3	18.00	0	3170	0.00	risk_blue_38
2	55	7	9.50	0	2210	0.00	ambig_blue_25
2	56	2	65.00	1	2113	0.00	risk_blue_25
2	57	7	0.00	0	2020	9.50	ambig_blue_25
2	58	1	34.00	0	3067	0.00	risk_blue_13
2	59	5	0.00	1	1623	65.00	risk_red_25
2	60	9	0.00	1	1886	34.00	ambig_blue_75
3	1	4	0.00	0	3878	18.00	risk_red_13
3	2	9	5.00	0	2577	0.00	ambig_blue_75
3	3	8	0.00	0	2297	9.50	ambig_blue_50
3	4	2	65.00	1	1869	0.00	risk_blue_25
3	5	3	65.00	1	1650	0.00	risk_blue_38
3	6	9	65.00	1	1471	0.00	ambig_blue_75
3	7	1	65.00	1	1501	0.00	risk_blue_13
3	8	9	0.00	1	3041	18.00	ambig_blue_75
3	9	9	0.00	0	2774	5.00	ambig_blue_75
3	10	7	0.00	0	3838	9.50	ambig_blue_25
3	11	7	65.00	1	1754	0.00	ambig_blue_25
3	12	3	5.00	0	2563	0.00	risk_blue_38
3	13	8	18.00	1	2060	0.00	ambig_blue_50
3	14	3	34.00	1	1674	0.00	risk_blue_38
3	15	9	0.00	1	2254	9.50	ambig_blue_75
3	16	8	0.00	1	1804	18.00	ambig_blue_50
3	17	7	18.00	1	1467	0.00	ambig_blue_25
3	18	8	0.00	1	1937	65.00	ambig_blue_50
3	19	4	0.00	0	2539	5.00	risk_red_13
3	20	8	9.50	1	2116	0.00	ambig_blue_50
3	21	3	9.50	1	1352	0.00	risk_blue_38
3	22	9	0.00	1	1850	34.00	ambig_blue_75
3	23	4	0.00	1	1576	34.00	risk_red_13
3	24	9	9.50	1	1881	0.00	ambig_blue_75
3	25	7	0.00	1	1926	65.00	ambig_blue_25
3	26	6	0.00	1	2152	9.50	risk_red_38
3	27	1	18.00	1	1729	0.00	risk_blue_13
3	28	2	5.00	0	2132	0.00	risk_blue_25
3	29	5	0.00	1	2031	65.00	risk_red_25
3	30	7	5.00	0	2526	0.00	ambig_blue_25
3	31	6	0.00	0	2496	5.00	risk_red_38
3	32	6	0.00	1	2219	34.00	risk_red_38
3	33	8	0.00	1	1890	34.00	ambig_blue_50
3	34	1	34.00	1	1654	0.00	risk_blue_13
3	35	8	0.00	0	2555	5.00	ambig_blue_50
3	36	1	5.00	0	1996	0.00	risk_blue_13
3	37	8	5.00	0	2316	0.00	ambig_blue_50
3	38	6	0.00	1	2031	65.00	risk_red_38
3	39	7	0.00	0	2390	5.00	ambig_blue_25
3	40	8	34.00	1	2677	0.00	ambig_blue_50
3	41	7	9.50	1	3945	0.00	ambig_blue_25
3	42	5	0.00	1	3226	18.00	risk_red_25
3	43	7	0.00	1	2143	18.00	ambig_blue_25
3	44	3	18.00	1	3017	0.00	risk_blue_38
3	45	2	9.50	0	2359	0.00	risk_blue_25
3	46	5	0.00	0	2368	9.50	risk_red_25
3	47	2	18.00	1	1665	0.00	risk_blue_25
3	48	8	65.00	1	1199	0.00	ambig_blue_50
3	49	5	0.00	1	1952	34.00	risk_red_25
3	50	7	34.00	1	1665	0.00	ambig_blue_25
3	51	9	0.00	1	2439	65.00	ambig_blue_75
3	52	5	0.00	0	2651	5.00	risk_red_25
3	53	9	34.00	1	2049	0.00	ambig_blue_75
3	54	7	0.00	1	1927	34.00	ambig_blue_25
3	55	1	9.50	0	2929	0.00	risk_blue_13
3	56	4	0.00	1	2507	65.00	risk_red_13
3	57	4	0.00	0	2150	9.50	risk_red_13
3	58	9	18.00	0	2544	0.00	ambig_blue_75
3	59	6	0.00	1	2265	18.00	risk_red_38
3	60	2	34.00	1	2390	0.00	risk_blue_25
4	1	4	0.00	1	1895	34.00	risk_red_13
4	2	3	18.00	1	2131	0.00	risk_blue_38
4	3	6	0.00	1	1773	34.00	risk_red_38
4	4	2	9.50	0	2166	0.00	risk_blue_25
4	5	8	0.00	1	2343	34.00	ambig_blue_50
4	6	4	0.00	0	2449	5.00	risk_red_13
4	7	5	0.00	1	3070	65.00	risk_red_25
4	8	5	0.00	1	1866	34.00	risk_red_25
4	9	9	9.50	0	2648	0.00	ambig_blue_75
4	10	5	0.00	1	3685	18.00	risk_red_25
4	11	7	65.00	1	2064	0.00	ambig_blue_25
4	12	2	5.00	0	2301	0.00	risk_blue_25
4	13	8	9.50	0	3313	0.00	ambig_blue_50
4	14	7	0.00	0	3315	5.00	ambig_blue_25
4	15	8	0.00	1	2477	65.00	ambig_blue_50
4	16	3	65.00	1	1824	0.00	risk_blue_38
4	17	9	5.00	0	2543	0.00	ambig_blue_75
4	18	9	0.00	1	1848	34.00	ambig_blue_75
4	19	9	0.00	1	3182	18.00	ambig_blue_75
4	20	9	0.00	0	1998	9.50	ambig_blue_75
4	21	9	34.00	1	2046	0.00	ambig_blue_75
4	22	8	0.00	1	2468	18.00	ambig_blue_50
4	23	1	9.50	0	2433	0.00	risk_blue_13
4	24	2	18.00	1	2703	0.00	risk_blue_25
4	25	7	9.50	1	3290	0.00	ambig_blue_25
4	26	7	34.00	1	1860	0.00	ambig_blue_25
4	27	7	0.00	1	2746	18.00	ambig_blue_25
4	28	4	0.00	1	1683	65.00	risk_red_13
4	29	9	0.00	1	1480	65.00	ambig_blue_75
4	30	8	5.00	0	2141	0.00	ambig_blue_50
4	31	3	34.00	1	1623	0.00	risk_blue_38
4	32	1	34.00	1	2878	0.00	risk_blue_13
4	33	6	0.00	0	2481	5.00	risk_red_38
4	34	7	0.00	0	2277	9.50	ambig_blue_25
4	35	4	0.00	1	3442	18.00	risk_red_13
4	36	2	34.00	1	2254	0.00	risk_blue_25
4	37	8	18.00	0	3307	0.00	ambig_blue_50
4	38	7	5.00	0	2053	0.00	ambig_blue_25
4	39	4	0.00	0	2435	9.50	risk_red_13
4	40	1	18.00	0	2433	0.00	risk_blue_13
4	41	5	0.00	0	2655	5.00	risk_red_25
4	42	8	0.00	0	2516	5.00	ambig_blue_50
4	43	6	0.00	1	2143	65.00	risk_red_38
4	44	1	65.00	1	1681	0.00	risk_blue_13
4	45	5	0.00	0	2357	9.50	risk_red_25
4	46	3	5.00	0	2350	0.00	risk_blue_38
4	47	8	34.00	1	2112	0.00	ambig_blue_50
4	48	8	0.00	0	2587	9.50	ambig_blue_50
4	49	9	65.00	1	1667	0.00	ambig_blue_75
4	50	7	0.00	1	1952	34.00	ambig_blue_25
4	51	7	0.00	1	2146	65.00	ambig_blue_25
4	52	1	5.00	0	2236	0.00	risk_blue_13
4	53	8	65.00	1	1521	0.00	ambig_blue_50
4	54	6	0.00	1	1772	18.00	risk_red_38
4	55	9	0.00	0	2317	5.00	ambig_blue_75
4	56	2	65.00	1	1784	0.00	risk_blue_25
4	57	6	0.00	1	2657	9.50	risk_red_38
4	58	9	18.00	0	2606	0.00	ambig_blue_75
4	59	7	18.00	1	2029	0.00	ambig_blue_25
4	60	3	9.50	1	2419	0.00	risk_blue_38
6	1	3	9.50	1	2480	0.00	risk_blue_38
6	2	6	0.00	1	1853	18.00	risk_red_38
6	3	4	0.00	0	3738	9.50	risk_red_13
6	4	9	0.00	0	3482	5.00	ambig_blue_75
6	5	7	0.00	1	2366	9.50	ambig_blue_25
6	6	7	34.00	1	2519	0.00	ambig_blue_25
6	7	3	5.00	0	2241	0.00	risk_blue_38
6	8	1	18.00	1	2743	0.00	risk_blue_13
6	9	9	34.00	1	1792	0.00	ambig_blue_75
6	10	2	18.00	1	2672	0.00	risk_blue_25
6	11	9	5.00	0	1780	0.00	ambig_blue_75
6	12	7	0.00	1	2725	34.00	ambig_blue_25
6	13	8	0.00	1	1751	34.00	ambig_blue_50
6	14	6	0.00	1	1697	34.00	risk_red_38
6	15	1	9.50	0	2293	0.00	risk_blue_13
6	16	7	0.00	1	3249	18.00	ambig_blue_25
6	17	8	65.00	1	1678	0.00	ambig_blue_50
6	18	4	0.00	0	2611	5.00	risk_red_13
6	19	5	0.00	1	2874	65.00	risk_red_25
6	20	7	65.00	1	1590	0.00	ambig_blue_25
6	21	7	0.00	1	1622	65.00	ambig_blue_25
6	22	9	18.00	1	1493	0.00	ambig_blue_75
6	23	6	0.00	1	2201	9.50	risk_red_38
6	24	3	34.00	1	1569	0.00	risk_blue_38
6	25	7	0.00	0	2250	5.00	ambig_blue_25
6	26	6	0.00	1	2072	65.00	risk_red_38
6	27	9	0.00	1	4325	9.50	ambig_blue_75
6	28	8	18.00	1	1877	0.00	ambig_blue_50
6	29	2	5.00	0	2026	0.00	risk_blue_25
6	30	5	0.00	1	1840	34.00	risk_red_25
6	31	9	9.50	0	2615	0.00	ambig_blue_75
6	32	9	65.00	1	1813	0.00	ambig_blue_75
6	33	8	9.50	0	1957	0.00	ambig_blue_50
6	34	4	0.00	1	2046	65.00	risk_red_13
6	35	3	18.00	1	1500	0.00	risk_blue_38
6	36	9	0.00	1	1625	65.00	ambig_blue_75
6	37	2	34.00	1	1480	0.00	risk_blue_25
6	38	5	0.00	0	2141	5.00	risk_red_25
6	39	2	9.50	1	2758	0.00	risk_blue_25
6	40	1	65.00	1	1126	0.00	risk_blue_13
6	41	9	0.00	1	1842	18.00	ambig_blue_75
6	42	8	0.00	1	3408	18.00	ambig_blue_50
6	43	9	0.00	1	1990	34.00	ambig_blue_75
6	44	8	34.00	1	1430	0.00	ambig_blue_50
6	45	8	0.00	1	3013	9.50	ambig_blue_50
6	46	8	0.00	0	1931	5.00	ambig_blue_50
6	47	5	0.00	1	1758	18.00	risk_red_25
6	48	1	34.00	1	1616	0.00	risk_blue_13
6	49	2	65.00	1	1247	0.00	risk_blue_25
6	50	7	18.00	1	1526	0.00	ambig_blue_25
6	51	7	9.50	1	2177	0.00	ambig_blue_25
6	52	4	0.00	1	1826	34.00	risk_red_13
6	53	6	0.00	0	1864	5.00	risk_red_38
6	54	7	5.00	0	1726	0.00	ambig_blue_25
6	55	3	65.00	1	1417	0.00	risk_blue_38
6	56	1	5.00	0	2185	0.00	risk_blue_13
6	57	5	0.00	1	4081	9.50	risk_red_25
6	58	8	0.00	1	2228	65.00	ambig_blue_50
6	59	4	0.00	1	2770	18.00	risk_red_13
6	60	8	5.00	0	3098	0.00	ambig_blue_50
7	1	8	18.00	1	2055	0.00	ambig_blue_50
7	2	9	34.00	1	1356	0.00	ambig_blue_75
7	3	6	0.00	1	2734	9.50	risk_red_38
7	4	7	9.50	1	1960	0.00	ambig_blue_25
7	5	6	0.00	0	3866	5.00	risk_red_38
7	6	9	0.00	0	2997	9.50	ambig_blue_75
7	7	6	0.00	1	2116	34.00	risk_red_38
7	8	8	9.50	1	1695	0.00	ambig_blue_50
7	9	1	34.00	1	1340	0.00	risk_blue_13
7	10	8	65.00	1	1358	0.00	ambig_blue_50
7	11	6	0.00	1	2464	18.00	risk_red_38
7	12	1	18.00	1	1333	0.00	risk_blue_13
7	13	5	0.00	0	4432	9.50	risk_red_25
7	14	7	0.00	0	3181	5.00	ambig_blue_25
7	15	3	9.50	0	3748	0.00	risk_blue_38
7	16	8	0.00	1	2453	34.00	ambig_blue_50
7	17	1	9.50	0	2145	0.00	risk_blue_13
7	18	2	9.50	0	2443	0.00	risk_blue_25
7	19	8	0.00	0	2561	5.00	ambig_blue_50
7	20	4	0.00	1	2330	65.00	risk_red_13
7	21	8	5.00	0	2588	0.00	ambig_blue_50
7	22	4	0.00	0	2475	9.50	risk_red_13
7	23	4	0.00	1	1999	18.00	risk_red_13
7	24	8	0.00	1	1855	18.00	ambig_blue_50
7	25	5	0.00	1	1892	65.00	risk_red_25
7	26	9	5.00	0	2064	0.00	ambig_blue_75
7	27	2	34.00	1	1405	0.00	risk_blue_25
7	28	3	34.00	1	1373	0.00	risk_blue_38
7	29	7	0.00	1	2487	9.50	ambig_blue_25
7	30	9	65.00	1	1274	0.00	ambig_blue_75
7	31	8	0.00	1	1679	9.50	ambig_blue_50
7	32	5	0.00	0	1996	5.00	risk_red_25
7	33	9	0.00	1	3916	34.00	ambig_blue_75
7	34	3	65.00	1	1686	0.00	risk_blue_38
7	35	9	9.50	0	3122	0.00	ambig_blue_75
7	36	4	0.00	1	2068	34.00	risk_red_13
7	37	7	5.00	0	3345	0.00	ambig_blue_25
7	38	3	18.00	1	2914	0.00	risk_blue_38
7	39	9	18.00	1	1660	0.00	ambig_blue_75
7	40	2	65.00	1	1282	0.00	risk_blue_25
7	41	8	34.00	1	1511	0.00	ambig_blue_50
7	42	2	18.00	1	1915	0.00	risk_blue_25
7	43	7	0.00	1	2206	34.00	ambig_blue_25
7	44	7	0.00	1	2406	18.00	ambig_blue_25
7	45	6	0.00	1	1733	65.00	risk_red_38
7	46	3	5.00	0	3247	0.00	risk_blue_38
7	47	5	0.00	1	3084	18.00	risk_red_25
7	48	8	0.00	1	1728	65.00	ambig_blue_50
7	49	9	0.00	1	2051	65.00	ambig_blue_75
7	50	2	5.00	0	2633	0.00	risk_blue_25
7	51	7	18.00	1	2455	0.00	ambig_blue_25
7	52	7	34.00	1	2148	0.00	ambig_blue_25
7	53	5	0.00	1	1942	34.00	risk_red_25
7	54	1	65.00	1	1656	0.00	risk_blue_13
7	55	1	5.00	0	2877	0.00	risk_blue_13
7	56	9	0.00	0	2257	5.00	ambig_blue_75
7	57	9	0.00	1	2158	18.00	ambig_blue_75
7	58	7	0.00	1	1591	65.00	ambig_blue_25
7	59	4	0.00	0	3624	5.00	risk_red_13
7	60	7	65.00	1	1421	0.00	ambig_blue_25
8	1	2	65.00	1	1608	0.00	risk_blue_25
8	2	1	34.00	1	1431	0.00	risk_blue_13
8	3	8	0.00	1	1630	65.00	ambig_blue_50
8	4	6	0.00	1	1677	18.00	risk_red_38
8	5	3	65.00	1	1322	0.00	risk_blue_38
8	6	6	0.00	1	2070	9.50	risk_red_38
8	7	7	9.50	1	1842	0.00	ambig_blue_25
8	8	4	0.00	0	2599	5.00	risk_red_13
8	9	1	9.50	0	2263	0.00	risk_blue_13
8	10	7	0.00	1	1620	34.00	ambig_blue_25
8	11	5	0.00	0	2747	5.00	risk_red_25
8	12	8	5.00	0	2860	0.00	ambig_blue_50
8	13	8	18.00	1	2345	0.00	ambig_blue_50
8	14	7	0.00	0	3514	5.00	ambig_blue_25
8	15	5	0.00	1	1860	34.00	risk_red_25
8	16	3	34.00	1	1802	0.00	risk_blue_38
8	17	9	0.00	1	1825	65.00	ambig_blue_75
8	18	9	34.00	1	1552	0.00	ambig_blue_75
8	19	5	0.00	1	2642	9.50	risk_red_25
8	20	1	65.00	1	1455	0.00	risk_blue_13
8	21	6	0.00	0	3021	5.00	risk_red_38
8	22	6	0.00	1	2027	34.00	risk_red_38
8	23	3	9.50	1	2769	0.00	risk_blue_38
8	24	9	65.00	1	1281	0.00	ambig_blue_75
8	25	7	0.00	1	1903	9.50	ambig_blue_25
8	26	7	65.00	1	1738	0.00	ambig_blue_25
8	27	7	34.00	1	1596	0.00	ambig_blue_25
8	28	8	0.00	0	2669	5.00	ambig_blue_50
8	29	1	18.00	1	2497	0.00	risk_blue_13
8	30	3	5.00	0	3117	0.00	risk_blue_38
8	31	8	0.00	1	2647	9.50	ambig_blue_50
8	32	6	0.00	1	1812	65.00	risk_red_38
8	33	2	18.00	1	2332	0.00	risk_blue_25
8	34	8	65.00	1	1942	0.00	ambig_blue_50
8	35	5	0.00	1	2040	18.00	risk_red_25
8	36	8	34.00	1	1622	0.00	ambig_blue_50
8	37	9	0.00	0	2133	9.50	ambig_blue_75
8	38	5	0.00	1	2736	65.00	risk_red_25
8	39	2	9.50	0	2417	0.00	risk_blue_25
8	40	2	5.00	0	3600	0.00	risk_blue_25
8	41	1	5.00	0	3583	0.00	risk_blue_13
8	42	8	9.50	1	2558	0.00	ambig_blue_50
8	43	3	18.00	1	1694	0.00	risk_blue_38
8	44	2	34.00	1	1331	0.00	risk_blue_25
8	45	4	0.00	0	2710	9.50	risk_red_13
8	46	8	0.00	1	2193	18.00	ambig_blue_50
8	47	7	0.00	1	2209	18.00	ambig_blue_25
8	48	9	0.00	1	2008	18.00	ambig_blue_75
8	49	7	18.00	1	2111	0.00	ambig_blue_25
8	50	9	18.00	1	1906	0.00	ambig_blue_75
8	51	8	0.00	1	1646	34.00	ambig_blue_50
8	52	9	5.00	0	2476	0.00	ambig_blue_75
8	53	4	0.00	1	2575	18.00	risk_red_13
8	54	4	0.00	1	2231	65.00	risk_red_13
8	55	9	0.00	0	2462	5.00	ambig_blue_75
8	56	7	0.00	1	2019	65.00	ambig_blue_25
8	57	9	0.00	1	1689	34.00	ambig_blue_75
8	58	7	5.00	0	2101	0.00	ambig_blue_25
8	59	4	0.00	1	2065	34.00	risk_red_13
8	60	9	9.50	0	2222	0.00	ambig_blue_75
