# Supplementary material for: Learning about the Ellsberg Paradox reduces, but does not abolish, ambiguity aversion
Source: PLoS One. 2020 Mar 4;15(3):e0228782. doi: 10.1371/journal.pone.0228782 (PMC7055742; doi:10.1371/journal.pone.0228782)
Supplement: S1 Dataset — (ZIP) [file pone.0228782.s009.zip › S1_dataset/EF/1501.txt]

Block	Trial	BagNo	BlueValue	choice.RESP	choice.RT	RedValue	RiskAmbigLevel
2	1	2	65.00	2	0	0.00	risk_blue_25
2	2	8	0.00	0	3884	65.00	ambig_blue_50
2	3	7	9.50	0	3093	0.00	ambig_blue_25
2	4	6	0.00	1	1687	34.00	risk_red_38
2	5	6	0.00	1	1254	9.50	risk_red_38
2	6	8	9.50	0	3551	0.00	ambig_blue_50
2	7	8	0.00	1	3070	18.00	ambig_blue_50
2	8	8	0.00	1	3730	34.00	ambig_blue_50
2	9	9	0.00	1	3537	9.50	ambig_blue_75
2	10	9	9.50	0	3745	0.00	ambig_blue_75
2	11	2	34.00	0	4072	0.00	risk_blue_25
2	12	8	0.00	0	3361	9.50	ambig_blue_50
2	13	9	34.00	1	1920	0.00	ambig_blue_75
2	14	7	0.00	1	3196	9.50	ambig_blue_25
2	15	3	9.50	0	3186	0.00	risk_blue_38
2	16	2	5.00	0	2961	0.00	risk_blue_25
2	17	8	0.00	1	3273	5.00	ambig_blue_50
2	18	8	18.00	1	2524	0.00	ambig_blue_50
2	19	4	0.00	0	3095	5.00	risk_red_13
2	20	3	34.00	0	3274	0.00	risk_blue_38
2	21	8	34.00	1	2037	0.00	ambig_blue_50
2	22	2	18.00	1	3381	0.00	risk_blue_25
2	23	9	0.00	1	2907	5.00	ambig_blue_75
2	24	5	0.00	0	3622	9.50	risk_red_25
2	25	3	5.00	1	1826	0.00	risk_blue_38
2	26	5	0.00	1	2523	5.00	risk_red_25
2	27	7	0.00	1	2326	18.00	ambig_blue_25
2	28	9	0.00	0	1753	18.00	ambig_blue_75
2	29	1	18.00	1	2229	0.00	risk_blue_13
2	30	7	0.00	0	1925	34.00	ambig_blue_25
2	31	9	0.00	1	2658	65.00	ambig_blue_75
2	32	4	0.00	1	1711	65.00	risk_red_13
2	33	5	0.00	1	1292	65.00	risk_red_25
2	34	7	0.00	1	2467	5.00	ambig_blue_25
2	35	9	65.00	1	1993	0.00	ambig_blue_75
2	36	5	0.00	1	2459	34.00	risk_red_25
2	37	4	0.00	1	2136	9.50	risk_red_13
2	38	2	9.50	1	2756	0.00	risk_blue_25
2	39	3	18.00	0	1262	0.00	risk_blue_38
2	40	7	5.00	1	1567	0.00	ambig_blue_25
2	41	6	0.00	1	2811	65.00	risk_red_38
2	42	7	65.00	1	2610	0.00	ambig_blue_25
2	43	1	9.50	0	2601	0.00	risk_blue_13
2	44	7	0.00	1	1801	65.00	ambig_blue_25
2	45	7	18.00	1	3531	0.00	ambig_blue_25
2	46	9	5.00	1	1611	0.00	ambig_blue_75
2	47	4	0.00	0	2389	18.00	risk_red_13
2	48	5	0.00	1	2486	18.00	risk_red_25
2	49	9	0.00	1	1491	34.00	ambig_blue_75
2	50	1	34.00	0	2242	0.00	risk_blue_13
2	51	6	0.00	1	2953	18.00	risk_red_38
2	52	7	34.00	1	2146	0.00	ambig_blue_25
2	53	1	5.00	0	2581	0.00	risk_blue_13
2	54	6	0.00	0	2942	5.00	risk_red_38
2	55	4	0.00	0	1751	34.00	risk_red_13
2	56	8	65.00	1	2146	0.00	ambig_blue_50
2	57	1	65.00	1	2446	0.00	risk_blue_13
2	58	8	5.00	0	2773	0.00	ambig_blue_50
2	59	9	18.00	1	3621	0.00	ambig_blue_75
2	60	3	65.00	1	1729	0.00	risk_blue_38
3	1	6	0.00	1	2793	65.00	risk_red_38
3	2	9	0.00	1	2793	65.00	ambig_blue_75
3	3	3	65.00	0	2655	0.00	risk_blue_38
3	4	8	5.00	0	1829	0.00	ambig_blue_50
3	5	5	0.00	1	2782	9.50	risk_red_25
3	6	1	9.50	1	3006	0.00	risk_blue_13
3	7	7	0.00	0	3316	5.00	ambig_blue_25
3	8	6	0.00	1	3101	18.00	risk_red_38
3	9	6	0.00	1	2176	34.00	risk_red_38
3	10	3	9.50	0	2818	0.00	risk_blue_38
3	11	1	5.00	0	2712	0.00	risk_blue_13
3	12	4	0.00	1	2379	34.00	risk_red_13
3	13	7	34.00	1	2620	0.00	ambig_blue_25
3	14	9	65.00	1	2332	0.00	ambig_blue_75
3	15	6	0.00	1	2006	9.50	risk_red_38
3	16	8	34.00	1	1823	0.00	ambig_blue_50
3	17	1	34.00	0	1944	0.00	risk_blue_13
3	18	1	65.00	1	2076	0.00	risk_blue_13
3	19	7	0.00	1	3418	34.00	ambig_blue_25
3	20	9	0.00	1	2575	9.50	ambig_blue_75
3	21	5	0.00	0	3151	5.00	risk_red_25
3	22	4	0.00	1	1704	65.00	risk_red_13
3	23	3	5.00	0	1917	0.00	risk_blue_38
3	24	7	65.00	1	2011	0.00	ambig_blue_25
3	25	2	65.00	1	1796	0.00	risk_blue_25
3	26	7	0.00	1	1446	65.00	ambig_blue_25
3	27	9	9.50	1	3495	0.00	ambig_blue_75
3	28	1	18.00	1	1784	0.00	risk_blue_13
3	29	9	0.00	0	1884	5.00	ambig_blue_75
3	30	8	0.00	1	2474	9.50	ambig_blue_50
3	31	8	0.00	1	2127	34.00	ambig_blue_50
3	32	9	34.00	1	1923	0.00	ambig_blue_75
3	33	7	9.50	1	1944	0.00	ambig_blue_25
3	34	9	5.00	1	3436	0.00	ambig_blue_75
3	35	8	0.00	1	2343	18.00	ambig_blue_50
3	36	5	0.00	1	1913	34.00	risk_red_25
3	37	9	18.00	1	1358	0.00	ambig_blue_75
3	38	8	0.00	1	1859	65.00	ambig_blue_50
3	39	2	5.00	0	3019	0.00	risk_blue_25
3	40	5	0.00	1	2569	65.00	risk_red_25
3	41	7	18.00	1	2122	0.00	ambig_blue_25
3	42	7	0.00	1	1750	9.50	ambig_blue_25
3	43	3	34.00	1	1963	0.00	risk_blue_38
3	44	2	9.50	1	2286	0.00	risk_blue_25
3	45	7	5.00	0	2179	0.00	ambig_blue_25
3	46	4	0.00	1	2821	18.00	risk_red_13
3	47	8	18.00	0	2308	0.00	ambig_blue_50
3	48	4	0.00	1	1680	9.50	risk_red_13
3	49	2	34.00	1	2327	0.00	risk_blue_25
3	50	8	0.00	0	2378	5.00	ambig_blue_50
3	51	3	18.00	1	1252	0.00	risk_blue_38
3	52	9	0.00	1	1933	34.00	ambig_blue_75
3	53	6	0.00	1	3730	5.00	risk_red_38
3	54	8	65.00	1	1985	0.00	ambig_blue_50
3	55	7	0.00	1	1676	18.00	ambig_blue_25
3	56	2	18.00	1	1371	0.00	risk_blue_25
3	57	8	9.50	1	1278	0.00	ambig_blue_50
3	58	9	0.00	0	2575	18.00	ambig_blue_75
3	59	5	0.00	1	1583	18.00	risk_red_25
3	60	4	0.00	0	2803	5.00	risk_red_13
4	1	8	65.00	1	1935	0.00	ambig_blue_50
4	2	8	9.50	1	1450	0.00	ambig_blue_50
4	3	6	0.00	1	1387	5.00	risk_red_38
4	4	7	0.00	0	2567	5.00	ambig_blue_25
4	5	5	0.00	1	1560	34.00	risk_red_25
4	6	2	65.00	1	2101	0.00	risk_blue_25
4	7	4	0.00	0	2738	5.00	risk_red_13
4	8	3	65.00	1	2012	0.00	risk_blue_38
4	9	9	0.00	1	1437	9.50	ambig_blue_75
4	10	3	18.00	1	2438	0.00	risk_blue_38
4	11	2	9.50	1	2517	0.00	risk_blue_25
4	12	1	65.00	1	1817	0.00	risk_blue_13
4	13	8	0.00	1	1667	34.00	ambig_blue_50
4	14	7	5.00	0	1611	0.00	ambig_blue_25
4	15	8	18.00	1	1589	0.00	ambig_blue_50
4	16	2	34.00	1	1233	0.00	risk_blue_25
4	17	7	0.00	0	3410	34.00	ambig_blue_25
4	18	7	0.00	1	1846	18.00	ambig_blue_25
4	19	9	0.00	1	1526	18.00	ambig_blue_75
4	20	9	0.00	1	972	65.00	ambig_blue_75
4	21	1	34.00	1	1649	0.00	risk_blue_13
4	22	1	9.50	1	2338	0.00	risk_blue_13
4	23	6	0.00	1	1501	18.00	risk_red_38
4	24	3	34.00	1	1652	0.00	risk_blue_38
4	25	2	5.00	0	2413	0.00	risk_blue_25
4	26	8	0.00	1	3005	9.50	ambig_blue_50
4	27	8	0.00	1	2348	5.00	ambig_blue_50
4	28	7	9.50	1	1302	0.00	ambig_blue_25
4	29	1	5.00	0	2614	0.00	risk_blue_13
4	30	3	5.00	1	2325	0.00	risk_blue_38
4	31	8	5.00	0	2466	0.00	ambig_blue_50
4	32	8	34.00	1	3678	0.00	ambig_blue_50
4	33	4	0.00	1	2088	65.00	risk_red_13
4	34	5	0.00	1	1118	65.00	risk_red_25
4	35	8	0.00	1	1565	18.00	ambig_blue_50
4	36	1	18.00	1	2194	0.00	risk_blue_13
4	37	5	0.00	0	2267	5.00	risk_red_25
4	38	9	0.00	1	1529	34.00	ambig_blue_75
4	39	6	0.00	1	1551	65.00	risk_red_38
4	40	5	0.00	1	1219	18.00	risk_red_25
4	41	9	34.00	1	3118	0.00	ambig_blue_75
4	42	4	0.00	1	1895	34.00	risk_red_13
4	43	9	65.00	1	2101	0.00	ambig_blue_75
4	44	5	0.00	1	1386	9.50	risk_red_25
4	45	9	5.00	0	2295	0.00	ambig_blue_75
4	46	9	0.00	0	2676	5.00	ambig_blue_75
4	47	6	0.00	1	2679	9.50	risk_red_38
4	48	7	0.00	1	1691	9.50	ambig_blue_25
4	49	7	18.00	1	2314	0.00	ambig_blue_25
4	50	4	0.00	1	2446	18.00	risk_red_13
4	51	3	9.50	1	1980	0.00	risk_blue_38
4	52	4	0.00	1	1175	9.50	risk_red_13
4	53	7	0.00	1	1636	65.00	ambig_blue_25
4	54	7	65.00	1	2181	0.00	ambig_blue_25
4	55	9	9.50	1	2127	0.00	ambig_blue_75
4	56	8	0.00	1	1203	65.00	ambig_blue_50
4	57	9	18.00	1	1838	0.00	ambig_blue_75
4	58	6	0.00	1	1862	34.00	risk_red_38
4	59	2	18.00	1	1686	0.00	risk_blue_25
4	60	7	34.00	1	2045	0.00	ambig_blue_25
6	1	5	0.00	1	3243	18.00	risk_red_25
6	2	6	0.00	1	1254	65.00	risk_red_38
6	3	7	0.00	1	1926	9.50	ambig_blue_25
6	4	4	0.00	1	2883	5.00	risk_red_13
6	5	7	0.00	1	918	34.00	ambig_blue_25
6	6	9	0.00	1	1391	34.00	ambig_blue_75
6	7	8	0.00	1	1377	18.00	ambig_blue_50
6	8	3	18.00	1	2022	0.00	risk_blue_38
6	9	1	65.00	1	1102	0.00	risk_blue_13
6	10	8	9.50	1	1053	0.00	ambig_blue_50
6	11	9	65.00	1	1087	0.00	ambig_blue_75
6	12	2	18.00	1	1440	0.00	risk_blue_25
6	13	1	34.00	1	1601	0.00	risk_blue_13
6	14	9	9.50	1	1060	0.00	ambig_blue_75
6	15	4	0.00	1	1413	9.50	risk_red_13
6	16	9	0.00	0	2064	5.00	ambig_blue_75
6	17	8	18.00	1	1247	0.00	ambig_blue_50
6	18	7	5.00	0	1961	0.00	ambig_blue_25
6	19	4	0.00	1	1420	34.00	risk_red_13
6	20	5	0.00	1	782	9.50	risk_red_25
6	21	8	0.00	1	1052	9.50	ambig_blue_50
6	22	3	5.00	0	3391	0.00	risk_blue_38
6	23	2	65.00	1	1205	0.00	risk_blue_25
6	24	5	0.00	1	1320	34.00	risk_red_25
6	25	8	34.00	1	910	0.00	ambig_blue_50
6	26	8	0.00	0	1503	65.00	ambig_blue_50
6	27	6	0.00	0	3270	5.00	risk_red_38
6	28	6	0.00	1	1312	34.00	risk_red_38
6	29	8	65.00	1	1119	0.00	ambig_blue_50
6	30	5	0.00	0	1863	5.00	risk_red_25
6	31	1	18.00	1	1941	0.00	risk_blue_13
6	32	3	34.00	1	1137	0.00	risk_blue_38
6	33	5	0.00	1	1615	65.00	risk_red_25
6	34	2	34.00	1	1226	0.00	risk_blue_25
6	35	7	0.00	1	1460	65.00	ambig_blue_25
6	36	1	9.50	1	2405	0.00	risk_blue_13
6	37	2	5.00	0	2325	0.00	risk_blue_25
6	38	8	0.00	1	1977	34.00	ambig_blue_50
6	39	3	9.50	0	2931	0.00	risk_blue_38
6	40	2	9.50	0	2133	0.00	risk_blue_25
6	41	9	18.00	1	1009	0.00	ambig_blue_75
6	42	9	0.00	1	1612	9.50	ambig_blue_75
6	43	9	5.00	0	2144	0.00	ambig_blue_75
6	44	3	65.00	1	1122	0.00	risk_blue_38
6	45	4	0.00	1	1361	65.00	risk_red_13
6	46	4	0.00	1	2198	18.00	risk_red_13
6	47	7	0.00	1	2207	5.00	ambig_blue_25
6	48	7	34.00	1	1319	0.00	ambig_blue_25
6	49	9	0.00	1	1342	65.00	ambig_blue_75
6	50	7	65.00	1	1460	0.00	ambig_blue_25
6	51	7	9.50	1	1820	0.00	ambig_blue_25
6	52	1	5.00	0	2838	0.00	risk_blue_13
6	53	9	0.00	1	1827	18.00	ambig_blue_75
6	54	7	0.00	1	1372	18.00	ambig_blue_25
6	55	8	5.00	0	1768	0.00	ambig_blue_50
6	56	7	18.00	1	1692	0.00	ambig_blue_25
6	57	6	0.00	1	1186	18.00	risk_red_38
6	58	6	0.00	1	1110	9.50	risk_red_38
6	59	9	34.00	1	1310	0.00	ambig_blue_75
6	60	8	0.00	1	1781	5.00	ambig_blue_50
7	1	2	5.00	1	2765	0.00	risk_blue_25
7	2	4	0.00	1	2733	5.00	risk_red_13
7	3	3	9.50	0	2479	0.00	risk_blue_38
7	4	5	0.00	1	1620	65.00	risk_red_25
7	5	1	9.50	1	1270	0.00	risk_blue_13
7	6	9	0.00	1	831	65.00	ambig_blue_75
7	7	7	65.00	1	802	0.00	ambig_blue_25
7	8	3	34.00	1	975	0.00	risk_blue_38
7	9	4	0.00	1	1388	65.00	risk_red_13
7	10	2	9.50	1	944	0.00	risk_blue_25
7	11	5	0.00	1	2351	5.00	risk_red_25
7	12	7	0.00	1	1137	34.00	ambig_blue_25
7	13	8	0.00	1	1367	65.00	ambig_blue_50
7	14	1	65.00	1	2044	0.00	risk_blue_13
7	15	8	0.00	1	1203	18.00	ambig_blue_50
7	16	9	34.00	1	1975	0.00	ambig_blue_75
7	17	1	18.00	1	1457	0.00	risk_blue_13
7	18	6	0.00	1	1297	9.50	risk_red_38
7	19	7	18.00	1	1433	0.00	ambig_blue_25
7	20	8	0.00	1	1051	9.50	ambig_blue_50
7	21	9	65.00	1	821	0.00	ambig_blue_75
7	22	1	34.00	1	1017	0.00	risk_blue_13
7	23	2	65.00	1	965	0.00	risk_blue_25
7	24	8	34.00	1	1635	0.00	ambig_blue_50
7	25	9	0.00	1	925	9.50	ambig_blue_75
7	26	9	18.00	1	1164	0.00	ambig_blue_75
7	27	7	0.00	1	938	18.00	ambig_blue_25
7	28	7	0.00	1	840	9.50	ambig_blue_25
7	29	7	5.00	1	1947	0.00	ambig_blue_25
7	30	9	0.00	1	1367	34.00	ambig_blue_75
7	31	6	0.00	1	1276	65.00	risk_red_38
7	32	9	5.00	0	2077	0.00	ambig_blue_75
7	33	6	0.00	1	2179	18.00	risk_red_38
7	34	9	0.00	1	1988	5.00	ambig_blue_75
7	35	5	0.00	1	1166	34.00	risk_red_25
7	36	2	18.00	1	1276	0.00	risk_blue_25
7	37	1	5.00	0	3124	0.00	risk_blue_13
7	38	8	5.00	0	2022	0.00	ambig_blue_50
7	39	3	65.00	1	886	0.00	risk_blue_38
7	40	8	9.50	1	879	0.00	ambig_blue_50
7	41	8	65.00	1	777	0.00	ambig_blue_50
7	42	4	0.00	1	1487	9.50	risk_red_13
7	43	7	9.50	1	949	0.00	ambig_blue_25
7	44	9	0.00	1	1332	18.00	ambig_blue_75
7	45	3	18.00	1	1187	0.00	risk_blue_38
7	46	8	0.00	0	2519	5.00	ambig_blue_50
7	47	7	0.00	0	1202	5.00	ambig_blue_25
7	48	2	34.00	1	1621	0.00	risk_blue_25
7	49	7	0.00	1	751	65.00	ambig_blue_25
7	50	8	0.00	1	1334	34.00	ambig_blue_50
7	51	3	5.00	1	2444	0.00	risk_blue_38
7	52	4	0.00	1	1474	18.00	risk_red_13
7	53	5	0.00	1	1314	9.50	risk_red_25
7	54	8	18.00	1	1385	0.00	ambig_blue_50
7	55	9	9.50	1	1941	0.00	ambig_blue_75
7	56	5	0.00	1	1281	18.00	risk_red_25
7	57	6	0.00	1	1442	5.00	risk_red_38
7	58	6	0.00	1	995	34.00	risk_red_38
7	59	7	34.00	1	1567	0.00	ambig_blue_25
7	60	4	0.00	1	1084	34.00	risk_red_13
8	1	5	0.00	1	1092	9.50	risk_red_25
8	2	4	0.00	1	731	34.00	risk_red_13
8	3	4	0.00	1	1315	5.00	risk_red_13
8	4	9	0.00	1	682	65.00	ambig_blue_75
8	5	3	5.00	1	1227	0.00	risk_blue_38
8	6	9	0.00	1	1775	5.00	ambig_blue_75
8	7	9	34.00	1	1321	0.00	ambig_blue_75
8	8	8	0.00	1	815	9.50	ambig_blue_50
8	9	3	34.00	1	1220	0.00	risk_blue_38
8	10	1	18.00	1	1094	0.00	risk_blue_13
8	11	3	65.00	1	927	0.00	risk_blue_38
8	12	6	0.00	0	1094	34.00	risk_red_38
8	13	8	0.00	1	839	34.00	ambig_blue_50
8	14	8	0.00	0	1658	5.00	ambig_blue_50
8	15	9	18.00	1	2386	0.00	ambig_blue_75
8	16	7	65.00	1	803	0.00	ambig_blue_25
8	17	2	18.00	1	1439	0.00	risk_blue_25
8	18	2	9.50	1	929	0.00	risk_blue_25
8	19	2	34.00	1	912	0.00	risk_blue_25
8	20	1	34.00	1	672	0.00	risk_blue_13
8	21	7	18.00	1	571	0.00	ambig_blue_25
8	22	7	9.50	1	665	0.00	ambig_blue_25
8	23	4	0.00	1	1396	9.50	risk_red_13
8	24	8	0.00	1	1072	18.00	ambig_blue_50
8	25	5	0.00	1	1865	34.00	risk_red_25
8	26	7	0.00	1	1208	65.00	ambig_blue_25
8	27	9	0.00	1	1331	34.00	ambig_blue_75
8	28	9	0.00	1	1210	18.00	ambig_blue_75
8	29	6	0.00	1	1389	18.00	risk_red_38
8	30	8	0.00	1	1120	65.00	ambig_blue_50
8	31	1	9.50	1	1887	0.00	risk_blue_13
8	32	9	9.50	1	974	0.00	ambig_blue_75
8	33	7	0.00	1	803	34.00	ambig_blue_25
8	34	7	0.00	1	1544	5.00	ambig_blue_25
8	35	9	0.00	1	909	9.50	ambig_blue_75
8	36	6	0.00	1	756	65.00	risk_red_38
8	37	7	0.00	1	659	18.00	ambig_blue_25
8	38	8	18.00	1	1998	0.00	ambig_blue_50
8	39	9	5.00	1	2807	0.00	ambig_blue_75
8	40	5	0.00	1	1534	65.00	risk_red_25
8	41	8	5.00	0	1884	0.00	ambig_blue_50
8	42	8	65.00	1	1394	0.00	ambig_blue_50
8	43	3	18.00	1	1462	0.00	risk_blue_38
8	44	2	65.00	1	1215	0.00	risk_blue_25
8	45	7	5.00	1	2130	0.00	ambig_blue_25
8	46	9	65.00	1	1222	0.00	ambig_blue_75
8	47	8	9.50	1	1256	0.00	ambig_blue_50
8	48	7	34.00	1	1002	0.00	ambig_blue_25
8	49	6	0.00	1	2279	9.50	risk_red_38
8	50	4	0.00	1	1035	65.00	risk_red_13
8	51	2	5.00	0	2310	0.00	risk_blue_25
8	52	6	0.00	1	1795	5.00	risk_red_38
8	53	8	34.00	1	1949	0.00	ambig_blue_50
8	54	7	0.00	1	1704	9.50	ambig_blue_25
8	55	1	65.00	1	1078	0.00	risk_blue_13
8	56	4	0.00	1	927	18.00	risk_red_13
8	57	1	5.00	0	2431	0.00	risk_blue_13
8	58	5	0.00	1	1510	18.00	risk_red_25
8	59	5	0.00	0	1925	5.00	risk_red_25
8	60	3	9.50	1	1713	0.00	risk_blue_38
