# Supplementary material for: Learning about the Ellsberg Paradox reduces, but does not abolish, ambiguity aversion
Source: PLoS One. 2020 Mar 4;15(3):e0228782. doi: 10.1371/journal.pone.0228782 (PMC7055742; doi:10.1371/journal.pone.0228782)
Supplement: S1 Dataset — (ZIP) [file pone.0228782.s009.zip › S1_dataset/EF/1506.txt]

Block	Trial	BagNo	BlueValue	choice.RESP	choice.RT	RedValue	RiskAmbigLevel
2	1	2	5.00	2	0	0.00	risk_blue_25
2	2	4	0.00	0	4319	18.00	risk_red_13
2	3	4	0.00	0	2132	5.00	risk_red_13
2	4	7	65.00	1	2113	0.00	ambig_blue_25
2	5	6	0.00	1	3526	34.00	risk_red_38
2	6	8	34.00	1	2696	0.00	ambig_blue_50
2	7	5	0.00	0	3448	65.00	risk_red_25
2	8	5	0.00	0	2512	9.50	risk_red_25
2	9	9	0.00	0	3344	9.50	ambig_blue_75
2	10	9	65.00	1	2322	0.00	ambig_blue_75
2	11	9	0.00	1	2687	65.00	ambig_blue_75
2	12	7	0.00	1	1914	34.00	ambig_blue_25
2	13	8	5.00	1	2656	0.00	ambig_blue_50
2	14	9	0.00	0	2232	18.00	ambig_blue_75
2	15	3	18.00	1	3133	0.00	risk_blue_38
2	16	8	0.00	0	2372	9.50	ambig_blue_50
2	17	1	34.00	0	2219	0.00	risk_blue_13
2	18	7	9.50	1	2063	0.00	ambig_blue_25
2	19	6	0.00	1	2498	9.50	risk_red_38
2	20	8	9.50	0	2250	0.00	ambig_blue_50
2	21	9	18.00	0	2198	0.00	ambig_blue_75
2	22	8	18.00	0	3781	0.00	ambig_blue_50
2	23	6	0.00	0	2660	5.00	risk_red_38
2	24	7	5.00	0	2442	0.00	ambig_blue_25
2	25	7	0.00	0	1928	5.00	ambig_blue_25
2	26	2	65.00	1	3306	0.00	risk_blue_25
2	27	5	0.00	1	3150	34.00	risk_red_25
2	28	9	0.00	0	1878	5.00	ambig_blue_75
2	29	7	0.00	1	2217	65.00	ambig_blue_25
2	30	2	34.00	1	3486	0.00	risk_blue_25
2	31	6	0.00	1	2700	65.00	risk_red_38
2	32	8	0.00	0	1281	65.00	ambig_blue_50
2	33	9	0.00	0	1647	34.00	ambig_blue_75
2	34	8	65.00	1	3641	0.00	ambig_blue_50
2	35	1	65.00	0	1929	0.00	risk_blue_13
2	36	7	18.00	1	2907	0.00	ambig_blue_25
2	37	3	5.00	0	2018	0.00	risk_blue_38
2	38	1	9.50	0	1977	0.00	risk_blue_13
2	39	9	34.00	0	3882	0.00	ambig_blue_75
2	40	3	34.00	1	3121	0.00	risk_blue_38
2	41	1	18.00	0	1792	0.00	risk_blue_13
2	42	7	0.00	1	2372	9.50	ambig_blue_25
2	43	9	5.00	0	1889	0.00	ambig_blue_75
2	44	3	65.00	0	2170	0.00	risk_blue_38
2	45	3	9.50	0	2520	0.00	risk_blue_38
2	46	4	0.00	0	2140	9.50	risk_red_13
2	47	1	5.00	0	1591	0.00	risk_blue_13
2	48	2	18.00	0	1707	0.00	risk_blue_25
2	49	8	0.00	0	2129	5.00	ambig_blue_50
2	50	5	0.00	0	1851	18.00	risk_red_25
2	51	6	0.00	0	2636	18.00	risk_red_38
2	52	2	9.50	0	2250	0.00	risk_blue_25
2	53	7	34.00	1	1873	0.00	ambig_blue_25
2	54	4	0.00	0	2846	65.00	risk_red_13
2	55	4	0.00	0	1812	34.00	risk_red_13
2	56	8	0.00	1	2654	34.00	ambig_blue_50
2	57	9	9.50	0	1972	0.00	ambig_blue_75
2	58	7	0.00	1	2259	18.00	ambig_blue_25
2	59	8	0.00	1	3209	18.00	ambig_blue_50
2	60	5	0.00	0	1768	5.00	risk_red_25
3	1	7	0.00	1	1756	9.50	ambig_blue_25
3	2	1	9.50	0	2769	0.00	risk_blue_13
3	3	6	0.00	1	2348	65.00	risk_red_38
3	4	7	0.00	0	2153	5.00	ambig_blue_25
3	5	8	18.00	0	2768	0.00	ambig_blue_50
3	6	4	0.00	0	1656	34.00	risk_red_13
3	7	4	0.00	1	2720	65.00	risk_red_13
3	8	7	18.00	1	1808	0.00	ambig_blue_25
3	9	5	0.00	1	2608	65.00	risk_red_25
3	10	3	18.00	1	2233	0.00	risk_blue_38
3	11	8	5.00	0	1415	0.00	ambig_blue_50
3	12	3	9.50	0	2049	0.00	risk_blue_38
3	13	9	65.00	1	2350	0.00	ambig_blue_75
3	14	1	65.00	0	2137	0.00	risk_blue_13
3	15	8	34.00	1	2437	0.00	ambig_blue_50
3	16	5	0.00	0	1734	5.00	risk_red_25
3	17	2	34.00	0	2999	0.00	risk_blue_25
3	18	4	0.00	0	2500	9.50	risk_red_13
3	19	2	9.50	0	2638	0.00	risk_blue_25
3	20	6	0.00	0	2784	9.50	risk_red_38
3	21	3	65.00	1	1937	0.00	risk_blue_38
3	22	5	0.00	0	1938	9.50	risk_red_25
3	23	9	0.00	0	2054	34.00	ambig_blue_75
3	24	8	0.00	1	1679	65.00	ambig_blue_50
3	25	1	34.00	0	1591	0.00	risk_blue_13
3	26	8	0.00	0	1399	9.50	ambig_blue_50
3	27	8	0.00	0	1535	5.00	ambig_blue_50
3	28	7	65.00	1	1393	0.00	ambig_blue_25
3	29	1	18.00	0	2131	0.00	risk_blue_13
3	30	9	0.00	0	1611	18.00	ambig_blue_75
3	31	8	9.50	0	1929	0.00	ambig_blue_50
3	32	9	9.50	0	1940	0.00	ambig_blue_75
3	33	2	5.00	0	1313	0.00	risk_blue_25
3	34	9	34.00	0	1130	0.00	ambig_blue_75
3	35	3	34.00	1	2268	0.00	risk_blue_38
3	36	5	0.00	0	1495	18.00	risk_red_25
3	37	6	0.00	0	2285	5.00	risk_red_38
3	38	2	65.00	1	2838	0.00	risk_blue_25
3	39	7	0.00	1	2100	34.00	ambig_blue_25
3	40	7	34.00	1	1458	0.00	ambig_blue_25
3	41	9	0.00	0	2000	9.50	ambig_blue_75
3	42	8	0.00	1	2190	34.00	ambig_blue_50
3	43	3	5.00	0	2067	0.00	risk_blue_38
3	44	7	9.50	0	1934	0.00	ambig_blue_25
3	45	9	0.00	0	2755	65.00	ambig_blue_75
3	46	6	0.00	1	2571	34.00	risk_red_38
3	47	8	65.00	1	1995	0.00	ambig_blue_50
3	48	7	0.00	1	2654	18.00	ambig_blue_25
3	49	9	18.00	0	1276	0.00	ambig_blue_75
3	50	1	5.00	0	2371	0.00	risk_blue_13
3	51	4	0.00	0	2015	18.00	risk_red_13
3	52	8	0.00	0	1704	18.00	ambig_blue_50
3	53	6	0.00	0	2289	18.00	risk_red_38
3	54	7	0.00	1	1289	65.00	ambig_blue_25
3	55	7	5.00	1	1721	0.00	ambig_blue_25
3	56	9	0.00	0	2031	5.00	ambig_blue_75
3	57	2	18.00	0	1904	0.00	risk_blue_25
3	58	4	0.00	0	1988	5.00	risk_red_13
3	59	9	5.00	0	2012	0.00	ambig_blue_75
3	60	5	0.00	0	2767	34.00	risk_red_25
4	1	8	0.00	0	2690	18.00	ambig_blue_50
4	2	9	34.00	0	2426	0.00	ambig_blue_75
4	3	9	0.00	0	1955	18.00	ambig_blue_75
4	4	8	0.00	1	1967	34.00	ambig_blue_50
4	5	7	65.00	1	1538	0.00	ambig_blue_25
4	6	7	34.00	1	1651	0.00	ambig_blue_25
4	7	6	0.00	1	3437	9.50	risk_red_38
4	8	9	18.00	0	2142	0.00	ambig_blue_75
4	9	6	0.00	1	2042	65.00	risk_red_38
4	10	9	65.00	0	3119	0.00	ambig_blue_75
4	11	1	18.00	0	1918	0.00	risk_blue_13
4	12	6	0.00	0	1720	5.00	risk_red_38
4	13	6	0.00	0	1887	34.00	risk_red_38
4	14	6	0.00	0	1808	18.00	risk_red_38
4	15	8	34.00	1	1733	0.00	ambig_blue_50
4	16	4	0.00	0	1286	9.50	risk_red_13
4	17	9	0.00	1	2077	65.00	ambig_blue_75
4	18	3	65.00	1	2024	0.00	risk_blue_38
4	19	2	18.00	0	1819	0.00	risk_blue_25
4	20	8	18.00	0	2574	0.00	ambig_blue_50
4	21	4	0.00	0	1355	18.00	risk_red_13
4	22	9	0.00	0	2526	34.00	ambig_blue_75
4	23	8	5.00	0	2260	0.00	ambig_blue_50
4	24	1	65.00	0	1653	0.00	risk_blue_13
4	25	8	0.00	1	1436	65.00	ambig_blue_50
4	26	7	9.50	1	1783	0.00	ambig_blue_25
4	27	3	18.00	0	1645	0.00	risk_blue_38
4	28	8	0.00	0	1928	5.00	ambig_blue_50
4	29	5	0.00	1	2903	65.00	risk_red_25
4	30	7	0.00	1	1826	18.00	ambig_blue_25
4	31	8	0.00	0	2163	9.50	ambig_blue_50
4	32	8	65.00	1	1498	0.00	ambig_blue_50
4	33	9	0.00	0	3018	9.50	ambig_blue_75
4	34	7	5.00	0	1619	0.00	ambig_blue_25
4	35	9	9.50	0	2386	0.00	ambig_blue_75
4	36	7	0.00	0	2482	5.00	ambig_blue_25
4	37	5	0.00	0	2057	9.50	risk_red_25
4	38	5	0.00	0	1681	18.00	risk_red_25
4	39	8	9.50	0	2454	0.00	ambig_blue_50
4	40	7	18.00	1	2494	0.00	ambig_blue_25
4	41	4	0.00	0	1967	65.00	risk_red_13
4	42	5	0.00	0	1433	5.00	risk_red_25
4	43	4	0.00	0	2433	34.00	risk_red_13
4	44	3	9.50	1	2540	0.00	risk_blue_38
4	45	1	5.00	0	1645	0.00	risk_blue_13
4	46	4	0.00	0	1716	5.00	risk_red_13
4	47	9	0.00	0	1572	5.00	ambig_blue_75
4	48	2	9.50	0	2205	0.00	risk_blue_25
4	49	7	0.00	1	1642	9.50	ambig_blue_25
4	50	2	65.00	1	1727	0.00	risk_blue_25
4	51	9	5.00	0	2164	0.00	ambig_blue_75
4	52	7	0.00	1	1045	65.00	ambig_blue_25
4	53	2	34.00	0	2571	0.00	risk_blue_25
4	54	2	5.00	0	1225	0.00	risk_blue_25
4	55	1	9.50	0	1591	0.00	risk_blue_13
4	56	3	5.00	0	2171	0.00	risk_blue_38
4	57	7	0.00	1	1247	34.00	ambig_blue_25
4	58	3	34.00	1	1968	0.00	risk_blue_38
4	59	1	34.00	0	1411	0.00	risk_blue_13
4	60	5	0.00	0	1588	34.00	risk_red_25
6	1	9	18.00	1	3812	0.00	ambig_blue_75
6	2	7	0.00	1	2136	9.50	ambig_blue_25
6	3	3	9.50	0	3219	0.00	risk_blue_38
6	4	9	34.00	1	1655	0.00	ambig_blue_75
6	5	7	0.00	1	1351	65.00	ambig_blue_25
6	6	7	34.00	1	3662	0.00	ambig_blue_25
6	7	4	0.00	0	1925	18.00	risk_red_13
6	8	1	18.00	0	1663	0.00	risk_blue_13
6	9	9	0.00	0	2585	9.50	ambig_blue_75
6	10	8	0.00	1	1466	34.00	ambig_blue_50
6	11	9	9.50	0	1329	0.00	ambig_blue_75
6	12	5	0.00	0	2376	9.50	risk_red_25
6	13	8	5.00	0	2537	0.00	ambig_blue_50
6	14	2	34.00	0	3654	0.00	risk_blue_25
6	15	7	0.00	1	930	34.00	ambig_blue_25
6	16	3	18.00	0	2676	0.00	risk_blue_38
6	17	9	0.00	1	1230	65.00	ambig_blue_75
6	18	9	5.00	0	1443	0.00	ambig_blue_75
6	19	6	0.00	1	1847	34.00	risk_red_38
6	20	7	65.00	1	1662	0.00	ambig_blue_25
6	21	8	9.50	0	1504	0.00	ambig_blue_50
6	22	9	65.00	1	2032	0.00	ambig_blue_75
6	23	5	0.00	0	2884	34.00	risk_red_25
6	24	8	65.00	1	1060	0.00	ambig_blue_50
6	25	5	0.00	0	1617	5.00	risk_red_25
6	26	7	9.50	1	1891	0.00	ambig_blue_25
6	27	9	0.00	0	1628	5.00	ambig_blue_75
6	28	4	0.00	0	1412	9.50	risk_red_13
6	29	7	18.00	1	1365	0.00	ambig_blue_25
6	30	6	0.00	0	2083	5.00	risk_red_38
6	31	2	5.00	0	1752	0.00	risk_blue_25
6	32	2	18.00	0	2141	0.00	risk_blue_25
6	33	9	0.00	1	1797	34.00	ambig_blue_75
6	34	8	0.00	1	1629	18.00	ambig_blue_50
6	35	4	0.00	0	1393	34.00	risk_red_13
6	36	8	0.00	1	2819	65.00	ambig_blue_50
6	37	8	34.00	1	1184	0.00	ambig_blue_50
6	38	6	0.00	0	1931	9.50	risk_red_38
6	39	7	0.00	0	1659	5.00	ambig_blue_25
6	40	1	65.00	0	2167	0.00	risk_blue_13
6	41	4	0.00	0	2303	65.00	risk_red_13
6	42	7	0.00	1	1572	18.00	ambig_blue_25
6	43	5	0.00	1	1723	65.00	risk_red_25
6	44	4	0.00	0	2183	5.00	risk_red_13
6	45	7	5.00	0	1933	0.00	ambig_blue_25
6	46	6	0.00	1	1393	65.00	risk_red_38
6	47	8	18.00	1	1439	0.00	ambig_blue_50
6	48	3	65.00	1	1517	0.00	risk_blue_38
6	49	3	5.00	0	2257	0.00	risk_blue_38
6	50	8	0.00	0	1785	5.00	ambig_blue_50
6	51	3	34.00	1	971	0.00	risk_blue_38
6	52	1	9.50	0	1184	0.00	risk_blue_13
6	53	8	0.00	1	2135	9.50	ambig_blue_50
6	54	6	0.00	0	2703	18.00	risk_red_38
6	55	9	0.00	1	1492	18.00	ambig_blue_75
6	56	1	34.00	0	1410	0.00	risk_blue_13
6	57	2	9.50	0	1241	0.00	risk_blue_25
6	58	2	65.00	0	1418	0.00	risk_blue_25
6	59	5	0.00	0	1401	18.00	risk_red_25
6	60	1	5.00	0	1239	0.00	risk_blue_13
7	1	4	0.00	0	1907	5.00	risk_red_13
7	2	6	0.00	1	1784	9.50	risk_red_38
7	3	2	65.00	1	1873	0.00	risk_blue_25
7	4	7	0.00	1	869	65.00	ambig_blue_25
7	5	7	0.00	1	1309	18.00	ambig_blue_25
7	6	3	5.00	0	2002	0.00	risk_blue_38
7	7	1	34.00	0	1551	0.00	risk_blue_13
7	8	8	0.00	0	1979	5.00	ambig_blue_50
7	9	7	0.00	1	992	34.00	ambig_blue_25
7	10	7	0.00	1	1081	9.50	ambig_blue_25
7	11	8	34.00	1	1281	0.00	ambig_blue_50
7	12	8	0.00	1	1248	34.00	ambig_blue_50
7	13	8	0.00	1	1830	9.50	ambig_blue_50
7	14	7	18.00	1	1018	0.00	ambig_blue_25
7	15	1	65.00	0	1822	0.00	risk_blue_13
7	16	2	9.50	0	1613	0.00	risk_blue_25
7	17	8	5.00	0	2037	0.00	ambig_blue_50
7	18	5	0.00	0	1764	5.00	risk_red_25
7	19	1	9.50	0	1088	0.00	risk_blue_13
7	20	4	0.00	0	1350	9.50	risk_red_13
7	21	8	18.00	1	1413	0.00	ambig_blue_50
7	22	2	34.00	0	1466	0.00	risk_blue_25
7	23	9	34.00	1	1233	0.00	ambig_blue_75
7	24	3	9.50	0	2146	0.00	risk_blue_38
7	25	3	18.00	1	1532	0.00	risk_blue_38
7	26	8	0.00	1	2408	18.00	ambig_blue_50
7	27	8	0.00	1	1169	65.00	ambig_blue_50
7	28	9	65.00	1	1515	0.00	ambig_blue_75
7	29	7	65.00	1	1039	0.00	ambig_blue_25
7	30	8	65.00	1	936	0.00	ambig_blue_50
7	31	2	18.00	0	1720	0.00	risk_blue_25
7	32	4	0.00	0	1929	34.00	risk_red_13
7	33	7	9.50	1	1809	0.00	ambig_blue_25
7	34	9	5.00	0	1972	0.00	ambig_blue_75
7	35	9	0.00	0	2882	9.50	ambig_blue_75
7	36	3	34.00	1	2081	0.00	risk_blue_38
7	37	9	0.00	0	2320	18.00	ambig_blue_75
7	38	6	0.00	1	1066	34.00	risk_red_38
7	39	9	9.50	0	1138	0.00	ambig_blue_75
7	40	9	18.00	0	1971	0.00	ambig_blue_75
7	41	1	5.00	0	1436	0.00	risk_blue_13
7	42	4	0.00	0	1459	18.00	risk_red_13
7	43	8	9.50	0	1784	0.00	ambig_blue_50
7	44	7	34.00	1	1034	0.00	ambig_blue_25
7	45	3	65.00	1	1275	0.00	risk_blue_38
7	46	9	0.00	1	1337	34.00	ambig_blue_75
7	47	5	0.00	0	1562	9.50	risk_red_25
7	48	6	0.00	1	1539	65.00	risk_red_38
7	49	6	0.00	0	2260	5.00	risk_red_38
7	50	1	18.00	0	1251	0.00	risk_blue_13
7	51	5	0.00	0	1421	18.00	risk_red_25
7	52	2	5.00	0	1868	0.00	risk_blue_25
7	53	5	0.00	1	1739	65.00	risk_red_25
7	54	9	0.00	1	1904	65.00	ambig_blue_75
7	55	6	0.00	1	1819	18.00	risk_red_38
7	56	9	0.00	0	1950	5.00	ambig_blue_75
7	57	4	0.00	0	2004	65.00	risk_red_13
7	58	5	0.00	0	2236	34.00	risk_red_25
7	59	7	5.00	0	2314	0.00	ambig_blue_25
7	60	7	0.00	1	2330	5.00	ambig_blue_25
8	1	2	18.00	0	1449	0.00	risk_blue_25
8	2	7	18.00	1	1129	0.00	ambig_blue_25
8	3	9	34.00	1	1018	0.00	ambig_blue_75
8	4	8	65.00	1	751	0.00	ambig_blue_50
8	5	6	0.00	0	2533	5.00	risk_red_38
8	6	8	0.00	0	1946	5.00	ambig_blue_50
8	7	8	18.00	1	1961	0.00	ambig_blue_50
8	8	7	34.00	1	725	0.00	ambig_blue_25
8	9	4	0.00	0	1849	5.00	risk_red_13
8	10	2	34.00	0	1217	0.00	risk_blue_25
8	11	9	5.00	0	2000	0.00	ambig_blue_75
8	12	5	0.00	1	2041	65.00	risk_red_25
8	13	4	0.00	0	1669	18.00	risk_red_13
8	14	7	0.00	1	1462	18.00	ambig_blue_25
8	15	3	34.00	1	1977	0.00	risk_blue_38
8	16	7	0.00	1	2970	5.00	ambig_blue_25
8	17	8	5.00	0	2420	0.00	ambig_blue_50
8	18	3	65.00	1	1137	0.00	risk_blue_38
8	19	7	5.00	1	3018	0.00	ambig_blue_25
8	20	8	0.00	1	1466	65.00	ambig_blue_50
8	21	7	0.00	1	1188	9.50	ambig_blue_25
8	22	1	5.00	0	1497	0.00	risk_blue_13
8	23	7	0.00	1	1431	65.00	ambig_blue_25
8	24	6	0.00	1	1785	9.50	risk_red_38
8	25	1	18.00	0	1734	0.00	risk_blue_13
8	26	9	0.00	0	2491	9.50	ambig_blue_75
8	27	8	0.00	0	2864	18.00	ambig_blue_50
8	28	5	0.00	0	2795	9.50	risk_red_25
8	29	8	0.00	1	2212	9.50	ambig_blue_50
8	30	9	0.00	1	2333	65.00	ambig_blue_75
8	31	6	0.00	1	1604	65.00	risk_red_38
8	32	4	0.00	0	2032	34.00	risk_red_13
8	33	5	0.00	0	1303	5.00	risk_red_25
8	34	8	9.50	0	3065	0.00	ambig_blue_50
8	35	9	18.00	0	2960	0.00	ambig_blue_75
8	36	5	0.00	1	3013	34.00	risk_red_25
8	37	4	0.00	0	2033	9.50	risk_red_13
8	38	2	5.00	0	2426	0.00	risk_blue_25
8	39	9	0.00	0	2312	5.00	ambig_blue_75
8	40	7	9.50	1	1706	0.00	ambig_blue_25
8	41	9	9.50	1	2529	0.00	ambig_blue_75
8	42	9	0.00	1	1242	18.00	ambig_blue_75
8	43	1	65.00	0	1919	0.00	risk_blue_13
8	44	3	18.00	1	1735	0.00	risk_blue_38
8	45	6	0.00	1	1395	18.00	risk_red_38
8	46	4	0.00	0	1613	65.00	risk_red_13
8	47	9	0.00	1	1855	34.00	ambig_blue_75
8	48	7	65.00	1	1455	0.00	ambig_blue_25
8	49	2	9.50	0	2941	0.00	risk_blue_25
8	50	8	34.00	1	1501	0.00	ambig_blue_50
8	51	6	0.00	1	2091	34.00	risk_red_38
8	52	8	0.00	1	1078	34.00	ambig_blue_50
8	53	9	65.00	1	1530	0.00	ambig_blue_75
8	54	1	34.00	0	2786	0.00	risk_blue_13
8	55	3	5.00	0	1625	0.00	risk_blue_38
8	56	2	65.00	1	2051	0.00	risk_blue_25
8	57	7	0.00	1	1197	34.00	ambig_blue_25
8	58	3	9.50	1	1769	0.00	risk_blue_38
8	59	5	0.00	0	2272	18.00	risk_red_25
8	60	1	9.50	0	1248	0.00	risk_blue_13
