# Supplementary material for: Learning about the Ellsberg Paradox reduces, but does not abolish, ambiguity aversion
Source: PLoS One. 2020 Mar 4;15(3):e0228782. doi: 10.1371/journal.pone.0228782 (PMC7055742; doi:10.1371/journal.pone.0228782)
Supplement: S1 Dataset — (ZIP) [file pone.0228782.s009.zip › S1_dataset/EF/1518.txt]

Block	Trial	BagNo	BlueValue	choice.RESP	choice.RT	RedValue	RiskAmbigLevel
2	1	5	0	2	0	65	risk_red_25
2	2	8	18	0	4631	0	ambig_blue_50
2	3	1	5	0	2835	0	risk_blue_13
2	4	7	0	0	3636	65	ambig_blue_25
2	5	6	0	0	3900	65	risk_red_38
2	6	2	5	0	2486	0	risk_blue_25
2	7	3	65	0	3446	0	risk_blue_38
2	8	5	0	0	2620	18	risk_red_25
2	9	8	0	1	3494	5	ambig_blue_50
2	10	7	18	1	3190	0	ambig_blue_25
2	11	7	0	0	2304	34	ambig_blue_25
2	12	8	0	0	2041	18	ambig_blue_50
2	13	3	34	0	2113	0	risk_blue_38
2	14	7	5	1	3583	0	ambig_blue_25
2	15	8	0	1	2790	34	ambig_blue_50
2	16	1	18	0	1945	0	risk_blue_13
2	17	7	9.5	1	2813	0	ambig_blue_25
2	18	7	0	1	2718	18	ambig_blue_25
2	19	9	5	0	1989	0	ambig_blue_75
2	20	6	0	0	2588	34	risk_red_38
2	21	4	0	0	2104	9.5	risk_red_13
2	22	4	0	0	2427	65	risk_red_13
2	23	7	65	1	2395	0	ambig_blue_25
2	24	2	9.5	0	2219	0	risk_blue_25
2	25	7	0	0	2206	5	ambig_blue_25
2	26	7	34	1	1907	0	ambig_blue_25
2	27	4	0	0	1552	34	risk_red_13
2	28	2	18	0	2057	0	risk_blue_25
2	29	7	0	0	2237	9.5	ambig_blue_25
2	30	6	0	0	2036	5	risk_red_38
2	31	3	5	0	2190	0	risk_blue_38
2	32	8	5	0	1700	0	ambig_blue_50
2	33	9	0	0	2236	18	ambig_blue_75
2	34	9	0	0	2144	34	ambig_blue_75
2	35	6	0	0	2327	18	risk_red_38
2	36	3	9.5	0	1925	0	risk_blue_38
2	37	4	0	0	1973	18	risk_red_13
2	38	9	34	0	2059	0	ambig_blue_75
2	39	8	65	1	1635	0	ambig_blue_50
2	40	9	65	0	1747	0	ambig_blue_75
2	41	4	0	0	2081	5	risk_red_13
2	42	9	0	0	1891	5	ambig_blue_75
2	43	1	65	0	1739	0	risk_blue_13
2	44	8	0	0	3096	65	ambig_blue_50
2	45	8	0	0	2256	9.5	ambig_blue_50
2	46	2	34	0	2017	0	risk_blue_25
2	47	9	9.5	0	2477	0	ambig_blue_75
2	48	1	9.5	0	1730	0	risk_blue_13
2	49	6	0	0	1733	9.5	risk_red_38
2	50	9	18	0	1499	0	ambig_blue_75
2	51	3	18	0	1408	0	risk_blue_38
2	52	5	0	0	1997	34	risk_red_25
2	53	8	9.5	0	1358	0	ambig_blue_50
2	54	1	34	0	1855	0	risk_blue_13
2	55	5	0	0	2618	5	risk_red_25
2	56	8	34	1	2708	0	ambig_blue_50
2	57	5	0	0	2328	9.5	risk_red_25
2	58	9	0	0	2157	65	ambig_blue_75
2	59	2	65	0	3011	0	risk_blue_25
2	60	9	0	0	3097	9.5	ambig_blue_75
3	1	9	0	0	1919	34	ambig_blue_75
3	2	7	0	0	2638	9.5	ambig_blue_25
3	3	1	18	0	2185	0	risk_blue_13
3	4	3	18	1	5138	0	risk_blue_38
3	5	9	0	0	1460	9.5	ambig_blue_75
3	6	9	34	0	1685	0	ambig_blue_75
3	7	8	0	0	1590	9.5	ambig_blue_50
3	8	7	18	0	3095	0	ambig_blue_25
3	9	7	65	1	1939	0	ambig_blue_25
3	10	7	0	0	1346	5	ambig_blue_25
3	11	3	9.5	0	2067	0	risk_blue_38
3	12	7	5	0	1446	0	ambig_blue_25
3	13	4	0	0	2636	65	risk_red_13
3	14	4	0	0	2058	5	risk_red_13
3	15	6	0	0	2069	5	risk_red_38
3	16	7	0	0	1668	18	ambig_blue_25
3	17	8	65	1	2572	0	ambig_blue_50
3	18	3	34	0	3131	0	risk_blue_38
3	19	2	9.5	0	1482	0	risk_blue_25
3	20	8	34	0	3114	0	ambig_blue_50
3	21	9	0	0	1598	65	ambig_blue_75
3	22	2	34	0	2861	0	risk_blue_25
3	23	7	34	1	3760	0	ambig_blue_25
3	24	6	0	0	2045	18	risk_red_38
3	25	4	0	0	1809	34	risk_red_13
3	26	7	0	1	3318	34	ambig_blue_25
3	27	6	0	0	2400	34	risk_red_38
3	28	2	5	0	2919	0	risk_blue_25
3	29	8	0	1	3372	65	ambig_blue_50
3	30	1	5	0	2782	0	risk_blue_13
3	31	6	0	0	1396	9.5	risk_red_38
3	32	9	65	0	2159	0	ambig_blue_75
3	33	3	65	0	3525	0	risk_blue_38
3	34	4	0	0	2567	18	risk_red_13
3	35	8	9.5	0	1780	0	ambig_blue_50
3	36	7	0	1	2297	65	ambig_blue_25
3	37	1	9.5	0	2757	0	risk_blue_13
3	38	7	9.5	0	1755	0	ambig_blue_25
3	39	8	0	0	2031	5	ambig_blue_50
3	40	3	5	0	1721	0	risk_blue_38
3	41	9	0	0	2228	5	ambig_blue_75
3	42	8	0	0	2304	34	ambig_blue_50
3	43	8	0	0	2017	18	ambig_blue_50
3	44	5	0	0	1957	18	risk_red_25
3	45	4	0	0	2149	9.5	risk_red_13
3	46	6	0	0	3674	65	risk_red_38
3	47	2	65	0	2249	0	risk_blue_25
3	48	5	0	0	1669	5	risk_red_25
3	49	1	34	0	1823	0	risk_blue_13
3	50	9	18	0	1247	0	ambig_blue_75
3	51	8	18	0	1795	0	ambig_blue_50
3	52	9	5	0	1948	0	ambig_blue_75
3	53	8	5	0	3609	0	ambig_blue_50
3	54	9	0	0	1932	18	ambig_blue_75
3	55	5	0	0	2552	9.5	risk_red_25
3	56	9	9.5	0	2264	0	ambig_blue_75
3	57	5	0	2	0	34	risk_red_25
3	58	1	65	0	2248	0	risk_blue_13
3	59	2	18	0	2077	0	risk_blue_25
3	60	5	0	0	2038	65	risk_red_25
4	1	9	34	0	2545	0	ambig_blue_75
4	2	7	18	0	1913	0	ambig_blue_25
4	3	7	0	0	1903	9.5	ambig_blue_25
4	4	5	0	0	1428	18	risk_red_25
4	5	2	9.5	0	1257	0	risk_blue_25
4	6	8	65	1	2457	0	ambig_blue_50
4	7	7	0	0	2087	5	ambig_blue_25
4	8	7	0	1	1418	65	ambig_blue_25
4	9	4	0	0	2416	65	risk_red_13
4	10	5	0	0	2240	34	risk_red_25
4	11	8	5	0	1451	0	ambig_blue_50
4	12	7	0	0	1737	34	ambig_blue_25
4	13	2	5	0	2068	0	risk_blue_25
4	14	6	0	0	2226	34	risk_red_38
4	15	4	0	0	2045	18	risk_red_13
4	16	4	0	0	1700	34	risk_red_13
4	17	3	65	0	2177	0	risk_blue_38
4	18	2	65	0	2060	0	risk_blue_25
4	19	9	18	0	2175	0	ambig_blue_75
4	20	1	65	0	1565	0	risk_blue_13
4	21	3	9.5	0	1687	0	risk_blue_38
4	22	8	18	0	2093	0	ambig_blue_50
4	23	8	0	0	1671	5	ambig_blue_50
4	24	8	0	0	2219	34	ambig_blue_50
4	25	5	0	0	1345	9.5	risk_red_25
4	26	8	34	0	2858	0	ambig_blue_50
4	27	9	0	0	1630	34	ambig_blue_75
4	28	4	0	0	1462	5	risk_red_13
4	29	3	5	0	1904	0	risk_blue_38
4	30	8	9.5	0	2190	0	ambig_blue_50
4	31	1	5	0	2097	0	risk_blue_13
4	32	8	0	0	1614	65	ambig_blue_50
4	33	2	34	0	2136	0	risk_blue_25
4	34	9	0	0	1761	5	ambig_blue_75
4	35	7	34	0	1615	0	ambig_blue_25
4	36	7	65	1	2483	0	ambig_blue_25
4	37	7	0	0	1647	18	ambig_blue_25
4	38	2	18	0	1508	0	risk_blue_25
4	39	1	18	0	1603	0	risk_blue_13
4	40	5	0	0	2324	65	risk_red_25
4	41	8	0	0	1589	9.5	ambig_blue_50
4	42	9	0	0	1179	18	ambig_blue_75
4	43	7	9.5	0	1454	0	ambig_blue_25
4	44	9	0	0	1294	9.5	ambig_blue_75
4	45	3	18	0	2639	0	risk_blue_38
4	46	3	34	0	2344	0	risk_blue_38
4	47	6	0	0	1408	18	risk_red_38
4	48	4	0	0	1395	9.5	risk_red_13
4	49	9	65	0	2395	0	ambig_blue_75
4	50	8	0	0	1546	18	ambig_blue_50
4	51	6	0	0	2276	5	risk_red_38
4	52	1	9.5	0	1405	0	risk_blue_13
4	53	9	0	0	2116	65	ambig_blue_75
4	54	5	0	0	2377	5	risk_red_25
4	55	6	0	0	2966	65	risk_red_38
4	56	7	5	0	1964	0	ambig_blue_25
4	57	6	0	0	1842	9.5	risk_red_38
4	58	9	5	0	1498	0	ambig_blue_75
4	59	1	34	0	1767	0	risk_blue_13
4	60	9	9.5	0	1452	0	ambig_blue_75
6	1	8	0	2	0	5	ambig_blue_50
6	2	3	9.5	0	2972	0	risk_blue_38
6	3	8	5	0	1517	0	ambig_blue_50
6	4	1	65	0	2194	0	risk_blue_13
6	5	9	0	1	1945	18	ambig_blue_75
6	6	5	0	0	2055	65	risk_red_25
6	7	7	9.5	1	1606	0	ambig_blue_25
6	8	4	0	0	1858	18	risk_red_13
6	9	7	0	0	1394	5	ambig_blue_25
6	10	6	0	0	1628	18	risk_red_38
6	11	9	0	0	1453	5	ambig_blue_75
6	12	8	0	1	1233	65	ambig_blue_50
6	13	2	9.5	0	1335	0	risk_blue_25
6	14	8	9.5	1	1675	0	ambig_blue_50
6	15	4	0	0	1095	9.5	risk_red_13
6	16	7	0	1	1180	9.5	ambig_blue_25
6	17	9	34	1	1409	0	ambig_blue_75
6	18	4	0	0	2306	5	risk_red_13
6	19	8	65	1	1572	0	ambig_blue_50
6	20	5	0	0	2296	9.5	risk_red_25
6	21	5	0	0	1527	34	risk_red_25
6	22	3	34	0	2497	0	risk_blue_38
6	23	9	18	1	1267	0	ambig_blue_75
6	24	5	0	0	2005	18	risk_red_25
6	25	3	18	0	1142	0	risk_blue_38
6	26	4	0	0	2771	34	risk_red_13
6	27	1	34	0	2913	0	risk_blue_13
6	28	7	5	0	1758	0	ambig_blue_25
6	29	6	0	0	2261	5	risk_red_38
6	30	9	65	1	1414	0	ambig_blue_75
6	31	7	34	1	1387	0	ambig_blue_25
6	32	8	0	1	1357	18	ambig_blue_50
6	33	3	65	0	2546	0	risk_blue_38
6	34	7	0	1	2124	18	ambig_blue_25
6	35	9	9.5	1	1343	0	ambig_blue_75
6	36	4	0	0	1954	65	risk_red_13
6	37	9	0	1	1348	34	ambig_blue_75
6	38	8	34	1	1608	0	ambig_blue_50
6	39	7	0	1	1515	34	ambig_blue_25
6	40	5	0	0	1742	5	risk_red_25
6	41	7	65	1	1330	0	ambig_blue_25
6	42	3	5	0	1165	0	risk_blue_38
6	43	2	18	0	1709	0	risk_blue_25
6	44	9	0	1	1238	65	ambig_blue_75
6	45	2	34	0	1525	0	risk_blue_25
6	46	6	0	0	1535	9.5	risk_red_38
6	47	8	18	1	1080	0	ambig_blue_50
6	48	8	0	1	1471	34	ambig_blue_50
6	49	2	5	1	1689	0	risk_blue_25
6	50	9	0	1	1407	9.5	ambig_blue_75
6	51	6	0	0	1729	65	risk_red_38
6	52	1	9.5	0	1934	0	risk_blue_13
6	53	9	5	0	1794	0	ambig_blue_75
6	54	7	18	1	1295	0	ambig_blue_25
6	55	6	0	0	1888	34	risk_red_38
6	56	7	0	1	1011	65	ambig_blue_25
6	57	1	18	0	1468	0	risk_blue_13
6	58	2	65	0	1694	0	risk_blue_25
6	59	8	0	1	1066	9.5	ambig_blue_50
6	60	1	5	0	2284	0	risk_blue_13
7	1	9	18	1	1966	0	ambig_blue_75
7	2	3	65	0	1693	0	risk_blue_38
7	3	5	0	0	1200	18	risk_red_25
7	4	3	34	0	789	0	risk_blue_38
7	5	7	18	1	1434	0	ambig_blue_25
7	6	2	9.5	0	1169	0	risk_blue_25
7	7	7	0	0	1610	5	ambig_blue_25
7	8	8	0	1	1111	65	ambig_blue_50
7	9	9	34	1	1249	0	ambig_blue_75
7	10	1	5	0	1093	0	risk_blue_13
7	11	5	0	0	1715	5	risk_red_25
7	12	6	0	0	2449	65	risk_red_38
7	13	8	0	1	1574	18	ambig_blue_50
7	14	9	65	1	973	0	ambig_blue_75
7	15	1	65	0	2314	0	risk_blue_13
7	16	8	65	1	1137	0	ambig_blue_50
7	17	1	18	0	1806	0	risk_blue_13
7	18	8	0	1	1440	9.5	ambig_blue_50
7	19	6	0	0	1487	9.5	risk_red_38
7	20	3	5	0	2175	0	risk_blue_38
7	21	6	0	0	1237	5	risk_red_38
7	22	7	0	1	1438	65	ambig_blue_25
7	23	3	18	0	1967	0	risk_blue_38
7	24	6	0	0	2386	34	risk_red_38
7	25	8	34	1	1959	0	ambig_blue_50
7	26	2	18	0	1901	0	risk_blue_25
7	27	7	9.5	0	1776	0	ambig_blue_25
7	28	2	34	0	2072	0	risk_blue_25
7	29	8	9.5	1	1321	0	ambig_blue_50
7	30	9	0	1	1053	18	ambig_blue_75
7	31	4	0	0	1109	65	risk_red_13
7	32	8	0	0	1563	5	ambig_blue_50
7	33	7	0	1	1398	9.5	ambig_blue_25
7	34	1	34	0	1956	0	risk_blue_13
7	35	1	9.5	0	979	0	risk_blue_13
7	36	9	0	1	1203	34	ambig_blue_75
7	37	5	0	0	1933	65	risk_red_25
7	38	7	34	1	1197	0	ambig_blue_25
7	39	9	5	0	1485	0	ambig_blue_75
7	40	5	0	0	1757	9.5	risk_red_25
7	41	6	0	0	1162	18	risk_red_38
7	42	7	0	1	1265	18	ambig_blue_25
7	43	7	0	1	1200	34	ambig_blue_25
7	44	8	0	1	1148	34	ambig_blue_50
7	45	7	5	0	1391	0	ambig_blue_25
7	46	9	0	1	1333	9.5	ambig_blue_75
7	47	8	18	1	1164	0	ambig_blue_50
7	48	4	0	0	1247	9.5	risk_red_13
7	49	4	0	0	1492	5	risk_red_13
7	50	9	0	0	1115	5	ambig_blue_75
7	51	7	65	1	1370	0	ambig_blue_25
7	52	2	5	0	2147	0	risk_blue_25
7	53	5	0	0	1747	34	risk_red_25
7	54	8	5	1	2713	0	ambig_blue_50
7	55	4	0	0	2124	18	risk_red_13
7	56	4	0	0	1788	34	risk_red_13
7	57	9	0	1	1070	65	ambig_blue_75
7	58	3	9.5	0	1497	0	risk_blue_38
7	59	9	9.5	1	1252	0	ambig_blue_75
7	60	2	65	0	1688	0	risk_blue_25
8	1	8	9.5	1	1477	0	ambig_blue_50
8	2	3	9.5	0	1674	0	risk_blue_38
8	3	5	0	0	1043	9.5	risk_red_25
8	4	9	5	0	1327	0	ambig_blue_75
8	5	6	0	0	1467	34	risk_red_38
8	6	8	0	1	1394	34	ambig_blue_50
8	7	5	0	0	1631	18	risk_red_25
8	8	8	34	1	1082	0	ambig_blue_50
8	9	4	0	0	1238	34	risk_red_13
8	10	5	0	0	2244	65	risk_red_25
8	11	5	0	0	2194	34	risk_red_25
8	12	9	0	1	1186	65	ambig_blue_75
8	13	2	65	1	766	0	risk_blue_25
8	14	9	0	0	3447	5	ambig_blue_75
8	15	1	65	0	2195	0	risk_blue_13
8	16	7	9.5	1	1264	0	ambig_blue_25
8	17	3	34	0	3072	0	risk_blue_38
8	18	6	0	0	1809	9.5	risk_red_38
8	19	6	0	0	1711	5	risk_red_38
8	20	9	0	1	1015	34	ambig_blue_75
8	21	7	0	0	2138	5	ambig_blue_25
8	22	9	0	1	1339	18	ambig_blue_75
8	23	9	18	1	1879	0	ambig_blue_75
8	24	1	9.5	0	1744	0	risk_blue_13
8	25	9	9.5	0	3573	0	ambig_blue_75
8	26	6	0	0	2107	18	risk_red_38
8	27	7	0	1	1249	65	ambig_blue_25
8	28	4	0	0	1555	18	risk_red_13
8	29	2	18	0	2424	0	risk_blue_25
8	30	2	9.5	0	1267	0	risk_blue_25
8	31	7	0	1	1141	9.5	ambig_blue_25
8	32	6	0	0	1744	65	risk_red_38
8	33	2	5	0	1182	0	risk_blue_25
8	34	4	0	0	1549	9.5	risk_red_13
8	35	9	0	1	1091	9.5	ambig_blue_75
8	36	1	5	0	1489	0	risk_blue_13
8	37	3	18	0	1415	0	risk_blue_38
8	38	7	5	0	2228	0	ambig_blue_25
8	39	9	65	1	1146	0	ambig_blue_75
8	40	3	5	0	2108	0	risk_blue_38
8	41	3	65	0	1614	0	risk_blue_38
8	42	7	18	1	1162	0	ambig_blue_25
8	43	7	0	1	1263	18	ambig_blue_25
8	44	4	0	0	2100	5	risk_red_13
8	45	1	18	0	1168	0	risk_blue_13
8	46	8	18	1	1048	0	ambig_blue_50
8	47	8	0	1	1783	9.5	ambig_blue_50
8	48	8	0	1	1211	18	ambig_blue_50
8	49	7	0	1	841	34	ambig_blue_25
8	50	1	34	0	949	0	risk_blue_13
8	51	4	0	0	1892	65	risk_red_13
8	52	9	34	1	1067	0	ambig_blue_75
8	53	7	65	1	1077	0	ambig_blue_25
8	54	8	0	0	1370	5	ambig_blue_50
8	55	5	0	0	1971	5	risk_red_25
8	56	8	0	1	1440	65	ambig_blue_50
8	57	2	34	0	1514	0	risk_blue_25
8	58	8	5	0	1278	0	ambig_blue_50
8	59	7	34	1	1458	0	ambig_blue_25
8	60	8	65	1	1674	0	ambig_blue_50
