# Supplementary material for: Learning about the Ellsberg Paradox reduces, but does not abolish, ambiguity aversion
Source: PLoS One. 2020 Mar 4;15(3):e0228782. doi: 10.1371/journal.pone.0228782 (PMC7055742; doi:10.1371/journal.pone.0228782)
Supplement: S1 Dataset — (ZIP) [file pone.0228782.s009.zip › S1_dataset/EF/1519.txt]

Block	Trial	BagNo	BlueValue	choice.RESP	choice.RT	RedValue	RiskAmbigLevel
2	1	8	34	2	0	0	ambig_blue_50
2	2	1	9.5	0	3892	0	risk_blue_13
2	3	4	0	0	3532	9.5	risk_red_13
2	4	3	34	1	3710	0	risk_blue_38
2	5	3	5	0	3926	0	risk_blue_38
2	6	1	34	0	4709	0	risk_blue_13
2	7	7	5	1	5820	0	ambig_blue_25
2	8	9	0	0	5024	5	ambig_blue_75
2	9	3	65	1	4356	0	risk_blue_38
2	10	5	0	0	5220	65	risk_red_25
2	11	5	0	0	5619	34	risk_red_25
2	12	4	0	0	2411	5	risk_red_13
2	13	5	0	0	3350	9.5	risk_red_25
2	14	4	0	0	3844	18	risk_red_13
2	15	9	18	1	3781	0	ambig_blue_75
2	16	6	0	0	5135	9.5	risk_red_38
2	17	8	18	1	3756	0	ambig_blue_50
2	18	9	65	1	3318	0	ambig_blue_75
2	19	6	0	1	4145	65	risk_red_38
2	20	3	9.5	1	4661	0	risk_blue_38
2	21	5	0	0	3635	5	risk_red_25
2	22	2	18	0	4417	0	risk_blue_25
2	23	1	5	0	4177	0	risk_blue_13
2	24	2	34	1	4191	0	risk_blue_25
2	25	3	18	1	4897	0	risk_blue_38
2	26	9	0	1	3758	65	ambig_blue_75
2	27	4	0	2	0	65	risk_red_13
2	28	6	0	0	3463	5	risk_red_38
2	29	8	9.5	0	4051	0	ambig_blue_50
2	30	8	0	0	2291	65	ambig_blue_50
2	31	8	65	1	3418	0	ambig_blue_50
2	32	7	65	1	2237	0	ambig_blue_25
2	33	9	0	1	3871	34	ambig_blue_75
2	34	7	34	1	2321	0	ambig_blue_25
2	35	7	18	1	2914	0	ambig_blue_25
2	36	7	0	1	2561	34	ambig_blue_25
2	37	1	65	0	3900	0	risk_blue_13
2	38	2	65	0	4034	0	risk_blue_25
2	39	8	0	0	3963	34	ambig_blue_50
2	40	7	0	0	2209	9.5	ambig_blue_25
2	41	7	9.5	0	2471	0	ambig_blue_25
2	42	1	18	0	2700	0	risk_blue_13
2	43	8	0	0	1857	9.5	ambig_blue_50
2	44	9	34	1	2880	0	ambig_blue_75
2	45	9	5	1	4061	0	ambig_blue_75
2	46	4	0	0	2615	34	risk_red_13
2	47	5	0	0	3818	18	risk_red_25
2	48	7	0	1	2388	65	ambig_blue_25
2	49	8	0	1	4151	18	ambig_blue_50
2	50	8	0	0	4032	5	ambig_blue_50
2	51	2	9.5	0	3745	0	risk_blue_25
2	52	8	5	1	3475	0	ambig_blue_50
2	53	7	0	0	2042	18	ambig_blue_25
2	54	9	9.5	0	3564	0	ambig_blue_75
2	55	2	5	0	2921	0	risk_blue_25
2	56	9	0	0	3213	9.5	ambig_blue_75
2	57	9	0	0	4281	18	ambig_blue_75
2	58	6	0	0	2491	18	risk_red_38
2	59	6	0	1	2610	34	risk_red_38
2	60	7	0	1	3919	5	ambig_blue_25
3	1	6	0	0	3505	9.5	risk_red_38
3	2	5	0	0	2883	34	risk_red_25
3	3	1	5	0	2230	0	risk_blue_13
3	4	9	9.5	0	3250	0	ambig_blue_75
3	5	3	65	1	3114	0	risk_blue_38
3	6	2	5	0	2778	0	risk_blue_25
3	7	4	0	0	4825	34	risk_red_13
3	8	3	34	1	3988	0	risk_blue_38
3	9	7	65	1	3139	0	ambig_blue_25
3	10	2	65	1	4628	0	risk_blue_25
3	11	2	34	0	3202	0	risk_blue_25
3	12	6	0	1	2486	34	risk_red_38
3	13	9	0	0	2429	18	ambig_blue_75
3	14	5	0	2	0	18	risk_red_25
3	15	8	0	0	1142	9.5	ambig_blue_50
3	16	4	0	0	2215	9.5	risk_red_13
3	17	7	5	0	2724	0	ambig_blue_25
3	18	9	65	1	2587	0	ambig_blue_75
3	19	8	0	0	2767	18	ambig_blue_50
3	20	9	0	0	2998	5	ambig_blue_75
3	21	4	0	0	2330	5	risk_red_13
3	22	8	5	0	1939	0	ambig_blue_50
3	23	7	0	0	2135	5	ambig_blue_25
3	24	9	5	0	1772	0	ambig_blue_75
3	25	9	18	0	3164	0	ambig_blue_75
3	26	7	0	1	2441	34	ambig_blue_25
3	27	9	0	0	2638	9.5	ambig_blue_75
3	28	7	0	1	2016	65	ambig_blue_25
3	29	3	5	1	4179	0	risk_blue_38
3	30	8	65	1	3501	0	ambig_blue_50
3	31	3	18	1	3499	0	risk_blue_38
3	32	8	0	1	3264	34	ambig_blue_50
3	33	5	0	0	4597	5	risk_red_25
3	34	9	0	0	3806	34	ambig_blue_75
3	35	9	0	1	1539	65	ambig_blue_75
3	36	6	0	1	2260	65	risk_red_38
3	37	7	0	0	2184	18	ambig_blue_25
3	38	8	0	0	2345	5	ambig_blue_50
3	39	8	0	1	1362	65	ambig_blue_50
3	40	7	0	0	2891	9.5	ambig_blue_25
3	41	9	34	1	3747	0	ambig_blue_75
3	42	1	18	0	3056	0	risk_blue_13
3	43	8	9.5	0	2662	0	ambig_blue_50
3	44	1	9.5	0	3515	0	risk_blue_13
3	45	4	0	0	2251	65	risk_red_13
3	46	6	0	0	3622	18	risk_red_38
3	47	1	34	0	2370	0	risk_blue_13
3	48	7	34	1	2603	0	ambig_blue_25
3	49	4	0	0	2694	18	risk_red_13
3	50	8	34	1	2584	0	ambig_blue_50
3	51	2	9.5	0	2769	0	risk_blue_25
3	52	2	18	0	4119	0	risk_blue_25
3	53	7	18	1	2038	0	ambig_blue_25
3	54	8	18	1	3026	0	ambig_blue_50
3	55	5	0	1	3200	65	risk_red_25
3	56	7	9.5	0	3012	0	ambig_blue_25
3	57	3	9.5	0	2359	0	risk_blue_38
3	58	5	0	0	4196	9.5	risk_red_25
3	59	1	65	0	4538	0	risk_blue_13
3	60	6	0	0	4561	5	risk_red_38
4	1	9	0	0	2915	18	ambig_blue_75
4	2	7	9.5	0	1295	0	ambig_blue_25
4	3	2	18	0	1448	0	risk_blue_25
4	4	6	0	0	1580	9.5	risk_red_38
4	5	8	5	0	1762	0	ambig_blue_50
4	6	8	9.5	0	1224	0	ambig_blue_50
4	7	7	5	0	1525	0	ambig_blue_25
4	8	5	0	0	1607	18	risk_red_25
4	9	8	0	1	3377	34	ambig_blue_50
4	10	4	0	0	1743	9.5	risk_red_13
4	11	7	0	1	2949	34	ambig_blue_25
4	12	7	0	1	3060	18	ambig_blue_25
4	13	9	0	1	2313	65	ambig_blue_75
4	14	4	0	0	2512	65	risk_red_13
4	15	4	0	0	3970	34	risk_red_13
4	16	9	0	0	1523	9.5	ambig_blue_75
4	17	7	0	0	3293	9.5	ambig_blue_25
4	18	2	9.5	0	3691	0	risk_blue_25
4	19	9	34	0	3096	0	ambig_blue_75
4	20	8	0	0	1483	18	ambig_blue_50
4	21	3	5	0	5209	0	risk_blue_38
4	22	5	0	0	1416	9.5	risk_red_25
4	23	7	0	1	2032	65	ambig_blue_25
4	24	2	5	0	2865	0	risk_blue_25
4	25	1	34	1	3281	0	risk_blue_13
4	26	8	0	0	2328	5	ambig_blue_50
4	27	9	5	0	3023	0	ambig_blue_75
4	28	5	0	0	3090	34	risk_red_25
4	29	9	65	1	1706	0	ambig_blue_75
4	30	7	34	1	1747	0	ambig_blue_25
4	31	3	65	1	1997	0	risk_blue_38
4	32	3	34	1	2732	0	risk_blue_38
4	33	7	18	0	1567	0	ambig_blue_25
4	34	8	0	0	1782	9.5	ambig_blue_50
4	35	1	18	0	2313	0	risk_blue_13
4	36	6	0	1	3072	65	risk_red_38
4	37	1	65	0	5898	0	risk_blue_13
4	38	8	65	1	1388	0	ambig_blue_50
4	39	5	0	1	2863	65	risk_red_25
4	40	9	9.5	0	2078	0	ambig_blue_75
4	41	4	0	0	1846	5	risk_red_13
4	42	7	65	1	1482	0	ambig_blue_25
4	43	8	34	1	2611	0	ambig_blue_50
4	44	6	0	0	1496	5	risk_red_38
4	45	9	0	0	1573	34	ambig_blue_75
4	46	5	0	0	2631	5	risk_red_25
4	47	9	0	0	1953	5	ambig_blue_75
4	48	6	0	1	2562	34	risk_red_38
4	49	3	18	0	1683	0	risk_blue_38
4	50	2	65	0	2212	0	risk_blue_25
4	51	8	18	1	3073	0	ambig_blue_50
4	52	7	0	0	2543	5	ambig_blue_25
4	53	2	34	1	1532	0	risk_blue_25
4	54	4	0	0	3352	18	risk_red_13
4	55	6	0	1	5346	18	risk_red_38
4	56	9	18	1	2484	0	ambig_blue_75
4	57	3	9.5	0	1104	0	risk_blue_38
4	58	1	5	0	1183	0	risk_blue_13
4	59	1	9.5	0	1695	0	risk_blue_13
4	60	8	0	1	1358	65	ambig_blue_50
6	1	5	0	0	3310	5	risk_red_25
6	2	3	9.5	0	2527	0	risk_blue_38
6	3	6	0	1	1805	65	risk_red_38
6	4	2	5	0	2207	0	risk_blue_25
6	5	6	0	0	1346	9.5	risk_red_38
6	6	2	65	1	1462	0	risk_blue_25
6	7	9	5	2	0	0	ambig_blue_75
6	8	8	5	1	1621	0	ambig_blue_50
6	9	9	0	0	2619	5	ambig_blue_75
6	10	4	0	1	1271	65	risk_red_13
6	11	8	0	1	878	18	ambig_blue_50
6	12	7	65	1	1808	0	ambig_blue_25
6	13	9	65	1	1309	0	ambig_blue_75
6	14	8	9.5	1	1956	0	ambig_blue_50
6	15	9	34	1	1620	0	ambig_blue_75
6	16	3	34	1	1867	0	risk_blue_38
6	17	6	0	1	3172	34	risk_red_38
6	18	3	18	0	4243	0	risk_blue_38
6	19	1	5	0	1978	0	risk_blue_13
6	20	7	34	1	1253	0	ambig_blue_25
6	21	1	18	0	2712	0	risk_blue_13
6	22	5	0	0	1778	9.5	risk_red_25
6	23	7	18	0	1186	0	ambig_blue_25
6	24	5	0	0	5691	34	risk_red_25
6	25	2	34	0	1907	0	risk_blue_25
6	26	6	0	0	4077	5	risk_red_38
6	27	5	0	0	3572	18	risk_red_25
6	28	7	0	1	1705	18	ambig_blue_25
6	29	8	0	1	2074	34	ambig_blue_50
6	30	1	34	0	2152	0	risk_blue_13
6	31	8	0	1	1637	9.5	ambig_blue_50
6	32	2	9.5	0	2090	0	risk_blue_25
6	33	4	0	0	2057	34	risk_red_13
6	34	9	18	1	1287	0	ambig_blue_75
6	35	3	65	1	1210	0	risk_blue_38
6	36	7	9.5	1	2065	0	ambig_blue_25
6	37	4	0	0	751	18	risk_red_13
6	38	8	0	1	2463	5	ambig_blue_50
6	39	8	0	1	1447	65	ambig_blue_50
6	40	9	0	1	2455	9.5	ambig_blue_75
6	41	7	0	1	964	65	ambig_blue_25
6	42	7	0	1	3436	9.5	ambig_blue_25
6	43	9	0	1	3631	34	ambig_blue_75
6	44	2	18	0	3202	0	risk_blue_25
6	45	7	5	0	1645	0	ambig_blue_25
6	46	1	65	1	1119	0	risk_blue_13
6	47	8	18	1	1151	0	ambig_blue_50
6	48	4	0	0	1924	5	risk_red_13
6	49	6	0	1	2251	18	risk_red_38
6	50	5	0	1	1058	65	risk_red_25
6	51	8	65	1	1018	0	ambig_blue_50
6	52	7	0	1	1374	34	ambig_blue_25
6	53	9	9.5	1	1646	0	ambig_blue_75
6	54	9	0	1	962	18	ambig_blue_75
6	55	4	0	0	1572	9.5	risk_red_13
6	56	8	34	1	883	0	ambig_blue_50
6	57	9	0	1	1372	65	ambig_blue_75
6	58	1	9.5	0	1239	0	risk_blue_13
6	59	3	5	0	1970	0	risk_blue_38
6	60	7	0	0	1780	5	ambig_blue_25
7	1	1	34	1	2755	0	risk_blue_13
7	2	9	0	1	1700	34	ambig_blue_75
7	3	7	0	1	2933	5	ambig_blue_25
7	4	5	0	1	1489	34	risk_red_25
7	5	9	18	1	1066	0	ambig_blue_75
7	6	1	9.5	1	1128	0	risk_blue_13
7	7	7	34	1	1166	0	ambig_blue_25
7	8	7	0	1	1933	34	ambig_blue_25
7	9	8	0	1	2011	9.5	ambig_blue_50
7	10	8	5	0	2183	0	ambig_blue_50
7	11	7	5	1	2358	0	ambig_blue_25
7	12	2	65	1	1366	0	risk_blue_25
7	13	5	0	0	2103	5	risk_red_25
7	14	8	0	1	1196	34	ambig_blue_50
7	15	6	0	1	1652	65	risk_red_38
7	16	3	9.5	0	1375	0	risk_blue_38
7	17	3	65	1	929	0	risk_blue_38
7	18	6	0	0	3661	5	risk_red_38
7	19	9	0	1	1889	18	ambig_blue_75
7	20	4	0	0	1277	34	risk_red_13
7	21	2	5	0	3350	0	risk_blue_25
7	22	4	0	0	1694	18	risk_red_13
7	23	7	18	1	1617	0	ambig_blue_25
7	24	7	0	1	1727	18	ambig_blue_25
7	25	4	0	0	1212	9.5	risk_red_13
7	26	3	34	1	1671	0	risk_blue_38
7	27	9	34	1	1683	0	ambig_blue_75
7	28	6	0	1	3003	18	risk_red_38
7	29	8	18	1	1398	0	ambig_blue_50
7	30	4	0	0	1901	5	risk_red_13
7	31	8	0	1	1527	18	ambig_blue_50
7	32	8	0	1	2289	5	ambig_blue_50
7	33	9	0	0	2578	5	ambig_blue_75
7	34	9	65	1	1020	0	ambig_blue_75
7	35	7	0	1	2276	9.5	ambig_blue_25
7	36	2	34	1	1141	0	risk_blue_25
7	37	8	9.5	1	1083	0	ambig_blue_50
7	38	6	0	0	1357	9.5	risk_red_38
7	39	8	0	1	1067	65	ambig_blue_50
7	40	9	9.5	1	1569	0	ambig_blue_75
7	41	5	0	1	1071	65	risk_red_25
7	42	1	65	1	1125	0	risk_blue_13
7	43	8	65	1	1594	0	ambig_blue_50
7	44	9	0	1	1019	65	ambig_blue_75
7	45	3	18	0	1718	0	risk_blue_38
7	46	2	18	0	1699	0	risk_blue_25
7	47	6	0	1	1356	34	risk_red_38
7	48	2	9.5	0	1743	0	risk_blue_25
7	49	7	0	1	1130	65	ambig_blue_25
7	50	5	0	0	1371	18	risk_red_25
7	51	7	65	1	1121	0	ambig_blue_25
7	52	8	34	2	0	0	ambig_blue_50
7	53	1	5	0	1768	0	risk_blue_13
7	54	3	5	0	1821	0	risk_blue_38
7	55	9	5	0	1279	0	ambig_blue_75
7	56	7	9.5	1	1921	0	ambig_blue_25
7	57	5	0	0	1078	9.5	risk_red_25
7	58	1	18	0	646	0	risk_blue_13
7	59	4	0	1	1033	65	risk_red_13
7	60	9	0	0	695	9.5	ambig_blue_75
8	1	5	0	1	2814	34	risk_red_25
8	2	6	0	0	1107	5	risk_red_38
8	3	7	0	1	736	34	ambig_blue_25
8	4	6	0	0	1601	18	risk_red_38
8	5	5	0	1	1234	65	risk_red_25
8	6	8	9.5	1	1694	0	ambig_blue_50
8	7	4	0	1	1366	65	risk_red_13
8	8	6	0	1	1015	65	risk_red_38
8	9	5	0	1	1572	18	risk_red_25
8	10	9	0	1	2215	5	ambig_blue_75
8	11	7	65	1	751	0	ambig_blue_25
8	12	4	0	1	1596	34	risk_red_13
8	13	9	0	1	3170	18	ambig_blue_75
8	14	3	18	1	1236	0	risk_blue_38
8	15	7	9.5	1	1178	0	ambig_blue_25
8	16	1	5	0	2256	0	risk_blue_13
8	17	4	0	0	1945	5	risk_red_13
8	18	2	9.5	0	1674	0	risk_blue_25
8	19	9	5	0	1328	0	ambig_blue_75
8	20	9	9.5	1	1138	0	ambig_blue_75
8	21	1	18	0	2633	0	risk_blue_13
8	22	5	0	0	2674	9.5	risk_red_25
8	23	9	0	1	1075	34	ambig_blue_75
8	24	1	34	0	1551	0	risk_blue_13
8	25	8	0	1	1773	65	ambig_blue_50
8	26	9	65	1	1079	0	ambig_blue_75
8	27	9	18	1	2289	0	ambig_blue_75
8	28	8	18	1	1091	0	ambig_blue_50
8	29	2	34	1	3840	0	risk_blue_25
8	30	9	34	1	4691	0	ambig_blue_75
8	31	3	5	0	1828	0	risk_blue_38
8	32	7	18	1	1158	0	ambig_blue_25
8	33	6	0	0	2299	9.5	risk_red_38
8	34	7	0	1	2051	5	ambig_blue_25
8	35	7	34	1	1532	0	ambig_blue_25
8	36	7	0	1	1959	9.5	ambig_blue_25
8	37	8	0	1	1724	9.5	ambig_blue_50
8	38	1	9.5	0	2290	0	risk_blue_13
8	39	2	5	0	2624	0	risk_blue_25
8	40	9	0	1	2962	65	ambig_blue_75
8	41	2	65	1	1267	0	risk_blue_25
8	42	8	0	1	1885	34	ambig_blue_50
8	43	8	5	1	3254	0	ambig_blue_50
8	44	7	0	1	1742	18	ambig_blue_25
8	45	8	0	0	2651	5	ambig_blue_50
8	46	3	34	1	1549	0	risk_blue_38
8	47	7	0	1	1374	65	ambig_blue_25
8	48	1	65	1	2307	0	risk_blue_13
8	49	3	9.5	1	2172	0	risk_blue_38
8	50	8	65	1	1336	0	ambig_blue_50
8	51	3	65	1	1185	0	risk_blue_38
8	52	8	34	1	1247	0	ambig_blue_50
8	53	6	0	1	1495	34	risk_red_38
8	54	8	0	1	1478	18	ambig_blue_50
8	55	4	0	0	1135	9.5	risk_red_13
8	56	4	0	0	2827	18	risk_red_13
8	57	7	5	1	1496	0	ambig_blue_25
8	58	5	0	0	1170	5	risk_red_25
8	59	9	0	1	1696	9.5	ambig_blue_75
8	60	2	18	0	1706	0	risk_blue_25
