# Supplementary material for: Learning about the Ellsberg Paradox reduces, but does not abolish, ambiguity aversion
Source: PLoS One. 2020 Mar 4;15(3):e0228782. doi: 10.1371/journal.pone.0228782 (PMC7055742; doi:10.1371/journal.pone.0228782)
Supplement: S1 Dataset — (ZIP) [file pone.0228782.s009.zip › S1_dataset/EF/1520.txt]

Block	Trial	BagNo	BlueValue	choice.RESP	choice.RT	RedValue	RiskAmbigLevel
2	1	1	18.00	2	0	0.00	risk_blue_13
2	2	5	0.00	0	2743	65.00	risk_red_25
2	3	1	9.50	0	775	0.00	risk_blue_13
2	4	7	0.00	1	4317	34.00	ambig_blue_25
2	5	4	0.00	2	0	65.00	risk_red_13
2	6	6	0.00	1	3584	18.00	risk_red_38
2	7	7	0.00	0	2942	65.00	ambig_blue_25
2	8	7	0.00	1	2015	9.50	ambig_blue_25
2	9	3	34.00	1	2279	0.00	risk_blue_38
2	10	4	0.00	1	1861	34.00	risk_red_13
2	11	9	0.00	0	2676	34.00	ambig_blue_75
2	12	4	0.00	0	2786	18.00	risk_red_13
2	13	7	18.00	0	3353	0.00	ambig_blue_25
2	14	9	65.00	1	2610	0.00	ambig_blue_75
2	15	9	5.00	1	1273	0.00	ambig_blue_75
2	16	8	9.50	0	2400	0.00	ambig_blue_50
2	17	9	0.00	0	2448	18.00	ambig_blue_75
2	18	8	18.00	0	1166	0.00	ambig_blue_50
2	19	8	0.00	0	820	5.00	ambig_blue_50
2	20	7	9.50	0	1447	0.00	ambig_blue_25
2	21	6	0.00	0	2537	5.00	risk_red_38
2	22	1	65.00	1	1556	0.00	risk_blue_13
2	23	9	0.00	0	2640	9.50	ambig_blue_75
2	24	8	0.00	0	1174	9.50	ambig_blue_50
2	25	6	0.00	1	1115	65.00	risk_red_38
2	26	5	0.00	0	2684	5.00	risk_red_25
2	27	6	0.00	1	2087	34.00	risk_red_38
2	28	7	34.00	0	1230	0.00	ambig_blue_25
2	29	2	65.00	1	1792	0.00	risk_blue_25
2	30	8	0.00	0	1809	34.00	ambig_blue_50
2	31	6	0.00	0	1163	9.50	risk_red_38
2	32	7	65.00	0	1160	0.00	ambig_blue_25
2	33	4	0.00	0	1222	9.50	risk_red_13
2	34	7	0.00	0	1544	5.00	ambig_blue_25
2	35	5	0.00	0	2997	34.00	risk_red_25
2	36	8	0.00	1	1244	65.00	ambig_blue_50
2	37	8	34.00	0	2606	0.00	ambig_blue_50
2	38	3	9.50	0	1198	0.00	risk_blue_38
2	39	9	34.00	1	786	0.00	ambig_blue_75
2	40	8	5.00	0	2343	0.00	ambig_blue_50
2	41	4	0.00	0	1977	5.00	risk_red_13
2	42	5	0.00	0	1644	9.50	risk_red_25
2	43	7	0.00	1	4149	18.00	ambig_blue_25
2	44	2	5.00	0	2546	0.00	risk_blue_25
2	45	5	0.00	0	3523	18.00	risk_red_25
2	46	9	0.00	0	3828	5.00	ambig_blue_75
2	47	9	0.00	1	2406	65.00	ambig_blue_75
2	48	9	18.00	0	1990	0.00	ambig_blue_75
2	49	9	9.50	0	1880	0.00	ambig_blue_75
2	50	3	65.00	1	2158	0.00	risk_blue_38
2	51	1	34.00	1	3826	0.00	risk_blue_13
2	52	2	9.50	0	1573	0.00	risk_blue_25
2	53	2	18.00	0	2248	0.00	risk_blue_25
2	54	3	5.00	1	1399	0.00	risk_blue_38
2	55	2	34.00	1	3227	0.00	risk_blue_25
2	56	8	0.00	0	2367	18.00	ambig_blue_50
2	57	8	65.00	1	2033	0.00	ambig_blue_50
2	58	3	18.00	0	1817	0.00	risk_blue_38
2	59	1	5.00	0	1699	0.00	risk_blue_13
2	60	7	5.00	0	1793	0.00	ambig_blue_25
3	1	7	65.00	1	1902	0.00	ambig_blue_25
3	2	4	0.00	0	2132	5.00	risk_red_13
3	3	5	0.00	0	2048	5.00	risk_red_25
3	4	6	0.00	0	2854	18.00	risk_red_38
3	5	2	18.00	0	2340	0.00	risk_blue_25
3	6	8	0.00	0	1519	34.00	ambig_blue_50
3	7	9	0.00	0	1253	9.50	ambig_blue_75
3	8	7	0.00	0	3423	5.00	ambig_blue_25
3	9	2	34.00	1	1651	0.00	risk_blue_25
3	10	9	0.00	0	1572	5.00	ambig_blue_75
3	11	6	0.00	0	2224	5.00	risk_red_38
3	12	7	0.00	1	1175	65.00	ambig_blue_25
3	13	7	18.00	1	2059	0.00	ambig_blue_25
3	14	3	9.50	1	2098	0.00	risk_blue_38
3	15	9	9.50	0	1199	0.00	ambig_blue_75
3	16	3	18.00	0	1035	0.00	risk_blue_38
3	17	7	0.00	1	2110	9.50	ambig_blue_25
3	18	3	65.00	1	1187	0.00	risk_blue_38
3	19	9	0.00	0	2951	34.00	ambig_blue_75
3	20	8	65.00	1	1527	0.00	ambig_blue_50
3	21	1	9.50	0	1765	0.00	risk_blue_13
3	22	7	5.00	0	2258	0.00	ambig_blue_25
3	23	8	5.00	0	1687	0.00	ambig_blue_50
3	24	5	0.00	1	1726	65.00	risk_red_25
3	25	8	0.00	0	3019	9.50	ambig_blue_50
3	26	4	0.00	0	2578	34.00	risk_red_13
3	27	8	34.00	1	3497	0.00	ambig_blue_50
3	28	6	0.00	1	1516	34.00	risk_red_38
3	29	1	18.00	0	1985	0.00	risk_blue_13
3	30	4	0.00	1	2955	65.00	risk_red_13
3	31	2	65.00	1	1284	0.00	risk_blue_25
3	32	1	65.00	1	3036	0.00	risk_blue_13
3	33	8	0.00	1	2178	65.00	ambig_blue_50
3	34	7	0.00	1	1627	18.00	ambig_blue_25
3	35	9	34.00	0	2757	0.00	ambig_blue_75
3	36	2	9.50	0	1678	0.00	risk_blue_25
3	37	8	0.00	0	1813	5.00	ambig_blue_50
3	38	6	0.00	0	1518	9.50	risk_red_38
3	39	1	34.00	0	2525	0.00	risk_blue_13
3	40	9	5.00	0	1329	0.00	ambig_blue_75
3	41	2	5.00	0	5638	0.00	risk_blue_25
3	42	5	0.00	1	3220	34.00	risk_red_25
3	43	5	0.00	0	3113	18.00	risk_red_25
3	44	7	34.00	1	2307	0.00	ambig_blue_25
3	45	5	0.00	0	2887	9.50	risk_red_25
3	46	9	0.00	1	2162	65.00	ambig_blue_75
3	47	4	0.00	0	2141	9.50	risk_red_13
3	48	7	0.00	1	1512	34.00	ambig_blue_25
3	49	4	0.00	0	2734	18.00	risk_red_13
3	50	8	9.50	1	2809	0.00	ambig_blue_50
3	51	8	0.00	1	3327	18.00	ambig_blue_50
3	52	1	5.00	0	2633	0.00	risk_blue_13
3	53	7	9.50	1	2102	0.00	ambig_blue_25
3	54	3	5.00	0	4363	0.00	risk_blue_38
3	55	9	18.00	0	1687	0.00	ambig_blue_75
3	56	8	18.00	1	2750	0.00	ambig_blue_50
3	57	3	34.00	1	5184	0.00	risk_blue_38
3	58	6	0.00	1	4904	65.00	risk_red_38
3	59	9	65.00	1	2406	0.00	ambig_blue_75
3	60	9	0.00	0	2390	18.00	ambig_blue_75
4	1	5	0.00	1	1149	65.00	risk_red_25
4	2	8	65.00	1	1306	0.00	ambig_blue_50
4	3	4	0.00	1	1401	65.00	risk_red_13
4	4	7	65.00	1	1965	0.00	ambig_blue_25
4	5	6	0.00	1	3656	18.00	risk_red_38
4	6	9	9.50	0	1803	0.00	ambig_blue_75
4	7	3	65.00	1	1661	0.00	risk_blue_38
4	8	8	0.00	1	2445	18.00	ambig_blue_50
4	9	1	5.00	0	1835	0.00	risk_blue_13
4	10	9	0.00	0	2980	34.00	ambig_blue_75
4	11	3	5.00	0	2099	0.00	risk_blue_38
4	12	2	18.00	1	2936	0.00	risk_blue_25
4	13	9	18.00	0	1297	0.00	ambig_blue_75
4	14	1	34.00	0	1425	0.00	risk_blue_13
4	15	9	65.00	1	1371	0.00	ambig_blue_75
4	16	9	0.00	0	3047	5.00	ambig_blue_75
4	17	2	34.00	1	1484	0.00	risk_blue_25
4	18	8	5.00	0	2124	0.00	ambig_blue_50
4	19	1	65.00	1	943	0.00	risk_blue_13
4	20	2	9.50	1	2238	0.00	risk_blue_25
4	21	5	0.00	0	1085	9.50	risk_red_25
4	22	8	34.00	1	3133	0.00	ambig_blue_50
4	23	3	18.00	1	2654	0.00	risk_blue_38
4	24	7	0.00	1	1044	65.00	ambig_blue_25
4	25	6	0.00	0	3320	5.00	risk_red_38
4	26	4	0.00	1	4224	34.00	risk_red_13
4	27	9	0.00	1	1202	65.00	ambig_blue_75
4	28	8	0.00	1	1150	65.00	ambig_blue_50
4	29	3	9.50	1	2324	0.00	risk_blue_38
4	30	8	18.00	1	2199	0.00	ambig_blue_50
4	31	4	0.00	1	2704	18.00	risk_red_13
4	32	6	0.00	1	836	34.00	risk_red_38
4	33	8	0.00	1	2975	9.50	ambig_blue_50
4	34	1	9.50	0	1694	0.00	risk_blue_13
4	35	5	0.00	1	2517	34.00	risk_red_25
4	36	6	0.00	1	792	9.50	risk_red_38
4	37	7	18.00	1	1501	0.00	ambig_blue_25
4	38	9	0.00	0	1981	9.50	ambig_blue_75
4	39	7	0.00	1	1695	18.00	ambig_blue_25
4	40	6	0.00	1	997	65.00	risk_red_38
4	41	7	9.50	1	3042	0.00	ambig_blue_25
4	42	1	18.00	0	1855	0.00	risk_blue_13
4	43	7	0.00	0	1974	5.00	ambig_blue_25
4	44	2	5.00	0	1904	0.00	risk_blue_25
4	45	7	0.00	1	1558	9.50	ambig_blue_25
4	46	7	34.00	0	1515	0.00	ambig_blue_25
4	47	5	0.00	0	1289	5.00	risk_red_25
4	48	4	0.00	0	1961	5.00	risk_red_13
4	49	8	9.50	1	1964	0.00	ambig_blue_50
4	50	7	0.00	1	1031	34.00	ambig_blue_25
4	51	8	0.00	0	1826	5.00	ambig_blue_50
4	52	4	0.00	0	1843	9.50	risk_red_13
4	53	8	0.00	0	2579	34.00	ambig_blue_50
4	54	7	5.00	0	2148	0.00	ambig_blue_25
4	55	5	0.00	1	2695	18.00	risk_red_25
4	56	9	34.00	1	3241	0.00	ambig_blue_75
4	57	2	65.00	1	1149	0.00	risk_blue_25
4	58	3	34.00	1	1205	0.00	risk_blue_38
4	59	9	0.00	0	1784	18.00	ambig_blue_75
4	60	9	5.00	0	1787	0.00	ambig_blue_75
6	1	7	0.00	1	2147	65.00	ambig_blue_25
6	2	3	18.00	1	1606	0.00	risk_blue_38
6	3	7	65.00	1	872	0.00	ambig_blue_25
6	4	8	0.00	0	1546	18.00	ambig_blue_50
6	5	7	0.00	1	1159	9.50	ambig_blue_25
6	6	9	65.00	1	1524	0.00	ambig_blue_75
6	7	7	5.00	0	1402	0.00	ambig_blue_25
6	8	8	18.00	1	1230	0.00	ambig_blue_50
6	9	2	34.00	1	847	0.00	risk_blue_25
6	10	2	18.00	1	1027	0.00	risk_blue_25
6	11	2	5.00	0	1190	0.00	risk_blue_25
6	12	8	0.00	1	1706	34.00	ambig_blue_50
6	13	6	0.00	1	1688	65.00	risk_red_38
6	14	9	5.00	0	1006	0.00	ambig_blue_75
6	15	5	0.00	1	1490	9.50	risk_red_25
6	16	7	0.00	0	849	5.00	ambig_blue_25
6	17	6	0.00	1	1108	18.00	risk_red_38
6	18	8	0.00	0	1468	5.00	ambig_blue_50
6	19	8	0.00	1	1028	65.00	ambig_blue_50
6	20	6	0.00	0	2624	5.00	risk_red_38
6	21	9	0.00	1	2286	9.50	ambig_blue_75
6	22	1	5.00	0	1428	0.00	risk_blue_13
6	23	4	0.00	0	2974	34.00	risk_red_13
6	24	8	5.00	0	2366	0.00	ambig_blue_50
6	25	3	65.00	1	1151	0.00	risk_blue_38
6	26	2	65.00	1	901	0.00	risk_blue_25
6	27	4	0.00	0	1854	9.50	risk_red_13
6	28	9	0.00	1	1133	34.00	ambig_blue_75
6	29	7	0.00	1	924	34.00	ambig_blue_25
6	30	3	5.00	0	2692	0.00	risk_blue_38
6	31	5	0.00	0	1503	5.00	risk_red_25
6	32	9	34.00	1	3454	0.00	ambig_blue_75
6	33	4	0.00	0	4961	5.00	risk_red_13
6	34	5	0.00	1	2300	34.00	risk_red_25
6	35	8	65.00	1	1145	0.00	ambig_blue_50
6	36	2	9.50	0	1703	0.00	risk_blue_25
6	37	1	34.00	1	2957	0.00	risk_blue_13
6	38	1	9.50	0	1454	0.00	risk_blue_13
6	39	4	0.00	0	1887	18.00	risk_red_13
6	40	3	34.00	1	2725	0.00	risk_blue_38
6	41	7	0.00	1	2616	18.00	ambig_blue_25
6	42	9	0.00	1	1239	65.00	ambig_blue_75
6	43	9	9.50	0	1625	0.00	ambig_blue_75
6	44	1	18.00	0	1874	0.00	risk_blue_13
6	45	1	65.00	1	1249	0.00	risk_blue_13
6	46	8	9.50	1	1691	0.00	ambig_blue_50
6	47	9	0.00	0	2361	18.00	ambig_blue_75
6	48	5	0.00	1	1627	18.00	risk_red_25
6	49	8	0.00	0	1892	9.50	ambig_blue_50
6	50	7	34.00	1	1858	0.00	ambig_blue_25
6	51	7	9.50	1	1249	0.00	ambig_blue_25
6	52	8	34.00	1	1899	0.00	ambig_blue_50
6	53	6	0.00	1	1761	9.50	risk_red_38
6	54	9	0.00	0	3741	5.00	ambig_blue_75
6	55	7	18.00	1	1540	0.00	ambig_blue_25
6	56	6	0.00	1	1265	34.00	risk_red_38
6	57	9	18.00	0	1282	0.00	ambig_blue_75
6	58	4	0.00	1	1226	65.00	risk_red_13
6	59	5	0.00	1	1173	65.00	risk_red_25
6	60	3	9.50	1	2810	0.00	risk_blue_38
7	1	2	9.50	0	1605	0.00	risk_blue_25
7	2	5	0.00	1	1966	9.50	risk_red_25
7	3	8	5.00	0	1265	0.00	ambig_blue_50
7	4	5	0.00	1	1218	65.00	risk_red_25
7	5	8	0.00	1	1125	34.00	ambig_blue_50
7	6	3	34.00	1	1028	0.00	risk_blue_38
7	7	2	34.00	1	815	0.00	risk_blue_25
7	8	6	0.00	1	1580	18.00	risk_red_38
7	9	8	0.00	1	1863	9.50	ambig_blue_50
7	10	2	65.00	1	927	0.00	risk_blue_25
7	11	5	0.00	1	990	34.00	risk_red_25
7	12	7	0.00	0	3219	5.00	ambig_blue_25
7	13	6	0.00	1	3616	9.50	risk_red_38
7	14	5	0.00	1	3765	18.00	risk_red_25
7	15	7	18.00	1	1394	0.00	ambig_blue_25
7	16	4	0.00	0	2998	5.00	risk_red_13
7	17	1	5.00	0	2588	0.00	risk_blue_13
7	18	8	0.00	1	1181	65.00	ambig_blue_50
7	19	4	0.00	0	1666	9.50	risk_red_13
7	20	3	65.00	1	1066	0.00	risk_blue_38
7	21	9	34.00	1	2395	0.00	ambig_blue_75
7	22	7	0.00	1	1196	65.00	ambig_blue_25
7	23	9	5.00	0	2144	0.00	ambig_blue_75
7	24	9	18.00	1	3923	0.00	ambig_blue_75
7	25	8	0.00	0	1603	5.00	ambig_blue_50
7	26	2	5.00	0	1965	0.00	risk_blue_25
7	27	8	0.00	1	1672	18.00	ambig_blue_50
7	28	7	0.00	1	1584	34.00	ambig_blue_25
7	29	8	34.00	1	1227	0.00	ambig_blue_50
7	30	8	9.50	1	1406	0.00	ambig_blue_50
7	31	6	0.00	1	1345	34.00	risk_red_38
7	32	8	65.00	1	1182	0.00	ambig_blue_50
7	33	6	0.00	1	1131	65.00	risk_red_38
7	34	9	65.00	1	938	0.00	ambig_blue_75
7	35	7	0.00	1	945	9.50	ambig_blue_25
7	36	1	18.00	1	1343	0.00	risk_blue_13
7	37	3	5.00	0	2477	0.00	risk_blue_38
7	38	7	9.50	1	1162	0.00	ambig_blue_25
7	39	2	18.00	1	1094	0.00	risk_blue_25
7	40	4	0.00	0	1111	18.00	risk_red_13
7	41	9	0.00	1	1983	34.00	ambig_blue_75
7	42	6	0.00	0	2649	5.00	risk_red_38
7	43	9	9.50	0	2046	0.00	ambig_blue_75
7	44	3	9.50	1	1422	0.00	risk_blue_38
7	45	1	9.50	0	952	0.00	risk_blue_13
7	46	4	0.00	0	3310	34.00	risk_red_13
7	47	9	0.00	0	1311	9.50	ambig_blue_75
7	48	4	0.00	1	1870	65.00	risk_red_13
7	49	7	5.00	0	1973	0.00	ambig_blue_25
7	50	9	0.00	1	1256	65.00	ambig_blue_75
7	51	7	0.00	1	1361	18.00	ambig_blue_25
7	52	9	0.00	1	959	18.00	ambig_blue_75
7	53	9	0.00	0	2301	5.00	ambig_blue_75
7	54	7	34.00	1	1289	0.00	ambig_blue_25
7	55	5	0.00	0	2784	5.00	risk_red_25
7	56	8	18.00	1	1904	0.00	ambig_blue_50
7	57	1	34.00	1	1566	0.00	risk_blue_13
7	58	1	65.00	1	994	0.00	risk_blue_13
7	59	3	18.00	1	2599	0.00	risk_blue_38
7	60	7	65.00	1	870	0.00	ambig_blue_25
8	1	1	9.50	0	2341	0.00	risk_blue_13
8	2	4	0.00	0	1567	18.00	risk_red_13
8	3	2	5.00	0	1995	0.00	risk_blue_25
8	4	8	0.00	1	1573	65.00	ambig_blue_50
8	5	8	0.00	0	2280	5.00	ambig_blue_50
8	6	5	0.00	1	2102	65.00	risk_red_25
8	7	8	0.00	1	1099	18.00	ambig_blue_50
8	8	6	0.00	1	764	9.50	risk_red_38
8	9	3	18.00	1	1178	0.00	risk_blue_38
8	10	5	0.00	1	1455	18.00	risk_red_25
8	11	7	65.00	1	1120	0.00	ambig_blue_25
8	12	8	65.00	1	1222	0.00	ambig_blue_50
8	13	9	5.00	0	3665	0.00	ambig_blue_75
8	14	1	18.00	1	1259	0.00	risk_blue_13
8	15	1	65.00	1	1156	0.00	risk_blue_13
8	16	8	9.50	1	1242	0.00	ambig_blue_50
8	17	9	0.00	0	1173	5.00	ambig_blue_75
8	18	7	5.00	0	1737	0.00	ambig_blue_25
8	19	8	18.00	1	1206	0.00	ambig_blue_50
8	20	9	9.50	0	1561	0.00	ambig_blue_75
8	21	9	0.00	0	997	9.50	ambig_blue_75
8	22	3	9.50	1	1338	0.00	risk_blue_38
8	23	2	9.50	1	1719	0.00	risk_blue_25
8	24	7	0.00	1	3348	18.00	ambig_blue_25
8	25	8	0.00	1	652	9.50	ambig_blue_50
8	26	7	0.00	1	743	34.00	ambig_blue_25
8	27	9	0.00	0	3542	18.00	ambig_blue_75
8	28	9	18.00	1	4134	0.00	ambig_blue_75
8	29	7	0.00	0	1147	5.00	ambig_blue_25
8	30	7	18.00	1	2673	0.00	ambig_blue_25
8	31	2	34.00	1	1710	0.00	risk_blue_25
8	32	3	5.00	0	1900	0.00	risk_blue_38
8	33	7	9.50	1	3385	0.00	ambig_blue_25
8	34	1	5.00	0	1280	0.00	risk_blue_13
8	35	4	0.00	1	1616	65.00	risk_red_13
8	36	9	0.00	1	803	65.00	ambig_blue_75
8	37	6	0.00	0	1503	5.00	risk_red_38
8	38	1	34.00	1	1358	0.00	risk_blue_13
8	39	5	0.00	1	962	34.00	risk_red_25
8	40	8	0.00	1	721	34.00	ambig_blue_50
8	41	3	34.00	1	920	0.00	risk_blue_38
8	42	8	34.00	1	1184	0.00	ambig_blue_50
8	43	9	34.00	1	1805	0.00	ambig_blue_75
8	44	4	0.00	1	2398	9.50	risk_red_13
8	45	7	34.00	1	1086	0.00	ambig_blue_25
8	46	7	0.00	1	1231	65.00	ambig_blue_25
8	47	5	0.00	1	1681	9.50	risk_red_25
8	48	5	0.00	0	1705	5.00	risk_red_25
8	49	4	0.00	1	1134	34.00	risk_red_13
8	50	9	0.00	1	1718	34.00	ambig_blue_75
8	51	6	0.00	1	835	65.00	risk_red_38
8	52	8	5.00	0	1558	0.00	ambig_blue_50
8	53	4	0.00	0	1858	5.00	risk_red_13
8	54	3	65.00	1	1138	0.00	risk_blue_38
8	55	6	0.00	0	1449	18.00	risk_red_38
8	56	7	0.00	0	1385	9.50	ambig_blue_25
8	57	2	18.00	1	845	0.00	risk_blue_25
8	58	2	65.00	1	1073	0.00	risk_blue_25
8	59	9	65.00	1	1146	0.00	ambig_blue_75
8	60	6	0.00	1	3016	34.00	risk_red_38
