# Supplementary material for: Learning about the Ellsberg Paradox reduces, but does not abolish, ambiguity aversion
Source: PLoS One. 2020 Mar 4;15(3):e0228782. doi: 10.1371/journal.pone.0228782 (PMC7055742; doi:10.1371/journal.pone.0228782)
Supplement: S1 Dataset — (ZIP) [file pone.0228782.s009.zip › S1_dataset/EF/1535.txt]

Block	Trial	BagNo	BlueValue	choice.RESP	choice.RT	RedValue	RiskAmbigLevel
2	1	2	9.50	2	0	0.00	risk_blue_25
2	2	9	65.00	0	5922	0.00	ambig_blue_75
2	3	8	5.00	0	3789	0.00	ambig_blue_50
2	4	2	65.00	1	3364	0.00	risk_blue_25
2	5	3	5.00	0	2700	0.00	risk_blue_38
2	6	6	0.00	1	4821	65.00	risk_red_38
2	7	3	65.00	1	3154	0.00	risk_blue_38
2	8	9	5.00	0	2050	0.00	ambig_blue_75
2	9	1	18.00	0	3210	0.00	risk_blue_13
2	10	7	18.00	1	2924	0.00	ambig_blue_25
2	11	4	0.00	0	2855	9.50	risk_red_13
2	12	9	18.00	0	2648	0.00	ambig_blue_75
2	13	7	0.00	1	2518	18.00	ambig_blue_25
2	14	8	0.00	0	4803	34.00	ambig_blue_50
2	15	7	0.00	0	1706	65.00	ambig_blue_25
2	16	9	0.00	0	3346	34.00	ambig_blue_75
2	17	8	0.00	1	3839	65.00	ambig_blue_50
2	18	8	65.00	1	1914	0.00	ambig_blue_50
2	19	7	0.00	0	1963	5.00	ambig_blue_25
2	20	5	0.00	0	4740	9.50	risk_red_25
2	21	7	9.50	1	2778	0.00	ambig_blue_25
2	22	3	9.50	1	3907	0.00	risk_blue_38
2	23	6	0.00	1	3207	34.00	risk_red_38
2	24	7	0.00	1	2261	34.00	ambig_blue_25
2	25	1	9.50	0	3994	0.00	risk_blue_13
2	26	5	0.00	0	3375	18.00	risk_red_25
2	27	9	0.00	0	2134	5.00	ambig_blue_75
2	28	7	5.00	0	4236	0.00	ambig_blue_25
2	29	9	9.50	0	2066	0.00	ambig_blue_75
2	30	4	0.00	0	1844	34.00	risk_red_13
2	31	8	9.50	0	1314	0.00	ambig_blue_50
2	32	5	0.00	0	2263	65.00	risk_red_25
2	33	8	18.00	1	1838	0.00	ambig_blue_50
2	34	8	0.00	1	1737	18.00	ambig_blue_50
2	35	4	0.00	0	2731	65.00	risk_red_13
2	36	4	0.00	0	1716	18.00	risk_red_13
2	37	5	0.00	0	1871	5.00	risk_red_25
2	38	1	34.00	0	3198	0.00	risk_blue_13
2	39	3	34.00	1	2236	0.00	risk_blue_38
2	40	9	0.00	1	2761	65.00	ambig_blue_75
2	41	9	34.00	1	4143	0.00	ambig_blue_75
2	42	7	65.00	1	1586	0.00	ambig_blue_25
2	43	5	0.00	0	3817	34.00	risk_red_25
2	44	9	0.00	0	2040	9.50	ambig_blue_75
2	45	6	0.00	1	5340	9.50	risk_red_38
2	46	3	18.00	1	3877	0.00	risk_blue_38
2	47	9	0.00	1	2290	18.00	ambig_blue_75
2	48	8	0.00	0	1832	5.00	ambig_blue_50
2	49	2	5.00	0	1870	0.00	risk_blue_25
2	50	7	34.00	1	1643	0.00	ambig_blue_25
2	51	2	34.00	0	1987	0.00	risk_blue_25
2	52	1	5.00	0	1886	0.00	risk_blue_13
2	53	8	0.00	1	3431	9.50	ambig_blue_50
2	54	1	65.00	1	5796	0.00	risk_blue_13
2	55	2	18.00	0	5095	0.00	risk_blue_25
2	56	7	0.00	1	3130	9.50	ambig_blue_25
2	57	4	0.00	0	2377	5.00	risk_red_13
2	58	8	34.00	1	2260	0.00	ambig_blue_50
2	59	6	0.00	0	2629	5.00	risk_red_38
2	60	6	0.00	1	1976	18.00	risk_red_38
3	1	1	34.00	0	1600	0.00	risk_blue_13
3	2	3	18.00	1	2037	0.00	risk_blue_38
3	3	5	0.00	0	1387	5.00	risk_red_25
3	4	7	0.00	1	1606	65.00	ambig_blue_25
3	5	3	65.00	1	2325	0.00	risk_blue_38
3	6	5	0.00	0	1873	9.50	risk_red_25
3	7	4	0.00	2	0	65.00	risk_red_13
3	8	2	5.00	1	2572	0.00	risk_blue_25
3	9	5	0.00	1	2565	34.00	risk_red_25
3	10	5	0.00	1	1590	65.00	risk_red_25
3	11	7	9.50	0	2010	0.00	ambig_blue_25
3	12	9	9.50	0	1965	0.00	ambig_blue_75
3	13	1	9.50	0	1441	0.00	risk_blue_13
3	14	8	0.00	1	1991	65.00	ambig_blue_50
3	15	6	0.00	1	1465	65.00	risk_red_38
3	16	4	0.00	0	1081	9.50	risk_red_13
3	17	9	0.00	1	1650	34.00	ambig_blue_75
3	18	9	0.00	1	2920	18.00	ambig_blue_75
3	19	6	0.00	0	1739	5.00	risk_red_38
3	20	1	5.00	0	1920	0.00	risk_blue_13
3	21	9	34.00	1	2008	0.00	ambig_blue_75
3	22	6	0.00	0	1911	18.00	risk_red_38
3	23	6	0.00	1	1618	34.00	risk_red_38
3	24	6	0.00	0	1227	9.50	risk_red_38
3	25	8	5.00	0	1220	0.00	ambig_blue_50
3	26	8	0.00	0	1550	5.00	ambig_blue_50
3	27	8	34.00	0	1440	0.00	ambig_blue_50
3	28	4	0.00	0	2432	18.00	risk_red_13
3	29	8	18.00	0	1360	0.00	ambig_blue_50
3	30	7	0.00	0	857	9.50	ambig_blue_25
3	31	8	9.50	0	1383	0.00	ambig_blue_50
3	32	7	5.00	0	1240	0.00	ambig_blue_25
3	33	8	65.00	1	1098	0.00	ambig_blue_50
3	34	9	65.00	1	1560	0.00	ambig_blue_75
3	35	1	65.00	1	2366	0.00	risk_blue_13
3	36	7	65.00	1	1131	0.00	ambig_blue_25
3	37	4	0.00	0	1780	34.00	risk_red_13
3	38	3	5.00	0	2336	0.00	risk_blue_38
3	39	2	18.00	0	1522	0.00	risk_blue_25
3	40	9	0.00	0	1770	5.00	ambig_blue_75
3	41	8	0.00	0	1999	18.00	ambig_blue_50
3	42	7	34.00	1	1732	0.00	ambig_blue_25
3	43	2	9.50	0	1511	0.00	risk_blue_25
3	44	1	18.00	0	1554	0.00	risk_blue_13
3	45	7	0.00	1	2245	18.00	ambig_blue_25
3	46	8	0.00	0	1766	9.50	ambig_blue_50
3	47	9	0.00	1	1849	65.00	ambig_blue_75
3	48	7	0.00	0	1749	5.00	ambig_blue_25
3	49	4	0.00	0	1523	5.00	risk_red_13
3	50	9	0.00	0	1347	9.50	ambig_blue_75
3	51	7	0.00	1	1814	34.00	ambig_blue_25
3	52	3	34.00	1	1657	0.00	risk_blue_38
3	53	2	65.00	1	2576	0.00	risk_blue_25
3	54	9	18.00	0	2030	0.00	ambig_blue_75
3	55	9	5.00	0	1868	0.00	ambig_blue_75
3	56	7	18.00	0	1203	0.00	ambig_blue_25
3	57	8	0.00	1	2613	34.00	ambig_blue_50
3	58	2	34.00	0	1505	0.00	risk_blue_25
3	59	5	0.00	0	1938	18.00	risk_red_25
3	60	3	9.50	0	1188	0.00	risk_blue_38
4	1	9	65.00	1	1842	0.00	ambig_blue_75
4	2	6	0.00	0	2403	18.00	risk_red_38
4	3	4	0.00	0	1274	9.50	risk_red_13
4	4	3	18.00	1	2248	0.00	risk_blue_38
4	5	8	5.00	0	2245	0.00	ambig_blue_50
4	6	7	0.00	1	1767	18.00	ambig_blue_25
4	7	8	34.00	1	1441	0.00	ambig_blue_50
4	8	1	34.00	0	1767	0.00	risk_blue_13
4	9	8	0.00	1	1853	34.00	ambig_blue_50
4	10	7	0.00	0	1676	9.50	ambig_blue_25
4	11	2	5.00	0	1867	0.00	risk_blue_25
4	12	3	65.00	1	2137	0.00	risk_blue_38
4	13	7	5.00	0	1644	0.00	ambig_blue_25
4	14	9	0.00	0	1418	18.00	ambig_blue_75
4	15	6	0.00	1	1911	65.00	risk_red_38
4	16	5	0.00	0	2227	5.00	risk_red_25
4	17	7	18.00	1	1550	0.00	ambig_blue_25
4	18	9	5.00	0	2700	0.00	ambig_blue_75
4	19	3	9.50	0	1416	0.00	risk_blue_38
4	20	1	5.00	0	1634	0.00	risk_blue_13
4	21	7	0.00	0	2024	5.00	ambig_blue_25
4	22	1	18.00	0	1235	0.00	risk_blue_13
4	23	7	9.50	1	2171	0.00	ambig_blue_25
4	24	1	9.50	0	1243	0.00	risk_blue_13
4	25	9	9.50	0	1811	0.00	ambig_blue_75
4	26	6	0.00	1	2145	34.00	risk_red_38
4	27	8	65.00	1	2196	0.00	ambig_blue_50
4	28	8	9.50	0	1336	0.00	ambig_blue_50
4	29	8	0.00	0	2107	9.50	ambig_blue_50
4	30	2	18.00	0	2706	0.00	risk_blue_25
4	31	7	34.00	1	1807	0.00	ambig_blue_25
4	32	7	65.00	1	1285	0.00	ambig_blue_25
4	33	6	0.00	0	2358	9.50	risk_red_38
4	34	3	5.00	0	3209	0.00	risk_blue_38
4	35	7	0.00	1	1932	34.00	ambig_blue_25
4	36	2	65.00	1	3251	0.00	risk_blue_25
4	37	4	0.00	0	1614	18.00	risk_red_13
4	38	4	0.00	0	1317	65.00	risk_red_13
4	39	8	18.00	1	2493	0.00	ambig_blue_50
4	40	8	0.00	0	1890	5.00	ambig_blue_50
4	41	7	0.00	1	1508	65.00	ambig_blue_25
4	42	8	0.00	1	2887	18.00	ambig_blue_50
4	43	8	0.00	1	1600	65.00	ambig_blue_50
4	44	4	0.00	0	2377	34.00	risk_red_13
4	45	2	34.00	0	1800	0.00	risk_blue_25
4	46	5	0.00	0	2926	18.00	risk_red_25
4	47	5	0.00	0	1709	34.00	risk_red_25
4	48	6	0.00	0	1709	5.00	risk_red_38
4	49	9	18.00	0	1431	0.00	ambig_blue_75
4	50	4	0.00	0	1709	5.00	risk_red_13
4	51	9	34.00	1	1551	0.00	ambig_blue_75
4	52	1	65.00	0	1774	0.00	risk_blue_13
4	53	3	34.00	0	1684	0.00	risk_blue_38
4	54	9	0.00	1	1807	65.00	ambig_blue_75
4	55	9	0.00	0	2262	5.00	ambig_blue_75
4	56	5	0.00	1	3169	65.00	risk_red_25
4	57	9	0.00	0	3342	34.00	ambig_blue_75
4	58	9	0.00	0	1524	9.50	ambig_blue_75
4	59	5	0.00	0	1278	9.50	risk_red_25
4	60	2	9.50	0	1594	0.00	risk_blue_25
6	1	8	0.00	1	2917	34.00	ambig_blue_50
6	2	7	65.00	1	1913	0.00	ambig_blue_25
6	3	5	0.00	0	1506	18.00	risk_red_25
6	4	2	5.00	0	1688	0.00	risk_blue_25
6	5	7	18.00	1	1317	0.00	ambig_blue_25
6	6	1	34.00	0	1093	0.00	risk_blue_13
6	7	8	9.50	0	1027	0.00	ambig_blue_50
6	8	7	0.00	0	1350	9.50	ambig_blue_25
6	9	4	0.00	0	1904	34.00	risk_red_13
6	10	9	0.00	1	2109	34.00	ambig_blue_75
6	11	9	5.00	0	1473	0.00	ambig_blue_75
6	12	3	18.00	1	1693	0.00	risk_blue_38
6	13	1	18.00	0	1488	0.00	risk_blue_13
6	14	8	65.00	1	1385	0.00	ambig_blue_50
6	15	4	0.00	0	1943	65.00	risk_red_13
6	16	8	0.00	1	1717	18.00	ambig_blue_50
6	17	8	0.00	0	1503	5.00	ambig_blue_50
6	18	7	0.00	1	1203	65.00	ambig_blue_25
6	19	2	34.00	0	1683	0.00	risk_blue_25
6	20	5	0.00	0	1854	9.50	risk_red_25
6	21	9	0.00	1	2134	65.00	ambig_blue_75
6	22	8	18.00	1	2696	0.00	ambig_blue_50
6	23	9	0.00	0	2788	5.00	ambig_blue_75
6	24	1	65.00	0	1979	0.00	risk_blue_13
6	25	4	0.00	0	1377	5.00	risk_red_13
6	26	2	18.00	0	1576	0.00	risk_blue_25
6	27	9	18.00	0	1799	0.00	ambig_blue_75
6	28	1	5.00	0	1250	0.00	risk_blue_13
6	29	3	34.00	1	1262	0.00	risk_blue_38
6	30	5	0.00	0	1268	34.00	risk_red_25
6	31	7	0.00	0	1926	5.00	ambig_blue_25
6	32	3	9.50	0	1723	0.00	risk_blue_38
6	33	8	34.00	1	1447	0.00	ambig_blue_50
6	34	6	0.00	1	1969	18.00	risk_red_38
6	35	5	0.00	0	1012	65.00	risk_red_25
6	36	7	0.00	1	2019	34.00	ambig_blue_25
6	37	2	9.50	0	1723	0.00	risk_blue_25
6	38	9	0.00	0	1582	9.50	ambig_blue_75
6	39	9	65.00	1	1784	0.00	ambig_blue_75
6	40	3	65.00	1	1537	0.00	risk_blue_38
6	41	6	0.00	0	1411	9.50	risk_red_38
6	42	1	9.50	0	1032	0.00	risk_blue_13
6	43	9	34.00	1	2223	0.00	ambig_blue_75
6	44	4	0.00	0	1366	9.50	risk_red_13
6	45	7	9.50	1	1945	0.00	ambig_blue_25
6	46	6	0.00	1	1683	34.00	risk_red_38
6	47	7	34.00	1	783	0.00	ambig_blue_25
6	48	8	0.00	0	1257	9.50	ambig_blue_50
6	49	8	5.00	0	1549	0.00	ambig_blue_50
6	50	7	5.00	0	2739	0.00	ambig_blue_25
6	51	9	0.00	0	1885	18.00	ambig_blue_75
6	52	6	0.00	0	1479	5.00	risk_red_38
6	53	5	0.00	0	1441	5.00	risk_red_25
6	54	8	0.00	1	1149	65.00	ambig_blue_50
6	55	3	5.00	0	1608	0.00	risk_blue_38
6	56	4	0.00	0	1412	18.00	risk_red_13
6	57	6	0.00	1	1828	65.00	risk_red_38
6	58	2	65.00	0	5036	0.00	risk_blue_25
6	59	7	0.00	0	2001	18.00	ambig_blue_25
6	60	9	9.50	0	1680	0.00	ambig_blue_75
7	1	3	5.00	0	3225	0.00	risk_blue_38
7	2	1	9.50	0	3219	0.00	risk_blue_13
7	3	1	34.00	0	682	0.00	risk_blue_13
7	4	3	9.50	0	1066	0.00	risk_blue_38
7	5	8	0.00	0	1923	18.00	ambig_blue_50
7	6	9	0.00	0	1145	9.50	ambig_blue_75
7	7	8	0.00	1	1407	34.00	ambig_blue_50
7	8	2	18.00	0	1212	0.00	risk_blue_25
7	9	8	0.00	0	1912	5.00	ambig_blue_50
7	10	7	0.00	0	1126	9.50	ambig_blue_25
7	11	5	0.00	0	886	18.00	risk_red_25
7	12	7	34.00	1	1330	0.00	ambig_blue_25
7	13	2	34.00	0	1236	0.00	risk_blue_25
7	14	7	9.50	0	1148	0.00	ambig_blue_25
7	15	1	18.00	0	1306	0.00	risk_blue_13
7	16	6	0.00	0	1278	9.50	risk_red_38
7	17	7	0.00	1	1530	18.00	ambig_blue_25
7	18	4	0.00	0	834	5.00	risk_red_13
7	19	9	0.00	1	1518	65.00	ambig_blue_75
7	20	9	65.00	1	1038	0.00	ambig_blue_75
7	21	3	34.00	1	2323	0.00	risk_blue_38
7	22	8	34.00	1	1761	0.00	ambig_blue_50
7	23	9	0.00	0	3814	18.00	ambig_blue_75
7	24	8	0.00	1	1253	65.00	ambig_blue_50
7	25	8	9.50	0	2044	0.00	ambig_blue_50
7	26	9	0.00	1	2114	34.00	ambig_blue_75
7	27	9	9.50	0	1354	0.00	ambig_blue_75
7	28	7	0.00	1	1013	34.00	ambig_blue_25
7	29	6	0.00	1	2820	34.00	risk_red_38
7	30	8	5.00	0	1573	0.00	ambig_blue_50
7	31	3	65.00	1	2210	0.00	risk_blue_38
7	32	9	34.00	0	1489	0.00	ambig_blue_75
7	33	3	18.00	0	1481	0.00	risk_blue_38
7	34	6	0.00	0	2399	5.00	risk_red_38
7	35	7	0.00	0	2158	5.00	ambig_blue_25
7	36	2	9.50	0	1592	0.00	risk_blue_25
7	37	5	0.00	0	1243	9.50	risk_red_25
7	38	7	5.00	0	2071	0.00	ambig_blue_25
7	39	2	5.00	0	1473	0.00	risk_blue_25
7	40	5	0.00	0	973	65.00	risk_red_25
7	41	9	0.00	0	1610	5.00	ambig_blue_75
7	42	6	0.00	0	1963	18.00	risk_red_38
7	43	1	65.00	0	937	0.00	risk_blue_13
7	44	4	0.00	0	1520	34.00	risk_red_13
7	45	2	65.00	0	1250	0.00	risk_blue_25
7	46	5	0.00	0	1240	34.00	risk_red_25
7	47	8	0.00	0	1846	9.50	ambig_blue_50
7	48	6	0.00	1	1522	65.00	risk_red_38
7	49	7	0.00	1	1841	65.00	ambig_blue_25
7	50	4	0.00	0	1512	65.00	risk_red_13
7	51	9	18.00	0	3154	0.00	ambig_blue_75
7	52	4	0.00	0	1460	18.00	risk_red_13
7	53	1	5.00	0	1774	0.00	risk_blue_13
7	54	4	0.00	0	1483	9.50	risk_red_13
7	55	7	18.00	1	1848	0.00	ambig_blue_25
7	56	5	0.00	0	1487	5.00	risk_red_25
7	57	9	5.00	0	1613	0.00	ambig_blue_75
7	58	8	18.00	0	1453	0.00	ambig_blue_50
7	59	7	65.00	1	1846	0.00	ambig_blue_25
7	60	8	65.00	1	1178	0.00	ambig_blue_50
8	1	7	0.00	0	1475	18.00	ambig_blue_25
8	2	5	0.00	0	853	18.00	risk_red_25
8	3	7	0.00	1	956	65.00	ambig_blue_25
8	4	1	9.50	0	767	0.00	risk_blue_13
8	5	8	5.00	0	1265	0.00	ambig_blue_50
8	6	1	5.00	0	991	0.00	risk_blue_13
8	7	2	65.00	0	1006	0.00	risk_blue_25
8	8	9	0.00	0	1009	65.00	ambig_blue_75
8	9	8	34.00	1	1509	0.00	ambig_blue_50
8	10	3	9.50	0	1177	0.00	risk_blue_38
8	11	9	9.50	0	1160	0.00	ambig_blue_75
8	12	2	18.00	0	2285	0.00	risk_blue_25
8	13	4	0.00	0	764	65.00	risk_red_13
8	14	2	5.00	0	1758	0.00	risk_blue_25
8	15	9	0.00	1	1550	34.00	ambig_blue_75
8	16	8	18.00	0	1150	0.00	ambig_blue_50
8	17	8	0.00	1	1424	34.00	ambig_blue_50
8	18	8	9.50	0	1340	0.00	ambig_blue_50
8	19	3	5.00	0	1472	0.00	risk_blue_38
8	20	7	34.00	1	1794	0.00	ambig_blue_25
8	21	6	0.00	0	1689	5.00	risk_red_38
8	22	3	18.00	0	1461	0.00	risk_blue_38
8	23	7	65.00	1	862	0.00	ambig_blue_25
8	24	8	0.00	0	1390	9.50	ambig_blue_50
8	25	4	0.00	0	798	18.00	risk_red_13
8	26	6	0.00	0	1135	9.50	risk_red_38
8	27	9	0.00	0	1323	18.00	ambig_blue_75
8	28	1	34.00	0	1312	0.00	risk_blue_13
8	29	1	65.00	0	865	0.00	risk_blue_13
8	30	6	0.00	1	1534	18.00	risk_red_38
8	31	4	0.00	0	679	5.00	risk_red_13
8	32	5	0.00	0	1740	34.00	risk_red_25
8	33	9	34.00	1	1279	0.00	ambig_blue_75
8	34	9	18.00	0	1169	0.00	ambig_blue_75
8	35	7	5.00	0	848	0.00	ambig_blue_25
8	36	7	18.00	1	2033	0.00	ambig_blue_25
8	37	9	0.00	0	1238	5.00	ambig_blue_75
8	38	8	0.00	0	1589	5.00	ambig_blue_50
8	39	8	65.00	1	1070	0.00	ambig_blue_50
8	40	9	65.00	1	2197	0.00	ambig_blue_75
8	41	5	0.00	0	1469	65.00	risk_red_25
8	42	3	34.00	0	1840	0.00	risk_blue_38
8	43	5	0.00	0	969	5.00	risk_red_25
8	44	5	0.00	0	1007	9.50	risk_red_25
8	45	7	0.00	0	1667	9.50	ambig_blue_25
8	46	3	65.00	1	1955	0.00	risk_blue_38
8	47	2	9.50	0	1098	0.00	risk_blue_25
8	48	8	0.00	1	1208	65.00	ambig_blue_50
8	49	1	18.00	0	1176	0.00	risk_blue_13
8	50	9	5.00	0	1656	0.00	ambig_blue_75
8	51	7	0.00	1	1584	34.00	ambig_blue_25
8	52	6	0.00	0	2684	34.00	risk_red_38
8	53	7	0.00	0	1241	5.00	ambig_blue_25
8	54	2	34.00	0	1511	0.00	risk_blue_25
8	55	4	0.00	0	1265	34.00	risk_red_13
8	56	6	0.00	1	1950	65.00	risk_red_38
8	57	9	0.00	0	1079	9.50	ambig_blue_75
8	58	8	0.00	0	1518	18.00	ambig_blue_50
8	59	7	9.50	0	1198	0.00	ambig_blue_25
8	60	4	0.00	0	2111	9.50	risk_red_13
