# Supplementary material for: Learning about the Ellsberg Paradox reduces, but does not abolish, ambiguity aversion
Source: PLoS One. 2020 Mar 4;15(3):e0228782. doi: 10.1371/journal.pone.0228782 (PMC7055742; doi:10.1371/journal.pone.0228782)
Supplement: S1 Dataset — (ZIP) [file pone.0228782.s009.zip › S1_dataset/EF/1536.txt]

Block	Trial	BagNo	BlueValue	choice.RESP	choice.RT	RedValue	RiskAmbigLevel
2	1	3	34.00	1	5771	0.00	risk_blue_38
2	2	9	0.00	2	0	34.00	ambig_blue_75
2	3	9	5.00	0	4033	0.00	ambig_blue_75
2	4	5	0.00	0	3276	18.00	risk_red_25
2	5	2	9.50	0	4627	0.00	risk_blue_25
2	6	7	0.00	0	4186	5.00	ambig_blue_25
2	7	8	9.50	0	3920	0.00	ambig_blue_50
2	8	8	0.00	1	4067	34.00	ambig_blue_50
2	9	3	18.00	1	3111	0.00	risk_blue_38
2	10	5	0.00	1	2930	34.00	risk_red_25
2	11	7	9.50	1	4961	0.00	ambig_blue_25
2	12	8	0.00	1	3750	9.50	ambig_blue_50
2	13	3	5.00	0	3062	0.00	risk_blue_38
2	14	9	65.00	1	3062	0.00	ambig_blue_75
2	15	6	0.00	0	4038	9.50	risk_red_38
2	16	6	0.00	1	2959	18.00	risk_red_38
2	17	8	18.00	0	4035	0.00	ambig_blue_50
2	18	5	0.00	0	2402	9.50	risk_red_25
2	19	6	0.00	1	4526	34.00	risk_red_38
2	20	1	9.50	0	2470	0.00	risk_blue_13
2	21	3	9.50	0	2627	0.00	risk_blue_38
2	22	4	0.00	1	2975	65.00	risk_red_13
2	23	1	5.00	0	2663	0.00	risk_blue_13
2	24	7	5.00	0	3161	0.00	ambig_blue_25
2	25	8	0.00	0	3552	5.00	ambig_blue_50
2	26	8	0.00	1	3718	18.00	ambig_blue_50
2	27	3	65.00	1	2631	0.00	risk_blue_38
2	28	9	9.50	0	1997	0.00	ambig_blue_75
2	29	4	0.00	0	2278	9.50	risk_red_13
2	30	9	0.00	1	4318	18.00	ambig_blue_75
2	31	9	18.00	1	2209	0.00	ambig_blue_75
2	32	5	0.00	1	2058	65.00	risk_red_25
2	33	8	0.00	1	3329	65.00	ambig_blue_50
2	34	7	0.00	1	3759	65.00	ambig_blue_25
2	35	8	5.00	0	2681	0.00	ambig_blue_50
2	36	9	34.00	1	1368	0.00	ambig_blue_75
2	37	4	0.00	1	1842	34.00	risk_red_13
2	38	7	34.00	1	3235	0.00	ambig_blue_25
2	39	4	0.00	0	3456	5.00	risk_red_13
2	40	1	18.00	0	2906	0.00	risk_blue_13
2	41	9	0.00	0	2891	5.00	ambig_blue_75
2	42	8	65.00	1	2062	0.00	ambig_blue_50
2	43	1	65.00	1	3057	0.00	risk_blue_13
2	44	4	0.00	0	2866	18.00	risk_red_13
2	45	6	0.00	1	2934	65.00	risk_red_38
2	46	1	34.00	1	2764	0.00	risk_blue_13
2	47	2	5.00	0	3276	0.00	risk_blue_25
2	48	6	0.00	0	2378	5.00	risk_red_38
2	49	5	0.00	0	2028	5.00	risk_red_25
2	50	9	0.00	1	1021	65.00	ambig_blue_75
2	51	7	65.00	1	1528	0.00	ambig_blue_25
2	52	7	18.00	1	2486	0.00	ambig_blue_25
2	53	7	0.00	1	1539	18.00	ambig_blue_25
2	54	9	0.00	0	3669	9.50	ambig_blue_75
2	55	7	0.00	1	1861	34.00	ambig_blue_25
2	56	2	18.00	1	3223	0.00	risk_blue_25
2	57	2	34.00	1	1854	0.00	risk_blue_25
2	58	8	34.00	1	1018	0.00	ambig_blue_50
2	59	7	0.00	1	2166	9.50	ambig_blue_25
2	60	2	65.00	1	2136	0.00	risk_blue_25
3	1	7	0.00	1	2341	9.50	ambig_blue_25
3	2	8	9.50	0	3335	0.00	ambig_blue_50
3	3	3	34.00	1	1739	0.00	risk_blue_38
3	4	9	0.00	0	3230	9.50	ambig_blue_75
3	5	3	65.00	1	1695	0.00	risk_blue_38
3	6	4	0.00	0	2256	9.50	risk_red_13
3	7	1	65.00	1	2149	0.00	risk_blue_13
3	8	8	0.00	1	3390	9.50	ambig_blue_50
3	9	3	9.50	1	3376	0.00	risk_blue_38
3	10	9	18.00	1	1683	0.00	ambig_blue_75
3	11	7	18.00	1	1887	0.00	ambig_blue_25
3	12	7	0.00	1	3196	5.00	ambig_blue_25
3	13	7	0.00	1	2582	65.00	ambig_blue_25
3	14	5	0.00	0	2206	9.50	risk_red_25
3	15	5	0.00	1	1261	65.00	risk_red_25
3	16	1	9.50	0	2408	0.00	risk_blue_13
3	17	5	0.00	1	2632	34.00	risk_red_25
3	18	9	65.00	1	2287	0.00	ambig_blue_75
3	19	6	0.00	1	2351	9.50	risk_red_38
3	20	9	34.00	1	1933	0.00	ambig_blue_75
3	21	1	5.00	0	2357	0.00	risk_blue_13
3	22	5	0.00	0	1983	5.00	risk_red_25
3	23	8	34.00	1	2097	0.00	ambig_blue_50
3	24	1	18.00	0	2287	0.00	risk_blue_13
3	25	9	5.00	0	3387	0.00	ambig_blue_75
3	26	2	5.00	0	2042	0.00	risk_blue_25
3	27	7	65.00	1	2095	0.00	ambig_blue_25
3	28	9	0.00	1	1221	34.00	ambig_blue_75
3	29	8	65.00	1	1149	0.00	ambig_blue_50
3	30	4	0.00	1	995	34.00	risk_red_13
3	31	7	34.00	1	1878	0.00	ambig_blue_25
3	32	8	18.00	1	1953	0.00	ambig_blue_50
3	33	9	9.50	1	2861	0.00	ambig_blue_75
3	34	4	0.00	0	2174	18.00	risk_red_13
3	35	8	0.00	1	1970	18.00	ambig_blue_50
3	36	8	0.00	0	2584	5.00	ambig_blue_50
3	37	9	0.00	1	858	65.00	ambig_blue_75
3	38	9	0.00	1	1202	18.00	ambig_blue_75
3	39	3	5.00	0	3134	0.00	risk_blue_38
3	40	2	34.00	1	1717	0.00	risk_blue_25
3	41	6	0.00	0	1603	18.00	risk_red_38
3	42	5	0.00	1	2227	18.00	risk_red_25
3	43	6	0.00	1	1231	65.00	risk_red_38
3	44	8	5.00	0	3635	0.00	ambig_blue_50
3	45	8	0.00	1	1956	65.00	ambig_blue_50
3	46	8	0.00	1	1345	34.00	ambig_blue_50
3	47	6	0.00	1	625	34.00	risk_red_38
3	48	4	0.00	1	553	65.00	risk_red_13
3	49	7	5.00	0	1931	0.00	ambig_blue_25
3	50	6	0.00	0	2671	5.00	risk_red_38
3	51	9	0.00	0	1926	5.00	ambig_blue_75
3	52	7	9.50	1	2159	0.00	ambig_blue_25
3	53	2	9.50	0	2352	0.00	risk_blue_25
3	54	3	18.00	1	2159	0.00	risk_blue_38
3	55	4	0.00	0	2226	5.00	risk_red_13
3	56	2	65.00	1	1532	0.00	risk_blue_25
3	57	7	0.00	1	2338	18.00	ambig_blue_25
3	58	1	34.00	1	1109	0.00	risk_blue_13
3	59	7	0.00	0	1431	34.00	ambig_blue_25
3	60	2	18.00	1	1828	0.00	risk_blue_25
4	1	3	18.00	1	1680	0.00	risk_blue_38
4	2	7	0.00	1	2084	18.00	ambig_blue_25
4	3	6	0.00	0	2474	5.00	risk_red_38
4	4	1	5.00	0	3028	0.00	risk_blue_13
4	5	8	0.00	1	2682	65.00	ambig_blue_50
4	6	9	0.00	1	1524	34.00	ambig_blue_75
4	7	2	65.00	1	863	0.00	risk_blue_25
4	8	5	0.00	0	3310	5.00	risk_red_25
4	9	3	34.00	1	4042	0.00	risk_blue_38
4	10	8	9.50	1	2433	0.00	ambig_blue_50
4	11	3	9.50	1	1554	0.00	risk_blue_38
4	12	4	0.00	1	3681	34.00	risk_red_13
4	13	2	34.00	1	2253	0.00	risk_blue_25
4	14	9	0.00	1	2166	18.00	ambig_blue_75
4	15	6	0.00	1	2012	18.00	risk_red_38
4	16	4	0.00	0	2084	9.50	risk_red_13
4	17	7	0.00	0	3518	5.00	ambig_blue_25
4	18	7	34.00	1	1872	0.00	ambig_blue_25
4	19	7	5.00	0	2550	0.00	ambig_blue_25
4	20	2	9.50	0	1935	0.00	risk_blue_25
4	21	9	0.00	1	2012	65.00	ambig_blue_75
4	22	8	5.00	0	1717	0.00	ambig_blue_50
4	23	1	9.50	0	1772	0.00	risk_blue_13
4	24	8	0.00	1	1690	18.00	ambig_blue_50
4	25	9	65.00	1	1571	0.00	ambig_blue_75
4	26	7	0.00	1	1448	34.00	ambig_blue_25
4	27	3	5.00	0	1886	0.00	risk_blue_38
4	28	5	0.00	0	2507	9.50	risk_red_25
4	29	9	18.00	0	2629	0.00	ambig_blue_75
4	30	8	34.00	1	1373	0.00	ambig_blue_50
4	31	8	18.00	1	1924	0.00	ambig_blue_50
4	32	8	0.00	0	2057	5.00	ambig_blue_50
4	33	9	0.00	0	2742	5.00	ambig_blue_75
4	34	7	18.00	1	1329	0.00	ambig_blue_25
4	35	4	0.00	1	1538	65.00	risk_red_13
4	36	9	34.00	1	1509	0.00	ambig_blue_75
4	37	9	5.00	0	2651	0.00	ambig_blue_75
4	38	2	18.00	1	2504	0.00	risk_blue_25
4	39	7	65.00	1	906	0.00	ambig_blue_25
4	40	6	0.00	1	2165	9.50	risk_red_38
4	41	7	0.00	1	4253	9.50	ambig_blue_25
4	42	2	5.00	0	2068	0.00	risk_blue_25
4	43	6	0.00	1	2113	65.00	risk_red_38
4	44	5	0.00	1	2104	34.00	risk_red_25
4	45	4	0.00	0	2845	5.00	risk_red_13
4	46	7	9.50	1	3361	0.00	ambig_blue_25
4	47	1	18.00	0	2200	0.00	risk_blue_13
4	48	8	65.00	1	1801	0.00	ambig_blue_50
4	49	8	0.00	0	2687	9.50	ambig_blue_50
4	50	4	0.00	0	1911	18.00	risk_red_13
4	51	3	65.00	1	1365	0.00	risk_blue_38
4	52	8	0.00	1	1022	34.00	ambig_blue_50
4	53	7	0.00	1	1453	65.00	ambig_blue_25
4	54	6	0.00	1	983	34.00	risk_red_38
4	55	1	34.00	1	1193	0.00	risk_blue_13
4	56	5	0.00	1	3206	18.00	risk_red_25
4	57	9	9.50	0	2529	0.00	ambig_blue_75
4	58	5	0.00	1	2051	65.00	risk_red_25
4	59	1	65.00	1	1044	0.00	risk_blue_13
4	60	9	0.00	0	3816	9.50	ambig_blue_75
6	1	5	0.00	0	3705	5.00	risk_red_25
6	2	5	0.00	1	2951	18.00	risk_red_25
6	3	2	5.00	0	1872	0.00	risk_blue_25
6	4	1	18.00	0	1799	0.00	risk_blue_13
6	5	6	0.00	1	1755	9.50	risk_red_38
6	6	8	65.00	1	1783	0.00	ambig_blue_50
6	7	7	9.50	1	1881	0.00	ambig_blue_25
6	8	6	0.00	0	2053	5.00	risk_red_38
6	9	9	0.00	0	2330	34.00	ambig_blue_75
6	10	9	34.00	1	1377	0.00	ambig_blue_75
6	11	7	5.00	0	1886	0.00	ambig_blue_25
6	12	1	65.00	1	1085	0.00	risk_blue_13
6	13	7	0.00	1	1489	65.00	ambig_blue_25
6	14	4	0.00	0	1629	34.00	risk_red_13
6	15	3	18.00	1	2111	0.00	risk_blue_38
6	16	9	0.00	0	3717	5.00	ambig_blue_75
6	17	5	0.00	1	1118	34.00	risk_red_25
6	18	5	0.00	1	859	65.00	risk_red_25
6	19	3	34.00	1	990	0.00	risk_blue_38
6	20	9	0.00	1	748	65.00	ambig_blue_75
6	21	8	0.00	1	2622	9.50	ambig_blue_50
6	22	1	9.50	0	1613	0.00	risk_blue_13
6	23	8	0.00	1	1300	34.00	ambig_blue_50
6	24	6	0.00	1	1079	65.00	risk_red_38
6	25	4	0.00	0	1364	9.50	risk_red_13
6	26	8	18.00	1	1871	0.00	ambig_blue_50
6	27	8	9.50	1	5048	0.00	ambig_blue_50
6	28	7	18.00	1	1126	0.00	ambig_blue_25
6	29	8	0.00	0	1246	5.00	ambig_blue_50
6	30	6	0.00	1	1126	34.00	risk_red_38
6	31	7	0.00	0	1537	5.00	ambig_blue_25
6	32	5	0.00	0	1273	9.50	risk_red_25
6	33	9	9.50	0	1984	0.00	ambig_blue_75
6	34	2	65.00	1	1311	0.00	risk_blue_25
6	35	1	34.00	0	1606	0.00	risk_blue_13
6	36	2	9.50	0	1496	0.00	risk_blue_25
6	37	4	0.00	0	2070	5.00	risk_red_13
6	38	7	65.00	1	1504	0.00	ambig_blue_25
6	39	8	34.00	1	1296	0.00	ambig_blue_50
6	40	7	0.00	1	1237	9.50	ambig_blue_25
6	41	7	34.00	1	996	0.00	ambig_blue_25
6	42	3	9.50	1	1871	0.00	risk_blue_38
6	43	9	0.00	0	2218	9.50	ambig_blue_75
6	44	4	0.00	1	1227	65.00	risk_red_13
6	45	8	5.00	0	1408	0.00	ambig_blue_50
6	46	4	0.00	0	1969	18.00	risk_red_13
6	47	8	0.00	1	1498	65.00	ambig_blue_50
6	48	6	0.00	1	1840	18.00	risk_red_38
6	49	2	34.00	1	3801	0.00	risk_blue_25
6	50	8	0.00	1	2473	18.00	ambig_blue_50
6	51	2	18.00	1	1914	0.00	risk_blue_25
6	52	9	65.00	1	1001	0.00	ambig_blue_75
6	53	7	0.00	1	1765	34.00	ambig_blue_25
6	54	1	5.00	0	2036	0.00	risk_blue_13
6	55	3	65.00	1	1657	0.00	risk_blue_38
6	56	9	0.00	0	4918	18.00	ambig_blue_75
6	57	3	5.00	0	2163	0.00	risk_blue_38
6	58	9	5.00	0	1478	0.00	ambig_blue_75
6	59	7	0.00	1	1774	18.00	ambig_blue_25
6	60	9	18.00	1	3339	0.00	ambig_blue_75
7	1	1	65.00	1	1465	0.00	risk_blue_13
7	2	9	34.00	1	1855	0.00	ambig_blue_75
7	3	5	0.00	1	2633	18.00	risk_red_25
7	4	8	0.00	0	2386	5.00	ambig_blue_50
7	5	7	65.00	1	1041	0.00	ambig_blue_25
7	6	2	65.00	1	631	0.00	risk_blue_25
7	7	9	5.00	0	1401	0.00	ambig_blue_75
7	8	4	0.00	1	1279	65.00	risk_red_13
7	9	7	0.00	0	1522	5.00	ambig_blue_25
7	10	2	9.50	0	1555	0.00	risk_blue_25
7	11	9	0.00	0	2297	5.00	ambig_blue_75
7	12	5	0.00	1	1679	34.00	risk_red_25
7	13	4	0.00	0	2813	18.00	risk_red_13
7	14	2	34.00	1	1198	0.00	risk_blue_25
7	15	8	0.00	1	1657	34.00	ambig_blue_50
7	16	5	0.00	0	3203	5.00	risk_red_25
7	17	2	18.00	1	2049	0.00	risk_blue_25
7	18	4	0.00	0	1755	5.00	risk_red_13
7	19	7	0.00	1	1476	18.00	ambig_blue_25
7	20	8	65.00	1	1079	0.00	ambig_blue_50
7	21	9	0.00	1	1634	18.00	ambig_blue_75
7	22	1	34.00	0	1141	0.00	risk_blue_13
7	23	3	5.00	0	1275	0.00	risk_blue_38
7	24	2	5.00	0	1815	0.00	risk_blue_25
7	25	8	34.00	1	1209	0.00	ambig_blue_50
7	26	5	0.00	1	1227	65.00	risk_red_25
7	27	6	0.00	1	2247	9.50	risk_red_38
7	28	3	9.50	1	1244	0.00	risk_blue_38
7	29	8	18.00	1	1469	0.00	ambig_blue_50
7	30	9	18.00	1	1932	0.00	ambig_blue_75
7	31	7	5.00	0	946	0.00	ambig_blue_25
7	32	6	0.00	1	1790	34.00	risk_red_38
7	33	8	5.00	0	2331	0.00	ambig_blue_50
7	34	7	0.00	1	1203	34.00	ambig_blue_25
7	35	5	0.00	0	1829	9.50	risk_red_25
7	36	6	0.00	0	1610	5.00	risk_red_38
7	37	3	18.00	1	1465	0.00	risk_blue_38
7	38	1	9.50	0	1970	0.00	risk_blue_13
7	39	7	9.50	1	1430	0.00	ambig_blue_25
7	40	4	0.00	0	1539	9.50	risk_red_13
7	41	9	0.00	0	2551	9.50	ambig_blue_75
7	42	1	18.00	0	1637	0.00	risk_blue_13
7	43	7	34.00	1	1276	0.00	ambig_blue_25
7	44	8	0.00	1	2041	9.50	ambig_blue_50
7	45	9	65.00	1	1370	0.00	ambig_blue_75
7	46	7	0.00	1	958	65.00	ambig_blue_25
7	47	4	0.00	0	1377	34.00	risk_red_13
7	48	9	0.00	1	1483	65.00	ambig_blue_75
7	49	8	9.50	1	1418	0.00	ambig_blue_50
7	50	7	0.00	1	1121	9.50	ambig_blue_25
7	51	8	0.00	1	1936	18.00	ambig_blue_50
7	52	7	18.00	1	1415	0.00	ambig_blue_25
7	53	1	5.00	0	1791	0.00	risk_blue_13
7	54	9	0.00	1	1368	34.00	ambig_blue_75
7	55	8	0.00	1	851	65.00	ambig_blue_50
7	56	3	65.00	1	1312	0.00	risk_blue_38
7	57	6	0.00	1	997	65.00	risk_red_38
7	58	6	0.00	1	1707	18.00	risk_red_38
7	59	3	34.00	1	1670	0.00	risk_blue_38
7	60	9	9.50	0	1559	0.00	ambig_blue_75
8	1	7	65.00	1	1618	0.00	ambig_blue_25
8	2	9	0.00	1	1052	65.00	ambig_blue_75
8	3	4	0.00	0	1553	18.00	risk_red_13
8	4	9	9.50	0	1717	0.00	ambig_blue_75
8	5	5	0.00	1	1782	18.00	risk_red_25
8	6	3	5.00	0	2317	0.00	risk_blue_38
8	7	6	0.00	0	1868	5.00	risk_red_38
8	8	5	0.00	1	1128	34.00	risk_red_25
8	9	4	0.00	0	1479	9.50	risk_red_13
8	10	8	9.50	1	1567	0.00	ambig_blue_50
8	11	5	0.00	1	1300	65.00	risk_red_25
8	12	8	5.00	0	1918	0.00	ambig_blue_50
8	13	4	0.00	1	1041	65.00	risk_red_13
8	14	3	18.00	1	1323	0.00	risk_blue_38
8	15	7	9.50	1	1619	0.00	ambig_blue_25
8	16	2	34.00	1	1611	0.00	risk_blue_25
8	17	7	5.00	0	1395	0.00	ambig_blue_25
8	18	8	0.00	1	2437	18.00	ambig_blue_50
8	19	9	65.00	1	1279	0.00	ambig_blue_75
8	20	6	0.00	1	796	34.00	risk_red_38
8	21	9	5.00	0	1197	0.00	ambig_blue_75
8	22	3	9.50	1	1571	0.00	risk_blue_38
8	23	6	0.00	1	1642	9.50	risk_red_38
8	24	7	0.00	1	1030	65.00	ambig_blue_25
8	25	3	65.00	1	872	0.00	risk_blue_38
8	26	1	18.00	0	1550	0.00	risk_blue_13
8	27	6	0.00	1	2629	18.00	risk_red_38
8	28	9	18.00	0	2183	0.00	ambig_blue_75
8	29	5	0.00	0	1479	9.50	risk_red_25
8	30	8	65.00	1	1294	0.00	ambig_blue_50
8	31	3	34.00	1	919	0.00	risk_blue_38
8	32	1	5.00	0	1069	0.00	risk_blue_13
8	33	8	0.00	0	1740	5.00	ambig_blue_50
8	34	2	9.50	0	1681	0.00	risk_blue_25
8	35	9	34.00	1	1850	0.00	ambig_blue_75
8	36	4	0.00	0	1570	34.00	risk_red_13
8	37	7	34.00	1	1499	0.00	ambig_blue_25
8	38	2	18.00	1	2541	0.00	risk_blue_25
8	39	8	0.00	0	1141	65.00	ambig_blue_50
8	40	9	0.00	0	1229	9.50	ambig_blue_75
8	41	5	0.00	0	1452	5.00	risk_red_25
8	42	8	0.00	1	919	34.00	ambig_blue_50
8	43	6	0.00	1	610	65.00	risk_red_38
8	44	2	65.00	1	1051	0.00	risk_blue_25
8	45	8	18.00	1	1144	0.00	ambig_blue_50
8	46	9	0.00	1	1339	18.00	ambig_blue_75
8	47	9	0.00	0	1661	5.00	ambig_blue_75
8	48	7	0.00	1	1345	34.00	ambig_blue_25
8	49	2	5.00	0	1586	0.00	risk_blue_25
8	50	1	65.00	1	1786	0.00	risk_blue_13
8	51	7	18.00	1	3387	0.00	ambig_blue_25
8	52	7	0.00	1	1675	9.50	ambig_blue_25
8	53	8	34.00	1	1392	0.00	ambig_blue_50
8	54	9	0.00	1	1743	34.00	ambig_blue_75
8	55	1	34.00	0	1397	0.00	risk_blue_13
8	56	8	0.00	1	1668	9.50	ambig_blue_50
8	57	4	0.00	0	1687	5.00	risk_red_13
8	58	7	0.00	0	2174	5.00	ambig_blue_25
8	59	7	0.00	1	2162	18.00	ambig_blue_25
8	60	1	9.50	0	1991	0.00	risk_blue_13
