# Supplementary material for: Learning about the Ellsberg Paradox reduces, but does not abolish, ambiguity aversion
Source: PLoS One. 2020 Mar 4;15(3):e0228782. doi: 10.1371/journal.pone.0228782 (PMC7055742; doi:10.1371/journal.pone.0228782)
Supplement: S1 Dataset — (ZIP) [file pone.0228782.s009.zip › S1_dataset/EF/1537.txt]

Block	Trial	BagNo	BlueValue	choice.RESP	choice.RT	RedValue	RiskAmbigLevel
2	1	9	0.00	2	0	34.00	ambig_blue_75
2	2	6	0.00	1	3184	65.00	risk_red_38
2	3	6	0.00	1	3171	9.50	risk_red_38
2	4	8	65.00	1	3218	0.00	ambig_blue_50
2	5	6	0.00	0	4442	18.00	risk_red_38
2	6	2	65.00	0	3820	0.00	risk_blue_25
2	7	3	9.50	1	3215	0.00	risk_blue_38
2	8	7	18.00	1	2966	0.00	ambig_blue_25
2	9	8	5.00	0	3270	0.00	ambig_blue_50
2	10	7	0.00	1	3178	9.50	ambig_blue_25
2	11	7	0.00	1	3344	34.00	ambig_blue_25
2	12	7	0.00	1	3920	65.00	ambig_blue_25
2	13	7	5.00	0	3524	0.00	ambig_blue_25
2	14	5	0.00	0	3896	65.00	risk_red_25
2	15	3	34.00	1	3608	0.00	risk_blue_38
2	16	9	5.00	0	3192	0.00	ambig_blue_75
2	17	7	0.00	0	3312	5.00	ambig_blue_25
2	18	2	18.00	0	3140	0.00	risk_blue_25
2	19	7	0.00	1	2564	18.00	ambig_blue_25
2	20	5	0.00	1	2805	34.00	risk_red_25
2	21	4	0.00	0	2391	34.00	risk_red_13
2	22	7	9.50	1	2286	0.00	ambig_blue_25
2	23	1	65.00	1	3061	0.00	risk_blue_13
2	24	4	0.00	0	2421	5.00	risk_red_13
2	25	8	0.00	1	2849	18.00	ambig_blue_50
2	26	8	0.00	0	2867	5.00	ambig_blue_50
2	27	4	0.00	0	2717	9.50	risk_red_13
2	28	7	34.00	1	1869	0.00	ambig_blue_25
2	29	8	34.00	1	2852	0.00	ambig_blue_50
2	30	9	0.00	0	2579	18.00	ambig_blue_75
2	31	3	5.00	0	2702	0.00	risk_blue_38
2	32	8	0.00	0	2775	9.50	ambig_blue_50
2	33	8	9.50	0	2333	0.00	ambig_blue_50
2	34	8	18.00	1	2575	0.00	ambig_blue_50
2	35	3	65.00	1	1967	0.00	risk_blue_38
2	36	5	0.00	0	3022	5.00	risk_red_25
2	37	6	0.00	1	2901	34.00	risk_red_38
2	38	2	34.00	1	2183	0.00	risk_blue_25
2	39	6	0.00	0	3290	5.00	risk_red_38
2	40	4	0.00	1	1959	65.00	risk_red_13
2	41	2	9.50	0	2357	0.00	risk_blue_25
2	42	8	0.00	1	2494	34.00	ambig_blue_50
2	43	9	0.00	0	2248	9.50	ambig_blue_75
2	44	9	18.00	1	2788	0.00	ambig_blue_75
2	45	9	9.50	0	2266	0.00	ambig_blue_75
2	46	5	0.00	1	2326	18.00	risk_red_25
2	47	1	34.00	1	3340	0.00	risk_blue_13
2	48	7	65.00	1	2223	0.00	ambig_blue_25
2	49	9	34.00	1	2817	0.00	ambig_blue_75
2	50	5	0.00	1	4568	9.50	risk_red_25
2	51	1	18.00	0	3252	0.00	risk_blue_13
2	52	9	0.00	1	2705	65.00	ambig_blue_75
2	53	1	9.50	0	3410	0.00	risk_blue_13
2	54	4	0.00	0	3210	18.00	risk_red_13
2	55	9	65.00	1	2935	0.00	ambig_blue_75
2	56	3	18.00	1	3131	0.00	risk_blue_38
2	57	2	5.00	0	2602	0.00	risk_blue_25
2	58	9	0.00	0	2514	5.00	ambig_blue_75
2	59	8	0.00	1	2210	65.00	ambig_blue_50
2	60	1	5.00	0	3339	0.00	risk_blue_13
3	1	7	0.00	0	2089	5.00	ambig_blue_25
3	2	8	0.00	1	1819	65.00	ambig_blue_50
3	3	6	0.00	1	1644	65.00	risk_red_38
3	4	9	65.00	1	2872	0.00	ambig_blue_75
3	5	2	5.00	0	2939	0.00	risk_blue_25
3	6	4	0.00	0	3126	18.00	risk_red_13
3	7	6	0.00	1	3385	34.00	risk_red_38
3	8	8	0.00	1	1761	34.00	ambig_blue_50
3	9	3	5.00	0	3542	0.00	risk_blue_38
3	10	5	0.00	0	2938	5.00	risk_red_25
3	11	8	18.00	1	2974	0.00	ambig_blue_50
3	12	5	0.00	0	3730	9.50	risk_red_25
3	13	8	65.00	1	2136	0.00	ambig_blue_50
3	14	7	18.00	1	2022	0.00	ambig_blue_25
3	15	7	0.00	1	3318	18.00	ambig_blue_25
3	16	8	34.00	1	2084	0.00	ambig_blue_50
3	17	3	9.50	0	3494	0.00	risk_blue_38
3	18	8	0.00	0	1980	5.00	ambig_blue_50
3	19	2	9.50	0	2310	0.00	risk_blue_25
3	20	3	34.00	1	2742	0.00	risk_blue_38
3	21	7	0.00	1	1543	34.00	ambig_blue_25
3	22	7	34.00	1	1971	0.00	ambig_blue_25
3	23	2	34.00	1	2727	0.00	risk_blue_25
3	24	9	0.00	1	2276	65.00	ambig_blue_75
3	25	5	0.00	1	1630	65.00	risk_red_25
3	26	1	34.00	1	3672	0.00	risk_blue_13
3	27	6	0.00	0	4115	9.50	risk_red_38
3	28	3	18.00	1	2008	0.00	risk_blue_38
3	29	9	18.00	0	4440	0.00	ambig_blue_75
3	30	3	65.00	1	1930	0.00	risk_blue_38
3	31	9	0.00	1	3034	34.00	ambig_blue_75
3	32	6	0.00	0	3865	5.00	risk_red_38
3	33	4	0.00	1	4570	34.00	risk_red_13
3	34	7	0.00	1	2432	65.00	ambig_blue_25
3	35	4	0.00	1	2892	65.00	risk_red_13
3	36	8	0.00	1	3450	18.00	ambig_blue_50
3	37	8	0.00	0	2130	9.50	ambig_blue_50
3	38	9	5.00	0	2572	0.00	ambig_blue_75
3	39	9	0.00	1	3933	18.00	ambig_blue_75
3	40	2	18.00	1	4639	0.00	risk_blue_25
3	41	4	0.00	0	2979	5.00	risk_red_13
3	42	9	0.00	0	2775	9.50	ambig_blue_75
3	43	7	0.00	1	3114	9.50	ambig_blue_25
3	44	1	65.00	1	2414	0.00	risk_blue_13
3	45	9	9.50	0	3668	0.00	ambig_blue_75
3	46	2	65.00	1	2869	0.00	risk_blue_25
3	47	1	5.00	0	2834	0.00	risk_blue_13
3	48	8	9.50	0	3010	0.00	ambig_blue_50
3	49	1	9.50	0	2434	0.00	risk_blue_13
3	50	8	5.00	0	2253	0.00	ambig_blue_50
3	51	7	65.00	1	2165	0.00	ambig_blue_25
3	52	5	0.00	1	3097	18.00	risk_red_25
3	53	5	0.00	1	2001	34.00	risk_red_25
3	54	7	5.00	0	1876	0.00	ambig_blue_25
3	55	9	0.00	0	1585	5.00	ambig_blue_75
3	56	7	9.50	0	4252	0.00	ambig_blue_25
3	57	6	0.00	1	2117	18.00	risk_red_38
3	58	4	0.00	0	2572	9.50	risk_red_13
3	59	9	34.00	1	2234	0.00	ambig_blue_75
3	60	1	18.00	0	3265	0.00	risk_blue_13
4	1	3	65.00	1	1726	0.00	risk_blue_38
4	2	9	0.00	0	2029	5.00	ambig_blue_75
4	3	8	0.00	0	2605	9.50	ambig_blue_50
4	4	3	18.00	1	1841	0.00	risk_blue_38
4	5	7	0.00	0	2288	5.00	ambig_blue_25
4	6	1	9.50	0	2563	0.00	risk_blue_13
4	7	2	5.00	0	3289	0.00	risk_blue_25
4	8	7	65.00	1	1672	0.00	ambig_blue_25
4	9	9	0.00	1	2808	65.00	ambig_blue_75
4	10	1	5.00	0	3042	0.00	risk_blue_13
4	11	2	65.00	1	2336	0.00	risk_blue_25
4	12	1	65.00	1	3459	0.00	risk_blue_13
4	13	7	9.50	1	3416	0.00	ambig_blue_25
4	14	3	5.00	0	2095	0.00	risk_blue_38
4	15	7	5.00	0	2083	0.00	ambig_blue_25
4	16	7	0.00	1	1602	34.00	ambig_blue_25
4	17	5	0.00	0	2962	18.00	risk_red_25
4	18	4	0.00	0	2889	9.50	risk_red_13
4	19	8	0.00	1	1285	65.00	ambig_blue_50
4	20	5	0.00	0	2129	9.50	risk_red_25
4	21	9	5.00	0	3068	0.00	ambig_blue_75
4	22	8	0.00	1	3995	18.00	ambig_blue_50
4	23	8	18.00	1	3258	0.00	ambig_blue_50
4	24	9	34.00	1	3218	0.00	ambig_blue_75
4	25	9	9.50	0	2459	0.00	ambig_blue_75
4	26	8	5.00	0	3196	0.00	ambig_blue_50
4	27	9	65.00	1	2450	0.00	ambig_blue_75
4	28	6	0.00	0	2857	5.00	risk_red_38
4	29	8	9.50	1	2690	0.00	ambig_blue_50
4	30	3	9.50	0	3872	0.00	risk_blue_38
4	31	6	0.00	1	2643	18.00	risk_red_38
4	32	4	0.00	0	2359	5.00	risk_red_13
4	33	7	0.00	1	2482	18.00	ambig_blue_25
4	34	6	0.00	1	1921	34.00	risk_red_38
4	35	5	0.00	1	1467	65.00	risk_red_25
4	36	8	0.00	0	1941	5.00	ambig_blue_50
4	37	4	0.00	1	2851	34.00	risk_red_13
4	38	9	0.00	0	2419	9.50	ambig_blue_75
4	39	5	0.00	1	1615	34.00	risk_red_25
4	40	8	34.00	1	2027	0.00	ambig_blue_50
4	41	9	18.00	0	4983	0.00	ambig_blue_75
4	42	7	18.00	1	2289	0.00	ambig_blue_25
4	43	9	0.00	1	2049	34.00	ambig_blue_75
4	44	8	65.00	1	1538	0.00	ambig_blue_50
4	45	1	34.00	0	5903	0.00	risk_blue_13
4	46	5	0.00	0	3457	5.00	risk_red_25
4	47	4	0.00	1	1974	65.00	risk_red_13
4	48	9	0.00	1	3205	18.00	ambig_blue_75
4	49	6	0.00	1	1333	65.00	risk_red_38
4	50	1	18.00	0	3116	0.00	risk_blue_13
4	51	4	0.00	0	2846	18.00	risk_red_13
4	52	6	0.00	0	4030	9.50	risk_red_38
4	53	7	34.00	1	1473	0.00	ambig_blue_25
4	54	2	34.00	1	1700	0.00	risk_blue_25
4	55	3	34.00	1	1701	0.00	risk_blue_38
4	56	2	18.00	1	4160	0.00	risk_blue_25
4	57	2	9.50	0	2620	0.00	risk_blue_25
4	58	7	0.00	1	2552	9.50	ambig_blue_25
4	59	7	0.00	1	1142	65.00	ambig_blue_25
4	60	8	0.00	1	1986	34.00	ambig_blue_50
6	1	7	65.00	1	5820	0.00	ambig_blue_25
6	2	7	18.00	1	3349	0.00	ambig_blue_25
6	3	3	65.00	1	2018	0.00	risk_blue_38
6	4	3	34.00	1	2564	0.00	risk_blue_38
6	5	7	0.00	0	4738	5.00	ambig_blue_25
6	6	9	0.00	1	3651	34.00	ambig_blue_75
6	7	4	0.00	1	2929	34.00	risk_red_13
6	8	6	0.00	1	1684	34.00	risk_red_38
6	9	1	34.00	1	2712	0.00	risk_blue_13
6	10	8	5.00	0	3528	0.00	ambig_blue_50
6	11	8	0.00	1	3463	18.00	ambig_blue_50
6	12	1	9.50	0	1994	0.00	risk_blue_13
6	13	4	0.00	0	2242	18.00	risk_red_13
6	14	2	65.00	1	2191	0.00	risk_blue_25
6	15	7	0.00	1	1588	65.00	ambig_blue_25
6	16	8	0.00	0	2216	5.00	ambig_blue_50
6	17	6	0.00	0	2061	5.00	risk_red_38
6	18	9	0.00	1	2412	65.00	ambig_blue_75
6	19	5	0.00	0	4127	5.00	risk_red_25
6	20	5	0.00	1	1853	65.00	risk_red_25
6	21	7	9.50	0	2958	0.00	ambig_blue_25
6	22	6	0.00	1	928	65.00	risk_red_38
6	23	3	18.00	1	2237	0.00	risk_blue_38
6	24	9	34.00	1	3521	0.00	ambig_blue_75
6	25	7	0.00	1	1038	34.00	ambig_blue_25
6	26	9	0.00	0	1737	5.00	ambig_blue_75
6	27	5	0.00	1	1346	34.00	risk_red_25
6	28	8	65.00	1	1942	0.00	ambig_blue_50
6	29	5	0.00	0	2846	9.50	risk_red_25
6	30	8	0.00	0	3744	9.50	ambig_blue_50
6	31	4	0.00	0	2244	9.50	risk_red_13
6	32	6	0.00	1	2694	18.00	risk_red_38
6	33	3	5.00	0	2765	0.00	risk_blue_38
6	34	7	0.00	1	1458	9.50	ambig_blue_25
6	35	9	9.50	0	2778	0.00	ambig_blue_75
6	36	5	0.00	0	3389	18.00	risk_red_25
6	37	8	34.00	1	2087	0.00	ambig_blue_50
6	38	9	5.00	0	2446	0.00	ambig_blue_75
6	39	9	0.00	0	3941	18.00	ambig_blue_75
6	40	4	0.00	1	1210	65.00	risk_red_13
6	41	2	9.50	0	3401	0.00	risk_blue_25
6	42	9	18.00	0	2146	0.00	ambig_blue_75
6	43	1	5.00	0	2596	0.00	risk_blue_13
6	44	2	34.00	1	1554	0.00	risk_blue_25
6	45	7	0.00	1	2330	18.00	ambig_blue_25
6	46	8	0.00	1	961	65.00	ambig_blue_50
6	47	9	65.00	1	2337	0.00	ambig_blue_75
6	48	6	0.00	0	3335	9.50	risk_red_38
6	49	1	18.00	0	2336	0.00	risk_blue_13
6	50	1	65.00	1	3457	0.00	risk_blue_13
6	51	3	9.50	0	3571	0.00	risk_blue_38
6	52	7	5.00	0	2351	0.00	ambig_blue_25
6	53	7	34.00	1	1440	0.00	ambig_blue_25
6	54	9	0.00	0	2161	9.50	ambig_blue_75
6	55	4	0.00	0	2654	5.00	risk_red_13
6	56	2	5.00	0	3188	0.00	risk_blue_25
6	57	8	18.00	1	2082	0.00	ambig_blue_50
6	58	8	9.50	1	2513	0.00	ambig_blue_50
6	59	2	18.00	0	4668	0.00	risk_blue_25
6	60	8	0.00	1	951	34.00	ambig_blue_50
7	1	2	34.00	1	2277	0.00	risk_blue_25
7	2	8	0.00	1	2597	18.00	ambig_blue_50
7	3	8	0.00	1	788	34.00	ambig_blue_50
7	4	8	0.00	0	2144	9.50	ambig_blue_50
7	5	7	65.00	1	1607	0.00	ambig_blue_25
7	6	3	18.00	1	2111	0.00	risk_blue_38
7	7	6	0.00	1	1843	65.00	risk_red_38
7	8	9	0.00	1	1799	65.00	ambig_blue_75
7	9	4	0.00	0	2010	18.00	risk_red_13
7	10	6	0.00	0	2026	9.50	risk_red_38
7	11	7	34.00	1	1525	0.00	ambig_blue_25
7	12	3	5.00	0	3472	0.00	risk_blue_38
7	13	8	9.50	1	1909	0.00	ambig_blue_50
7	14	5	0.00	0	2973	5.00	risk_red_25
7	15	9	5.00	0	2568	0.00	ambig_blue_75
7	16	8	65.00	1	1591	0.00	ambig_blue_50
7	17	7	0.00	1	2072	9.50	ambig_blue_25
7	18	3	65.00	1	1438	0.00	risk_blue_38
7	19	2	65.00	1	4289	0.00	risk_blue_25
7	20	9	34.00	1	1906	0.00	ambig_blue_75
7	21	5	0.00	1	1172	65.00	risk_red_25
7	22	9	0.00	0	1881	9.50	ambig_blue_75
7	23	7	0.00	1	2521	18.00	ambig_blue_25
7	24	6	0.00	1	2870	18.00	risk_red_38
7	25	9	18.00	0	3071	0.00	ambig_blue_75
7	26	1	9.50	0	3785	0.00	risk_blue_13
7	27	8	0.00	0	2889	5.00	ambig_blue_50
7	28	7	5.00	0	2934	0.00	ambig_blue_25
7	29	2	9.50	0	2423	0.00	risk_blue_25
7	30	3	9.50	0	2828	0.00	risk_blue_38
7	31	7	9.50	1	2811	0.00	ambig_blue_25
7	32	1	5.00	0	2685	0.00	risk_blue_13
7	33	9	0.00	0	1935	5.00	ambig_blue_75
7	34	9	0.00	0	2597	18.00	ambig_blue_75
7	35	9	9.50	0	2688	0.00	ambig_blue_75
7	36	7	0.00	0	2117	5.00	ambig_blue_25
7	37	7	0.00	1	1222	65.00	ambig_blue_25
7	38	7	0.00	1	986	34.00	ambig_blue_25
7	39	4	0.00	0	2315	5.00	risk_red_13
7	40	8	34.00	1	1269	0.00	ambig_blue_50
7	41	5	0.00	0	2369	9.50	risk_red_25
7	42	7	18.00	1	2693	0.00	ambig_blue_25
7	43	1	18.00	0	2524	0.00	risk_blue_13
7	44	3	34.00	1	1348	0.00	risk_blue_38
7	45	2	18.00	0	3553	0.00	risk_blue_25
7	46	5	0.00	0	2296	18.00	risk_red_25
7	47	4	0.00	1	1659	34.00	risk_red_13
7	48	9	0.00	1	1588	34.00	ambig_blue_75
7	49	9	65.00	1	3191	0.00	ambig_blue_75
7	50	4	0.00	0	2049	9.50	risk_red_13
7	51	2	5.00	0	3478	0.00	risk_blue_25
7	52	1	65.00	1	1862	0.00	risk_blue_13
7	53	6	0.00	0	3479	5.00	risk_red_38
7	54	4	0.00	1	2051	65.00	risk_red_13
7	55	8	5.00	0	2859	0.00	ambig_blue_50
7	56	1	34.00	1	1581	0.00	risk_blue_13
7	57	8	0.00	1	2030	65.00	ambig_blue_50
7	58	6	0.00	1	2166	34.00	risk_red_38
7	59	8	18.00	1	3984	0.00	ambig_blue_50
7	60	5	0.00	1	1126	34.00	risk_red_25
8	1	9	65.00	1	1487	0.00	ambig_blue_75
8	2	5	0.00	0	2474	5.00	risk_red_25
8	3	1	65.00	1	1598	0.00	risk_blue_13
8	4	9	0.00	0	2568	18.00	ambig_blue_75
8	5	7	18.00	1	2279	0.00	ambig_blue_25
8	6	4	0.00	1	1553	65.00	risk_red_13
8	7	3	34.00	1	1958	0.00	risk_blue_38
8	8	8	0.00	0	3201	9.50	ambig_blue_50
8	9	6	0.00	0	3502	9.50	risk_red_38
8	10	8	0.00	1	1624	65.00	ambig_blue_50
8	11	3	9.50	0	4384	0.00	risk_blue_38
8	12	1	5.00	0	3122	0.00	risk_blue_13
8	13	7	0.00	0	2785	9.50	ambig_blue_25
8	14	4	0.00	0	2299	9.50	risk_red_13
8	15	9	9.50	0	1806	0.00	ambig_blue_75
8	16	8	0.00	0	4992	18.00	ambig_blue_50
8	17	3	65.00	1	1922	0.00	risk_blue_38
8	18	9	34.00	1	3080	0.00	ambig_blue_75
8	19	9	5.00	0	2015	0.00	ambig_blue_75
8	20	5	0.00	1	3619	18.00	risk_red_25
8	21	6	0.00	1	2524	18.00	risk_red_38
8	22	2	65.00	1	1291	0.00	risk_blue_25
8	23	2	18.00	0	2603	0.00	risk_blue_25
8	24	6	0.00	0	2648	5.00	risk_red_38
8	25	3	5.00	0	2617	0.00	risk_blue_38
8	26	7	65.00	1	1880	0.00	ambig_blue_25
8	27	9	18.00	0	3243	0.00	ambig_blue_75
8	28	7	34.00	1	1416	0.00	ambig_blue_25
8	29	7	5.00	0	1811	0.00	ambig_blue_25
8	30	2	5.00	0	3676	0.00	risk_blue_25
8	31	8	0.00	1	1549	34.00	ambig_blue_50
8	32	5	0.00	1	1186	34.00	risk_red_25
8	33	7	0.00	1	898	65.00	ambig_blue_25
8	34	7	9.50	0	3786	0.00	ambig_blue_25
8	35	1	34.00	1	2558	0.00	risk_blue_13
8	36	2	34.00	1	1155	0.00	risk_blue_25
8	37	8	18.00	1	3707	0.00	ambig_blue_50
8	38	5	0.00	0	2891	9.50	risk_red_25
8	39	4	0.00	0	2158	5.00	risk_red_13
8	40	4	0.00	0	2297	18.00	risk_red_13
8	41	1	18.00	0	1800	0.00	risk_blue_13
8	42	7	0.00	1	2432	18.00	ambig_blue_25
8	43	8	9.50	0	2166	0.00	ambig_blue_50
8	44	5	0.00	1	1067	65.00	risk_red_25
8	45	4	0.00	1	1749	34.00	risk_red_13
8	46	6	0.00	1	1266	34.00	risk_red_38
8	47	8	0.00	0	3261	5.00	ambig_blue_50
8	48	8	5.00	0	2272	0.00	ambig_blue_50
8	49	8	65.00	1	1276	0.00	ambig_blue_50
8	50	9	0.00	0	2328	5.00	ambig_blue_75
8	51	3	18.00	1	2147	0.00	risk_blue_38
8	52	9	0.00	1	1549	34.00	ambig_blue_75
8	53	1	9.50	0	3343	0.00	risk_blue_13
8	54	9	0.00	1	1575	65.00	ambig_blue_75
8	55	7	0.00	0	2086	5.00	ambig_blue_25
8	56	6	0.00	1	823	65.00	risk_red_38
8	57	2	9.50	0	2978	0.00	risk_blue_25
8	58	7	0.00	1	1005	34.00	ambig_blue_25
8	59	8	34.00	1	1503	0.00	ambig_blue_50
8	60	9	0.00	0	1700	9.50	ambig_blue_75
