# Supplementary material for: Learning about the Ellsberg Paradox reduces, but does not abolish, ambiguity aversion
Source: PLoS One. 2020 Mar 4;15(3):e0228782. doi: 10.1371/journal.pone.0228782 (PMC7055742; doi:10.1371/journal.pone.0228782)
Supplement: S1 Dataset — (ZIP) [file pone.0228782.s009.zip › S1_dataset/EF/1539.txt]

Block	Trial	BagNo	BlueValue	choice.RESP	choice.RT	RedValue	RiskAmbigLevel
2	1	1	65.00	1	3238	0.00	risk_blue_13
2	2	5	0.00	1	1635	9.50	risk_red_25
2	3	4	0.00	0	3593	18.00	risk_red_13
2	4	7	0.00	1	4184	65.00	ambig_blue_25
2	5	3	18.00	0	3527	0.00	risk_blue_38
2	6	6	0.00	1	2792	9.50	risk_red_38
2	7	5	0.00	0	4879	5.00	risk_red_25
2	8	4	0.00	0	3265	34.00	risk_red_13
2	9	8	0.00	0	2844	5.00	ambig_blue_50
2	10	8	34.00	1	3329	0.00	ambig_blue_50
2	11	4	0.00	0	3467	5.00	risk_red_13
2	12	7	65.00	1	2247	0.00	ambig_blue_25
2	13	4	0.00	0	2365	65.00	risk_red_13
2	14	8	0.00	1	3542	18.00	ambig_blue_50
2	15	7	34.00	1	4870	0.00	ambig_blue_25
2	16	8	0.00	0	1937	9.50	ambig_blue_50
2	17	6	0.00	0	2491	18.00	risk_red_38
2	18	7	9.50	0	2782	0.00	ambig_blue_25
2	19	2	5.00	0	3326	0.00	risk_blue_25
2	20	7	5.00	0	3168	0.00	ambig_blue_25
2	21	8	9.50	1	2712	0.00	ambig_blue_50
2	22	4	0.00	0	2363	9.50	risk_red_13
2	23	9	0.00	0	2868	9.50	ambig_blue_75
2	24	3	34.00	1	3944	0.00	risk_blue_38
2	25	2	65.00	1	3064	0.00	risk_blue_25
2	26	2	9.50	0	3365	0.00	risk_blue_25
2	27	8	5.00	0	3324	0.00	ambig_blue_50
2	28	7	18.00	1	2461	0.00	ambig_blue_25
2	29	5	0.00	1	4138	65.00	risk_red_25
2	30	6	0.00	1	1778	65.00	risk_red_38
2	31	1	9.50	0	2963	0.00	risk_blue_13
2	32	7	0.00	1	3435	34.00	ambig_blue_25
2	33	9	34.00	0	2521	0.00	ambig_blue_75
2	34	9	9.50	0	2283	0.00	ambig_blue_75
2	35	5	0.00	1	3495	34.00	risk_red_25
2	36	9	0.00	0	2018	18.00	ambig_blue_75
2	37	2	34.00	1	4217	0.00	risk_blue_25
2	38	2	18.00	0	3110	0.00	risk_blue_25
2	39	1	5.00	0	3336	0.00	risk_blue_13
2	40	9	0.00	1	2817	65.00	ambig_blue_75
2	41	8	18.00	1	3872	0.00	ambig_blue_50
2	42	8	65.00	1	1786	0.00	ambig_blue_50
2	43	7	0.00	0	3611	9.50	ambig_blue_25
2	44	6	0.00	0	3127	5.00	risk_red_38
2	45	7	0.00	0	4513	5.00	ambig_blue_25
2	46	5	0.00	1	2650	18.00	risk_red_25
2	47	9	5.00	0	1775	0.00	ambig_blue_75
2	48	9	0.00	1	1720	34.00	ambig_blue_75
2	49	1	18.00	0	3091	0.00	risk_blue_13
2	50	3	65.00	1	1598	0.00	risk_blue_38
2	51	3	9.50	0	2543	0.00	risk_blue_38
2	52	7	0.00	1	2264	18.00	ambig_blue_25
2	53	1	34.00	0	2261	0.00	risk_blue_13
2	54	9	0.00	0	2258	5.00	ambig_blue_75
2	55	8	0.00	1	2055	65.00	ambig_blue_50
2	56	9	65.00	1	3685	0.00	ambig_blue_75
2	57	3	5.00	0	3136	0.00	risk_blue_38
2	58	8	0.00	1	2865	34.00	ambig_blue_50
2	59	9	18.00	1	2589	0.00	ambig_blue_75
2	60	6	0.00	1	2285	34.00	risk_red_38
3	1	2	9.50	0	3855	0.00	risk_blue_25
3	2	8	18.00	1	2658	0.00	ambig_blue_50
3	3	2	34.00	1	2951	0.00	risk_blue_25
3	4	7	9.50	0	1680	0.00	ambig_blue_25
3	5	9	65.00	1	1373	0.00	ambig_blue_75
3	6	9	9.50	1	3430	0.00	ambig_blue_75
3	7	3	9.50	1	2315	0.00	risk_blue_38
3	8	4	0.00	1	2790	65.00	risk_red_13
3	9	7	18.00	1	2174	0.00	ambig_blue_25
3	10	1	9.50	0	4478	0.00	risk_blue_13
3	11	4	0.00	1	2744	34.00	risk_red_13
3	12	3	65.00	1	1434	0.00	risk_blue_38
3	13	5	0.00	1	1441	65.00	risk_red_25
3	14	9	0.00	1	3928	34.00	ambig_blue_75
3	15	9	0.00	0	2008	5.00	ambig_blue_75
3	16	2	65.00	1	1528	0.00	risk_blue_25
3	17	9	0.00	1	1811	65.00	ambig_blue_75
3	18	2	5.00	0	2514	0.00	risk_blue_25
3	19	3	18.00	1	2653	0.00	risk_blue_38
3	20	3	5.00	0	2418	0.00	risk_blue_38
3	21	7	34.00	0	2441	0.00	ambig_blue_25
3	22	5	0.00	0	1991	5.00	risk_red_25
3	23	6	0.00	1	2990	65.00	risk_red_38
3	24	7	0.00	1	2293	65.00	ambig_blue_25
3	25	8	5.00	0	1936	0.00	ambig_blue_50
3	26	7	5.00	0	1938	0.00	ambig_blue_25
3	27	8	9.50	1	2685	0.00	ambig_blue_50
3	28	3	34.00	1	1937	0.00	risk_blue_38
3	29	4	0.00	0	4283	5.00	risk_red_13
3	30	2	18.00	1	1565	0.00	risk_blue_25
3	31	7	65.00	1	895	0.00	ambig_blue_25
3	32	6	0.00	0	2508	5.00	risk_red_38
3	33	1	5.00	0	1759	0.00	risk_blue_13
3	34	4	0.00	1	1704	18.00	risk_red_13
3	35	4	0.00	1	1444	9.50	risk_red_13
3	36	7	0.00	1	1011	9.50	ambig_blue_25
3	37	7	0.00	1	1443	18.00	ambig_blue_25
3	38	1	34.00	1	1553	0.00	risk_blue_13
3	39	5	0.00	1	1523	18.00	risk_red_25
3	40	8	0.00	1	1046	34.00	ambig_blue_50
3	41	9	0.00	1	909	9.50	ambig_blue_75
3	42	9	34.00	1	994	0.00	ambig_blue_75
3	43	6	0.00	1	930	9.50	risk_red_38
3	44	8	0.00	0	2678	5.00	ambig_blue_50
3	45	7	0.00	0	2506	5.00	ambig_blue_25
3	46	8	0.00	1	1437	9.50	ambig_blue_50
3	47	9	0.00	1	1467	18.00	ambig_blue_75
3	48	5	0.00	1	1240	34.00	risk_red_25
3	49	1	65.00	1	1799	0.00	risk_blue_13
3	50	9	18.00	1	1199	0.00	ambig_blue_75
3	51	8	0.00	1	1328	65.00	ambig_blue_50
3	52	6	0.00	1	1819	34.00	risk_red_38
3	53	6	0.00	1	922	18.00	risk_red_38
3	54	1	18.00	1	1478	0.00	risk_blue_13
3	55	7	0.00	1	987	34.00	ambig_blue_25
3	56	5	0.00	1	844	9.50	risk_red_25
3	57	8	0.00	1	1427	18.00	ambig_blue_50
3	58	9	5.00	0	2074	0.00	ambig_blue_75
3	59	8	65.00	1	1159	0.00	ambig_blue_50
3	60	8	34.00	1	1577	0.00	ambig_blue_50
4	1	4	0.00	1	1664	65.00	risk_red_13
4	2	8	0.00	1	1086	9.50	ambig_blue_50
4	3	7	0.00	1	979	34.00	ambig_blue_25
4	4	7	0.00	1	1125	9.50	ambig_blue_25
4	5	7	9.50	1	1080	0.00	ambig_blue_25
4	6	4	0.00	1	1014	18.00	risk_red_13
4	7	7	0.00	0	1830	5.00	ambig_blue_25
4	8	9	0.00	1	1149	9.50	ambig_blue_75
4	9	8	34.00	1	1408	0.00	ambig_blue_50
4	10	7	65.00	1	968	0.00	ambig_blue_25
4	11	9	0.00	1	1585	18.00	ambig_blue_75
4	12	1	18.00	1	1322	0.00	risk_blue_13
4	13	9	5.00	0	1740	0.00	ambig_blue_75
4	14	7	0.00	1	1326	65.00	ambig_blue_25
4	15	9	18.00	1	1401	0.00	ambig_blue_75
4	16	4	0.00	1	1665	34.00	risk_red_13
4	17	7	5.00	0	1903	0.00	ambig_blue_25
4	18	9	0.00	1	1826	65.00	ambig_blue_75
4	19	2	9.50	1	1177	0.00	risk_blue_25
4	20	2	18.00	1	915	0.00	risk_blue_25
4	21	5	0.00	1	887	9.50	risk_red_25
4	22	8	0.00	1	876	18.00	ambig_blue_50
4	23	3	18.00	1	858	0.00	risk_blue_38
4	24	4	0.00	1	736	9.50	risk_red_13
4	25	5	0.00	1	780	65.00	risk_red_25
4	26	7	18.00	1	1253	0.00	ambig_blue_25
4	27	8	9.50	1	771	0.00	ambig_blue_50
4	28	3	9.50	1	965	0.00	risk_blue_38
4	29	8	0.00	1	864	65.00	ambig_blue_50
4	30	1	34.00	1	1422	0.00	risk_blue_13
4	31	9	9.50	1	1973	0.00	ambig_blue_75
4	32	5	0.00	0	3774	5.00	risk_red_25
4	33	2	34.00	1	2285	0.00	risk_blue_25
4	34	2	5.00	0	2241	0.00	risk_blue_25
4	35	3	5.00	0	2166	0.00	risk_blue_38
4	36	1	65.00	1	1560	0.00	risk_blue_13
4	37	3	65.00	1	1265	0.00	risk_blue_38
4	38	6	0.00	0	2671	5.00	risk_red_38
4	39	8	65.00	1	1771	0.00	ambig_blue_50
4	40	5	0.00	1	907	34.00	risk_red_25
4	41	9	34.00	1	1280	0.00	ambig_blue_75
4	42	6	0.00	1	1061	18.00	risk_red_38
4	43	6	0.00	1	843	65.00	risk_red_38
4	44	3	34.00	1	1986	0.00	risk_blue_38
4	45	8	0.00	1	1322	34.00	ambig_blue_50
4	46	4	0.00	0	2046	5.00	risk_red_13
4	47	6	0.00	1	1268	34.00	risk_red_38
4	48	9	65.00	1	2017	0.00	ambig_blue_75
4	49	1	9.50	1	1088	0.00	risk_blue_13
4	50	7	0.00	1	1893	18.00	ambig_blue_25
4	51	2	65.00	1	1889	0.00	risk_blue_25
4	52	8	0.00	0	3118	5.00	ambig_blue_50
4	53	7	34.00	1	1576	0.00	ambig_blue_25
4	54	1	5.00	0	2561	0.00	risk_blue_13
4	55	6	0.00	1	4026	9.50	risk_red_38
4	56	9	0.00	1	1550	34.00	ambig_blue_75
4	57	8	18.00	1	2481	0.00	ambig_blue_50
4	58	8	5.00	0	1789	0.00	ambig_blue_50
4	59	5	0.00	1	2013	18.00	risk_red_25
4	60	9	0.00	0	1693	5.00	ambig_blue_75
6	1	8	0.00	0	3572	34.00	ambig_blue_50
6	2	1	65.00	1	1636	0.00	risk_blue_13
6	3	1	18.00	1	1122	0.00	risk_blue_13
6	4	4	0.00	1	942	65.00	risk_red_13
6	5	6	0.00	1	728	18.00	risk_red_38
6	6	7	34.00	1	1059	0.00	ambig_blue_25
6	7	5	0.00	1	946	18.00	risk_red_25
6	8	1	5.00	0	2005	0.00	risk_blue_13
6	9	8	5.00	0	1964	0.00	ambig_blue_50
6	10	3	34.00	1	2573	0.00	risk_blue_38
6	11	3	9.50	0	2085	0.00	risk_blue_38
6	12	9	0.00	0	3049	9.50	ambig_blue_75
6	13	9	5.00	0	1686	0.00	ambig_blue_75
6	14	8	9.50	0	2259	0.00	ambig_blue_50
6	15	9	9.50	0	2560	0.00	ambig_blue_75
6	16	7	0.00	1	2257	65.00	ambig_blue_25
6	17	2	5.00	0	3054	0.00	risk_blue_25
6	18	9	0.00	1	1738	18.00	ambig_blue_75
6	19	6	0.00	0	2260	5.00	risk_red_38
6	20	7	9.50	0	2081	0.00	ambig_blue_25
6	21	3	18.00	1	2654	0.00	risk_blue_38
6	22	9	0.00	1	1467	34.00	ambig_blue_75
6	23	1	9.50	0	2241	0.00	risk_blue_13
6	24	2	34.00	1	2174	0.00	risk_blue_25
6	25	6	0.00	1	903	65.00	risk_red_38
6	26	8	65.00	1	1427	0.00	ambig_blue_50
6	27	8	0.00	0	2491	5.00	ambig_blue_50
6	28	1	34.00	1	2269	0.00	risk_blue_13
6	29	5	0.00	1	1513	65.00	risk_red_25
6	30	8	0.00	0	2573	9.50	ambig_blue_50
6	31	8	0.00	1	1189	18.00	ambig_blue_50
6	32	7	0.00	0	1934	5.00	ambig_blue_25
6	33	4	0.00	1	2217	34.00	risk_red_13
6	34	9	0.00	1	1992	65.00	ambig_blue_75
6	35	2	18.00	1	1312	0.00	risk_blue_25
6	36	4	0.00	1	1924	18.00	risk_red_13
6	37	9	65.00	1	1623	0.00	ambig_blue_75
6	38	5	0.00	0	1830	5.00	risk_red_25
6	39	4	0.00	0	1757	9.50	risk_red_13
6	40	9	18.00	1	2214	0.00	ambig_blue_75
6	41	8	34.00	1	2317	0.00	ambig_blue_50
6	42	8	18.00	1	1513	0.00	ambig_blue_50
6	43	6	0.00	1	1660	9.50	risk_red_38
6	44	7	18.00	1	1570	0.00	ambig_blue_25
6	45	7	65.00	1	827	0.00	ambig_blue_25
6	46	3	5.00	0	1827	0.00	risk_blue_38
6	47	7	0.00	0	2530	9.50	ambig_blue_25
6	48	9	34.00	1	1820	0.00	ambig_blue_75
6	49	4	0.00	0	2323	5.00	risk_red_13
6	50	7	0.00	1	1277	18.00	ambig_blue_25
6	51	2	9.50	0	1689	0.00	risk_blue_25
6	52	9	0.00	0	2942	5.00	ambig_blue_75
6	53	5	0.00	1	1527	34.00	risk_red_25
6	54	2	65.00	1	1578	0.00	risk_blue_25
6	55	3	65.00	1	995	0.00	risk_blue_38
6	56	6	0.00	1	1572	34.00	risk_red_38
6	57	7	0.00	1	1037	34.00	ambig_blue_25
6	58	7	5.00	0	1492	0.00	ambig_blue_25
6	59	5	0.00	0	1848	9.50	risk_red_25
6	60	8	0.00	1	1007	65.00	ambig_blue_50
7	1	8	0.00	1	1262	65.00	ambig_blue_50
7	2	5	0.00	1	1900	65.00	risk_red_25
7	3	9	0.00	1	1024	65.00	ambig_blue_75
7	4	8	18.00	1	1384	0.00	ambig_blue_50
7	5	8	5.00	0	2081	0.00	ambig_blue_50
7	6	8	0.00	1	1429	18.00	ambig_blue_50
7	7	8	34.00	0	1156	0.00	ambig_blue_50
7	8	3	65.00	1	1671	0.00	risk_blue_38
7	9	6	0.00	0	1660	5.00	risk_red_38
7	10	1	65.00	1	1337	0.00	risk_blue_13
7	11	4	0.00	0	2036	5.00	risk_red_13
7	12	9	18.00	1	1778	0.00	ambig_blue_75
7	13	7	34.00	1	1131	0.00	ambig_blue_25
7	14	7	0.00	0	2222	5.00	ambig_blue_25
7	15	7	9.50	0	2141	0.00	ambig_blue_25
7	16	9	34.00	1	1814	0.00	ambig_blue_75
7	17	6	0.00	1	1421	18.00	risk_red_38
7	18	3	18.00	1	1172	0.00	risk_blue_38
7	19	3	34.00	1	998	0.00	risk_blue_38
7	20	5	0.00	1	2455	9.50	risk_red_25
7	21	2	9.50	0	1324	0.00	risk_blue_25
7	22	6	0.00	0	1927	9.50	risk_red_38
7	23	5	0.00	0	1314	5.00	risk_red_25
7	24	4	0.00	1	1254	65.00	risk_red_13
7	25	4	0.00	1	1412	34.00	risk_red_13
7	26	9	5.00	0	1340	0.00	ambig_blue_75
7	27	7	0.00	1	1078	34.00	ambig_blue_25
7	28	7	0.00	0	2220	9.50	ambig_blue_25
7	29	9	0.00	0	1506	34.00	ambig_blue_75
7	30	7	0.00	1	1630	18.00	ambig_blue_25
7	31	1	18.00	1	1109	0.00	risk_blue_13
7	32	1	9.50	0	1089	0.00	risk_blue_13
7	33	9	0.00	1	1582	18.00	ambig_blue_75
7	34	1	5.00	0	1935	0.00	risk_blue_13
7	35	4	0.00	0	1761	18.00	risk_red_13
7	36	4	0.00	0	1395	9.50	risk_red_13
7	37	8	0.00	0	1787	5.00	ambig_blue_50
7	38	3	5.00	0	1852	0.00	risk_blue_38
7	39	5	0.00	0	2001	18.00	risk_red_25
7	40	2	5.00	0	2393	0.00	risk_blue_25
7	41	3	9.50	1	1521	0.00	risk_blue_38
7	42	6	0.00	1	1460	34.00	risk_red_38
7	43	6	0.00	1	1161	65.00	risk_red_38
7	44	1	34.00	1	1035	0.00	risk_blue_13
7	45	9	0.00	0	2482	5.00	ambig_blue_75
7	46	7	65.00	1	2278	0.00	ambig_blue_25
7	47	5	0.00	1	2450	34.00	risk_red_25
7	48	8	0.00	1	1400	34.00	ambig_blue_50
7	49	9	0.00	0	1121	9.50	ambig_blue_75
7	50	7	5.00	0	1716	0.00	ambig_blue_25
7	51	8	65.00	1	1392	0.00	ambig_blue_50
7	52	2	34.00	1	976	0.00	risk_blue_25
7	53	2	18.00	1	1218	0.00	risk_blue_25
7	54	2	65.00	1	1009	0.00	risk_blue_25
7	55	8	0.00	0	1714	9.50	ambig_blue_50
7	56	9	9.50	0	3149	0.00	ambig_blue_75
7	57	7	18.00	1	1134	0.00	ambig_blue_25
7	58	9	65.00	1	1073	0.00	ambig_blue_75
7	59	8	9.50	0	1175	0.00	ambig_blue_50
7	60	7	0.00	1	1072	65.00	ambig_blue_25
8	1	6	0.00	0	1931	5.00	risk_red_38
8	2	7	0.00	1	1038	18.00	ambig_blue_25
8	3	1	34.00	1	1125	0.00	risk_blue_13
8	4	5	0.00	1	1584	5.00	risk_red_25
8	5	8	0.00	0	2137	5.00	ambig_blue_50
8	6	1	18.00	1	2059	0.00	risk_blue_13
8	7	1	5.00	0	1408	0.00	risk_blue_13
8	8	7	34.00	1	1495	0.00	ambig_blue_25
8	9	2	9.50	0	1924	0.00	risk_blue_25
8	10	8	0.00	0	2815	9.50	ambig_blue_50
8	11	8	0.00	1	1108	65.00	ambig_blue_50
8	12	8	65.00	1	1376	0.00	ambig_blue_50
8	13	3	18.00	1	1729	0.00	risk_blue_38
8	14	4	0.00	0	1916	9.50	risk_red_13
8	15	2	18.00	1	1280	0.00	risk_blue_25
8	16	3	34.00	1	1093	0.00	risk_blue_38
8	17	8	5.00	0	1586	0.00	ambig_blue_50
8	18	8	18.00	1	1562	0.00	ambig_blue_50
8	19	9	65.00	1	988	0.00	ambig_blue_75
8	20	3	5.00	0	1645	0.00	risk_blue_38
8	21	2	5.00	0	1987	0.00	risk_blue_25
8	22	7	18.00	1	1363	0.00	ambig_blue_25
8	23	9	0.00	1	3501	9.50	ambig_blue_75
8	24	7	65.00	1	1040	0.00	ambig_blue_25
8	25	9	5.00	0	1399	0.00	ambig_blue_75
8	26	1	9.50	0	1063	0.00	risk_blue_13
8	27	7	9.50	0	1046	0.00	ambig_blue_25
8	28	6	0.00	1	2109	18.00	risk_red_38
8	29	4	0.00	0	1928	5.00	risk_red_13
8	30	5	0.00	1	1339	65.00	risk_red_25
8	31	1	65.00	1	1661	0.00	risk_blue_13
8	32	8	34.00	1	1163	0.00	ambig_blue_50
8	33	8	0.00	1	1724	18.00	ambig_blue_50
8	34	9	18.00	1	1695	0.00	ambig_blue_75
8	35	4	0.00	1	1427	65.00	risk_red_13
8	36	9	9.50	0	2010	0.00	ambig_blue_75
8	37	3	9.50	0	1810	0.00	risk_blue_38
8	38	7	0.00	0	1769	9.50	ambig_blue_25
8	39	3	65.00	1	1386	0.00	risk_blue_38
8	40	9	0.00	1	3643	18.00	ambig_blue_75
8	41	4	0.00	1	951	34.00	risk_red_13
8	42	9	0.00	0	1418	5.00	ambig_blue_75
8	43	8	0.00	1	2209	34.00	ambig_blue_50
8	44	6	0.00	1	872	65.00	risk_red_38
8	45	6	0.00	1	1254	34.00	risk_red_38
8	46	7	0.00	1	2340	34.00	ambig_blue_25
8	47	5	0.00	1	885	18.00	risk_red_25
8	48	5	0.00	0	1243	9.50	risk_red_25
8	49	8	9.50	0	1177	0.00	ambig_blue_50
8	50	7	0.00	1	1651	65.00	ambig_blue_25
8	51	6	0.00	0	1225	9.50	risk_red_38
8	52	2	34.00	1	2088	0.00	risk_blue_25
8	53	7	5.00	0	2460	0.00	ambig_blue_25
8	54	9	0.00	1	1209	34.00	ambig_blue_75
8	55	5	0.00	1	1385	34.00	risk_red_25
8	56	9	34.00	1	1114	0.00	ambig_blue_75
8	57	7	0.00	0	1542	5.00	ambig_blue_25
8	58	4	0.00	1	1344	18.00	risk_red_13
8	59	9	0.00	1	1026	65.00	ambig_blue_75
8	60	2	65.00	1	1282	0.00	risk_blue_25
