# Supplementary material for: Learning about the Ellsberg Paradox reduces, but does not abolish, ambiguity aversion
Source: PLoS One. 2020 Mar 4;15(3):e0228782. doi: 10.1371/journal.pone.0228782 (PMC7055742; doi:10.1371/journal.pone.0228782)
Supplement: S1 Dataset — (ZIP) [file pone.0228782.s009.zip › S1_dataset/EF/1543.txt]

Block	Trial	BagNo	BlueValue	choice.RESP	choice.RT	RedValue	RiskAmbigLevel
2	1	4	0.00	2	0	5.00	risk_red_13
2	2	8	0.00	0	2723	5.00	ambig_blue_50
2	3	1	9.50	0	2314	0.00	risk_blue_13
2	4	7	0.00	1	2090	34.00	ambig_blue_25
2	5	5	0.00	1	2499	18.00	risk_red_25
2	6	1	5.00	0	1427	0.00	risk_blue_13
2	7	9	34.00	1	1616	0.00	ambig_blue_75
2	8	8	0.00	1	2101	34.00	ambig_blue_50
2	9	7	5.00	0	1781	0.00	ambig_blue_25
2	10	9	5.00	0	1747	0.00	ambig_blue_75
2	11	1	34.00	0	2939	0.00	risk_blue_13
2	12	2	9.50	0	2761	0.00	risk_blue_25
2	13	7	0.00	1	2110	18.00	ambig_blue_25
2	14	8	65.00	1	2159	0.00	ambig_blue_50
2	15	9	0.00	0	1950	9.50	ambig_blue_75
2	16	9	18.00	1	3053	0.00	ambig_blue_75
2	17	8	18.00	1	1750	0.00	ambig_blue_50
2	18	6	0.00	1	2757	34.00	risk_red_38
2	19	3	5.00	0	2443	0.00	risk_blue_38
2	20	8	0.00	1	2693	18.00	ambig_blue_50
2	21	9	65.00	1	1662	0.00	ambig_blue_75
2	22	9	0.00	1	3273	34.00	ambig_blue_75
2	23	7	9.50	2	0	0.00	ambig_blue_25
2	24	5	0.00	1	1096	34.00	risk_red_25
2	25	2	18.00	0	1515	0.00	risk_blue_25
2	26	3	65.00	1	1548	0.00	risk_blue_38
2	27	9	9.50	0	1396	0.00	ambig_blue_75
2	28	4	0.00	0	1635	9.50	risk_red_13
2	29	6	0.00	1	1743	18.00	risk_red_38
2	30	4	0.00	0	1471	18.00	risk_red_13
2	31	7	18.00	1	2138	0.00	ambig_blue_25
2	32	2	5.00	0	1353	0.00	risk_blue_25
2	33	7	0.00	0	1824	5.00	ambig_blue_25
2	34	6	0.00	0	1589	9.50	risk_red_38
2	35	6	0.00	1	1523	65.00	risk_red_38
2	36	2	34.00	1	1772	0.00	risk_blue_25
2	37	3	9.50	1	1275	0.00	risk_blue_38
2	38	9	0.00	0	1830	18.00	ambig_blue_75
2	39	8	34.00	1	1867	0.00	ambig_blue_50
2	40	4	0.00	0	1757	34.00	risk_red_13
2	41	8	9.50	0	1333	0.00	ambig_blue_50
2	42	7	0.00	1	1981	65.00	ambig_blue_25
2	43	5	0.00	1	1572	65.00	risk_red_25
2	44	6	0.00	0	2123	5.00	risk_red_38
2	45	8	0.00	0	1307	9.50	ambig_blue_50
2	46	7	65.00	1	1460	0.00	ambig_blue_25
2	47	1	65.00	1	2032	0.00	risk_blue_13
2	48	3	34.00	1	1907	0.00	risk_blue_38
2	49	8	5.00	0	1548	0.00	ambig_blue_50
2	50	5	0.00	0	1300	9.50	risk_red_25
2	51	5	0.00	1	1558	5.00	risk_red_25
2	52	1	18.00	0	1358	0.00	risk_blue_13
2	53	8	0.00	1	1837	65.00	ambig_blue_50
2	54	3	18.00	1	1905	0.00	risk_blue_38
2	55	9	0.00	1	1811	65.00	ambig_blue_75
2	56	4	0.00	1	1768	65.00	risk_red_13
2	57	7	0.00	0	2038	9.50	ambig_blue_25
2	58	9	0.00	0	1690	5.00	ambig_blue_75
2	59	2	65.00	1	1476	0.00	risk_blue_25
2	60	7	34.00	1	1591	0.00	ambig_blue_25
3	1	9	9.50	0	1530	0.00	ambig_blue_75
3	2	7	0.00	1	1307	34.00	ambig_blue_25
3	3	8	0.00	1	1197	65.00	ambig_blue_50
3	4	7	0.00	1	1259	65.00	ambig_blue_25
3	5	9	34.00	0	1495	0.00	ambig_blue_75
3	6	8	5.00	0	1362	0.00	ambig_blue_50
3	7	6	0.00	0	1802	18.00	risk_red_38
3	8	7	5.00	0	1967	0.00	ambig_blue_25
3	9	4	0.00	0	933	9.50	risk_red_13
3	10	6	0.00	0	1215	9.50	risk_red_38
3	11	8	18.00	0	1308	0.00	ambig_blue_50
3	12	1	34.00	0	1158	0.00	risk_blue_13
3	13	1	5.00	0	1294	0.00	risk_blue_13
3	14	7	9.50	0	1081	0.00	ambig_blue_25
3	15	1	65.00	1	1148	0.00	risk_blue_13
3	16	4	0.00	0	1244	18.00	risk_red_13
3	17	9	65.00	0	1808	0.00	ambig_blue_75
3	18	9	0.00	1	2358	65.00	ambig_blue_75
3	19	5	0.00	1	1724	65.00	risk_red_25
3	20	3	18.00	1	2005	0.00	risk_blue_38
3	21	9	0.00	0	1442	18.00	ambig_blue_75
3	22	4	0.00	0	1302	34.00	risk_red_13
3	23	5	0.00	0	1480	5.00	risk_red_25
3	24	5	0.00	0	1435	18.00	risk_red_25
3	25	8	34.00	0	1488	0.00	ambig_blue_50
3	26	8	0.00	0	1290	9.50	ambig_blue_50
3	27	2	9.50	0	1413	0.00	risk_blue_25
3	28	7	0.00	0	1219	9.50	ambig_blue_25
3	29	2	34.00	0	2217	0.00	risk_blue_25
3	30	7	65.00	1	1292	0.00	ambig_blue_25
3	31	1	18.00	0	1351	0.00	risk_blue_13
3	32	5	0.00	1	1678	34.00	risk_red_25
3	33	7	0.00	0	1873	18.00	ambig_blue_25
3	34	6	0.00	0	2955	5.00	risk_red_38
3	35	5	0.00	0	1641	9.50	risk_red_25
3	36	2	5.00	0	1405	0.00	risk_blue_25
3	37	9	5.00	0	1507	0.00	ambig_blue_75
3	38	9	0.00	0	2189	34.00	ambig_blue_75
3	39	8	65.00	1	2082	0.00	ambig_blue_50
3	40	3	5.00	0	1835	0.00	risk_blue_38
3	41	6	0.00	1	1503	65.00	risk_red_38
3	42	8	9.50	0	1457	0.00	ambig_blue_50
3	43	6	0.00	1	1365	34.00	risk_red_38
3	44	7	18.00	0	1340	0.00	ambig_blue_25
3	45	4	0.00	1	1621	65.00	risk_red_13
3	46	8	0.00	0	1274	18.00	ambig_blue_50
3	47	9	0.00	0	1645	5.00	ambig_blue_75
3	48	3	34.00	1	2336	0.00	risk_blue_38
3	49	1	9.50	0	1096	0.00	risk_blue_13
3	50	4	0.00	0	1906	5.00	risk_red_13
3	51	8	0.00	1	1931	34.00	ambig_blue_50
3	52	9	0.00	0	1051	9.50	ambig_blue_75
3	53	3	9.50	0	2120	0.00	risk_blue_38
3	54	3	65.00	1	1312	0.00	risk_blue_38
3	55	2	18.00	0	1626	0.00	risk_blue_25
3	56	8	0.00	0	1695	5.00	ambig_blue_50
3	57	2	65.00	1	1825	0.00	risk_blue_25
3	58	7	0.00	0	2221	5.00	ambig_blue_25
3	59	7	34.00	1	1593	0.00	ambig_blue_25
3	60	9	18.00	0	1262	0.00	ambig_blue_75
4	1	7	34.00	1	1946	0.00	ambig_blue_25
4	2	3	18.00	0	2666	0.00	risk_blue_38
4	3	8	5.00	0	1379	0.00	ambig_blue_50
4	4	1	65.00	1	1667	0.00	risk_blue_13
4	5	2	5.00	0	2141	0.00	risk_blue_25
4	6	9	0.00	0	1477	18.00	ambig_blue_75
4	7	7	0.00	0	1112	9.50	ambig_blue_25
4	8	9	18.00	0	1890	0.00	ambig_blue_75
4	9	3	34.00	1	1684	0.00	risk_blue_38
4	10	1	18.00	0	1342	0.00	risk_blue_13
4	11	9	9.50	0	1199	0.00	ambig_blue_75
4	12	2	34.00	1	1389	0.00	risk_blue_25
4	13	4	0.00	1	1932	65.00	risk_red_13
4	14	8	65.00	1	1547	0.00	ambig_blue_50
4	15	3	65.00	1	1172	0.00	risk_blue_38
4	16	2	9.50	0	1546	0.00	risk_blue_25
4	17	2	18.00	0	1491	0.00	risk_blue_25
4	18	5	0.00	0	1133	9.50	risk_red_25
4	19	1	9.50	0	1246	0.00	risk_blue_13
4	20	7	0.00	0	1939	5.00	ambig_blue_25
4	21	9	0.00	0	971	65.00	ambig_blue_75
4	22	4	0.00	0	1106	9.50	risk_red_13
4	23	9	0.00	0	1341	34.00	ambig_blue_75
4	24	6	0.00	0	1526	18.00	risk_red_38
4	25	9	65.00	1	1351	0.00	ambig_blue_75
4	26	8	18.00	0	1431	0.00	ambig_blue_50
4	27	5	0.00	0	1580	5.00	risk_red_25
4	28	3	9.50	0	1155	0.00	risk_blue_38
4	29	6	0.00	1	1355	65.00	risk_red_38
4	30	4	0.00	0	1267	34.00	risk_red_13
4	31	8	0.00	1	1678	34.00	ambig_blue_50
4	32	6	0.00	1	1449	34.00	risk_red_38
4	33	7	0.00	1	1748	34.00	ambig_blue_25
4	34	5	0.00	1	1011	65.00	risk_red_25
4	35	8	0.00	1	1714	18.00	ambig_blue_50
4	36	8	0.00	1	979	65.00	ambig_blue_50
4	37	3	5.00	0	1795	0.00	risk_blue_38
4	38	8	34.00	1	1609	0.00	ambig_blue_50
4	39	7	65.00	1	1502	0.00	ambig_blue_25
4	40	4	0.00	0	1224	18.00	risk_red_13
4	41	5	0.00	1	1525	34.00	risk_red_25
4	42	8	9.50	0	1462	0.00	ambig_blue_50
4	43	9	0.00	0	1370	5.00	ambig_blue_75
4	44	9	0.00	0	1442	9.50	ambig_blue_75
4	45	7	18.00	0	1022	0.00	ambig_blue_25
4	46	7	0.00	1	1308	65.00	ambig_blue_25
4	47	2	65.00	1	1398	0.00	risk_blue_25
4	48	1	5.00	0	1244	0.00	risk_blue_13
4	49	4	0.00	0	1568	5.00	risk_red_13
4	50	7	5.00	0	1423	0.00	ambig_blue_25
4	51	6	0.00	0	1269	5.00	risk_red_38
4	52	1	34.00	1	1200	0.00	risk_blue_13
4	53	8	0.00	0	1174	9.50	ambig_blue_50
4	54	6	0.00	0	1454	9.50	risk_red_38
4	55	7	0.00	0	1722	18.00	ambig_blue_25
4	56	7	9.50	0	2962	0.00	ambig_blue_25
4	57	5	0.00	0	1944	18.00	risk_red_25
4	58	9	34.00	0	2983	0.00	ambig_blue_75
4	59	8	0.00	0	1732	5.00	ambig_blue_50
4	60	9	5.00	0	1420	0.00	ambig_blue_75
6	1	9	18.00	0	2135	0.00	ambig_blue_75
6	2	8	5.00	0	2358	0.00	ambig_blue_50
6	3	7	18.00	0	2453	0.00	ambig_blue_25
6	4	6	0.00	1	1559	18.00	risk_red_38
6	5	7	0.00	0	1549	5.00	ambig_blue_25
6	6	1	9.50	0	1141	0.00	risk_blue_13
6	7	4	0.00	1	1638	65.00	risk_red_13
6	8	8	18.00	0	1122	0.00	ambig_blue_50
6	9	2	5.00	0	1620	0.00	risk_blue_25
6	10	7	0.00	0	1705	18.00	ambig_blue_25
6	11	9	34.00	0	1650	0.00	ambig_blue_75
6	12	5	0.00	0	1670	18.00	risk_red_25
6	13	8	0.00	1	897	65.00	ambig_blue_50
6	14	7	34.00	1	1428	0.00	ambig_blue_25
6	15	3	18.00	0	1657	0.00	risk_blue_38
6	16	6	0.00	0	1861	5.00	risk_red_38
6	17	7	65.00	1	952	0.00	ambig_blue_25
6	18	9	0.00	0	1648	65.00	ambig_blue_75
6	19	4	0.00	0	1580	18.00	risk_red_13
6	20	1	34.00	0	1627	0.00	risk_blue_13
6	21	5	0.00	0	1584	5.00	risk_red_25
6	22	6	0.00	1	1797	34.00	risk_red_38
6	23	4	0.00	0	2116	34.00	risk_red_13
6	24	8	34.00	1	1628	0.00	ambig_blue_50
6	25	8	9.50	0	1185	0.00	ambig_blue_50
6	26	3	5.00	0	1976	0.00	risk_blue_38
6	27	8	0.00	0	1070	5.00	ambig_blue_50
6	28	7	0.00	0	1482	9.50	ambig_blue_25
6	29	8	65.00	1	1060	0.00	ambig_blue_50
6	30	9	65.00	1	1257	0.00	ambig_blue_75
6	31	1	65.00	1	1989	0.00	risk_blue_13
6	32	6	0.00	1	1578	65.00	risk_red_38
6	33	9	0.00	0	1209	5.00	ambig_blue_75
6	34	2	18.00	0	2135	0.00	risk_blue_25
6	35	1	18.00	0	1591	0.00	risk_blue_13
6	36	2	34.00	1	1845	0.00	risk_blue_25
6	37	9	5.00	0	1201	0.00	ambig_blue_75
6	38	8	0.00	0	1367	9.50	ambig_blue_50
6	39	8	0.00	0	1877	18.00	ambig_blue_50
6	40	2	65.00	1	1352	0.00	risk_blue_25
6	41	9	9.50	0	1120	0.00	ambig_blue_75
6	42	5	0.00	1	2050	34.00	risk_red_25
6	43	7	0.00	1	2980	34.00	ambig_blue_25
6	44	2	9.50	0	1417	0.00	risk_blue_25
6	45	3	34.00	1	1286	0.00	risk_blue_38
6	46	4	0.00	0	1009	5.00	risk_red_13
6	47	6	0.00	0	1136	9.50	risk_red_38
6	48	7	5.00	0	1321	0.00	ambig_blue_25
6	49	5	0.00	1	1274	65.00	risk_red_25
6	50	7	0.00	1	981	65.00	ambig_blue_25
6	51	9	0.00	0	1373	34.00	ambig_blue_75
6	52	9	0.00	0	1004	9.50	ambig_blue_75
6	53	8	0.00	1	913	34.00	ambig_blue_50
6	54	7	9.50	0	1133	0.00	ambig_blue_25
6	55	9	0.00	0	781	18.00	ambig_blue_75
6	56	3	65.00	1	1061	0.00	risk_blue_38
6	57	5	0.00	0	897	9.50	risk_red_25
6	58	1	5.00	0	828	0.00	risk_blue_13
6	59	3	9.50	0	962	0.00	risk_blue_38
6	60	4	0.00	0	1155	9.50	risk_red_13
7	1	6	0.00	0	1356	5.00	risk_red_38
7	2	2	9.50	0	1492	0.00	risk_blue_25
7	3	1	5.00	0	999	0.00	risk_blue_13
7	4	3	65.00	1	1301	0.00	risk_blue_38
7	5	2	18.00	0	1479	0.00	risk_blue_25
7	6	2	65.00	1	1114	0.00	risk_blue_25
7	7	2	34.00	1	1140	0.00	risk_blue_25
7	8	4	0.00	0	1293	18.00	risk_red_13
7	9	1	65.00	0	832	0.00	risk_blue_13
7	10	5	0.00	1	925	65.00	risk_red_25
7	11	7	0.00	1	1502	65.00	ambig_blue_25
7	12	8	9.50	0	1112	0.00	ambig_blue_50
7	13	5	0.00	0	883	9.50	risk_red_25
7	14	4	0.00	1	854	65.00	risk_red_13
7	15	9	0.00	1	1347	65.00	ambig_blue_75
7	16	8	0.00	1	1899	34.00	ambig_blue_50
7	17	8	65.00	1	1156	0.00	ambig_blue_50
7	18	7	18.00	0	1005	0.00	ambig_blue_25
7	19	9	0.00	0	755	18.00	ambig_blue_75
7	20	9	65.00	1	1404	0.00	ambig_blue_75
7	21	6	0.00	0	1162	9.50	risk_red_38
7	22	9	18.00	0	883	0.00	ambig_blue_75
7	23	6	0.00	1	1054	18.00	risk_red_38
7	24	8	0.00	0	1490	9.50	ambig_blue_50
7	25	1	9.50	0	965	0.00	risk_blue_13
7	26	4	0.00	0	1069	5.00	risk_red_13
7	27	4	0.00	1	1304	34.00	risk_red_13
7	28	3	34.00	1	1451	0.00	risk_blue_38
7	29	9	9.50	0	1037	0.00	ambig_blue_75
7	30	1	34.00	0	1059	0.00	risk_blue_13
7	31	9	5.00	0	2543	0.00	ambig_blue_75
7	32	8	0.00	0	1302	5.00	ambig_blue_50
7	33	7	5.00	0	992	0.00	ambig_blue_25
7	34	5	0.00	0	1247	5.00	risk_red_25
7	35	6	0.00	1	1156	34.00	risk_red_38
7	36	5	0.00	1	1436	34.00	risk_red_25
7	37	4	0.00	0	1113	9.50	risk_red_13
7	38	7	0.00	1	1339	34.00	ambig_blue_25
7	39	3	5.00	0	2060	0.00	risk_blue_38
7	40	7	0.00	0	1167	5.00	ambig_blue_25
7	41	3	18.00	0	1982	0.00	risk_blue_38
7	42	6	0.00	1	1844	65.00	risk_red_38
7	43	8	34.00	1	2872	0.00	ambig_blue_50
7	44	3	9.50	0	1000	0.00	risk_blue_38
7	45	7	9.50	0	1278	0.00	ambig_blue_25
7	46	8	18.00	0	1058	0.00	ambig_blue_50
7	47	7	0.00	0	950	9.50	ambig_blue_25
7	48	8	5.00	0	1287	0.00	ambig_blue_50
7	49	1	18.00	0	913	0.00	risk_blue_13
7	50	8	0.00	0	1028	18.00	ambig_blue_50
7	51	9	0.00	0	978	9.50	ambig_blue_75
7	52	9	0.00	0	802	34.00	ambig_blue_75
7	53	2	5.00	0	1001	0.00	risk_blue_25
7	54	5	0.00	0	879	18.00	risk_red_25
7	55	7	0.00	0	1099	18.00	ambig_blue_25
7	56	7	34.00	1	1366	0.00	ambig_blue_25
7	57	9	34.00	1	845	0.00	ambig_blue_75
7	58	8	0.00	1	859	65.00	ambig_blue_50
7	59	9	0.00	0	1647	5.00	ambig_blue_75
7	60	7	65.00	1	1067	0.00	ambig_blue_25
8	1	8	0.00	0	1222	18.00	ambig_blue_50
8	2	6	0.00	0	1219	5.00	risk_red_38
8	3	8	0.00	1	896	65.00	ambig_blue_50
8	4	9	0.00	0	1163	5.00	ambig_blue_75
8	5	7	0.00	0	819	9.50	ambig_blue_25
8	6	4	0.00	1	906	65.00	risk_red_13
8	7	2	9.50	0	1820	0.00	risk_blue_25
8	8	1	5.00	0	745	0.00	risk_blue_13
8	9	2	65.00	1	795	0.00	risk_blue_25
8	10	4	0.00	0	874	5.00	risk_red_13
8	11	8	65.00	1	966	0.00	ambig_blue_50
8	12	7	34.00	1	1366	0.00	ambig_blue_25
8	13	4	0.00	0	1565	34.00	risk_red_13
8	14	3	65.00	1	708	0.00	risk_blue_38
8	15	7	5.00	0	887	0.00	ambig_blue_25
8	16	1	18.00	0	1219	0.00	risk_blue_13
8	17	3	34.00	1	944	0.00	risk_blue_38
8	18	9	0.00	0	946	9.50	ambig_blue_75
8	19	8	9.50	0	923	0.00	ambig_blue_50
8	20	5	0.00	0	1037	18.00	risk_red_25
8	21	9	9.50	0	1066	0.00	ambig_blue_75
8	22	9	65.00	1	1013	0.00	ambig_blue_75
8	23	7	18.00	0	1532	0.00	ambig_blue_25
8	24	6	0.00	0	676	9.50	risk_red_38
8	25	8	0.00	0	1712	5.00	ambig_blue_50
8	26	9	0.00	0	922	65.00	ambig_blue_75
8	27	6	0.00	0	1684	18.00	risk_red_38
8	28	5	0.00	1	886	65.00	risk_red_25
8	29	3	18.00	1	1217	0.00	risk_blue_38
8	30	6	0.00	1	1407	34.00	risk_red_38
8	31	1	9.50	0	1261	0.00	risk_blue_13
8	32	8	18.00	0	1793	0.00	ambig_blue_50
8	33	3	5.00	0	1487	0.00	risk_blue_38
8	34	7	0.00	0	1537	18.00	ambig_blue_25
8	35	5	0.00	1	2810	34.00	risk_red_25
8	36	8	0.00	1	1797	34.00	ambig_blue_50
8	37	9	0.00	0	1467	18.00	ambig_blue_75
8	38	7	9.50	0	1029	0.00	ambig_blue_25
8	39	8	34.00	1	1227	0.00	ambig_blue_50
8	40	2	34.00	1	969	0.00	risk_blue_25
8	41	8	0.00	0	897	9.50	ambig_blue_50
8	42	9	18.00	0	1188	0.00	ambig_blue_75
8	43	9	5.00	0	1067	0.00	ambig_blue_75
8	44	2	18.00	0	1679	0.00	risk_blue_25
8	45	5	0.00	0	1217	5.00	risk_red_25
8	46	9	34.00	0	1503	0.00	ambig_blue_75
8	47	7	0.00	1	1241	65.00	ambig_blue_25
8	48	4	0.00	0	1181	18.00	risk_red_13
8	49	1	65.00	1	1308	0.00	risk_blue_13
8	50	9	0.00	0	2582	34.00	ambig_blue_75
8	51	8	5.00	0	1596	0.00	ambig_blue_50
8	52	6	0.00	1	818	65.00	risk_red_38
8	53	3	9.50	0	1160	0.00	risk_blue_38
8	54	7	65.00	1	897	0.00	ambig_blue_25
8	55	7	0.00	0	1459	5.00	ambig_blue_25
8	56	5	0.00	0	1367	9.50	risk_red_25
8	57	7	0.00	1	1246	34.00	ambig_blue_25
8	58	4	0.00	0	915	9.50	risk_red_13
8	59	2	5.00	0	1141	0.00	risk_blue_25
8	60	1	34.00	0	1558	0.00	risk_blue_13
