# Supplementary material for: Learning about the Ellsberg Paradox reduces, but does not abolish, ambiguity aversion
Source: PLoS One. 2020 Mar 4;15(3):e0228782. doi: 10.1371/journal.pone.0228782 (PMC7055742; doi:10.1371/journal.pone.0228782)
Supplement: S1 Dataset — (ZIP) [file pone.0228782.s009.zip › S1_dataset/EF/1545.txt]

Block	Trial	BagNo	BlueValue	choice.RESP	choice.RT	RedValue	RiskAmbigLevel
2	1	3	65	1	3903	0	risk_blue_38
2	2	8	0	2	0	5	ambig_blue_50
2	3	6	0	1	2614	9.5	risk_red_38
2	4	9	0	1	1744	34	ambig_blue_75
2	5	9	0	1	1549	18	ambig_blue_75
2	6	9	0	1	2693	5	ambig_blue_75
2	7	7	34	1	1525	0	ambig_blue_25
2	8	9	0	1	1264	9.5	ambig_blue_75
2	9	4	0	1	975	18	risk_red_13
2	10	8	0	1	846	34	ambig_blue_50
2	11	8	9.5	1	1300	0	ambig_blue_50
2	12	4	0	1	1821	5	risk_red_13
2	13	5	0	0	3760	9.5	risk_red_25
2	14	4	0	0	2567	34	risk_red_13
2	15	7	5	0	3751	0	ambig_blue_25
2	16	8	34	1	2461	0	ambig_blue_50
2	17	5	0	1	3051	65	risk_red_25
2	18	2	65	1	2102	0	risk_blue_25
2	19	8	18	1	2761	0	ambig_blue_50
2	20	7	0	0	3526	5	ambig_blue_25
2	21	7	65	1	2766	0	ambig_blue_25
2	22	6	0	1	2829	18	risk_red_38
2	23	4	0	1	1234	9.5	risk_red_13
2	24	1	18	0	2402	0	risk_blue_13
2	25	9	18	1	1255	0	ambig_blue_75
2	26	6	0	0	2905	5	risk_red_38
2	27	9	34	1	1582	0	ambig_blue_75
2	28	3	9.5	0	3422	0	risk_blue_38
2	29	7	0	1	3227	9.5	ambig_blue_25
2	30	2	18	0	4379	0	risk_blue_25
2	31	7	0	1	1562	65	ambig_blue_25
2	32	3	34	1	2215	0	risk_blue_38
2	33	1	34	0	2354	0	risk_blue_13
2	34	6	0	1	1282	34	risk_red_38
2	35	8	65	1	1645	0	ambig_blue_50
2	36	5	0	0	2134	5	risk_red_25
2	37	8	0	1	1825	9.5	ambig_blue_50
2	38	9	0	1	1806	65	ambig_blue_75
2	39	3	18	1	1984	0	risk_blue_38
2	40	3	5	0	1871	0	risk_blue_38
2	41	9	65	1	1026	0	ambig_blue_75
2	42	1	9.5	1	1414	0	risk_blue_13
2	43	7	9.5	1	1576	0	ambig_blue_25
2	44	1	5	0	1874	0	risk_blue_13
2	45	2	9.5	0	1888	0	risk_blue_25
2	46	9	9.5	1	2115	0	ambig_blue_75
2	47	9	5	0	1653	0	ambig_blue_75
2	48	6	0	1	1651	65	risk_red_38
2	49	5	0	0	1824	18	risk_red_25
2	50	2	34	1	2568	0	risk_blue_25
2	51	7	18	1	1661	0	ambig_blue_25
2	52	4	0	0	1990	65	risk_red_13
2	53	7	0	1	1041	34	ambig_blue_25
2	54	8	5	0	2122	0	ambig_blue_50
2	55	8	0	1	2325	18	ambig_blue_50
2	56	2	5	0	1317	0	risk_blue_25
2	57	7	0	1	1697	18	ambig_blue_25
2	58	1	65	1	1792	0	risk_blue_13
2	59	8	0	1	1336	65	ambig_blue_50
2	60	5	0	1	1950	34	risk_red_25
3	1	9	34	1	1537	0	ambig_blue_75
3	2	9	18	1	1191	0	ambig_blue_75
3	3	3	65	1	1080	0	risk_blue_38
3	4	7	0	1	1527	18	ambig_blue_25
3	5	2	9.5	0	2166	0	risk_blue_25
3	6	9	9.5	1	928	0	ambig_blue_75
3	7	3	34	1	1261	0	risk_blue_38
3	8	3	18	1	1420	0	risk_blue_38
3	9	5	0	1	1225	34	risk_red_25
3	10	9	5	0	2513	0	ambig_blue_75
3	11	5	0	1	1341	65	risk_red_25
3	12	4	0	1	803	34	risk_red_13
3	13	7	34	1	1729	0	ambig_blue_25
3	14	1	65	1	3059	0	risk_blue_13
3	15	2	34	1	1891	0	risk_blue_25
3	16	4	0	0	2821	65	risk_red_13
3	17	9	0	0	1731	5	ambig_blue_75
3	18	9	0	1	1105	9.5	ambig_blue_75
3	19	9	65	1	1864	0	ambig_blue_75
3	20	4	0	0	2486	18	risk_red_13
3	21	2	5	0	2213	0	risk_blue_25
3	22	8	0	1	1089	65	ambig_blue_50
3	23	1	34	1	1386	0	risk_blue_13
3	24	8	9.5	1	1217	0	ambig_blue_50
3	25	8	5	0	1645	0	ambig_blue_50
3	26	3	5	0	2233	0	risk_blue_38
3	27	7	5	0	1754	0	ambig_blue_25
3	28	8	65	1	1694	0	ambig_blue_50
3	29	1	18	0	1788	0	risk_blue_13
3	30	6	0	0	2805	5	risk_red_38
3	31	7	0	1	1735	34	ambig_blue_25
3	32	1	9.5	0	1869	0	risk_blue_13
3	33	7	0	1	1514	9.5	ambig_blue_25
3	34	8	18	1	2244	0	ambig_blue_50
3	35	8	34	1	1725	0	ambig_blue_50
3	36	9	0	1	2934	18	ambig_blue_75
3	37	2	65	1	1654	0	risk_blue_25
3	38	5	0	0	1953	18	risk_red_25
3	39	6	0	1	1256	65	risk_red_38
3	40	1	5	0	1549	0	risk_blue_13
3	41	7	18	1	1556	0	ambig_blue_25
3	42	4	0	0	2191	5	risk_red_13
3	43	7	9.5	1	1190	0	ambig_blue_25
3	44	8	0	0	2287	18	ambig_blue_50
3	45	7	0	1	1029	65	ambig_blue_25
3	46	6	0	1	2032	34	risk_red_38
3	47	4	0	0	1385	9.5	risk_red_13
3	48	2	18	0	1886	0	risk_blue_25
3	49	6	0	1	2165	9.5	risk_red_38
3	50	6	0	1	2332	18	risk_red_38
3	51	8	0	1	1435	34	ambig_blue_50
3	52	8	0	1	995	9.5	ambig_blue_50
3	53	9	0	1	2711	65	ambig_blue_75
3	54	7	65	1	1174	0	ambig_blue_25
3	55	9	0	1	1349	34	ambig_blue_75
3	56	5	0	0	1812	9.5	risk_red_25
3	57	7	0	0	2940	5	ambig_blue_25
3	58	5	0	0	1689	5	risk_red_25
3	59	3	9.5	0	1904	0	risk_blue_38
3	60	8	0	1	1393	5	ambig_blue_50
4	1	8	18	1	1429	0	ambig_blue_50
4	2	4	0	0	2012	65	risk_red_13
4	3	1	9.5	0	1874	0	risk_blue_13
4	4	1	5	0	1566	0	risk_blue_13
4	5	7	0	1	1445	65	ambig_blue_25
4	6	9	0	1	1321	34	ambig_blue_75
4	7	1	18	0	1545	0	risk_blue_13
4	8	8	0	1	994	34	ambig_blue_50
4	9	1	34	0	1890	0	risk_blue_13
4	10	2	34	1	1941	0	risk_blue_25
4	11	5	0	0	1605	18	risk_red_25
4	12	8	65	1	1206	0	ambig_blue_50
4	13	7	0	1	1189	34	ambig_blue_25
4	14	6	0	0	2296	5	risk_red_38
4	15	3	34	1	1714	0	risk_blue_38
4	16	9	0	1	2537	18	ambig_blue_75
4	17	8	0	0	1535	5	ambig_blue_50
4	18	8	0	1	1214	9.5	ambig_blue_50
4	19	3	65	1	1727	0	risk_blue_38
4	20	4	0	0	1578	9.5	risk_red_13
4	21	9	5	0	3163	0	ambig_blue_75
4	22	7	34	1	1310	0	ambig_blue_25
4	23	5	0	1	1219	65	risk_red_25
4	24	6	0	1	1128	65	risk_red_38
4	25	2	18	1	2333	0	risk_blue_25
4	26	2	5	0	1688	0	risk_blue_25
4	27	5	0	1	2086	9.5	risk_red_25
4	28	3	5	1	2023	0	risk_blue_38
4	29	9	0	1	1333	9.5	ambig_blue_75
4	30	6	0	1	1285	34	risk_red_38
4	31	9	34	1	2978	0	ambig_blue_75
4	32	8	0	1	1120	65	ambig_blue_50
4	33	7	9.5	1	1789	0	ambig_blue_25
4	34	4	0	0	1440	34	risk_red_13
4	35	3	9.5	0	2456	0	risk_blue_38
4	36	9	18	1	1532	0	ambig_blue_75
4	37	6	0	1	2646	18	risk_red_38
4	38	2	9.5	0	1403	0	risk_blue_25
4	39	4	0	0	1666	5	risk_red_13
4	40	8	34	1	1304	0	ambig_blue_50
4	41	9	0	1	1455	65	ambig_blue_75
4	42	6	0	1	1874	9.5	risk_red_38
4	43	9	9.5	1	1486	0	ambig_blue_75
4	44	2	65	1	1372	0	risk_blue_25
4	45	9	65	1	991	0	ambig_blue_75
4	46	7	0	1	1345	9.5	ambig_blue_25
4	47	7	65	1	1151	0	ambig_blue_25
4	48	8	5	0	2618	0	ambig_blue_50
4	49	7	5	0	2615	0	ambig_blue_25
4	50	8	9.5	1	1169	0	ambig_blue_50
4	51	9	0	0	1609	5	ambig_blue_75
4	52	5	0	1	1697	34	risk_red_25
4	53	8	0	1	1821	18	ambig_blue_50
4	54	7	0	0	1916	5	ambig_blue_25
4	55	7	18	1	1183	0	ambig_blue_25
4	56	5	0	0	1929	5	risk_red_25
4	57	3	18	1	1613	0	risk_blue_38
4	58	1	65	0	1856	0	risk_blue_13
4	59	7	0	1	1182	18	ambig_blue_25
4	60	4	0	0	1453	18	risk_red_13
6	1	7	0	0	3135	5	ambig_blue_25
6	2	7	0	1	1220	9.5	ambig_blue_25
6	3	7	0	1	1312	65	ambig_blue_25
6	4	4	0	0	1279	34	risk_red_13
6	5	8	5	0	1375	0	ambig_blue_50
6	6	3	5	0	2159	0	risk_blue_38
6	7	3	18	1	1290	0	risk_blue_38
6	8	7	0	1	952	34	ambig_blue_25
6	9	8	34	1	982	0	ambig_blue_50
6	10	8	65	1	798	0	ambig_blue_50
6	11	9	0	0	1422	9.5	ambig_blue_75
6	12	9	5	0	1244	0	ambig_blue_75
6	13	7	5	0	1164	0	ambig_blue_25
6	14	7	0	1	1119	18	ambig_blue_25
6	15	7	9.5	1	1055	0	ambig_blue_25
6	16	5	0	0	1126	9.5	risk_red_25
6	17	5	0	0	936	5	risk_red_25
6	18	8	0	1	1289	65	ambig_blue_50
6	19	2	18	0	915	0	risk_blue_25
6	20	9	0	1	799	34	ambig_blue_75
6	21	1	18	0	2278	0	risk_blue_13
6	22	3	65	1	1081	0	risk_blue_38
6	23	4	0	0	1202	5	risk_red_13
6	24	9	0	0	1923	5	ambig_blue_75
6	25	7	18	1	1154	0	ambig_blue_25
6	26	1	34	0	1085	0	risk_blue_13
6	27	6	0	1	1268	18	risk_red_38
6	28	8	18	1	1302	0	ambig_blue_50
6	29	1	65	0	866	0	risk_blue_13
6	30	9	0	1	1127	65	ambig_blue_75
6	31	2	9.5	0	1394	0	risk_blue_25
6	32	6	0	1	742	34	risk_red_38
6	33	9	0	0	1958	18	ambig_blue_75
6	34	7	34	1	1379	0	ambig_blue_25
6	35	9	18	0	1700	0	ambig_blue_75
6	36	6	0	1	1100	65	risk_red_38
6	37	6	0	1	1035	9.5	risk_red_38
6	38	5	0	1	1156	65	risk_red_25
6	39	1	9.5	0	1092	0	risk_blue_13
6	40	9	34	1	1190	0	ambig_blue_75
6	41	9	9.5	0	2786	0	ambig_blue_75
6	42	4	0	0	1070	18	risk_red_13
6	43	1	5	0	1571	0	risk_blue_13
6	44	2	5	0	2776	0	risk_blue_25
6	45	8	0	0	917	5	ambig_blue_50
6	46	9	65	1	1599	0	ambig_blue_75
6	47	7	65	1	1336	0	ambig_blue_25
6	48	6	0	0	2575	5	risk_red_38
6	49	5	0	1	1315	34	risk_red_25
6	50	8	0	1	1209	9.5	ambig_blue_50
6	51	8	0	1	630	18	ambig_blue_50
6	52	8	9.5	1	1185	0	ambig_blue_50
6	53	4	0	0	1386	65	risk_red_13
6	54	5	0	0	1053	18	risk_red_25
6	55	2	34	1	1242	0	risk_blue_25
6	56	3	9.5	0	2496	0	risk_blue_38
6	57	8	0	1	787	34	ambig_blue_50
6	58	3	34	1	1206	0	risk_blue_38
6	59	4	0	0	810	9.5	risk_red_13
6	60	2	65	1	999	0	risk_blue_25
7	1	4	0	0	1196	65	risk_red_13
7	2	3	9.5	1	1079	0	risk_blue_38
7	3	5	0	0	721	18	risk_red_25
7	4	2	34	1	1383	0	risk_blue_25
7	5	8	9.5	1	910	0	ambig_blue_50
7	6	4	0	0	840	9.5	risk_red_13
7	7	4	0	0	1451	5	risk_red_13
7	8	3	18	1	1806	0	risk_blue_38
7	9	8	34	1	1198	0	ambig_blue_50
7	10	2	65	1	1322	0	risk_blue_25
7	11	9	0	0	1297	9.5	ambig_blue_75
7	12	9	18	1	1599	0	ambig_blue_75
7	13	7	34	1	958	0	ambig_blue_25
7	14	9	0	0	998	5	ambig_blue_75
7	15	3	34	1	956	0	risk_blue_38
7	16	1	34	0	1167	0	risk_blue_13
7	17	8	0	1	796	34	ambig_blue_50
7	18	7	18	1	2119	0	ambig_blue_25
7	19	4	0	0	1576	18	risk_red_13
7	20	7	65	1	924	0	ambig_blue_25
7	21	8	18	1	968	0	ambig_blue_50
7	22	9	5	0	1948	0	ambig_blue_75
7	23	7	0	0	1853	5	ambig_blue_25
7	24	5	0	0	1290	5	risk_red_25
7	25	7	0	1	1738	9.5	ambig_blue_25
7	26	4	0	0	1798	34	risk_red_13
7	27	2	9.5	0	1281	0	risk_blue_25
7	28	7	5	1	1755	0	ambig_blue_25
7	29	7	0	1	1257	18	ambig_blue_25
7	30	8	0	0	1271	9.5	ambig_blue_50
7	31	9	34	1	1734	0	ambig_blue_75
7	32	5	0	1	1316	34	risk_red_25
7	33	9	0	0	1489	18	ambig_blue_75
7	34	8	0	1	873	65	ambig_blue_50
7	35	6	0	1	1214	9.5	risk_red_38
7	36	6	0	1	1101	65	risk_red_38
7	37	6	0	1	1232	18	risk_red_38
7	38	7	9.5	1	1559	0	ambig_blue_25
7	39	9	9.5	0	1767	0	ambig_blue_75
7	40	3	65	1	1139	0	risk_blue_38
7	41	2	5	0	1222	0	risk_blue_25
7	42	8	0	1	676	18	ambig_blue_50
7	43	9	0	1	1044	65	ambig_blue_75
7	44	7	0	1	1264	34	ambig_blue_25
7	45	9	65	1	1881	0	ambig_blue_75
7	46	5	0	1	906	65	risk_red_25
7	47	9	0	1	1190	34	ambig_blue_75
7	48	6	0	0	2514	5	risk_red_38
7	49	8	65	1	1003	0	ambig_blue_50
7	50	1	65	0	1098	0	risk_blue_13
7	51	6	0	1	682	34	risk_red_38
7	52	8	5	0	1468	0	ambig_blue_50
7	53	2	18	0	1237	0	risk_blue_25
7	54	1	9.5	0	1080	0	risk_blue_13
7	55	8	0	0	1149	5	ambig_blue_50
7	56	1	18	0	1089	0	risk_blue_13
7	57	7	0	1	1500	65	ambig_blue_25
7	58	3	5	0	1406	0	risk_blue_38
7	59	5	0	0	2498	9.5	risk_red_25
7	60	1	5	0	1557	0	risk_blue_13
8	1	7	0	1	1220	9.5	ambig_blue_25
8	2	4	0	0	1411	5	risk_red_13
8	3	9	0	0	1633	5	ambig_blue_75
8	4	9	9.5	1	1124	0	ambig_blue_75
8	5	8	0	1	713	34	ambig_blue_50
8	6	1	5	0	813	0	risk_blue_13
8	7	7	5	1	678	0	ambig_blue_25
8	8	6	0	1	905	34	risk_red_38
8	9	6	0	1	1010	9.5	risk_red_38
8	10	8	0	1	1403	18	ambig_blue_50
8	11	8	0	1	1078	65	ambig_blue_50
8	12	9	0	1	763	65	ambig_blue_75
8	13	4	0	0	1032	65	risk_red_13
8	14	2	34	1	914	0	risk_blue_25
8	15	2	65	1	2052	0	risk_blue_25
8	16	7	9.5	1	1624	0	ambig_blue_25
8	17	5	0	0	1599	18	risk_red_25
8	18	1	18	0	1231	0	risk_blue_13
8	19	9	5	0	1222	0	ambig_blue_75
8	20	1	9.5	0	1071	0	risk_blue_13
8	21	8	9.5	1	1288	0	ambig_blue_50
8	22	8	34	0	914	0	ambig_blue_50
8	23	4	0	0	723	18	risk_red_13
8	24	2	18	1	1362	0	risk_blue_25
8	25	9	65	1	1312	0	ambig_blue_75
8	26	8	0	0	1412	5	ambig_blue_50
8	27	7	18	1	1001	0	ambig_blue_25
8	28	6	0	1	1194	65	risk_red_38
8	29	1	34	0	805	0	risk_blue_13
8	30	2	5	0	1385	0	risk_blue_25
8	31	3	65	1	1107	0	risk_blue_38
8	32	3	34	1	717	0	risk_blue_38
8	33	5	0	0	1552	5	risk_red_25
8	34	8	0	1	1031	9.5	ambig_blue_50
8	35	9	34	1	1041	0	ambig_blue_75
8	36	2	9.5	0	1430	0	risk_blue_25
8	37	7	0	1	1065	34	ambig_blue_25
8	38	9	0	1	1007	9.5	ambig_blue_75
8	39	3	5	0	1069	0	risk_blue_38
8	40	5	0	1	945	9.5	risk_red_25
8	41	7	0	1	1062	18	ambig_blue_25
8	42	1	65	0	1776	0	risk_blue_13
8	43	5	0	1	943	65	risk_red_25
8	44	9	18	1	1242	0	ambig_blue_75
8	45	9	0	1	914	34	ambig_blue_75
8	46	7	0	0	1312	5	ambig_blue_25
8	47	3	18	1	827	0	risk_blue_38
8	48	7	0	1	676	65	ambig_blue_25
8	49	4	0	0	988	9.5	risk_red_13
8	50	8	18	1	819	0	ambig_blue_50
8	51	6	0	1	868	18	risk_red_38
8	52	3	9.5	1	1638	0	risk_blue_38
8	53	7	65	1	1240	0	ambig_blue_25
8	54	7	34	1	2281	0	ambig_blue_25
8	55	9	0	1	1538	18	ambig_blue_75
8	56	4	0	0	1119	34	risk_red_13
8	57	8	5	0	1748	0	ambig_blue_50
8	58	8	65	1	1427	0	ambig_blue_50
8	59	6	0	0	1790	5	risk_red_38
8	60	5	0	1	1000	34	risk_red_25
