# Supplementary material for: Learning about the Ellsberg Paradox reduces, but does not abolish, ambiguity aversion
Source: PLoS One. 2020 Mar 4;15(3):e0228782. doi: 10.1371/journal.pone.0228782 (PMC7055742; doi:10.1371/journal.pone.0228782)
Supplement: S1 Dataset — (ZIP) [file pone.0228782.s009.zip › S1_dataset/EF/1546.txt]

Block	Trial	BagNo	BlueValue	choice.RESP	choice.RT	RedValue	RiskAmbigLevel
2	1	2	5.00	0	3740	0.00	risk_blue_25
2	2	4	0.00	0	3437	18.00	risk_red_13
2	3	2	34.00	0	3161	0.00	risk_blue_25
2	4	7	0.00	1	3634	5.00	ambig_blue_25
2	5	9	0.00	1	3271	9.50	ambig_blue_75
2	6	7	9.50	1	2962	0.00	ambig_blue_25
2	7	6	0.00	1	3771	34.00	risk_red_38
2	8	8	0.00	0	3122	5.00	ambig_blue_50
2	9	3	18.00	1	2387	0.00	risk_blue_38
2	10	4	0.00	0	2587	9.50	risk_red_13
2	11	5	0.00	0	2722	5.00	risk_red_25
2	12	7	0.00	1	2556	65.00	ambig_blue_25
2	13	9	0.00	1	2445	34.00	ambig_blue_75
2	14	6	0.00	1	3091	18.00	risk_red_38
2	15	7	5.00	1	3525	0.00	ambig_blue_25
2	16	1	18.00	0	2311	0.00	risk_blue_13
2	17	2	18.00	0	3274	0.00	risk_blue_25
2	18	7	18.00	1	2565	0.00	ambig_blue_25
2	19	9	9.50	1	2062	0.00	ambig_blue_75
2	20	8	0.00	1	2315	18.00	ambig_blue_50
2	21	7	34.00	1	1902	0.00	ambig_blue_25
2	22	4	0.00	0	2794	5.00	risk_red_13
2	23	3	34.00	0	2513	0.00	risk_blue_38
2	24	1	9.50	0	2020	0.00	risk_blue_13
2	25	5	0.00	0	1738	9.50	risk_red_25
2	26	6	0.00	1	2133	65.00	risk_red_38
2	27	8	0.00	1	2239	9.50	ambig_blue_50
2	28	8	0.00	1	2501	34.00	ambig_blue_50
2	29	3	9.50	1	2904	0.00	risk_blue_38
2	30	1	34.00	0	2523	0.00	risk_blue_13
2	31	4	0.00	0	1965	65.00	risk_red_13
2	32	9	34.00	1	2134	0.00	ambig_blue_75
2	33	8	5.00	1	2441	0.00	ambig_blue_50
2	34	8	0.00	1	2750	65.00	ambig_blue_50
2	35	5	0.00	0	2712	34.00	risk_red_25
2	36	8	65.00	1	1914	0.00	ambig_blue_50
2	37	9	0.00	1	2198	65.00	ambig_blue_75
2	38	2	9.50	0	3286	0.00	risk_blue_25
2	39	1	65.00	0	2401	0.00	risk_blue_13
2	40	5	0.00	0	2208	18.00	risk_red_25
2	41	5	0.00	0	1847	65.00	risk_red_25
2	42	7	0.00	1	1837	9.50	ambig_blue_25
2	43	9	65.00	1	1819	0.00	ambig_blue_75
2	44	7	65.00	1	1706	0.00	ambig_blue_25
2	45	9	18.00	1	2813	0.00	ambig_blue_75
2	46	8	9.50	1	1564	0.00	ambig_blue_50
2	47	3	65.00	1	2918	0.00	risk_blue_38
2	48	8	34.00	0	2128	0.00	ambig_blue_50
2	49	6	0.00	1	2219	5.00	risk_red_38
2	50	7	0.00	1	2201	34.00	ambig_blue_25
2	51	2	65.00	0	3545	0.00	risk_blue_25
2	52	9	5.00	0	2514	0.00	ambig_blue_75
2	53	6	0.00	1	3292	9.50	risk_red_38
2	54	1	5.00	0	2607	0.00	risk_blue_13
2	55	8	18.00	1	2878	0.00	ambig_blue_50
2	56	9	0.00	0	3330	5.00	ambig_blue_75
2	57	3	5.00	0	4139	0.00	risk_blue_38
2	58	9	0.00	1	2259	18.00	ambig_blue_75
2	59	4	0.00	0	2712	34.00	risk_red_13
2	60	7	0.00	1	2803	18.00	ambig_blue_25
3	1	8	0.00	0	3305	5.00	ambig_blue_50
3	2	5	0.00	0	3083	9.50	risk_red_25
3	3	4	0.00	0	1695	65.00	risk_red_13
3	4	9	5.00	0	2323	0.00	ambig_blue_75
3	5	4	0.00	0	2029	18.00	risk_red_13
3	6	7	0.00	1	2372	18.00	ambig_blue_25
3	7	3	34.00	0	3924	0.00	risk_blue_38
3	8	9	9.50	1	1789	0.00	ambig_blue_75
3	9	5	0.00	0	1877	5.00	risk_red_25
3	10	1	34.00	0	1842	0.00	risk_blue_13
3	11	9	34.00	0	2632	0.00	ambig_blue_75
3	12	3	9.50	0	2518	0.00	risk_blue_38
3	13	8	9.50	1	2905	0.00	ambig_blue_50
3	14	7	0.00	1	1628	9.50	ambig_blue_25
3	15	1	9.50	0	1811	0.00	risk_blue_13
3	16	4	0.00	0	2930	5.00	risk_red_13
3	17	2	65.00	0	1980	0.00	risk_blue_25
3	18	6	0.00	0	2836	9.50	risk_red_38
3	19	1	18.00	0	2066	0.00	risk_blue_13
3	20	7	0.00	0	2927	5.00	ambig_blue_25
3	21	8	0.00	1	3584	9.50	ambig_blue_50
3	22	1	65.00	0	2175	0.00	risk_blue_13
3	23	9	18.00	1	2903	0.00	ambig_blue_75
3	24	4	0.00	0	2362	9.50	risk_red_13
3	25	6	0.00	0	2827	18.00	risk_red_38
3	26	1	5.00	0	2057	0.00	risk_blue_13
3	27	8	0.00	1	3054	34.00	ambig_blue_50
3	28	7	0.00	1	1954	34.00	ambig_blue_25
3	29	9	65.00	0	2252	0.00	ambig_blue_75
3	30	8	0.00	1	2433	18.00	ambig_blue_50
3	31	9	0.00	1	2703	9.50	ambig_blue_75
3	32	8	34.00	1	2314	0.00	ambig_blue_50
3	33	2	34.00	0	2293	0.00	risk_blue_25
3	34	3	5.00	0	2968	0.00	risk_blue_38
3	35	9	0.00	1	1897	18.00	ambig_blue_75
3	36	2	9.50	0	1549	0.00	risk_blue_25
3	37	8	65.00	1	1991	0.00	ambig_blue_50
3	38	4	0.00	0	1791	34.00	risk_red_13
3	39	9	0.00	1	1911	65.00	ambig_blue_75
3	40	7	65.00	1	1723	0.00	ambig_blue_25
3	41	7	0.00	1	1950	65.00	ambig_blue_25
3	42	2	5.00	0	2584	0.00	risk_blue_25
3	43	5	0.00	0	2160	18.00	risk_red_25
3	44	7	18.00	1	2465	0.00	ambig_blue_25
3	45	6	0.00	0	2566	5.00	risk_red_38
3	46	7	34.00	1	2031	0.00	ambig_blue_25
3	47	9	0.00	1	1781	34.00	ambig_blue_75
3	48	7	9.50	1	3198	0.00	ambig_blue_25
3	49	6	0.00	0	2797	34.00	risk_red_38
3	50	8	0.00	1	1700	65.00	ambig_blue_50
3	51	8	18.00	1	2049	0.00	ambig_blue_50
3	52	2	18.00	0	2967	0.00	risk_blue_25
3	53	8	5.00	0	2487	0.00	ambig_blue_50
3	54	5	0.00	0	2378	65.00	risk_red_25
3	55	5	0.00	0	2155	34.00	risk_red_25
3	56	6	0.00	1	1972	65.00	risk_red_38
3	57	7	5.00	0	2157	0.00	ambig_blue_25
3	58	3	18.00	0	2486	0.00	risk_blue_38
3	59	3	65.00	0	2297	0.00	risk_blue_38
3	60	9	0.00	0	1901	5.00	ambig_blue_75
4	1	8	0.00	1	2233	18.00	ambig_blue_50
4	2	6	0.00	0	2344	9.50	risk_red_38
4	3	3	65.00	1	2953	0.00	risk_blue_38
4	4	2	65.00	0	1881	0.00	risk_blue_25
4	5	7	0.00	1	1733	65.00	ambig_blue_25
4	6	1	18.00	0	1360	0.00	risk_blue_13
4	7	5	0.00	0	1850	18.00	risk_red_25
4	8	8	34.00	1	1840	0.00	ambig_blue_50
4	9	9	0.00	0	1782	5.00	ambig_blue_75
4	10	8	0.00	1	1823	34.00	ambig_blue_50
4	11	8	18.00	1	1790	0.00	ambig_blue_50
4	12	7	34.00	1	1910	0.00	ambig_blue_25
4	13	8	0.00	1	1330	9.50	ambig_blue_50
4	14	9	18.00	1	2549	0.00	ambig_blue_75
4	15	8	65.00	1	1839	0.00	ambig_blue_50
4	16	7	0.00	1	1533	18.00	ambig_blue_25
4	17	3	18.00	0	2424	0.00	risk_blue_38
4	18	4	0.00	0	1854	34.00	risk_red_13
4	19	7	65.00	1	1555	0.00	ambig_blue_25
4	20	9	0.00	1	2005	65.00	ambig_blue_75
4	21	8	9.50	1	2133	0.00	ambig_blue_50
4	22	4	0.00	0	2071	65.00	risk_red_13
4	23	7	0.00	0	1916	5.00	ambig_blue_25
4	24	5	0.00	0	1903	34.00	risk_red_25
4	25	7	0.00	1	1402	34.00	ambig_blue_25
4	26	8	0.00	1	1402	65.00	ambig_blue_50
4	27	3	5.00	0	1914	0.00	risk_blue_38
4	28	1	9.50	0	1598	0.00	risk_blue_13
4	29	7	5.00	0	1550	0.00	ambig_blue_25
4	30	8	5.00	0	2272	0.00	ambig_blue_50
4	31	9	65.00	1	2405	0.00	ambig_blue_75
4	32	9	0.00	0	3156	18.00	ambig_blue_75
4	33	7	18.00	1	1836	0.00	ambig_blue_25
4	34	7	0.00	1	1826	9.50	ambig_blue_25
4	35	1	65.00	0	1657	0.00	risk_blue_13
4	36	9	34.00	1	1767	0.00	ambig_blue_75
4	37	7	9.50	1	2624	0.00	ambig_blue_25
4	38	2	5.00	0	1910	0.00	risk_blue_25
4	39	5	0.00	0	1570	9.50	risk_red_25
4	40	5	0.00	0	1875	65.00	risk_red_25
4	41	4	0.00	0	2535	9.50	risk_red_13
4	42	9	0.00	1	2393	34.00	ambig_blue_75
4	43	2	9.50	0	2720	0.00	risk_blue_25
4	44	9	0.00	0	2418	9.50	ambig_blue_75
4	45	3	34.00	0	2361	0.00	risk_blue_38
4	46	1	5.00	0	1810	0.00	risk_blue_13
4	47	6	0.00	0	2785	5.00	risk_red_38
4	48	1	34.00	0	3081	0.00	risk_blue_13
4	49	4	0.00	0	1957	18.00	risk_red_13
4	50	6	0.00	1	2334	65.00	risk_red_38
4	51	5	0.00	0	4231	5.00	risk_red_25
4	52	3	9.50	1	2052	0.00	risk_blue_38
4	53	6	0.00	1	1889	34.00	risk_red_38
4	54	2	34.00	0	2157	0.00	risk_blue_25
4	55	6	0.00	1	2662	18.00	risk_red_38
4	56	8	0.00	0	2187	5.00	ambig_blue_50
4	57	9	5.00	0	1651	0.00	ambig_blue_75
4	58	2	18.00	0	2129	0.00	risk_blue_25
4	59	4	0.00	0	1563	5.00	risk_red_13
4	60	9	9.50	1	2085	0.00	ambig_blue_75
6	1	1	5.00	0	3526	0.00	risk_blue_13
6	2	5	0.00	0	2871	5.00	risk_red_25
6	3	4	0.00	0	3307	34.00	risk_red_13
6	4	1	18.00	0	2397	0.00	risk_blue_13
6	5	7	34.00	1	2381	0.00	ambig_blue_25
6	6	6	0.00	0	2173	5.00	risk_red_38
6	7	9	34.00	1	2205	0.00	ambig_blue_75
6	8	7	65.00	1	1789	0.00	ambig_blue_25
6	9	8	0.00	1	1861	34.00	ambig_blue_50
6	10	9	18.00	1	1778	0.00	ambig_blue_75
6	11	5	0.00	0	2267	18.00	risk_red_25
6	12	6	0.00	1	3208	34.00	risk_red_38
6	13	9	5.00	0	2046	0.00	ambig_blue_75
6	14	6	0.00	1	2844	18.00	risk_red_38
6	15	7	18.00	1	1873	0.00	ambig_blue_25
6	16	1	9.50	0	2021	0.00	risk_blue_13
6	17	8	9.50	1	2292	0.00	ambig_blue_50
6	18	2	5.00	0	1888	0.00	risk_blue_25
6	19	8	18.00	1	1620	0.00	ambig_blue_50
6	20	9	0.00	1	1843	34.00	ambig_blue_75
6	21	7	0.00	1	1393	18.00	ambig_blue_25
6	22	4	0.00	0	1601	18.00	risk_red_13
6	23	6	0.00	1	2425	9.50	risk_red_38
6	24	6	0.00	1	1751	65.00	risk_red_38
6	25	2	65.00	0	2617	0.00	risk_blue_25
6	26	3	34.00	1	1560	0.00	risk_blue_38
6	27	5	0.00	0	2225	34.00	risk_red_25
6	28	7	5.00	0	1936	0.00	ambig_blue_25
6	29	8	0.00	0	3594	5.00	ambig_blue_50
6	30	3	65.00	1	2504	0.00	risk_blue_38
6	31	2	34.00	0	1363	0.00	risk_blue_25
6	32	8	0.00	1	1365	18.00	ambig_blue_50
6	33	5	0.00	0	1687	9.50	risk_red_25
6	34	9	0.00	1	1491	9.50	ambig_blue_75
6	35	2	18.00	0	2952	0.00	risk_blue_25
6	36	8	34.00	1	1057	0.00	ambig_blue_50
6	37	1	34.00	0	1047	0.00	risk_blue_13
6	38	2	9.50	0	1182	0.00	risk_blue_25
6	39	1	65.00	0	1567	0.00	risk_blue_13
6	40	3	9.50	1	1609	0.00	risk_blue_38
6	41	4	0.00	0	1305	65.00	risk_red_13
6	42	9	65.00	1	1181	0.00	ambig_blue_75
6	43	7	0.00	1	1670	34.00	ambig_blue_25
6	44	8	0.00	1	1779	9.50	ambig_blue_50
6	45	3	5.00	0	2260	0.00	risk_blue_38
6	46	8	5.00	0	2033	0.00	ambig_blue_50
6	47	7	0.00	0	2144	5.00	ambig_blue_25
6	48	9	0.00	1	2450	18.00	ambig_blue_75
6	49	9	0.00	1	1967	65.00	ambig_blue_75
6	50	9	9.50	1	2113	0.00	ambig_blue_75
6	51	4	0.00	0	2948	5.00	risk_red_13
6	52	5	0.00	0	3301	65.00	risk_red_25
6	53	8	65.00	1	1704	0.00	ambig_blue_50
6	54	8	0.00	1	2259	65.00	ambig_blue_50
6	55	7	0.00	1	1448	65.00	ambig_blue_25
6	56	3	18.00	1	2199	0.00	risk_blue_38
6	57	4	0.00	0	3207	9.50	risk_red_13
6	58	7	0.00	1	1661	9.50	ambig_blue_25
6	59	9	0.00	0	2490	5.00	ambig_blue_75
6	60	7	9.50	1	1774	0.00	ambig_blue_25
7	1	7	0.00	1	1482	18.00	ambig_blue_25
7	2	9	0.00	1	1495	34.00	ambig_blue_75
7	3	8	34.00	1	1612	0.00	ambig_blue_50
7	4	9	0.00	1	2219	65.00	ambig_blue_75
7	5	9	65.00	1	1497	0.00	ambig_blue_75
7	6	9	0.00	1	1366	9.50	ambig_blue_75
7	7	1	9.50	0	1360	0.00	risk_blue_13
7	8	3	9.50	1	1386	0.00	risk_blue_38
7	9	8	0.00	1	1970	34.00	ambig_blue_50
7	10	7	9.50	1	1531	0.00	ambig_blue_25
7	11	3	34.00	1	1766	0.00	risk_blue_38
7	12	9	5.00	0	1631	0.00	ambig_blue_75
7	13	2	5.00	0	1630	0.00	risk_blue_25
7	14	8	9.50	1	1917	0.00	ambig_blue_50
7	15	2	9.50	0	1729	0.00	risk_blue_25
7	16	2	34.00	0	1612	0.00	risk_blue_25
7	17	9	0.00	0	1691	5.00	ambig_blue_75
7	18	5	0.00	0	2256	9.50	risk_red_25
7	19	2	65.00	0	1621	0.00	risk_blue_25
7	20	5	0.00	0	1932	34.00	risk_red_25
7	21	7	18.00	1	1303	0.00	ambig_blue_25
7	22	1	18.00	0	1946	0.00	risk_blue_13
7	23	4	0.00	0	1685	5.00	risk_red_13
7	24	1	5.00	0	1601	0.00	risk_blue_13
7	25	7	5.00	0	1425	0.00	ambig_blue_25
7	26	2	18.00	0	1336	0.00	risk_blue_25
7	27	8	18.00	1	1387	0.00	ambig_blue_50
7	28	4	0.00	0	972	18.00	risk_red_13
7	29	5	0.00	0	1749	5.00	risk_red_25
7	30	7	0.00	1	1247	9.50	ambig_blue_25
7	31	6	0.00	1	1454	9.50	risk_red_38
7	32	5	0.00	0	1220	18.00	risk_red_25
7	33	4	0.00	0	1323	34.00	risk_red_13
7	34	3	18.00	1	1303	0.00	risk_blue_38
7	35	7	0.00	1	1267	65.00	ambig_blue_25
7	36	1	34.00	0	1177	0.00	risk_blue_13
7	37	8	0.00	1	1522	18.00	ambig_blue_50
7	38	7	0.00	1	1149	34.00	ambig_blue_25
7	39	1	65.00	0	1624	0.00	risk_blue_13
7	40	9	9.50	1	1351	0.00	ambig_blue_75
7	41	4	0.00	0	1809	65.00	risk_red_13
7	42	9	0.00	1	1272	18.00	ambig_blue_75
7	43	6	0.00	1	1150	65.00	risk_red_38
7	44	7	65.00	1	1377	0.00	ambig_blue_25
7	45	4	0.00	0	1226	9.50	risk_red_13
7	46	8	0.00	1	1177	9.50	ambig_blue_50
7	47	7	0.00	1	1067	5.00	ambig_blue_25
7	48	8	65.00	1	1585	0.00	ambig_blue_50
7	49	3	65.00	1	2417	0.00	risk_blue_38
7	50	9	34.00	1	1920	0.00	ambig_blue_75
7	51	6	0.00	1	2043	34.00	risk_red_38
7	52	8	0.00	0	1913	5.00	ambig_blue_50
7	53	5	0.00	0	1348	65.00	risk_red_25
7	54	8	5.00	0	1479	0.00	ambig_blue_50
7	55	3	5.00	0	1676	0.00	risk_blue_38
7	56	9	18.00	1	1177	0.00	ambig_blue_75
7	57	8	0.00	1	1401	65.00	ambig_blue_50
7	58	6	0.00	1	1521	18.00	risk_red_38
7	59	7	34.00	1	1172	0.00	ambig_blue_25
7	60	6	0.00	0	1478	5.00	risk_red_38
8	1	3	34.00	1	1747	0.00	risk_blue_38
8	2	8	9.50	1	1334	0.00	ambig_blue_50
8	3	3	65.00	1	1209	0.00	risk_blue_38
8	4	8	0.00	1	1969	34.00	ambig_blue_50
8	5	5	0.00	0	1578	34.00	risk_red_25
8	6	7	34.00	1	1475	0.00	ambig_blue_25
8	7	9	0.00	1	1296	34.00	ambig_blue_75
8	8	7	0.00	1	1724	18.00	ambig_blue_25
8	9	7	5.00	0	1943	0.00	ambig_blue_25
8	10	5	0.00	0	1593	5.00	risk_red_25
8	11	2	9.50	0	1250	0.00	risk_blue_25
8	12	3	5.00	0	1945	0.00	risk_blue_38
8	13	9	0.00	0	1739	5.00	ambig_blue_75
8	14	6	0.00	0	1845	5.00	risk_red_38
8	15	9	18.00	1	1331	0.00	ambig_blue_75
8	16	5	0.00	0	1566	9.50	risk_red_25
8	17	7	65.00	1	1144	0.00	ambig_blue_25
8	18	2	5.00	0	1619	0.00	risk_blue_25
8	19	2	18.00	0	1402	0.00	risk_blue_25
8	20	3	9.50	1	1706	0.00	risk_blue_38
8	21	8	5.00	0	2013	0.00	ambig_blue_50
8	22	4	0.00	0	2157	5.00	risk_red_13
8	23	2	65.00	0	1998	0.00	risk_blue_25
8	24	6	0.00	1	1758	65.00	risk_red_38
8	25	7	0.00	1	1647	34.00	ambig_blue_25
8	26	4	0.00	0	2014	65.00	risk_red_13
8	27	5	0.00	0	1437	65.00	risk_red_25
8	28	4	0.00	0	1387	9.50	risk_red_13
8	29	5	0.00	0	1516	18.00	risk_red_25
8	30	6	0.00	1	1408	18.00	risk_red_38
8	31	7	0.00	1	1112	65.00	ambig_blue_25
8	32	8	0.00	1	1188	65.00	ambig_blue_50
8	33	6	0.00	1	1317	34.00	risk_red_38
8	34	9	0.00	1	1353	65.00	ambig_blue_75
8	35	7	9.50	1	1546	0.00	ambig_blue_25
8	36	7	0.00	1	1669	5.00	ambig_blue_25
8	37	7	0.00	1	1218	9.50	ambig_blue_25
8	38	2	34.00	0	1769	0.00	risk_blue_25
8	39	8	65.00	1	1378	0.00	ambig_blue_50
8	40	3	18.00	1	1363	0.00	risk_blue_38
8	41	8	0.00	1	1605	18.00	ambig_blue_50
8	42	1	18.00	0	1341	0.00	risk_blue_13
8	43	1	65.00	0	1408	0.00	risk_blue_13
8	44	9	34.00	1	1327	0.00	ambig_blue_75
8	45	9	0.00	1	1635	18.00	ambig_blue_75
8	46	8	0.00	0	1738	5.00	ambig_blue_50
8	47	9	9.50	1	1347	0.00	ambig_blue_75
8	48	9	65.00	1	1254	0.00	ambig_blue_75
8	49	6	0.00	1	1276	9.50	risk_red_38
8	50	9	0.00	1	1578	9.50	ambig_blue_75
8	51	8	34.00	1	1570	0.00	ambig_blue_50
8	52	1	5.00	0	1491	0.00	risk_blue_13
8	53	8	0.00	1	1152	9.50	ambig_blue_50
8	54	9	5.00	0	1442	0.00	ambig_blue_75
8	55	4	0.00	0	1592	34.00	risk_red_13
8	56	1	9.50	0	1657	0.00	risk_blue_13
8	57	1	34.00	0	1142	0.00	risk_blue_13
8	58	8	18.00	1	1217	0.00	ambig_blue_50
8	59	7	18.00	1	1104	0.00	ambig_blue_25
8	60	4	0.00	0	1293	18.00	risk_red_13
