# Supplementary material for: Learning about the Ellsberg Paradox reduces, but does not abolish, ambiguity aversion
Source: PLoS One. 2020 Mar 4;15(3):e0228782. doi: 10.1371/journal.pone.0228782 (PMC7055742; doi:10.1371/journal.pone.0228782)
Supplement: S1 Dataset — (ZIP) [file pone.0228782.s009.zip › S1_dataset/EF/1547.txt]

Block	Trial	BagNo	BlueValue	choice.RESP	choice.RT	RedValue	RiskAmbigLevel
2	1	1	65	1	5199	0	risk_blue_13
2	2	4	0	2	0	65	risk_red_13
2	3	6	0	1	2672	9.5	risk_red_38
2	4	8	0	1	4837	9.5	ambig_blue_50
2	5	9	0	1	2870	34	ambig_blue_75
2	6	3	18	1	1984	0	risk_blue_38
2	7	8	0	1	4672	18	ambig_blue_50
2	8	2	18	1	3622	0	risk_blue_25
2	9	7	0	0	1912	5	ambig_blue_25
2	10	8	18	1	2614	0	ambig_blue_50
2	11	3	65	1	3483	0	risk_blue_38
2	12	1	34	0	3384	0	risk_blue_13
2	13	8	0	1	2649	65	ambig_blue_50
2	14	7	0	2	0	18	ambig_blue_25
2	15	9	0	1	1482	65	ambig_blue_75
2	16	9	0	0	2323	5	ambig_blue_75
2	17	9	34	1	2582	0	ambig_blue_75
2	18	2	5	0	2780	0	risk_blue_25
2	19	3	9.5	0	2427	0	risk_blue_38
2	20	6	0	1	2019	65	risk_red_38
2	21	5	0	0	1589	9.5	risk_red_25
2	22	6	0	0	1618	5	risk_red_38
2	23	9	0	0	1748	9.5	ambig_blue_75
2	24	9	9.5	0	1294	0	ambig_blue_75
2	25	9	65	0	1413	0	ambig_blue_75
2	26	7	34	1	2955	0	ambig_blue_25
2	27	7	0	1	2392	34	ambig_blue_25
2	28	5	0	0	2940	65	risk_red_25
2	29	5	0	0	2226	5	risk_red_25
2	30	3	34	1	2155	0	risk_blue_38
2	31	1	18	0	2444	0	risk_blue_13
2	32	7	5	0	2874	0	ambig_blue_25
2	33	5	0	0	2331	18	risk_red_25
2	34	2	9.5	0	1791	0	risk_blue_25
2	35	4	0	0	2112	9.5	risk_red_13
2	36	9	5	0	1293	0	ambig_blue_75
2	37	9	18	0	1802	0	ambig_blue_75
2	38	4	0	0	1746	18	risk_red_13
2	39	8	0	0	2285	34	ambig_blue_50
2	40	7	0	1	2013	65	ambig_blue_25
2	41	2	34	0	1623	0	risk_blue_25
2	42	6	0	0	1578	18	risk_red_38
2	43	3	5	0	1168	0	risk_blue_38
2	44	5	0	0	1914	34	risk_red_25
2	45	7	0	0	1236	9.5	ambig_blue_25
2	46	8	9.5	0	1040	0	ambig_blue_50
2	47	9	0	1	1916	18	ambig_blue_75
2	48	8	0	0	2539	5	ambig_blue_50
2	49	8	65	0	2421	0	ambig_blue_50
2	50	7	18	0	1745	0	ambig_blue_25
2	51	4	0	0	2161	5	risk_red_13
2	52	4	0	0	1824	34	risk_red_13
2	53	8	34	1	1899	0	ambig_blue_50
2	54	1	9.5	0	2080	0	risk_blue_13
2	55	6	0	0	2235	34	risk_red_38
2	56	7	65	1	1728	0	ambig_blue_25
2	57	2	65	1	1587	0	risk_blue_25
2	58	7	9.5	0	1547	0	ambig_blue_25
2	59	1	5	0	2082	0	risk_blue_13
2	60	8	5	0	1616	0	ambig_blue_50
3	1	1	18	0	2181	0	risk_blue_13
3	2	1	34	0	1676	0	risk_blue_13
3	3	1	5	0	1526	0	risk_blue_13
3	4	2	34	0	1449	0	risk_blue_25
3	5	3	34	0	1055	0	risk_blue_38
3	6	3	65	0	1888	0	risk_blue_38
3	7	6	0	0	1677	18	risk_red_38
3	8	5	0	0	1682	5	risk_red_25
3	9	6	0	0	1882	34	risk_red_38
3	10	9	5	0	1314	0	ambig_blue_75
3	11	5	0	0	1920	34	risk_red_25
3	12	8	9.5	1	1671	0	ambig_blue_50
3	13	3	9.5	0	1364	0	risk_blue_38
3	14	8	18	0	1730	0	ambig_blue_50
3	15	8	0	0	1853	9.5	ambig_blue_50
3	16	8	5	0	1394	0	ambig_blue_50
3	17	8	0	1	2171	34	ambig_blue_50
3	18	4	0	0	1735	5	risk_red_13
3	19	4	0	0	1538	34	risk_red_13
3	20	7	0	1	1495	65	ambig_blue_25
3	21	7	5	0	1779	0	ambig_blue_25
3	22	4	0	0	2143	18	risk_red_13
3	23	6	0	0	2051	5	risk_red_38
3	24	4	0	0	1929	9.5	risk_red_13
3	25	7	0	1	2376	9.5	ambig_blue_25
3	26	7	9.5	1	1519	0	ambig_blue_25
3	27	8	65	1	1605	0	ambig_blue_50
3	28	7	18	1	2017	0	ambig_blue_25
3	29	2	5	0	1325	0	risk_blue_25
3	30	8	0	0	1078	5	ambig_blue_50
3	31	6	0	0	1774	65	risk_red_38
3	32	9	0	0	1750	34	ambig_blue_75
3	33	5	0	0	1279	9.5	risk_red_25
3	34	8	0	0	1227	18	ambig_blue_50
3	35	9	0	0	1544	5	ambig_blue_75
3	36	3	18	0	2516	0	risk_blue_38
3	37	6	0	0	1788	9.5	risk_red_38
3	38	9	9.5	0	2937	0	ambig_blue_75
3	39	9	34	0	2971	0	ambig_blue_75
3	40	2	65	0	1405	0	risk_blue_25
3	41	8	34	0	1971	0	ambig_blue_50
3	42	2	9.5	0	1960	0	risk_blue_25
3	43	7	34	1	1577	0	ambig_blue_25
3	44	7	0	1	2362	5	ambig_blue_25
3	45	3	5	0	3535	0	risk_blue_38
3	46	9	0	0	3537	18	ambig_blue_75
3	47	1	9.5	0	1360	0	risk_blue_13
3	48	4	0	0	1925	65	risk_red_13
3	49	7	65	1	1937	0	ambig_blue_25
3	50	9	0	0	2112	9.5	ambig_blue_75
3	51	1	65	0	1634	0	risk_blue_13
3	52	9	18	0	2859	0	ambig_blue_75
3	53	5	0	0	2299	18	risk_red_25
3	54	8	0	0	2923	65	ambig_blue_50
3	55	5	0	0	1572	65	risk_red_25
3	56	9	0	0	1978	65	ambig_blue_75
3	57	9	65	1	1870	0	ambig_blue_75
3	58	7	0	1	1518	18	ambig_blue_25
3	59	2	18	0	1208	0	risk_blue_25
3	60	7	0	1	1507	34	ambig_blue_25
4	1	6	0	0	2973	9.5	risk_red_38
4	2	7	0	1	1442	9.5	ambig_blue_25
4	3	1	34	1	1193	0	risk_blue_13
4	4	8	34	1	908	0	ambig_blue_50
4	5	9	5	0	1533	0	ambig_blue_75
4	6	8	5	0	1094	0	ambig_blue_50
4	7	5	0	0	1574	5	risk_red_25
4	8	1	5	0	1364	0	risk_blue_13
4	9	9	0	1	1493	9.5	ambig_blue_75
4	10	8	0	1	966	65	ambig_blue_50
4	11	5	0	0	1633	9.5	risk_red_25
4	12	4	0	1	3096	34	risk_red_13
4	13	9	18	1	1197	0	ambig_blue_75
4	14	2	34	1	2475	0	risk_blue_25
4	15	1	9.5	0	1350	0	risk_blue_13
4	16	7	18	1	1302	0	ambig_blue_25
4	17	3	18	1	890	0	risk_blue_38
4	18	1	18	0	1021	0	risk_blue_13
4	19	8	65	1	933	0	ambig_blue_50
4	20	2	9.5	0	1157	0	risk_blue_25
4	21	6	0	0	1815	5	risk_red_38
4	22	7	65	1	1120	0	ambig_blue_25
4	23	9	0	0	2094	5	ambig_blue_75
4	24	9	0	0	1840	18	ambig_blue_75
4	25	9	0	1	1228	65	ambig_blue_75
4	26	4	0	0	1129	5	risk_red_13
4	27	4	0	0	1827	65	risk_red_13
4	28	2	65	0	1332	0	risk_blue_25
4	29	4	0	0	1431	9.5	risk_red_13
4	30	7	0	1	1313	34	ambig_blue_25
4	31	9	65	1	4469	0	ambig_blue_75
4	32	2	18	0	1284	0	risk_blue_25
4	33	3	9.5	1	1440	0	risk_blue_38
4	34	6	0	1	1265	65	risk_red_38
4	35	6	0	1	1713	18	risk_red_38
4	36	8	18	1	1177	0	ambig_blue_50
4	37	9	9.5	0	1178	0	ambig_blue_75
4	38	3	34	1	1826	0	risk_blue_38
4	39	8	0	1	2486	18	ambig_blue_50
4	40	8	9.5	0	1611	0	ambig_blue_50
4	41	8	0	1	1388	34	ambig_blue_50
4	42	9	0	0	1708	34	ambig_blue_75
4	43	9	34	1	1477	0	ambig_blue_75
4	44	4	0	0	1981	18	risk_red_13
4	45	7	0	1	1746	65	ambig_blue_25
4	46	5	0	0	2271	34	risk_red_25
4	47	3	5	0	1987	0	risk_blue_38
4	48	5	0	0	1743	65	risk_red_25
4	49	6	0	0	1687	34	risk_red_38
4	50	2	5	0	1556	0	risk_blue_25
4	51	7	0	0	1293	5	ambig_blue_25
4	52	1	65	1	1432	0	risk_blue_13
4	53	8	0	0	1132	5	ambig_blue_50
4	54	3	65	1	893	0	risk_blue_38
4	55	7	0	1	1281	18	ambig_blue_25
4	56	8	0	0	1373	9.5	ambig_blue_50
4	57	5	0	0	1567	18	risk_red_25
4	58	7	5	0	1681	0	ambig_blue_25
4	59	7	34	0	1598	0	ambig_blue_25
4	60	7	9.5	1	1477	0	ambig_blue_25
6	1	8	65	1	3444	0	ambig_blue_50
6	2	8	34	1	2994	0	ambig_blue_50
6	3	7	18	1	1500	0	ambig_blue_25
6	4	9	0	1	2771	34	ambig_blue_75
6	5	3	5	0	1599	0	risk_blue_38
6	6	2	65	0	1625	0	risk_blue_25
6	7	8	9.5	1	1296	0	ambig_blue_50
6	8	4	0	0	1091	9.5	risk_red_13
6	9	5	0	0	1027	18	risk_red_25
6	10	2	9.5	0	602	0	risk_blue_25
6	11	7	0	1	719	65	ambig_blue_25
6	12	7	34	1	807	0	ambig_blue_25
6	13	9	0	1	795	65	ambig_blue_75
6	14	7	9.5	1	828	0	ambig_blue_25
6	15	6	0	0	823	5	risk_red_38
6	16	7	0	0	617	18	ambig_blue_25
6	17	7	65	1	836	0	ambig_blue_25
6	18	8	0	1	703	18	ambig_blue_50
6	19	7	5	1	676	0	ambig_blue_25
6	20	5	0	0	997	65	risk_red_25
6	21	7	0	1	905	34	ambig_blue_25
6	22	3	34	0	1259	0	risk_blue_38
6	23	1	18	0	715	0	risk_blue_13
6	24	6	0	0	1134	18	risk_red_38
6	25	5	0	0	1241	34	risk_red_25
6	26	1	9.5	0	929	0	risk_blue_13
6	27	1	65	0	880	0	risk_blue_13
6	28	4	0	0	1238	18	risk_red_13
6	29	2	5	0	807	0	risk_blue_25
6	30	1	34	0	1201	0	risk_blue_13
6	31	9	65	1	1170	0	ambig_blue_75
6	32	3	9.5	1	947	0	risk_blue_38
6	33	9	0	1	866	5	ambig_blue_75
6	34	2	18	0	859	0	risk_blue_25
6	35	4	0	0	743	5	risk_red_13
6	36	3	18	0	959	0	risk_blue_38
6	37	8	0	1	977	65	ambig_blue_50
6	38	9	0	1	980	18	ambig_blue_75
6	39	7	0	1	1595	9.5	ambig_blue_25
6	40	9	18	1	1058	0	ambig_blue_75
6	41	9	9.5	1	1606	0	ambig_blue_75
6	42	6	0	0	3258	34	risk_red_38
6	43	9	0	0	1587	9.5	ambig_blue_75
6	44	5	0	0	688	9.5	risk_red_25
6	45	9	5	0	802	0	ambig_blue_75
6	46	3	65	0	672	0	risk_blue_38
6	47	2	34	0	632	0	risk_blue_25
6	48	4	0	0	545	65	risk_red_13
6	49	1	5	0	594	0	risk_blue_13
6	50	8	5	0	868	0	ambig_blue_50
6	51	5	0	0	518	5	risk_red_25
6	52	8	0	0	585	9.5	ambig_blue_50
6	53	6	0	0	911	65	risk_red_38
6	54	7	0	0	924	5	ambig_blue_25
6	55	9	34	1	1298	0	ambig_blue_75
6	56	8	0	1	1579	34	ambig_blue_50
6	57	4	0	0	2143	34	risk_red_13
6	58	8	0	0	1993	5	ambig_blue_50
6	59	8	18	1	1122	0	ambig_blue_50
6	60	6	0	0	2232	9.5	risk_red_38
7	1	8	0	0	2423	9.5	ambig_blue_50
7	2	8	18	1	1105	0	ambig_blue_50
7	3	4	0	0	830	9.5	risk_red_13
7	4	2	18	0	677	0	risk_blue_25
7	5	5	0	0	748	65	risk_red_25
7	6	4	0	0	585	34	risk_red_13
7	7	6	0	0	733	9.5	risk_red_38
7	8	1	9.5	0	701	0	risk_blue_13
7	9	8	0	1	927	34	ambig_blue_50
7	10	4	0	0	1050	18	risk_red_13
7	11	3	9.5	0	906	0	risk_blue_38
7	12	7	34	1	1106	0	ambig_blue_25
7	13	1	65	0	752	0	risk_blue_13
7	14	3	65	0	622	0	risk_blue_38
7	15	7	0	1	1194	5	ambig_blue_25
7	16	6	0	0	961	34	risk_red_38
7	17	7	0	1	1102	34	ambig_blue_25
7	18	4	0	0	1358	65	risk_red_13
7	19	9	0	1	1590	9.5	ambig_blue_75
7	20	8	65	1	1026	0	ambig_blue_50
7	21	2	65	0	2530	0	risk_blue_25
7	22	7	0	1	1658	18	ambig_blue_25
7	23	7	5	0	1414	0	ambig_blue_25
7	24	9	0	0	1466	65	ambig_blue_75
7	25	5	0	0	931	34	risk_red_25
7	26	2	5	0	722	0	risk_blue_25
7	27	5	0	0	937	18	risk_red_25
7	28	2	34	0	871	0	risk_blue_25
7	29	1	34	0	877	0	risk_blue_13
7	30	7	0	1	838	65	ambig_blue_25
7	31	9	9.5	1	1188	0	ambig_blue_75
7	32	2	9.5	0	657	0	risk_blue_25
7	33	3	18	0	741	0	risk_blue_38
7	34	6	0	0	712	18	risk_red_38
7	35	8	34	1	811	0	ambig_blue_50
7	36	7	0	1	804	9.5	ambig_blue_25
7	37	7	9.5	1	1140	0	ambig_blue_25
7	38	1	5	0	588	0	risk_blue_13
7	39	3	34	0	918	0	risk_blue_38
7	40	6	0	0	710	5	risk_red_38
7	41	7	18	1	705	0	ambig_blue_25
7	42	9	0	1	714	18	ambig_blue_75
7	43	8	9.5	1	1274	0	ambig_blue_50
7	44	5	0	0	1529	9.5	risk_red_25
7	45	1	18	0	760	0	risk_blue_13
7	46	9	18	1	973	0	ambig_blue_75
7	47	9	0	1	679	34	ambig_blue_75
7	48	7	65	1	751	0	ambig_blue_25
7	49	9	34	1	772	0	ambig_blue_75
7	50	4	0	0	790	5	risk_red_13
7	51	8	0	0	1012	5	ambig_blue_50
7	52	8	5	0	1018	0	ambig_blue_50
7	53	9	65	0	1251	0	ambig_blue_75
7	54	8	0	1	1206	65	ambig_blue_50
7	55	9	5	0	1675	0	ambig_blue_75
7	56	3	5	0	1681	0	risk_blue_38
7	57	8	0	1	1596	18	ambig_blue_50
7	58	6	0	0	1161	65	risk_red_38
7	59	9	0	0	1125	5	ambig_blue_75
7	60	5	0	0	923	5	risk_red_25
8	1	6	0	0	979	18	risk_red_38
8	2	7	0	0	926	5	ambig_blue_25
8	3	9	0	0	927	5	ambig_blue_75
8	4	8	9.5	1	1169	0	ambig_blue_50
8	5	7	0	1	762	9.5	ambig_blue_25
8	6	4	0	0	758	5	risk_red_13
8	7	2	65	0	656	0	risk_blue_25
8	8	8	18	1	1257	0	ambig_blue_50
8	9	9	18	1	755	0	ambig_blue_75
8	10	3	34	1	1077	0	risk_blue_38
8	11	9	34	1	925	0	ambig_blue_75
8	12	1	18	0	862	0	risk_blue_13
8	13	7	34	1	763	0	ambig_blue_25
8	14	2	18	0	643	0	risk_blue_25
8	15	7	0	1	1009	65	ambig_blue_25
8	16	5	0	0	1721	18	risk_red_25
8	17	1	5	0	1106	0	risk_blue_13
8	18	7	5	0	1109	0	ambig_blue_25
8	19	6	0	0	1424	65	risk_red_38
8	20	9	0	0	1137	18	ambig_blue_75
8	21	8	0	0	1491	5	ambig_blue_50
8	22	7	0	1	639	34	ambig_blue_25
8	23	5	0	0	803	9.5	risk_red_25
8	24	1	34	0	788	0	risk_blue_13
8	25	9	5	0	1055	0	ambig_blue_75
8	26	1	9.5	0	1020	0	risk_blue_13
8	27	9	0	1	1377	65	ambig_blue_75
8	28	7	9.5	1	1092	0	ambig_blue_25
8	29	5	0	0	1152	34	risk_red_25
8	30	9	0	1	957	9.5	ambig_blue_75
8	31	8	65	1	811	0	ambig_blue_50
8	32	2	34	0	856	0	risk_blue_25
8	33	6	0	0	1156	34	risk_red_38
8	34	6	0	0	952	5	risk_red_38
8	35	1	65	0	1007	0	risk_blue_13
8	36	9	9.5	1	887	0	ambig_blue_75
8	37	2	9.5	0	1033	0	risk_blue_25
8	38	9	65	1	858	0	ambig_blue_75
8	39	5	0	0	941	5	risk_red_25
8	40	7	18	1	680	0	ambig_blue_25
8	41	7	0	0	608	18	ambig_blue_25
8	42	3	5	0	613	0	risk_blue_38
8	43	9	0	1	761	34	ambig_blue_75
8	44	4	0	0	683	34	risk_red_13
8	45	4	0	0	928	65	risk_red_13
8	46	6	0	0	603	9.5	risk_red_38
8	47	8	0	1	779	9.5	ambig_blue_50
8	48	8	5	0	969	0	ambig_blue_50
8	49	8	0	1	795	65	ambig_blue_50
8	50	3	65	0	1246	0	risk_blue_38
8	51	7	65	1	865	0	ambig_blue_25
8	52	8	0	1	885	18	ambig_blue_50
8	53	4	0	0	668	9.5	risk_red_13
8	54	4	0	0	814	18	risk_red_13
8	55	2	5	0	728	0	risk_blue_25
8	56	5	0	0	653	65	risk_red_25
8	57	8	0	1	710	34	ambig_blue_50
8	58	3	9.5	0	920	0	risk_blue_38
8	59	3	18	0	951	0	risk_blue_38
8	60	8	34	1	912	0	ambig_blue_50
