# Supplementary material for: Learning about the Ellsberg Paradox reduces, but does not abolish, ambiguity aversion
Source: PLoS One. 2020 Mar 4;15(3):e0228782. doi: 10.1371/journal.pone.0228782 (PMC7055742; doi:10.1371/journal.pone.0228782)
Supplement: S1 Dataset — (ZIP) [file pone.0228782.s009.zip › S1_dataset/EF/1551.txt]

Block	Trial	BagNo	BlueValue	choice.RESP	choice.RT	RedValue	RiskAmbigLevel
2	1	8	9.50	2	0	0.00	ambig_blue_50
2	2	2	9.50	0	3768	0.00	risk_blue_25
2	3	3	18.00	1	3287	0.00	risk_blue_38
2	4	9	0.00	0	4274	5.00	ambig_blue_75
2	5	1	5.00	0	3309	0.00	risk_blue_13
2	6	6	0.00	0	2295	34.00	risk_red_38
2	7	3	5.00	0	2961	0.00	risk_blue_38
2	8	7	0.00	0	3210	5.00	ambig_blue_25
2	9	9	0.00	0	3528	34.00	ambig_blue_75
2	10	8	65.00	1	2913	0.00	ambig_blue_50
2	11	4	0.00	1	1908	65.00	risk_red_13
2	12	9	0.00	1	3223	9.50	ambig_blue_75
2	13	8	34.00	1	3620	0.00	ambig_blue_50
2	14	3	65.00	0	3090	0.00	risk_blue_38
2	15	2	5.00	0	4789	0.00	risk_blue_25
2	16	7	5.00	1	3466	0.00	ambig_blue_25
2	17	9	18.00	0	5230	0.00	ambig_blue_75
2	18	1	18.00	0	2833	0.00	risk_blue_13
2	19	8	0.00	1	5103	9.50	ambig_blue_50
2	20	8	0.00	1	4768	65.00	ambig_blue_50
2	21	7	0.00	1	4535	9.50	ambig_blue_25
2	22	1	34.00	0	3295	0.00	risk_blue_13
2	23	8	0.00	1	3954	18.00	ambig_blue_50
2	24	4	0.00	0	3001	18.00	risk_red_13
2	25	8	5.00	1	5065	0.00	ambig_blue_50
2	26	7	0.00	1	3859	65.00	ambig_blue_25
2	27	4	0.00	0	3597	9.50	risk_red_13
2	28	3	9.50	1	4060	0.00	risk_blue_38
2	29	7	0.00	1	2655	34.00	ambig_blue_25
2	30	9	5.00	0	4364	0.00	ambig_blue_75
2	31	5	0.00	1	4859	65.00	risk_red_25
2	32	8	0.00	0	4989	5.00	ambig_blue_50
2	33	7	0.00	1	3786	18.00	ambig_blue_25
2	34	7	18.00	1	3297	0.00	ambig_blue_25
2	35	3	34.00	1	2500	0.00	risk_blue_38
2	36	9	0.00	0	4895	65.00	ambig_blue_75
2	37	9	0.00	1	4240	18.00	ambig_blue_75
2	38	6	0.00	1	4924	5.00	risk_red_38
2	39	1	9.50	1	4027	0.00	risk_blue_13
2	40	7	9.50	1	5464	0.00	ambig_blue_25
2	41	1	65.00	0	3058	0.00	risk_blue_13
2	42	4	0.00	0	2710	34.00	risk_red_13
2	43	6	0.00	1	4481	18.00	risk_red_38
2	44	4	0.00	0	2347	5.00	risk_red_13
2	45	6	0.00	1	2973	9.50	risk_red_38
2	46	2	34.00	1	3148	0.00	risk_blue_25
2	47	7	65.00	1	2317	0.00	ambig_blue_25
2	48	5	0.00	2	0	18.00	risk_red_25
2	49	5	0.00	0	3421	5.00	risk_red_25
2	50	6	0.00	1	3330	65.00	risk_red_38
2	51	9	65.00	1	3819	0.00	ambig_blue_75
2	52	8	0.00	1	2529	34.00	ambig_blue_50
2	53	8	18.00	1	1715	0.00	ambig_blue_50
2	54	2	65.00	1	2919	0.00	risk_blue_25
2	55	7	34.00	1	2817	0.00	ambig_blue_25
2	56	9	34.00	0	4896	0.00	ambig_blue_75
2	57	9	9.50	0	4113	0.00	ambig_blue_75
2	58	5	0.00	0	2650	34.00	risk_red_25
2	59	5	0.00	1	2776	9.50	risk_red_25
2	60	2	18.00	1	2991	0.00	risk_blue_25
3	1	4	0.00	0	3412	65.00	risk_red_13
3	2	9	0.00	0	3026	5.00	ambig_blue_75
3	3	3	65.00	1	2048	0.00	risk_blue_38
3	4	4	0.00	1	3278	18.00	risk_red_13
3	5	3	9.50	1	2337	0.00	risk_blue_38
3	6	1	9.50	1	3635	0.00	risk_blue_13
3	7	4	0.00	0	3608	9.50	risk_red_13
3	8	8	65.00	1	2286	0.00	ambig_blue_50
3	9	7	0.00	0	2706	5.00	ambig_blue_25
3	10	9	0.00	1	3596	18.00	ambig_blue_75
3	11	8	18.00	1	2091	0.00	ambig_blue_50
3	12	2	18.00	1	2511	0.00	risk_blue_25
3	13	2	34.00	1	2960	0.00	risk_blue_25
3	14	5	0.00	1	3449	18.00	risk_red_25
3	15	9	0.00	1	2997	65.00	ambig_blue_75
3	16	6	0.00	1	2597	9.50	risk_red_38
3	17	2	9.50	1	1676	0.00	risk_blue_25
3	18	5	0.00	1	2897	34.00	risk_red_25
3	19	1	18.00	1	4084	0.00	risk_blue_13
3	20	4	0.00	1	2375	34.00	risk_red_13
3	21	9	0.00	1	3079	9.50	ambig_blue_75
3	22	9	18.00	1	3019	0.00	ambig_blue_75
3	23	8	0.00	1	2313	18.00	ambig_blue_50
3	24	1	5.00	0	2420	0.00	risk_blue_13
3	25	3	18.00	1	2874	0.00	risk_blue_38
3	26	6	0.00	1	2046	65.00	risk_red_38
3	27	6	0.00	1	2700	18.00	risk_red_38
3	28	9	9.50	1	3279	0.00	ambig_blue_75
3	29	4	0.00	0	2011	5.00	risk_red_13
3	30	8	5.00	0	3914	0.00	ambig_blue_50
3	31	8	9.50	1	1188	0.00	ambig_blue_50
3	32	9	0.00	1	2556	34.00	ambig_blue_75
3	33	5	0.00	0	2677	5.00	risk_red_25
3	34	8	34.00	1	1905	0.00	ambig_blue_50
3	35	7	5.00	0	2597	0.00	ambig_blue_25
3	36	5	0.00	1	2396	65.00	risk_red_25
3	37	3	34.00	1	2684	0.00	risk_blue_38
3	38	7	9.50	1	1240	0.00	ambig_blue_25
3	39	7	34.00	1	1614	0.00	ambig_blue_25
3	40	7	65.00	1	1294	0.00	ambig_blue_25
3	41	7	0.00	1	1971	65.00	ambig_blue_25
3	42	8	0.00	0	2307	5.00	ambig_blue_50
3	43	6	0.00	0	3126	5.00	risk_red_38
3	44	8	0.00	1	1632	34.00	ambig_blue_50
3	45	5	0.00	1	2959	9.50	risk_red_25
3	46	2	65.00	1	2463	0.00	risk_blue_25
3	47	9	5.00	0	2364	0.00	ambig_blue_75
3	48	6	0.00	1	1853	34.00	risk_red_38
3	49	8	0.00	1	1875	65.00	ambig_blue_50
3	50	3	5.00	0	2424	0.00	risk_blue_38
3	51	7	0.00	1	2414	34.00	ambig_blue_25
3	52	2	5.00	0	2541	0.00	risk_blue_25
3	53	7	18.00	1	1878	0.00	ambig_blue_25
3	54	7	0.00	1	1667	18.00	ambig_blue_25
3	55	9	34.00	1	2273	0.00	ambig_blue_75
3	56	9	65.00	1	1965	0.00	ambig_blue_75
3	57	7	0.00	1	1621	9.50	ambig_blue_25
3	58	8	0.00	1	2468	9.50	ambig_blue_50
3	59	1	34.00	0	3153	0.00	risk_blue_13
3	60	1	65.00	1	1937	0.00	risk_blue_13
4	1	9	0.00	1	3097	9.50	ambig_blue_75
4	2	1	5.00	0	2652	0.00	risk_blue_13
4	3	7	9.50	1	1857	0.00	ambig_blue_25
4	4	9	65.00	1	1990	0.00	ambig_blue_75
4	5	7	5.00	0	2246	0.00	ambig_blue_25
4	6	8	5.00	0	2356	0.00	ambig_blue_50
4	7	8	9.50	1	1973	0.00	ambig_blue_50
4	8	8	18.00	1	1510	0.00	ambig_blue_50
4	9	9	18.00	1	1802	0.00	ambig_blue_75
4	10	1	9.50	0	2569	0.00	risk_blue_13
4	11	9	0.00	1	2225	34.00	ambig_blue_75
4	12	5	0.00	0	2152	5.00	risk_red_25
4	13	7	0.00	1	2153	65.00	ambig_blue_25
4	14	8	0.00	1	2218	5.00	ambig_blue_50
4	15	8	0.00	1	3209	9.50	ambig_blue_50
4	16	2	5.00	0	1535	0.00	risk_blue_25
4	17	7	65.00	1	1770	0.00	ambig_blue_25
4	18	8	65.00	1	1627	0.00	ambig_blue_50
4	19	3	5.00	0	2722	0.00	risk_blue_38
4	20	8	0.00	1	1924	65.00	ambig_blue_50
4	21	9	0.00	0	2574	5.00	ambig_blue_75
4	22	4	0.00	0	1742	5.00	risk_red_13
4	23	9	9.50	1	1673	0.00	ambig_blue_75
4	24	8	0.00	1	1518	18.00	ambig_blue_50
4	25	7	0.00	1	1897	18.00	ambig_blue_25
4	26	1	65.00	1	2205	0.00	risk_blue_13
4	27	6	0.00	0	3036	5.00	risk_red_38
4	28	2	65.00	1	2177	0.00	risk_blue_25
4	29	2	34.00	1	1449	0.00	risk_blue_25
4	30	3	65.00	1	1360	0.00	risk_blue_38
4	31	2	9.50	1	1522	0.00	risk_blue_25
4	32	4	0.00	1	2637	9.50	risk_red_13
4	33	4	0.00	1	3210	18.00	risk_red_13
4	34	3	9.50	1	2008	0.00	risk_blue_38
4	35	6	0.00	1	1488	9.50	risk_red_38
4	36	8	0.00	1	2092	34.00	ambig_blue_50
4	37	9	0.00	1	1784	65.00	ambig_blue_75
4	38	4	0.00	0	1890	34.00	risk_red_13
4	39	6	0.00	0	1693	34.00	risk_red_38
4	40	7	0.00	1	1793	9.50	ambig_blue_25
4	41	9	5.00	0	1817	0.00	ambig_blue_75
4	42	7	18.00	1	2120	0.00	ambig_blue_25
4	43	7	0.00	0	2899	5.00	ambig_blue_25
4	44	7	0.00	1	2574	34.00	ambig_blue_25
4	45	2	18.00	1	1750	0.00	risk_blue_25
4	46	7	34.00	1	1360	0.00	ambig_blue_25
4	47	1	18.00	0	2714	0.00	risk_blue_13
4	48	8	34.00	1	1933	0.00	ambig_blue_50
4	49	4	0.00	1	2119	65.00	risk_red_13
4	50	9	34.00	1	2234	0.00	ambig_blue_75
4	51	6	0.00	1	1440	18.00	risk_red_38
4	52	1	34.00	0	2727	0.00	risk_blue_13
4	53	6	0.00	1	1705	65.00	risk_red_38
4	54	5	0.00	1	1556	18.00	risk_red_25
4	55	3	18.00	1	1710	0.00	risk_blue_38
4	56	3	34.00	1	1306	0.00	risk_blue_38
4	57	9	0.00	1	2606	18.00	ambig_blue_75
4	58	5	0.00	1	1612	9.50	risk_red_25
4	59	5	0.00	1	1260	65.00	risk_red_25
4	60	5	0.00	1	1962	34.00	risk_red_25
6	1	9	0.00	1	3586	18.00	ambig_blue_75
6	2	5	0.00	1	2241	18.00	risk_red_25
6	3	5	0.00	0	2559	34.00	risk_red_25
6	4	1	34.00	0	2295	0.00	risk_blue_13
6	5	9	0.00	1	2859	65.00	ambig_blue_75
6	6	7	0.00	1	1760	9.50	ambig_blue_25
6	7	7	0.00	1	2985	5.00	ambig_blue_25
6	8	7	0.00	1	2065	18.00	ambig_blue_25
6	9	8	0.00	1	2246	34.00	ambig_blue_50
6	10	7	65.00	1	1988	0.00	ambig_blue_25
6	11	6	0.00	1	1292	65.00	risk_red_38
6	12	7	0.00	1	1745	34.00	ambig_blue_25
6	13	6	0.00	1	1971	18.00	risk_red_38
6	14	1	18.00	0	1883	0.00	risk_blue_13
6	15	8	18.00	1	2824	0.00	ambig_blue_50
6	16	2	9.50	1	2134	0.00	risk_blue_25
6	17	4	0.00	0	1561	34.00	risk_red_13
6	18	9	18.00	0	2898	0.00	ambig_blue_75
6	19	1	9.50	0	2917	0.00	risk_blue_13
6	20	8	0.00	1	1584	65.00	ambig_blue_50
6	21	7	9.50	1	1337	0.00	ambig_blue_25
6	22	4	0.00	0	1260	65.00	risk_red_13
6	23	2	34.00	1	1705	0.00	risk_blue_25
6	24	6	0.00	1	2356	5.00	risk_red_38
6	25	3	5.00	0	2397	0.00	risk_blue_38
6	26	9	9.50	0	3141	0.00	ambig_blue_75
6	27	9	65.00	0	3038	0.00	ambig_blue_75
6	28	8	0.00	1	1763	9.50	ambig_blue_50
6	29	1	5.00	0	2052	0.00	risk_blue_13
6	30	2	5.00	0	2186	0.00	risk_blue_25
6	31	5	0.00	0	1817	5.00	risk_red_25
6	32	9	0.00	0	2793	9.50	ambig_blue_75
6	33	6	0.00	1	1400	34.00	risk_red_38
6	34	9	5.00	0	2601	0.00	ambig_blue_75
6	35	7	5.00	0	2176	0.00	ambig_blue_25
6	36	3	65.00	1	2497	0.00	risk_blue_38
6	37	9	0.00	0	1668	34.00	ambig_blue_75
6	38	3	18.00	1	3313	0.00	risk_blue_38
6	39	7	18.00	1	1627	0.00	ambig_blue_25
6	40	2	65.00	0	2122	0.00	risk_blue_25
6	41	8	9.50	1	1821	0.00	ambig_blue_50
6	42	8	0.00	1	3035	18.00	ambig_blue_50
6	43	5	0.00	1	1473	65.00	risk_red_25
6	44	6	0.00	1	1486	9.50	risk_red_38
6	45	8	65.00	1	1875	0.00	ambig_blue_50
6	46	5	0.00	1	1992	9.50	risk_red_25
6	47	3	34.00	1	1400	0.00	risk_blue_38
6	48	4	0.00	0	1920	9.50	risk_red_13
6	49	8	5.00	0	1779	0.00	ambig_blue_50
6	50	9	0.00	0	2324	5.00	ambig_blue_75
6	51	7	34.00	1	1654	0.00	ambig_blue_25
6	52	8	34.00	1	1612	0.00	ambig_blue_50
6	53	7	0.00	1	2083	65.00	ambig_blue_25
6	54	1	65.00	0	2232	0.00	risk_blue_13
6	55	3	9.50	1	1326	0.00	risk_blue_38
6	56	8	0.00	0	2010	5.00	ambig_blue_50
6	57	9	34.00	0	2473	0.00	ambig_blue_75
6	58	4	0.00	0	1677	18.00	risk_red_13
6	59	4	0.00	0	1570	5.00	risk_red_13
6	60	2	18.00	1	2003	0.00	risk_blue_25
7	1	6	0.00	1	1740	18.00	risk_red_38
7	2	1	5.00	0	1191	0.00	risk_blue_13
7	3	5	0.00	1	1943	9.50	risk_red_25
7	4	9	0.00	0	2985	34.00	ambig_blue_75
7	5	8	34.00	1	1609	0.00	ambig_blue_50
7	6	9	9.50	1	2561	0.00	ambig_blue_75
7	7	2	5.00	0	1890	0.00	risk_blue_25
7	8	6	0.00	0	2173	5.00	risk_red_38
7	9	9	18.00	0	2165	0.00	ambig_blue_75
7	10	7	0.00	0	1958	5.00	ambig_blue_25
7	11	6	0.00	1	1384	9.50	risk_red_38
7	12	1	34.00	0	1792	0.00	risk_blue_13
7	13	7	5.00	0	1616	0.00	ambig_blue_25
7	14	7	0.00	1	1160	65.00	ambig_blue_25
7	15	9	5.00	0	1554	0.00	ambig_blue_75
7	16	7	65.00	1	1244	0.00	ambig_blue_25
7	17	4	0.00	0	1531	5.00	risk_red_13
7	18	7	9.50	1	1070	0.00	ambig_blue_25
7	19	9	34.00	1	1715	0.00	ambig_blue_75
7	20	4	0.00	0	2007	65.00	risk_red_13
7	21	8	18.00	1	3142	0.00	ambig_blue_50
7	22	8	0.00	1	1287	65.00	ambig_blue_50
7	23	2	34.00	1	1740	0.00	risk_blue_25
7	24	3	65.00	1	1518	0.00	risk_blue_38
7	25	3	5.00	0	2449	0.00	risk_blue_38
7	26	6	0.00	1	2247	34.00	risk_red_38
7	27	9	65.00	0	1844	0.00	ambig_blue_75
7	28	5	0.00	0	2291	34.00	risk_red_25
7	29	2	9.50	1	2670	0.00	risk_blue_25
7	30	9	0.00	0	2002	5.00	ambig_blue_75
7	31	9	0.00	0	2130	65.00	ambig_blue_75
7	32	5	0.00	1	1604	18.00	risk_red_25
7	33	8	0.00	1	1956	34.00	ambig_blue_50
7	34	7	0.00	1	1429	34.00	ambig_blue_25
7	35	4	0.00	0	1852	34.00	risk_red_13
7	36	8	0.00	1	1914	18.00	ambig_blue_50
7	37	3	9.50	1	2365	0.00	risk_blue_38
7	38	8	9.50	1	2086	0.00	ambig_blue_50
7	39	8	0.00	0	1762	5.00	ambig_blue_50
7	40	4	0.00	0	2716	18.00	risk_red_13
7	41	3	18.00	1	2766	0.00	risk_blue_38
7	42	6	0.00	1	943	65.00	risk_red_38
7	43	1	65.00	0	1794	0.00	risk_blue_13
7	44	2	18.00	1	2338	0.00	risk_blue_25
7	45	8	5.00	0	2172	0.00	ambig_blue_50
7	46	5	0.00	1	1348	65.00	risk_red_25
7	47	7	0.00	1	1711	9.50	ambig_blue_25
7	48	7	0.00	1	1355	18.00	ambig_blue_25
7	49	9	0.00	0	2692	9.50	ambig_blue_75
7	50	1	18.00	0	3040	0.00	risk_blue_13
7	51	7	18.00	1	2797	0.00	ambig_blue_25
7	52	1	9.50	0	1500	0.00	risk_blue_13
7	53	9	0.00	0	1944	18.00	ambig_blue_75
7	54	4	0.00	0	1515	9.50	risk_red_13
7	55	7	34.00	1	1414	0.00	ambig_blue_25
7	56	8	0.00	1	2685	9.50	ambig_blue_50
7	57	3	34.00	1	1521	0.00	risk_blue_38
7	58	8	65.00	1	1916	0.00	ambig_blue_50
7	59	5	0.00	0	2591	5.00	risk_red_25
7	60	2	65.00	1	1902	0.00	risk_blue_25
8	1	4	0.00	0	1593	65.00	risk_red_13
8	2	7	5.00	0	2617	0.00	ambig_blue_25
8	3	4	0.00	0	1800	5.00	risk_red_13
8	4	5	0.00	0	1840	5.00	risk_red_25
8	5	2	18.00	1	2238	0.00	risk_blue_25
8	6	8	0.00	1	1924	34.00	ambig_blue_50
8	7	3	65.00	1	1767	0.00	risk_blue_38
8	8	9	0.00	0	1752	65.00	ambig_blue_75
8	9	3	5.00	0	2490	0.00	risk_blue_38
8	10	8	0.00	1	1854	18.00	ambig_blue_50
8	11	6	0.00	1	1827	9.50	risk_red_38
8	12	9	0.00	0	1714	18.00	ambig_blue_75
8	13	6	0.00	0	1725	5.00	risk_red_38
8	14	7	0.00	1	1712	34.00	ambig_blue_25
8	15	1	65.00	1	3084	0.00	risk_blue_13
8	16	7	0.00	1	2184	9.50	ambig_blue_25
8	17	2	5.00	0	1616	0.00	risk_blue_25
8	18	2	9.50	1	1864	0.00	risk_blue_25
8	19	1	34.00	0	1557	0.00	risk_blue_13
8	20	6	0.00	1	1903	65.00	risk_red_38
8	21	8	0.00	0	1474	5.00	ambig_blue_50
8	22	5	0.00	1	1415	65.00	risk_red_25
8	23	1	18.00	0	2535	0.00	risk_blue_13
8	24	5	0.00	1	2089	9.50	risk_red_25
8	25	9	0.00	0	2261	9.50	ambig_blue_75
8	26	7	0.00	1	2474	65.00	ambig_blue_25
8	27	9	0.00	0	1430	5.00	ambig_blue_75
8	28	8	9.50	1	1509	0.00	ambig_blue_50
8	29	8	0.00	1	3353	9.50	ambig_blue_50
8	30	9	5.00	0	1553	0.00	ambig_blue_75
8	31	7	0.00	0	2067	5.00	ambig_blue_25
8	32	1	9.50	0	2392	0.00	risk_blue_13
8	33	9	18.00	0	2496	0.00	ambig_blue_75
8	34	8	0.00	1	2619	65.00	ambig_blue_50
8	35	7	9.50	1	1961	0.00	ambig_blue_25
8	36	4	0.00	0	4323	34.00	risk_red_13
8	37	3	9.50	1	1491	0.00	risk_blue_38
8	38	8	18.00	1	1743	0.00	ambig_blue_50
8	39	7	65.00	1	1306	0.00	ambig_blue_25
8	40	6	0.00	1	1454	18.00	risk_red_38
8	41	9	65.00	1	1884	0.00	ambig_blue_75
8	42	7	0.00	1	2039	18.00	ambig_blue_25
8	43	4	0.00	0	1525	18.00	risk_red_13
8	44	8	34.00	1	2128	0.00	ambig_blue_50
8	45	2	65.00	1	1459	0.00	risk_blue_25
8	46	5	0.00	0	2313	18.00	risk_red_25
8	47	3	18.00	1	1820	0.00	risk_blue_38
8	48	9	0.00	0	2083	34.00	ambig_blue_75
8	49	5	0.00	1	2607	34.00	risk_red_25
8	50	9	9.50	0	2670	0.00	ambig_blue_75
8	51	6	0.00	1	1122	34.00	risk_red_38
8	52	3	34.00	1	1757	0.00	risk_blue_38
8	53	8	5.00	0	1727	0.00	ambig_blue_50
8	54	7	18.00	1	1730	0.00	ambig_blue_25
8	55	8	65.00	1	1381	0.00	ambig_blue_50
8	56	2	34.00	1	2230	0.00	risk_blue_25
8	57	7	34.00	1	2404	0.00	ambig_blue_25
8	58	4	0.00	0	1371	9.50	risk_red_13
8	59	1	5.00	0	1397	0.00	risk_blue_13
8	60	9	34.00	1	2429	0.00	ambig_blue_75
