# Supplementary material for: Learning about the Ellsberg Paradox reduces, but does not abolish, ambiguity aversion
Source: PLoS One. 2020 Mar 4;15(3):e0228782. doi: 10.1371/journal.pone.0228782 (PMC7055742; doi:10.1371/journal.pone.0228782)
Supplement: S1 Dataset — (ZIP) [file pone.0228782.s009.zip › S1_dataset/EF/1552.txt]

Block	Trial	BagNo	BlueValue	choice.RESP	choice.RT	RedValue	RiskAmbigLevel
2	1	4	0.00	2	0	5.00	risk_red_13
2	2	9	65.00	1	3512	0.00	ambig_blue_75
2	3	8	0.00	0	2842	18.00	ambig_blue_50
2	4	9	18.00	1	3967	0.00	ambig_blue_75
2	5	6	0.00	0	4460	65.00	risk_red_38
2	6	9	0.00	0	2889	65.00	ambig_blue_75
2	7	8	0.00	0	3255	65.00	ambig_blue_50
2	8	3	18.00	1	5511	0.00	risk_blue_38
2	9	5	0.00	0	3292	9.50	risk_red_25
2	10	6	0.00	0	3497	34.00	risk_red_38
2	11	7	0.00	0	4141	9.50	ambig_blue_25
2	12	9	0.00	0	3711	9.50	ambig_blue_75
2	13	5	0.00	2	0	34.00	risk_red_25
2	14	4	0.00	0	1356	9.50	risk_red_13
2	15	7	5.00	0	4041	0.00	ambig_blue_25
2	16	7	0.00	0	1976	5.00	ambig_blue_25
2	17	2	34.00	1	3978	0.00	risk_blue_25
2	18	3	65.00	1	4019	0.00	risk_blue_38
2	19	9	5.00	0	2749	0.00	ambig_blue_75
2	20	8	0.00	0	2014	34.00	ambig_blue_50
2	21	1	65.00	2	0	0.00	risk_blue_13
2	22	2	5.00	0	3541	0.00	risk_blue_25
2	23	5	0.00	0	1616	65.00	risk_red_25
2	24	1	9.50	1	3086	0.00	risk_blue_13
2	25	4	0.00	0	1998	34.00	risk_red_13
2	26	9	0.00	0	1648	5.00	ambig_blue_75
2	27	1	34.00	1	3185	0.00	risk_blue_13
2	28	6	0.00	0	2181	18.00	risk_red_38
2	29	7	0.00	0	3019	34.00	ambig_blue_25
2	30	9	9.50	0	2636	0.00	ambig_blue_75
2	31	3	34.00	1	3219	0.00	risk_blue_38
2	32	8	5.00	0	4702	0.00	ambig_blue_50
2	33	8	9.50	1	3323	0.00	ambig_blue_50
2	34	8	18.00	1	2331	0.00	ambig_blue_50
2	35	9	0.00	0	1568	18.00	ambig_blue_75
2	36	3	5.00	0	2957	0.00	risk_blue_38
2	37	7	0.00	0	1503	18.00	ambig_blue_25
2	38	2	9.50	1	2396	0.00	risk_blue_25
2	39	5	0.00	0	1547	5.00	risk_red_25
2	40	8	0.00	0	3477	9.50	ambig_blue_50
2	41	9	0.00	0	1205	34.00	ambig_blue_75
2	42	2	18.00	1	2282	0.00	risk_blue_25
2	43	8	0.00	0	1242	5.00	ambig_blue_50
2	44	3	9.50	1	2427	0.00	risk_blue_38
2	45	7	0.00	0	1015	65.00	ambig_blue_25
2	46	4	0.00	0	1285	18.00	risk_red_13
2	47	4	0.00	0	1376	65.00	risk_red_13
2	48	7	9.50	1	1930	0.00	ambig_blue_25
2	49	8	65.00	1	2543	0.00	ambig_blue_50
2	50	2	65.00	1	2322	0.00	risk_blue_25
2	51	9	34.00	1	2433	0.00	ambig_blue_75
2	52	7	65.00	1	1900	0.00	ambig_blue_25
2	53	1	5.00	0	2564	0.00	risk_blue_13
2	54	5	0.00	0	1403	18.00	risk_red_25
2	55	6	0.00	0	1986	9.50	risk_red_38
2	56	6	0.00	0	5042	5.00	risk_red_38
2	57	7	18.00	1	1996	0.00	ambig_blue_25
2	58	7	34.00	1	1872	0.00	ambig_blue_25
2	59	1	18.00	0	1975	0.00	risk_blue_13
2	60	8	34.00	1	2139	0.00	ambig_blue_50
3	1	1	34.00	0	3706	0.00	risk_blue_13
3	2	9	34.00	0	2087	0.00	ambig_blue_75
3	3	5	0.00	0	1603	34.00	risk_red_25
3	4	5	0.00	0	1719	5.00	risk_red_25
3	5	1	5.00	0	1835	0.00	risk_blue_13
3	6	9	0.00	0	2204	65.00	ambig_blue_75
3	7	9	0.00	0	1891	9.50	ambig_blue_75
3	8	8	5.00	0	3463	0.00	ambig_blue_50
3	9	7	0.00	0	1405	9.50	ambig_blue_25
3	10	9	65.00	1	1947	0.00	ambig_blue_75
3	11	9	5.00	0	2987	0.00	ambig_blue_75
3	12	3	5.00	0	2617	0.00	risk_blue_38
3	13	8	0.00	0	3334	9.50	ambig_blue_50
3	14	8	9.50	1	2508	0.00	ambig_blue_50
3	15	9	0.00	0	2398	5.00	ambig_blue_75
3	16	6	0.00	0	3776	34.00	risk_red_38
3	17	3	65.00	1	1939	0.00	risk_blue_38
3	18	5	0.00	0	1493	9.50	risk_red_25
3	19	2	9.50	1	1837	0.00	risk_blue_25
3	20	8	0.00	0	1877	18.00	ambig_blue_50
3	21	9	0.00	0	1598	34.00	ambig_blue_75
3	22	6	0.00	0	1450	65.00	risk_red_38
3	23	1	65.00	1	3450	0.00	risk_blue_13
3	24	7	34.00	1	1663	0.00	ambig_blue_25
3	25	7	65.00	1	1356	0.00	ambig_blue_25
3	26	7	5.00	0	1190	0.00	ambig_blue_25
3	27	8	0.00	0	1410	5.00	ambig_blue_50
3	28	3	18.00	1	2120	0.00	risk_blue_38
3	29	1	9.50	0	2051	0.00	risk_blue_13
3	30	7	0.00	0	1350	5.00	ambig_blue_25
3	31	4	0.00	0	1321	9.50	risk_red_13
3	32	5	0.00	0	2622	65.00	risk_red_25
3	33	8	34.00	1	2040	0.00	ambig_blue_50
3	34	3	9.50	1	1799	0.00	risk_blue_38
3	35	4	0.00	0	2988	18.00	risk_red_13
3	36	7	0.00	0	3224	18.00	ambig_blue_25
3	37	8	0.00	0	2195	65.00	ambig_blue_50
3	38	7	0.00	0	2885	65.00	ambig_blue_25
3	39	8	0.00	0	3730	34.00	ambig_blue_50
3	40	9	9.50	0	2019	0.00	ambig_blue_75
3	41	9	0.00	0	1609	18.00	ambig_blue_75
3	42	4	0.00	0	2495	34.00	risk_red_13
3	43	3	34.00	1	3117	0.00	risk_blue_38
3	44	6	0.00	0	2698	18.00	risk_red_38
3	45	8	65.00	1	1567	0.00	ambig_blue_50
3	46	1	18.00	0	2486	0.00	risk_blue_13
3	47	9	18.00	0	4396	0.00	ambig_blue_75
3	48	2	34.00	1	1646	0.00	risk_blue_25
3	49	6	0.00	0	1317	5.00	risk_red_38
3	50	7	9.50	1	3033	0.00	ambig_blue_25
3	51	2	18.00	1	2198	0.00	risk_blue_25
3	52	6	0.00	0	2232	9.50	risk_red_38
3	53	7	18.00	1	2831	0.00	ambig_blue_25
3	54	2	65.00	1	2508	0.00	risk_blue_25
3	55	4	0.00	0	3755	65.00	risk_red_13
3	56	5	0.00	0	1714	18.00	risk_red_25
3	57	7	0.00	0	3404	34.00	ambig_blue_25
3	58	2	5.00	0	3450	0.00	risk_blue_25
3	59	8	18.00	1	3430	0.00	ambig_blue_50
3	60	4	0.00	0	2562	5.00	risk_red_13
4	1	1	34.00	1	2285	0.00	risk_blue_13
4	2	7	18.00	1	1425	0.00	ambig_blue_25
4	3	5	0.00	0	1732	5.00	risk_red_25
4	4	3	34.00	1	1825	0.00	risk_blue_38
4	5	7	9.50	1	1599	0.00	ambig_blue_25
4	6	7	34.00	1	1628	0.00	ambig_blue_25
4	7	7	0.00	0	1543	34.00	ambig_blue_25
4	8	6	0.00	0	2800	9.50	risk_red_38
4	9	1	18.00	0	2724	0.00	risk_blue_13
4	10	6	0.00	0	3172	34.00	risk_red_38
4	11	2	65.00	1	3989	0.00	risk_blue_25
4	12	9	34.00	1	2999	0.00	ambig_blue_75
4	13	9	18.00	0	3791	0.00	ambig_blue_75
4	14	9	0.00	0	2582	9.50	ambig_blue_75
4	15	7	0.00	1	4065	18.00	ambig_blue_25
4	16	8	9.50	1	2500	0.00	ambig_blue_50
4	17	9	5.00	0	2785	0.00	ambig_blue_75
4	18	7	0.00	1	3268	65.00	ambig_blue_25
4	19	9	0.00	0	3978	5.00	ambig_blue_75
4	20	6	0.00	0	4359	5.00	risk_red_38
4	21	1	9.50	0	3177	0.00	risk_blue_13
4	22	6	0.00	1	1813	65.00	risk_red_38
4	23	3	9.50	1	2571	0.00	risk_blue_38
4	24	5	0.00	1	3548	9.50	risk_red_25
4	25	7	5.00	0	2473	0.00	ambig_blue_25
4	26	9	0.00	0	2531	18.00	ambig_blue_75
4	27	5	0.00	1	3751	18.00	risk_red_25
4	28	4	0.00	1	2672	65.00	risk_red_13
4	29	1	5.00	0	3160	0.00	risk_blue_13
4	30	8	34.00	1	3110	0.00	ambig_blue_50
4	31	8	0.00	1	3443	9.50	ambig_blue_50
4	32	2	5.00	0	2362	0.00	risk_blue_25
4	33	5	0.00	1	2235	65.00	risk_red_25
4	34	4	0.00	0	2022	18.00	risk_red_13
4	35	1	65.00	1	2852	0.00	risk_blue_13
4	36	9	9.50	0	2899	0.00	ambig_blue_75
4	37	3	5.00	0	2925	0.00	risk_blue_38
4	38	8	0.00	0	2764	5.00	ambig_blue_50
4	39	4	0.00	0	2179	9.50	risk_red_13
4	40	4	0.00	1	3011	34.00	risk_red_13
4	41	9	0.00	1	2106	65.00	ambig_blue_75
4	42	8	18.00	1	3994	0.00	ambig_blue_50
4	43	8	5.00	0	2349	0.00	ambig_blue_50
4	44	4	0.00	0	2154	5.00	risk_red_13
4	45	8	65.00	1	2719	0.00	ambig_blue_50
4	46	3	18.00	1	1656	0.00	risk_blue_38
4	47	3	65.00	1	1415	0.00	risk_blue_38
4	48	8	0.00	1	3692	18.00	ambig_blue_50
4	49	7	0.00	0	2952	5.00	ambig_blue_25
4	50	5	0.00	1	3160	34.00	risk_red_25
4	51	8	0.00	1	3184	65.00	ambig_blue_50
4	52	2	9.50	1	2322	0.00	risk_blue_25
4	53	2	34.00	1	2163	0.00	risk_blue_25
4	54	8	0.00	1	2579	34.00	ambig_blue_50
4	55	6	0.00	1	2012	18.00	risk_red_38
4	56	7	0.00	1	3236	9.50	ambig_blue_25
4	57	7	65.00	1	1815	0.00	ambig_blue_25
4	58	9	0.00	1	2788	34.00	ambig_blue_75
4	59	9	65.00	1	2382	0.00	ambig_blue_75
4	60	2	18.00	1	2084	0.00	risk_blue_25
6	1	1	9.50	2	0	0.00	risk_blue_13
6	2	7	0.00	1	2111	65.00	ambig_blue_25
6	3	7	5.00	0	4766	0.00	ambig_blue_25
6	4	9	18.00	0	2639	0.00	ambig_blue_75
6	5	7	9.50	1	2035	0.00	ambig_blue_25
6	6	8	0.00	1	3605	5.00	ambig_blue_50
6	7	8	18.00	1	2764	0.00	ambig_blue_50
6	8	5	0.00	0	2372	5.00	risk_red_25
6	9	7	18.00	1	2107	0.00	ambig_blue_25
6	10	4	0.00	0	2139	5.00	risk_red_13
6	11	5	0.00	1	1896	18.00	risk_red_25
6	12	2	9.50	1	2450	0.00	risk_blue_25
6	13	8	0.00	1	2530	34.00	ambig_blue_50
6	14	5	0.00	1	3327	9.50	risk_red_25
6	15	5	0.00	1	2244	34.00	risk_red_25
6	16	9	0.00	0	2024	9.50	ambig_blue_75
6	17	9	65.00	1	3242	0.00	ambig_blue_75
6	18	9	34.00	1	2375	0.00	ambig_blue_75
6	19	4	0.00	1	2236	65.00	risk_red_13
6	20	9	0.00	1	2436	34.00	ambig_blue_75
6	21	1	18.00	0	2979	0.00	risk_blue_13
6	22	6	0.00	1	2451	65.00	risk_red_38
6	23	8	34.00	1	2292	0.00	ambig_blue_50
6	24	4	0.00	0	3025	18.00	risk_red_13
6	25	7	0.00	1	2181	18.00	ambig_blue_25
6	26	9	9.50	0	2326	0.00	ambig_blue_75
6	27	7	0.00	0	3081	5.00	ambig_blue_25
6	28	9	0.00	0	2443	5.00	ambig_blue_75
6	29	4	0.00	1	2219	34.00	risk_red_13
6	30	2	5.00	0	2682	0.00	risk_blue_25
6	31	8	0.00	1	4106	9.50	ambig_blue_50
6	32	9	0.00	0	3421	18.00	ambig_blue_75
6	33	7	0.00	1	2240	9.50	ambig_blue_25
6	34	2	34.00	1	2184	0.00	risk_blue_25
6	35	6	0.00	1	2465	18.00	risk_red_38
6	36	6	0.00	0	2959	5.00	risk_red_38
6	37	9	0.00	1	2098	65.00	ambig_blue_75
6	38	8	0.00	1	2569	18.00	ambig_blue_50
6	39	8	9.50	1	2338	0.00	ambig_blue_50
6	40	8	5.00	0	2476	0.00	ambig_blue_50
6	41	8	65.00	1	1829	0.00	ambig_blue_50
6	42	5	0.00	1	3523	65.00	risk_red_25
6	43	3	5.00	0	3576	0.00	risk_blue_38
6	44	3	18.00	1	1665	0.00	risk_blue_38
6	45	1	34.00	1	2298	0.00	risk_blue_13
6	46	7	0.00	1	2899	34.00	ambig_blue_25
6	47	6	0.00	1	1698	34.00	risk_red_38
6	48	1	65.00	1	2290	0.00	risk_blue_13
6	49	3	34.00	1	1889	0.00	risk_blue_38
6	50	6	0.00	1	1906	9.50	risk_red_38
6	51	2	65.00	1	2094	0.00	risk_blue_25
6	52	9	5.00	0	2389	0.00	ambig_blue_75
6	53	7	65.00	1	1685	0.00	ambig_blue_25
6	54	2	18.00	1	2015	0.00	risk_blue_25
6	55	1	5.00	0	2061	0.00	risk_blue_13
6	56	4	0.00	0	2450	9.50	risk_red_13
6	57	8	0.00	1	2328	65.00	ambig_blue_50
6	58	3	9.50	1	2365	0.00	risk_blue_38
6	59	7	34.00	1	3041	0.00	ambig_blue_25
6	60	3	65.00	1	2775	0.00	risk_blue_38
7	1	4	0.00	0	2531	9.50	risk_red_13
7	2	2	18.00	1	1815	0.00	risk_blue_25
7	3	8	34.00	1	2871	0.00	ambig_blue_50
7	4	7	0.00	0	2597	5.00	ambig_blue_25
7	5	2	9.50	0	3070	0.00	risk_blue_25
7	6	7	0.00	1	2233	34.00	ambig_blue_25
7	7	7	0.00	1	2943	18.00	ambig_blue_25
7	8	7	65.00	1	2707	0.00	ambig_blue_25
7	9	8	0.00	1	2108	18.00	ambig_blue_50
7	10	9	9.50	0	2394	0.00	ambig_blue_75
7	11	3	5.00	0	3845	0.00	risk_blue_38
7	12	6	0.00	1	1931	65.00	risk_red_38
7	13	7	0.00	1	2105	9.50	ambig_blue_25
7	14	7	5.00	0	5265	0.00	ambig_blue_25
7	15	9	34.00	1	2445	0.00	ambig_blue_75
7	16	8	0.00	1	1789	34.00	ambig_blue_50
7	17	8	0.00	1	1991	9.50	ambig_blue_50
7	18	2	65.00	1	1834	0.00	risk_blue_25
7	19	7	9.50	1	3390	0.00	ambig_blue_25
7	20	1	65.00	1	2045	0.00	risk_blue_13
7	21	8	65.00	1	1654	0.00	ambig_blue_50
7	22	9	18.00	1	4003	0.00	ambig_blue_75
7	23	8	0.00	0	2917	5.00	ambig_blue_50
7	24	8	5.00	0	2809	0.00	ambig_blue_50
7	25	3	18.00	1	2551	0.00	risk_blue_38
7	26	5	0.00	0	3467	9.50	risk_red_25
7	27	6	0.00	1	2256	9.50	risk_red_38
7	28	8	0.00	1	1588	65.00	ambig_blue_50
7	29	9	5.00	0	4133	0.00	ambig_blue_75
7	30	7	34.00	1	1706	0.00	ambig_blue_25
7	31	2	5.00	0	2060	0.00	risk_blue_25
7	32	9	65.00	1	1546	0.00	ambig_blue_75
7	33	4	0.00	1	1995	65.00	risk_red_13
7	34	5	0.00	0	2631	5.00	risk_red_25
7	35	2	34.00	1	1509	0.00	risk_blue_25
7	36	4	0.00	0	2438	18.00	risk_red_13
7	37	9	0.00	1	1735	65.00	ambig_blue_75
7	38	8	9.50	1	2658	0.00	ambig_blue_50
7	39	6	0.00	1	1981	18.00	risk_red_38
7	40	3	65.00	1	1915	0.00	risk_blue_38
7	41	5	0.00	1	1587	34.00	risk_red_25
7	42	9	0.00	0	1937	5.00	ambig_blue_75
7	43	9	0.00	0	2378	9.50	ambig_blue_75
7	44	9	0.00	1	2108	34.00	ambig_blue_75
7	45	7	18.00	1	1909	0.00	ambig_blue_25
7	46	1	5.00	0	1832	0.00	risk_blue_13
7	47	1	18.00	0	2069	0.00	risk_blue_13
7	48	9	0.00	1	2898	18.00	ambig_blue_75
7	49	6	0.00	0	3105	5.00	risk_red_38
7	50	7	0.00	1	2153	65.00	ambig_blue_25
7	51	8	18.00	1	2374	0.00	ambig_blue_50
7	52	4	0.00	0	2309	5.00	risk_red_13
7	53	5	0.00	1	2272	18.00	risk_red_25
7	54	1	34.00	1	2114	0.00	risk_blue_13
7	55	3	34.00	1	1589	0.00	risk_blue_38
7	56	6	0.00	1	1627	34.00	risk_red_38
7	57	1	9.50	0	2832	0.00	risk_blue_13
7	58	5	0.00	1	1771	65.00	risk_red_25
7	59	4	0.00	1	1871	34.00	risk_red_13
7	60	3	9.50	1	2681	0.00	risk_blue_38
8	1	8	0.00	1	2215	34.00	ambig_blue_50
8	2	7	0.00	1	2081	9.50	ambig_blue_25
8	3	8	0.00	0	1557	5.00	ambig_blue_50
8	4	9	0.00	1	2987	34.00	ambig_blue_75
8	5	4	0.00	0	2434	18.00	risk_red_13
8	6	1	5.00	0	1912	0.00	risk_blue_13
8	7	2	65.00	1	1705	0.00	risk_blue_25
8	8	5	0.00	1	1974	65.00	risk_red_25
8	9	3	9.50	1	1640	0.00	risk_blue_38
8	10	8	18.00	1	2679	0.00	ambig_blue_50
8	11	4	0.00	0	2226	9.50	risk_red_13
8	12	9	0.00	0	3333	5.00	ambig_blue_75
8	13	7	65.00	1	3053	0.00	ambig_blue_25
8	14	9	0.00	0	2053	18.00	ambig_blue_75
8	15	9	5.00	0	2535	0.00	ambig_blue_75
8	16	9	34.00	1	3846	0.00	ambig_blue_75
8	17	7	0.00	1	1389	65.00	ambig_blue_25
8	18	2	18.00	1	2352	0.00	risk_blue_25
8	19	4	0.00	1	2429	65.00	risk_red_13
8	20	6	0.00	1	2162	34.00	risk_red_38
8	21	8	9.50	1	3031	0.00	ambig_blue_50
8	22	7	34.00	1	3185	0.00	ambig_blue_25
8	23	7	9.50	1	1837	0.00	ambig_blue_25
8	24	5	0.00	0	1825	5.00	risk_red_25
8	25	6	0.00	0	2246	5.00	risk_red_38
8	26	7	0.00	1	1832	34.00	ambig_blue_25
8	27	3	5.00	0	1921	0.00	risk_blue_38
8	28	7	0.00	1	2714	18.00	ambig_blue_25
8	29	5	0.00	1	1397	34.00	risk_red_25
8	30	1	34.00	1	2014	0.00	risk_blue_13
8	31	9	18.00	1	5179	0.00	ambig_blue_75
8	32	9	65.00	1	2309	0.00	ambig_blue_75
8	33	7	5.00	0	2512	0.00	ambig_blue_25
8	34	5	0.00	1	2487	18.00	risk_red_25
8	35	6	0.00	1	1508	18.00	risk_red_38
8	36	8	0.00	1	1192	65.00	ambig_blue_50
8	37	5	0.00	0	2333	9.50	risk_red_25
8	38	4	0.00	0	3084	5.00	risk_red_13
8	39	7	18.00	1	3702	0.00	ambig_blue_25
8	40	1	9.50	0	1874	0.00	risk_blue_13
8	41	2	5.00	0	1734	0.00	risk_blue_25
8	42	1	65.00	1	1605	0.00	risk_blue_13
8	43	3	65.00	1	1712	0.00	risk_blue_38
8	44	2	34.00	1	1776	0.00	risk_blue_25
8	45	8	34.00	1	1624	0.00	ambig_blue_50
8	46	3	18.00	1	2209	0.00	risk_blue_38
8	47	7	0.00	0	1768	5.00	ambig_blue_25
8	48	8	0.00	1	1450	18.00	ambig_blue_50
8	49	8	0.00	1	2034	9.50	ambig_blue_50
8	50	9	9.50	0	3824	0.00	ambig_blue_75
8	51	8	5.00	0	3182	0.00	ambig_blue_50
8	52	6	0.00	1	1881	65.00	risk_red_38
8	53	4	0.00	1	2021	34.00	risk_red_13
8	54	9	0.00	1	1880	65.00	ambig_blue_75
8	55	2	9.50	0	3138	0.00	risk_blue_25
8	56	6	0.00	1	1890	9.50	risk_red_38
8	57	8	65.00	1	1466	0.00	ambig_blue_50
8	58	9	0.00	1	5613	9.50	ambig_blue_75
8	59	1	18.00	0	3290	0.00	risk_blue_13
8	60	3	34.00	1	1498	0.00	risk_blue_38
