# Supplementary material for: Learning about the Ellsberg Paradox reduces, but does not abolish, ambiguity aversion
Source: PLoS One. 2020 Mar 4;15(3):e0228782. doi: 10.1371/journal.pone.0228782 (PMC7055742; doi:10.1371/journal.pone.0228782)
Supplement: S1 Dataset — (ZIP) [file pone.0228782.s009.zip › S1_dataset/EF/1553.txt]

Block	Trial	BagNo	BlueValue	choice.RESP	choice.RT	RedValue	RiskAmbigLevel
2	1	9	9.50	2	0	0.00	ambig_blue_75
2	2	2	18.00	0	3966	0.00	risk_blue_25
2	3	7	0.00	1	4549	9.50	ambig_blue_25
2	4	3	65.00	1	4389	0.00	risk_blue_38
2	5	9	0.00	0	4298	18.00	ambig_blue_75
2	6	7	9.50	1	5532	0.00	ambig_blue_25
2	7	5	0.00	0	5331	5.00	risk_red_25
2	8	7	0.00	1	4915	65.00	ambig_blue_25
2	9	3	5.00	0	4907	0.00	risk_blue_38
2	10	2	9.50	0	3540	0.00	risk_blue_25
2	11	7	34.00	1	5109	0.00	ambig_blue_25
2	12	5	0.00	0	5781	18.00	risk_red_25
2	13	1	65.00	0	4218	0.00	risk_blue_13
2	14	7	0.00	1	3711	34.00	ambig_blue_25
2	15	8	9.50	0	4881	0.00	ambig_blue_50
2	16	9	65.00	0	2843	0.00	ambig_blue_75
2	17	9	0.00	0	2408	9.50	ambig_blue_75
2	18	9	18.00	0	2423	0.00	ambig_blue_75
2	19	6	0.00	1	2533	65.00	risk_red_38
2	20	9	5.00	0	4791	0.00	ambig_blue_75
2	21	8	0.00	0	2957	5.00	ambig_blue_50
2	22	1	5.00	0	3029	0.00	risk_blue_13
2	23	9	0.00	0	5595	65.00	ambig_blue_75
2	24	2	65.00	1	4775	0.00	risk_blue_25
2	25	6	0.00	1	5908	18.00	risk_red_38
2	26	4	0.00	0	3372	5.00	risk_red_13
2	27	7	18.00	1	2363	0.00	ambig_blue_25
2	28	8	5.00	0	4244	0.00	ambig_blue_50
2	29	1	18.00	0	3600	0.00	risk_blue_13
2	30	6	0.00	0	3783	5.00	risk_red_38
2	31	8	65.00	1	4134	0.00	ambig_blue_50
2	32	8	18.00	1	5270	0.00	ambig_blue_50
2	33	8	0.00	0	5168	18.00	ambig_blue_50
2	34	8	0.00	1	3639	65.00	ambig_blue_50
2	35	6	0.00	1	5451	9.50	risk_red_38
2	36	4	0.00	0	2806	18.00	risk_red_13
2	37	4	0.00	0	3580	9.50	risk_red_13
2	38	6	0.00	1	3268	34.00	risk_red_38
2	39	3	9.50	1	3904	0.00	risk_blue_38
2	40	1	34.00	0	2769	0.00	risk_blue_13
2	41	8	0.00	0	3825	9.50	ambig_blue_50
2	42	5	0.00	1	3462	65.00	risk_red_25
2	43	7	0.00	0	4674	5.00	ambig_blue_25
2	44	1	9.50	0	3244	0.00	risk_blue_13
2	45	5	0.00	1	3769	34.00	risk_red_25
2	46	4	0.00	0	3665	34.00	risk_red_13
2	47	3	18.00	1	3084	0.00	risk_blue_38
2	48	9	34.00	1	4672	0.00	ambig_blue_75
2	49	4	0.00	0	3754	65.00	risk_red_13
2	50	7	5.00	0	2370	0.00	ambig_blue_25
2	51	5	0.00	0	3170	9.50	risk_red_25
2	52	8	0.00	1	4074	34.00	ambig_blue_50
2	53	3	34.00	1	2676	0.00	risk_blue_38
2	54	9	0.00	0	3328	5.00	ambig_blue_75
2	55	9	0.00	1	4930	34.00	ambig_blue_75
2	56	2	34.00	1	5042	0.00	risk_blue_25
2	57	2	5.00	0	3165	0.00	risk_blue_25
2	58	7	0.00	1	3116	18.00	ambig_blue_25
2	59	8	34.00	1	5486	0.00	ambig_blue_50
2	60	7	65.00	1	3007	0.00	ambig_blue_25
3	1	7	18.00	1	2546	0.00	ambig_blue_25
3	2	8	0.00	0	3355	9.50	ambig_blue_50
3	3	5	0.00	0	3299	9.50	risk_red_25
3	4	8	0.00	0	3966	5.00	ambig_blue_50
3	5	7	9.50	0	5374	0.00	ambig_blue_25
3	6	7	0.00	1	2139	18.00	ambig_blue_25
3	7	8	65.00	1	3173	0.00	ambig_blue_50
3	8	7	5.00	0	4373	0.00	ambig_blue_25
3	9	4	0.00	0	5603	34.00	risk_red_13
3	10	7	34.00	1	2256	0.00	ambig_blue_25
3	11	8	0.00	1	2189	65.00	ambig_blue_50
3	12	8	9.50	0	4284	0.00	ambig_blue_50
3	13	9	34.00	2	0	0.00	ambig_blue_75
3	14	5	0.00	1	1859	34.00	risk_red_25
3	15	9	0.00	0	4217	18.00	ambig_blue_75
3	16	8	34.00	1	1982	0.00	ambig_blue_50
3	17	7	0.00	1	2230	65.00	ambig_blue_25
3	18	6	0.00	1	2989	34.00	risk_red_38
3	19	6	0.00	0	3980	5.00	risk_red_38
3	20	4	0.00	0	2147	5.00	risk_red_13
3	21	3	18.00	1	2349	0.00	risk_blue_38
3	22	8	18.00	1	2814	0.00	ambig_blue_50
3	23	2	18.00	1	3213	0.00	risk_blue_25
3	24	9	0.00	1	2851	65.00	ambig_blue_75
3	25	1	18.00	0	3048	0.00	risk_blue_13
3	26	4	0.00	0	4165	65.00	risk_red_13
3	27	7	0.00	1	3188	34.00	ambig_blue_25
3	28	8	0.00	1	2595	18.00	ambig_blue_50
3	29	8	5.00	0	2667	0.00	ambig_blue_50
3	30	2	65.00	1	2679	0.00	risk_blue_25
3	31	8	0.00	1	2162	34.00	ambig_blue_50
3	32	9	65.00	1	4220	0.00	ambig_blue_75
3	33	2	9.50	1	2849	0.00	risk_blue_25
3	34	4	0.00	0	2678	9.50	risk_red_13
3	35	1	9.50	0	2778	0.00	risk_blue_13
3	36	7	0.00	0	2962	5.00	ambig_blue_25
3	37	3	34.00	1	2778	0.00	risk_blue_38
3	38	2	5.00	0	2282	0.00	risk_blue_25
3	39	9	18.00	1	2111	0.00	ambig_blue_75
3	40	6	0.00	1	3354	9.50	risk_red_38
3	41	3	9.50	1	2314	0.00	risk_blue_38
3	42	7	65.00	1	1853	0.00	ambig_blue_25
3	43	9	0.00	0	3178	9.50	ambig_blue_75
3	44	3	65.00	1	1538	0.00	risk_blue_38
3	45	9	9.50	0	3772	0.00	ambig_blue_75
3	46	5	0.00	1	3355	65.00	risk_red_25
3	47	6	0.00	1	2107	18.00	risk_red_38
3	48	4	0.00	0	3454	18.00	risk_red_13
3	49	3	5.00	0	4226	0.00	risk_blue_38
3	50	2	34.00	1	2375	0.00	risk_blue_25
3	51	7	0.00	1	1871	9.50	ambig_blue_25
3	52	9	5.00	0	2100	0.00	ambig_blue_75
3	53	1	65.00	1	3072	0.00	risk_blue_13
3	54	5	0.00	1	3764	18.00	risk_red_25
3	55	6	0.00	1	2083	65.00	risk_red_38
3	56	9	0.00	1	2160	34.00	ambig_blue_75
3	57	1	34.00	1	2401	0.00	risk_blue_13
3	58	9	0.00	0	3777	5.00	ambig_blue_75
3	59	5	0.00	0	2464	5.00	risk_red_25
3	60	1	5.00	0	2876	0.00	risk_blue_13
4	1	8	5.00	0	2458	0.00	ambig_blue_50
4	2	5	0.00	0	2127	9.50	risk_red_25
4	3	2	5.00	0	2697	0.00	risk_blue_25
4	4	3	34.00	1	1813	0.00	risk_blue_38
4	5	4	0.00	1	2268	65.00	risk_red_13
4	6	9	18.00	1	2241	0.00	ambig_blue_75
4	7	7	0.00	1	2031	34.00	ambig_blue_25
4	8	7	65.00	1	2294	0.00	ambig_blue_25
4	9	4	0.00	1	2721	18.00	risk_red_13
4	10	6	0.00	1	2219	65.00	risk_red_38
4	11	1	5.00	0	3537	0.00	risk_blue_13
4	12	6	0.00	1	1889	9.50	risk_red_38
4	13	6	0.00	1	2181	18.00	risk_red_38
4	14	8	0.00	1	1614	65.00	ambig_blue_50
4	15	2	18.00	1	2421	0.00	risk_blue_25
4	16	8	9.50	0	3492	0.00	ambig_blue_50
4	17	3	5.00	0	2566	0.00	risk_blue_38
4	18	7	18.00	1	2303	0.00	ambig_blue_25
4	19	8	0.00	1	1858	18.00	ambig_blue_50
4	20	5	0.00	1	1784	65.00	risk_red_25
4	21	2	9.50	0	2320	0.00	risk_blue_25
4	22	7	0.00	1	1467	18.00	ambig_blue_25
4	23	3	9.50	0	2313	0.00	risk_blue_38
4	24	7	9.50	0	3844	0.00	ambig_blue_25
4	25	9	5.00	0	3344	0.00	ambig_blue_75
4	26	7	34.00	1	3209	0.00	ambig_blue_25
4	27	8	65.00	1	1687	0.00	ambig_blue_50
4	28	7	0.00	1	1651	65.00	ambig_blue_25
4	29	8	18.00	1	1361	0.00	ambig_blue_50
4	30	4	0.00	0	1443	9.50	risk_red_13
4	31	9	0.00	1	1665	34.00	ambig_blue_75
4	32	8	34.00	1	1871	0.00	ambig_blue_50
4	33	6	0.00	0	2900	5.00	risk_red_38
4	34	1	65.00	1	1367	0.00	risk_blue_13
4	35	5	0.00	1	1993	18.00	risk_red_25
4	36	4	0.00	0	2649	5.00	risk_red_13
4	37	2	34.00	1	1910	0.00	risk_blue_25
4	38	9	0.00	0	2473	5.00	ambig_blue_75
4	39	5	0.00	1	1710	34.00	risk_red_25
4	40	9	34.00	1	1617	0.00	ambig_blue_75
4	41	6	0.00	1	1913	34.00	risk_red_38
4	42	5	0.00	0	2532	5.00	risk_red_25
4	43	9	65.00	1	3422	0.00	ambig_blue_75
4	44	9	0.00	0	2052	9.50	ambig_blue_75
4	45	7	0.00	0	3497	5.00	ambig_blue_25
4	46	1	18.00	1	2388	0.00	risk_blue_13
4	47	3	65.00	1	1299	0.00	risk_blue_38
4	48	8	0.00	0	3392	9.50	ambig_blue_50
4	49	8	0.00	0	2702	5.00	ambig_blue_50
4	50	1	9.50	0	2225	0.00	risk_blue_13
4	51	7	5.00	0	2000	0.00	ambig_blue_25
4	52	9	0.00	1	3640	18.00	ambig_blue_75
4	53	9	9.50	0	3204	0.00	ambig_blue_75
4	54	9	0.00	1	3753	65.00	ambig_blue_75
4	55	4	0.00	1	4137	34.00	risk_red_13
4	56	8	0.00	1	1625	34.00	ambig_blue_50
4	57	1	34.00	1	2064	0.00	risk_blue_13
4	58	3	18.00	1	1669	0.00	risk_blue_38
4	59	7	0.00	1	3754	9.50	ambig_blue_25
4	60	2	65.00	1	2362	0.00	risk_blue_25
6	1	7	0.00	0	3962	5.00	ambig_blue_25
6	2	8	0.00	1	1969	65.00	ambig_blue_50
6	3	3	5.00	0	3450	0.00	risk_blue_38
6	4	1	9.50	0	1774	0.00	risk_blue_13
6	5	7	5.00	0	1727	0.00	ambig_blue_25
6	6	9	34.00	1	2162	0.00	ambig_blue_75
6	7	8	65.00	1	2027	0.00	ambig_blue_50
6	8	2	9.50	0	1946	0.00	risk_blue_25
6	9	8	0.00	1	2916	18.00	ambig_blue_50
6	10	6	0.00	1	2726	9.50	risk_red_38
6	11	6	0.00	1	1840	65.00	risk_red_38
6	12	1	5.00	0	2030	0.00	risk_blue_13
6	13	8	0.00	1	1749	34.00	ambig_blue_50
6	14	9	65.00	1	1319	0.00	ambig_blue_75
6	15	5	0.00	0	2787	9.50	risk_red_25
6	16	5	0.00	1	1642	65.00	risk_red_25
6	17	6	0.00	1	1215	18.00	risk_red_38
6	18	9	0.00	1	2007	9.50	ambig_blue_75
6	19	7	9.50	1	2887	0.00	ambig_blue_25
6	20	4	0.00	0	1994	9.50	risk_red_13
6	21	2	65.00	1	1330	0.00	risk_blue_25
6	22	3	65.00	1	1581	0.00	risk_blue_38
6	23	2	18.00	1	2974	0.00	risk_blue_25
6	24	9	5.00	0	1726	0.00	ambig_blue_75
6	25	7	65.00	1	1137	0.00	ambig_blue_25
6	26	7	0.00	1	1572	9.50	ambig_blue_25
6	27	3	9.50	1	1845	0.00	risk_blue_38
6	28	7	18.00	1	2195	0.00	ambig_blue_25
6	29	9	9.50	0	3803	0.00	ambig_blue_75
6	30	3	18.00	1	1705	0.00	risk_blue_38
6	31	9	0.00	0	2716	5.00	ambig_blue_75
6	32	8	18.00	1	1887	0.00	ambig_blue_50
6	33	4	0.00	0	2099	5.00	risk_red_13
6	34	8	9.50	1	2839	0.00	ambig_blue_50
6	35	4	0.00	0	2596	18.00	risk_red_13
6	36	6	0.00	0	2068	5.00	risk_red_38
6	37	7	0.00	1	1257	18.00	ambig_blue_25
6	38	5	0.00	1	1631	34.00	risk_red_25
6	39	1	65.00	1	1158	0.00	risk_blue_13
6	40	1	18.00	0	2744	0.00	risk_blue_13
6	41	4	0.00	1	1281	65.00	risk_red_13
6	42	1	34.00	0	3103	0.00	risk_blue_13
6	43	8	5.00	0	1897	0.00	ambig_blue_50
6	44	4	0.00	1	1557	34.00	risk_red_13
6	45	9	0.00	1	2015	65.00	ambig_blue_75
6	46	7	0.00	1	1582	34.00	ambig_blue_25
6	47	7	34.00	1	1543	0.00	ambig_blue_25
6	48	2	34.00	1	1138	0.00	risk_blue_25
6	49	7	0.00	1	908	65.00	ambig_blue_25
6	50	2	5.00	0	2097	0.00	risk_blue_25
6	51	9	0.00	1	1029	34.00	ambig_blue_75
6	52	5	0.00	0	1444	5.00	risk_red_25
6	53	8	0.00	0	2595	5.00	ambig_blue_50
6	54	8	0.00	1	1426	9.50	ambig_blue_50
6	55	9	18.00	1	1457	0.00	ambig_blue_75
6	56	6	0.00	1	1767	34.00	risk_red_38
6	57	3	34.00	1	1193	0.00	risk_blue_38
6	58	5	0.00	1	1505	18.00	risk_red_25
6	59	8	34.00	1	1133	0.00	ambig_blue_50
6	60	9	0.00	1	1561	18.00	ambig_blue_75
7	1	7	65.00	1	1162	0.00	ambig_blue_25
7	2	2	9.50	1	2684	0.00	risk_blue_25
7	3	8	9.50	1	2128	0.00	ambig_blue_50
7	4	7	0.00	1	1626	9.50	ambig_blue_25
7	5	6	0.00	1	1817	9.50	risk_red_38
7	6	7	0.00	1	1168	65.00	ambig_blue_25
7	7	7	34.00	1	1697	0.00	ambig_blue_25
7	8	3	9.50	1	1438	0.00	risk_blue_38
7	9	6	0.00	1	1156	34.00	risk_red_38
7	10	6	0.00	1	1846	5.00	risk_red_38
7	11	1	34.00	1	1636	0.00	risk_blue_13
7	12	8	0.00	1	1563	65.00	ambig_blue_50
7	13	3	5.00	0	1733	0.00	risk_blue_38
7	14	9	34.00	1	1375	0.00	ambig_blue_75
7	15	6	0.00	1	1225	18.00	risk_red_38
7	16	7	5.00	0	2256	0.00	ambig_blue_25
7	17	5	0.00	0	1637	5.00	risk_red_25
7	18	2	34.00	1	2003	0.00	risk_blue_25
7	19	8	0.00	0	2363	5.00	ambig_blue_50
7	20	9	5.00	0	2052	0.00	ambig_blue_75
7	21	1	65.00	1	1529	0.00	risk_blue_13
7	22	9	0.00	1	1908	34.00	ambig_blue_75
7	23	8	0.00	1	872	34.00	ambig_blue_50
7	24	8	5.00	0	2501	0.00	ambig_blue_50
7	25	8	65.00	1	2441	0.00	ambig_blue_50
7	26	3	34.00	1	942	0.00	risk_blue_38
7	27	7	18.00	1	2017	0.00	ambig_blue_25
7	28	5	0.00	1	2017	65.00	risk_red_25
7	29	4	0.00	0	2320	9.50	risk_red_13
7	30	2	65.00	1	1242	0.00	risk_blue_25
7	31	3	18.00	1	2449	0.00	risk_blue_38
7	32	1	18.00	0	2607	0.00	risk_blue_13
7	33	4	0.00	0	2221	18.00	risk_red_13
7	34	7	0.00	1	1476	34.00	ambig_blue_25
7	35	4	0.00	0	1833	5.00	risk_red_13
7	36	8	34.00	1	2384	0.00	ambig_blue_50
7	37	9	0.00	1	1936	18.00	ambig_blue_75
7	38	9	0.00	1	1666	65.00	ambig_blue_75
7	39	8	0.00	1	1296	18.00	ambig_blue_50
7	40	5	0.00	1	3636	9.50	risk_red_25
7	41	3	65.00	1	1641	0.00	risk_blue_38
7	42	9	0.00	0	5391	9.50	ambig_blue_75
7	43	9	0.00	0	1404	5.00	ambig_blue_75
7	44	6	0.00	1	1364	65.00	risk_red_38
7	45	2	5.00	0	1630	0.00	risk_blue_25
7	46	9	18.00	1	1837	0.00	ambig_blue_75
7	47	9	65.00	1	1787	0.00	ambig_blue_75
7	48	7	9.50	1	2675	0.00	ambig_blue_25
7	49	2	18.00	1	2951	0.00	risk_blue_25
7	50	8	18.00	1	1560	0.00	ambig_blue_50
7	51	4	0.00	1	1578	34.00	risk_red_13
7	52	1	9.50	0	3819	0.00	risk_blue_13
7	53	5	0.00	1	2825	34.00	risk_red_25
7	54	7	0.00	0	2478	5.00	ambig_blue_25
7	55	1	5.00	0	2483	0.00	risk_blue_13
7	56	5	0.00	1	1430	18.00	risk_red_25
7	57	4	0.00	1	2005	65.00	risk_red_13
7	58	8	0.00	1	3124	9.50	ambig_blue_50
7	59	9	9.50	0	2646	0.00	ambig_blue_75
7	60	7	0.00	1	1203	18.00	ambig_blue_25
8	1	9	34.00	1	2453	0.00	ambig_blue_75
8	2	4	0.00	0	3234	18.00	risk_red_13
8	3	8	0.00	0	1888	5.00	ambig_blue_50
8	4	5	0.00	1	1604	18.00	risk_red_25
8	5	8	9.50	1	1971	0.00	ambig_blue_50
8	6	7	0.00	1	1788	9.50	ambig_blue_25
8	7	8	0.00	0	2652	9.50	ambig_blue_50
8	8	6	0.00	1	985	34.00	risk_red_38
8	9	2	34.00	1	1530	0.00	risk_blue_25
8	10	4	0.00	1	1493	65.00	risk_red_13
8	11	7	0.00	0	2514	5.00	ambig_blue_25
8	12	9	18.00	1	3156	0.00	ambig_blue_75
8	13	8	0.00	1	1917	65.00	ambig_blue_50
8	14	4	0.00	1	1768	34.00	risk_red_13
8	15	2	9.50	0	1681	0.00	risk_blue_25
8	16	6	0.00	1	2246	65.00	risk_red_38
8	17	7	0.00	1	1476	18.00	ambig_blue_25
8	18	8	34.00	1	1465	0.00	ambig_blue_50
8	19	8	65.00	1	1775	0.00	ambig_blue_50
8	20	7	0.00	1	1543	65.00	ambig_blue_25
8	21	2	65.00	1	1234	0.00	risk_blue_25
8	22	1	9.50	0	2009	0.00	risk_blue_13
8	23	8	5.00	0	2113	0.00	ambig_blue_50
8	24	6	0.00	1	1572	18.00	risk_red_38
8	25	8	18.00	1	1709	0.00	ambig_blue_50
8	26	4	0.00	0	1168	9.50	risk_red_13
8	27	5	0.00	0	2186	9.50	risk_red_25
8	28	1	65.00	1	1602	0.00	risk_blue_13
8	29	1	18.00	0	2857	0.00	risk_blue_13
8	30	5	0.00	1	1630	34.00	risk_red_25
8	31	9	0.00	1	2701	34.00	ambig_blue_75
8	32	3	34.00	1	1248	0.00	risk_blue_38
8	33	7	5.00	0	1743	0.00	ambig_blue_25
8	34	7	9.50	1	1617	0.00	ambig_blue_25
8	35	7	34.00	1	1305	0.00	ambig_blue_25
8	36	9	0.00	1	2045	18.00	ambig_blue_75
8	37	3	9.50	1	2171	0.00	risk_blue_38
8	38	7	65.00	1	1251	0.00	ambig_blue_25
8	39	9	0.00	0	2833	5.00	ambig_blue_75
8	40	7	0.00	1	1199	34.00	ambig_blue_25
8	41	4	0.00	0	1880	5.00	risk_red_13
8	42	3	18.00	1	1404	0.00	risk_blue_38
8	43	3	5.00	0	2628	0.00	risk_blue_38
8	44	5	0.00	1	3562	65.00	risk_red_25
8	45	2	5.00	0	1841	0.00	risk_blue_25
8	46	3	65.00	1	2136	0.00	risk_blue_38
8	47	6	0.00	0	3305	5.00	risk_red_38
8	48	1	34.00	1	1932	0.00	risk_blue_13
8	49	9	0.00	0	2038	9.50	ambig_blue_75
8	50	9	9.50	0	3804	0.00	ambig_blue_75
8	51	2	18.00	1	1490	0.00	risk_blue_25
8	52	9	65.00	1	1286	0.00	ambig_blue_75
8	53	9	5.00	0	2883	0.00	ambig_blue_75
8	54	1	5.00	0	1591	0.00	risk_blue_13
8	55	5	0.00	0	2015	5.00	risk_red_25
8	56	8	0.00	1	2054	18.00	ambig_blue_50
8	57	8	0.00	1	1404	34.00	ambig_blue_50
8	58	7	18.00	1	1476	0.00	ambig_blue_25
8	59	9	0.00	1	1609	65.00	ambig_blue_75
8	60	6	0.00	1	1664	9.50	risk_red_38
