# Supplementary material for: Learning about the Ellsberg Paradox reduces, but does not abolish, ambiguity aversion
Source: PLoS One. 2020 Mar 4;15(3):e0228782. doi: 10.1371/journal.pone.0228782 (PMC7055742; doi:10.1371/journal.pone.0228782)
Supplement: S1 Dataset — (ZIP) [file pone.0228782.s009.zip › S1_dataset/EF/1554.txt]

Block	Trial	BagNo	BlueValue	choice.RESP	choice.RT	RedValue	RiskAmbigLevel
2	1	8	18.00	2	0	0.00	ambig_blue_50
2	2	6	0.00	1	4247	9.50	risk_red_38
2	3	7	0.00	2	0	34.00	ambig_blue_25
2	4	6	0.00	0	2878	5.00	risk_red_38
2	5	3	65.00	1	5210	0.00	risk_blue_38
2	6	8	65.00	1	5995	0.00	ambig_blue_50
2	7	4	0.00	0	5970	65.00	risk_red_13
2	8	8	0.00	1	5290	18.00	ambig_blue_50
2	9	1	34.00	0	4302	0.00	risk_blue_13
2	10	9	0.00	1	4239	34.00	ambig_blue_75
2	11	3	5.00	0	4852	0.00	risk_blue_38
2	12	7	9.50	1	4538	0.00	ambig_blue_25
2	13	7	0.00	2	0	5.00	ambig_blue_25
2	14	4	0.00	0	2602	9.50	risk_red_13
2	15	5	0.00	0	3936	5.00	risk_red_25
2	16	9	5.00	1	5436	0.00	ambig_blue_75
2	17	9	0.00	0	4238	5.00	ambig_blue_75
2	18	5	0.00	0	2941	34.00	risk_red_25
2	19	5	0.00	0	3580	18.00	risk_red_25
2	20	5	0.00	0	3368	9.50	risk_red_25
2	21	9	0.00	1	3651	65.00	ambig_blue_75
2	22	4	0.00	0	2961	5.00	risk_red_13
2	23	1	5.00	0	3397	0.00	risk_blue_13
2	24	3	9.50	1	5783	0.00	risk_blue_38
2	25	2	18.00	0	2807	0.00	risk_blue_25
2	26	2	34.00	1	5826	0.00	risk_blue_25
2	27	7	0.00	1	4759	65.00	ambig_blue_25
2	28	8	9.50	1	3022	0.00	ambig_blue_50
2	29	3	34.00	1	4080	0.00	risk_blue_38
2	30	4	0.00	0	3423	34.00	risk_red_13
2	31	1	65.00	0	4459	0.00	risk_blue_13
2	32	8	0.00	1	3955	9.50	ambig_blue_50
2	33	9	0.00	1	3765	9.50	ambig_blue_75
2	34	8	5.00	0	5908	0.00	ambig_blue_50
2	35	7	18.00	1	2981	0.00	ambig_blue_25
2	36	9	9.50	1	4084	0.00	ambig_blue_75
2	37	1	18.00	0	4173	0.00	risk_blue_13
2	38	6	0.00	1	3759	65.00	risk_red_38
2	39	7	5.00	0	5376	0.00	ambig_blue_25
2	40	7	65.00	1	3585	0.00	ambig_blue_25
2	41	2	9.50	0	3733	0.00	risk_blue_25
2	42	8	0.00	1	4536	65.00	ambig_blue_50
2	43	8	0.00	1	3395	34.00	ambig_blue_50
2	44	2	65.00	0	3666	0.00	risk_blue_25
2	45	5	0.00	0	3587	65.00	risk_red_25
2	46	9	0.00	1	4140	18.00	ambig_blue_75
2	47	4	0.00	0	5778	18.00	risk_red_13
2	48	6	0.00	1	4826	34.00	risk_red_38
2	49	8	34.00	1	3248	0.00	ambig_blue_50
2	50	6	0.00	1	3318	18.00	risk_red_38
2	51	7	0.00	1	3960	18.00	ambig_blue_25
2	52	9	65.00	1	2822	0.00	ambig_blue_75
2	53	1	9.50	0	3368	0.00	risk_blue_13
2	54	7	0.00	1	3585	9.50	ambig_blue_25
2	55	7	34.00	1	2751	0.00	ambig_blue_25
2	56	3	18.00	1	3969	0.00	risk_blue_38
2	57	9	18.00	1	3041	0.00	ambig_blue_75
2	58	9	34.00	1	2353	0.00	ambig_blue_75
2	59	8	0.00	0	5310	5.00	ambig_blue_50
2	60	2	5.00	0	3728	0.00	risk_blue_25
3	1	9	65.00	1	2666	0.00	ambig_blue_75
3	2	7	9.50	1	3480	0.00	ambig_blue_25
3	3	1	18.00	0	2980	0.00	risk_blue_13
3	4	8	0.00	1	4959	18.00	ambig_blue_50
3	5	3	18.00	1	3606	0.00	risk_blue_38
3	6	2	18.00	0	5752	0.00	risk_blue_25
3	7	5	0.00	0	3815	9.50	risk_red_25
3	8	8	0.00	1	3896	65.00	ambig_blue_50
3	9	4	0.00	0	3276	65.00	risk_red_13
3	10	5	0.00	0	3101	34.00	risk_red_25
3	11	2	65.00	0	3646	0.00	risk_blue_25
3	12	6	0.00	1	3122	34.00	risk_red_38
3	13	7	5.00	0	4810	0.00	ambig_blue_25
3	14	7	34.00	1	3070	0.00	ambig_blue_25
3	15	1	34.00	0	2920	0.00	risk_blue_13
3	16	8	9.50	1	3824	0.00	ambig_blue_50
3	17	5	0.00	0	3290	5.00	risk_red_25
3	18	6	0.00	1	3091	18.00	risk_red_38
3	19	7	0.00	1	2944	18.00	ambig_blue_25
3	20	9	0.00	0	4828	5.00	ambig_blue_75
3	21	7	0.00	0	4811	5.00	ambig_blue_25
3	22	9	0.00	1	3387	65.00	ambig_blue_75
3	23	8	0.00	1	5947	9.50	ambig_blue_50
3	24	2	5.00	0	4641	0.00	risk_blue_25
3	25	7	0.00	1	3109	34.00	ambig_blue_25
3	26	7	18.00	1	2749	0.00	ambig_blue_25
3	27	1	9.50	0	3821	0.00	risk_blue_13
3	28	8	65.00	1	2779	0.00	ambig_blue_50
3	29	5	0.00	0	4618	65.00	risk_red_25
3	30	2	9.50	0	4772	0.00	risk_blue_25
3	31	4	0.00	0	3017	9.50	risk_red_13
3	32	9	9.50	1	2952	0.00	ambig_blue_75
3	33	7	0.00	1	4883	9.50	ambig_blue_25
3	34	7	0.00	1	3292	65.00	ambig_blue_25
3	35	8	18.00	1	3737	0.00	ambig_blue_50
3	36	9	5.00	1	5235	0.00	ambig_blue_75
3	37	3	5.00	0	4016	0.00	risk_blue_38
3	38	9	34.00	1	3432	0.00	ambig_blue_75
3	39	4	0.00	0	3382	5.00	risk_red_13
3	40	9	18.00	1	3323	0.00	ambig_blue_75
3	41	8	34.00	1	2996	0.00	ambig_blue_50
3	42	9	0.00	1	3420	9.50	ambig_blue_75
3	43	6	0.00	1	3294	65.00	risk_red_38
3	44	1	65.00	0	3200	0.00	risk_blue_13
3	45	8	5.00	0	3329	0.00	ambig_blue_50
3	46	2	34.00	0	3375	0.00	risk_blue_25
3	47	5	0.00	0	3108	18.00	risk_red_25
3	48	1	5.00	0	3094	0.00	risk_blue_13
3	49	8	0.00	0	3945	5.00	ambig_blue_50
3	50	9	0.00	1	3961	18.00	ambig_blue_75
3	51	8	0.00	1	3070	34.00	ambig_blue_50
3	52	3	65.00	1	3647	0.00	risk_blue_38
3	53	7	65.00	1	3037	0.00	ambig_blue_25
3	54	3	9.50	1	5171	0.00	risk_blue_38
3	55	4	0.00	0	3486	18.00	risk_red_13
3	56	6	0.00	1	4227	9.50	risk_red_38
3	57	3	34.00	1	3040	0.00	risk_blue_38
3	58	4	0.00	0	3770	34.00	risk_red_13
3	59	9	0.00	1	3100	34.00	ambig_blue_75
3	60	6	0.00	0	3205	5.00	risk_red_38
4	1	4	0.00	0	3939	9.50	risk_red_13
4	2	9	65.00	1	2575	0.00	ambig_blue_75
4	3	7	0.00	1	2878	34.00	ambig_blue_25
4	4	8	0.00	1	2969	34.00	ambig_blue_50
4	5	3	9.50	1	2766	0.00	risk_blue_38
4	6	4	0.00	0	4145	65.00	risk_red_13
4	7	4	0.00	0	3571	18.00	risk_red_13
4	8	7	0.00	1	2980	18.00	ambig_blue_25
4	9	9	5.00	0	4568	0.00	ambig_blue_75
4	10	9	0.00	1	3582	65.00	ambig_blue_75
4	11	4	0.00	2	0	5.00	risk_red_13
4	12	4	0.00	0	2829	34.00	risk_red_13
4	13	5	0.00	0	4005	9.50	risk_red_25
4	14	7	65.00	1	2371	0.00	ambig_blue_25
4	15	9	0.00	0	3573	9.50	ambig_blue_75
4	16	1	65.00	0	2537	0.00	risk_blue_13
4	17	8	34.00	1	2652	0.00	ambig_blue_50
4	18	3	18.00	1	3442	0.00	risk_blue_38
4	19	1	34.00	0	3530	0.00	risk_blue_13
4	20	2	34.00	0	3816	0.00	risk_blue_25
4	21	7	0.00	1	2302	9.50	ambig_blue_25
4	22	5	0.00	0	3147	5.00	risk_red_25
4	23	8	0.00	1	3254	65.00	ambig_blue_50
4	24	7	34.00	1	3042	0.00	ambig_blue_25
4	25	7	9.50	1	4296	0.00	ambig_blue_25
4	26	9	0.00	1	3878	34.00	ambig_blue_75
4	27	6	0.00	1	3632	18.00	risk_red_38
4	28	2	5.00	0	3208	0.00	risk_blue_25
4	29	7	0.00	1	2354	65.00	ambig_blue_25
4	30	8	0.00	1	3702	18.00	ambig_blue_50
4	31	7	0.00	0	4790	5.00	ambig_blue_25
4	32	3	65.00	1	2985	0.00	risk_blue_38
4	33	9	18.00	1	3125	0.00	ambig_blue_75
4	34	1	18.00	0	3740	0.00	risk_blue_13
4	35	9	34.00	1	3353	0.00	ambig_blue_75
4	36	8	18.00	1	3684	0.00	ambig_blue_50
4	37	5	0.00	0	4079	18.00	risk_red_25
4	38	8	0.00	0	3551	5.00	ambig_blue_50
4	39	3	5.00	0	2411	0.00	risk_blue_38
4	40	2	18.00	0	3548	0.00	risk_blue_25
4	41	8	9.50	1	3439	0.00	ambig_blue_50
4	42	8	5.00	0	3603	0.00	ambig_blue_50
4	43	5	0.00	0	2763	65.00	risk_red_25
4	44	8	65.00	1	3189	0.00	ambig_blue_50
4	45	5	0.00	0	3254	34.00	risk_red_25
4	46	9	0.00	1	3750	18.00	ambig_blue_75
4	47	2	9.50	0	2367	0.00	risk_blue_25
4	48	7	18.00	1	2527	0.00	ambig_blue_25
4	49	6	0.00	1	3074	65.00	risk_red_38
4	50	2	65.00	0	2805	0.00	risk_blue_25
4	51	8	0.00	1	4266	9.50	ambig_blue_50
4	52	1	5.00	0	2500	0.00	risk_blue_13
4	53	7	5.00	0	3665	0.00	ambig_blue_25
4	54	9	9.50	0	3067	0.00	ambig_blue_75
4	55	3	34.00	1	2375	0.00	risk_blue_38
4	56	9	0.00	0	3104	5.00	ambig_blue_75
4	57	6	0.00	1	2698	34.00	risk_red_38
4	58	6	0.00	0	3664	5.00	risk_red_38
4	59	1	9.50	0	4074	0.00	risk_blue_13
4	60	6	0.00	1	4185	9.50	risk_red_38
6	1	6	0.00	1	2856	18.00	risk_red_38
6	2	7	0.00	1	4495	9.50	ambig_blue_25
6	3	9	0.00	1	3095	18.00	ambig_blue_75
6	4	4	0.00	0	2639	18.00	risk_red_13
6	5	9	65.00	1	3169	0.00	ambig_blue_75
6	6	4	0.00	0	3778	34.00	risk_red_13
6	7	2	5.00	0	2462	0.00	risk_blue_25
6	8	5	0.00	0	2616	18.00	risk_red_25
6	9	9	0.00	0	2068	5.00	ambig_blue_75
6	10	4	0.00	0	2386	9.50	risk_red_13
6	11	7	0.00	1	2090	18.00	ambig_blue_25
6	12	9	5.00	0	3735	0.00	ambig_blue_75
6	13	9	0.00	1	2282	34.00	ambig_blue_75
6	14	9	34.00	1	2583	0.00	ambig_blue_75
6	15	8	0.00	1	2838	65.00	ambig_blue_50
6	16	9	9.50	1	2721	0.00	ambig_blue_75
6	17	3	65.00	1	3083	0.00	risk_blue_38
6	18	3	5.00	0	3113	0.00	risk_blue_38
6	19	8	34.00	1	2395	0.00	ambig_blue_50
6	20	8	65.00	1	3139	0.00	ambig_blue_50
6	21	9	18.00	1	4366	0.00	ambig_blue_75
6	22	7	9.50	1	4619	0.00	ambig_blue_25
6	23	7	65.00	1	2487	0.00	ambig_blue_25
6	24	5	0.00	0	2853	65.00	risk_red_25
6	25	7	0.00	0	2994	5.00	ambig_blue_25
6	26	8	5.00	0	2027	0.00	ambig_blue_50
6	27	3	34.00	1	2695	0.00	risk_blue_38
6	28	1	5.00	0	2789	0.00	risk_blue_13
6	29	6	0.00	2	0	9.50	risk_red_38
6	30	2	9.50	0	3183	0.00	risk_blue_25
6	31	8	0.00	0	3475	5.00	ambig_blue_50
6	32	1	34.00	0	2571	0.00	risk_blue_13
6	33	7	0.00	1	2322	65.00	ambig_blue_25
6	34	7	18.00	1	2149	0.00	ambig_blue_25
6	35	7	5.00	0	2158	0.00	ambig_blue_25
6	36	2	65.00	0	2106	0.00	risk_blue_25
6	37	9	0.00	1	2270	65.00	ambig_blue_75
6	38	8	0.00	1	2539	18.00	ambig_blue_50
6	39	1	18.00	0	3778	0.00	risk_blue_13
6	40	5	0.00	0	4260	5.00	risk_red_25
6	41	6	0.00	0	2314	5.00	risk_red_38
6	42	9	0.00	1	3520	9.50	ambig_blue_75
6	43	1	65.00	0	2317	0.00	risk_blue_13
6	44	4	0.00	0	4426	65.00	risk_red_13
6	45	4	0.00	0	4128	5.00	risk_red_13
6	46	6	0.00	1	3083	34.00	risk_red_38
6	47	7	34.00	1	2411	0.00	ambig_blue_25
6	48	2	18.00	0	2956	0.00	risk_blue_25
6	49	8	0.00	1	2514	34.00	ambig_blue_50
6	50	8	0.00	1	3226	9.50	ambig_blue_50
6	51	3	18.00	1	3274	0.00	risk_blue_38
6	52	5	0.00	0	3337	9.50	risk_red_25
6	53	5	0.00	0	3648	34.00	risk_red_25
6	54	8	9.50	0	2617	0.00	ambig_blue_50
6	55	8	18.00	1	3970	0.00	ambig_blue_50
6	56	1	9.50	0	1928	0.00	risk_blue_13
6	57	3	9.50	1	3484	0.00	risk_blue_38
6	58	2	34.00	0	2395	0.00	risk_blue_25
6	59	6	0.00	1	2332	65.00	risk_red_38
6	60	7	0.00	1	2405	34.00	ambig_blue_25
7	1	6	0.00	2	0	18.00	risk_red_38
7	2	8	5.00	0	2282	0.00	ambig_blue_50
7	3	2	5.00	0	2770	0.00	risk_blue_25
7	4	8	9.50	1	2045	0.00	ambig_blue_50
7	5	7	5.00	0	1996	0.00	ambig_blue_25
7	6	3	34.00	1	2454	0.00	risk_blue_38
7	7	7	0.00	0	1443	9.50	ambig_blue_25
7	8	3	65.00	1	1703	0.00	risk_blue_38
7	9	6	0.00	1	1919	65.00	risk_red_38
7	10	5	0.00	0	2127	9.50	risk_red_25
7	11	9	0.00	0	3916	18.00	ambig_blue_75
7	12	6	0.00	1	3996	9.50	risk_red_38
7	13	1	9.50	0	3489	0.00	risk_blue_13
7	14	7	0.00	1	2179	65.00	ambig_blue_25
7	15	8	18.00	1	5001	0.00	ambig_blue_50
7	16	7	0.00	0	2300	5.00	ambig_blue_25
7	17	1	5.00	0	2967	0.00	risk_blue_13
7	18	3	18.00	1	2492	0.00	risk_blue_38
7	19	9	0.00	1	4614	9.50	ambig_blue_75
7	20	9	18.00	1	2860	0.00	ambig_blue_75
7	21	2	65.00	0	3362	0.00	risk_blue_25
7	22	3	9.50	1	3864	0.00	risk_blue_38
7	23	2	34.00	0	1967	0.00	risk_blue_25
7	24	9	5.00	0	1320	0.00	ambig_blue_75
7	25	2	9.50	0	1293	0.00	risk_blue_25
7	26	9	0.00	1	2367	34.00	ambig_blue_75
7	27	9	9.50	0	3105	0.00	ambig_blue_75
7	28	7	18.00	1	2558	0.00	ambig_blue_25
7	29	7	9.50	1	1964	0.00	ambig_blue_25
7	30	4	0.00	0	2019	34.00	risk_red_13
7	31	8	0.00	1	3031	18.00	ambig_blue_50
7	32	9	0.00	0	2320	5.00	ambig_blue_75
7	33	9	0.00	1	2599	65.00	ambig_blue_75
7	34	1	18.00	0	3122	0.00	risk_blue_13
7	35	5	0.00	0	2772	5.00	risk_red_25
7	36	4	0.00	0	2293	5.00	risk_red_13
7	37	1	34.00	0	1591	0.00	risk_blue_13
7	38	9	65.00	1	2373	0.00	ambig_blue_75
7	39	8	0.00	1	2676	9.50	ambig_blue_50
7	40	7	0.00	1	2517	18.00	ambig_blue_25
7	41	4	0.00	0	1906	18.00	risk_red_13
7	42	6	0.00	1	2526	34.00	risk_red_38
7	43	8	0.00	0	2349	5.00	ambig_blue_50
7	44	4	0.00	0	2465	65.00	risk_red_13
7	45	5	0.00	0	3739	34.00	risk_red_25
7	46	7	0.00	1	2486	34.00	ambig_blue_25
7	47	5	0.00	0	2473	65.00	risk_red_25
7	48	1	65.00	0	2471	0.00	risk_blue_13
7	49	2	18.00	0	2518	0.00	risk_blue_25
7	50	8	65.00	1	1885	0.00	ambig_blue_50
7	51	7	65.00	1	1746	0.00	ambig_blue_25
7	52	3	5.00	0	3069	0.00	risk_blue_38
7	53	8	0.00	1	2825	65.00	ambig_blue_50
7	54	7	34.00	1	2834	0.00	ambig_blue_25
7	55	8	0.00	1	2578	34.00	ambig_blue_50
7	56	8	34.00	1	2694	0.00	ambig_blue_50
7	57	4	0.00	0	2501	9.50	risk_red_13
7	58	6	0.00	0	2658	5.00	risk_red_38
7	59	5	0.00	0	1806	18.00	risk_red_25
7	60	9	34.00	1	2767	0.00	ambig_blue_75
8	1	8	0.00	1	3069	65.00	ambig_blue_50
8	2	1	9.50	0	2281	0.00	risk_blue_13
8	3	8	0.00	0	3865	9.50	ambig_blue_50
8	4	4	0.00	0	2690	65.00	risk_red_13
8	5	9	0.00	1	2205	34.00	ambig_blue_75
8	6	3	9.50	1	2406	0.00	risk_blue_38
8	7	7	34.00	1	1919	0.00	ambig_blue_25
8	8	2	9.50	0	4508	0.00	risk_blue_25
8	9	9	0.00	0	4421	9.50	ambig_blue_75
8	10	7	18.00	1	2649	0.00	ambig_blue_25
8	11	6	0.00	1	2700	18.00	risk_red_38
8	12	9	34.00	1	1619	0.00	ambig_blue_75
8	13	7	65.00	1	2081	0.00	ambig_blue_25
8	14	1	5.00	0	2451	0.00	risk_blue_13
8	15	1	34.00	0	2243	0.00	risk_blue_13
8	16	5	0.00	0	3347	34.00	risk_red_25
8	17	3	34.00	1	2556	0.00	risk_blue_38
8	18	8	65.00	1	1370	0.00	ambig_blue_50
8	19	7	5.00	0	3005	0.00	ambig_blue_25
8	20	6	0.00	1	2157	65.00	risk_red_38
8	21	7	0.00	1	3023	9.50	ambig_blue_25
8	22	4	0.00	0	1560	5.00	risk_red_13
8	23	8	5.00	0	1943	0.00	ambig_blue_50
8	24	2	65.00	0	2062	0.00	risk_blue_25
8	25	8	0.00	1	1998	34.00	ambig_blue_50
8	26	5	0.00	0	2102	18.00	risk_red_25
8	27	8	34.00	1	2127	0.00	ambig_blue_50
8	28	7	0.00	0	2143	5.00	ambig_blue_25
8	29	3	65.00	1	1627	0.00	risk_blue_38
8	30	9	65.00	1	1744	0.00	ambig_blue_75
8	31	9	0.00	1	3518	18.00	ambig_blue_75
8	32	7	9.50	1	3396	0.00	ambig_blue_25
8	33	8	9.50	1	4707	0.00	ambig_blue_50
8	34	3	5.00	0	2156	0.00	risk_blue_38
8	35	7	0.00	1	2100	34.00	ambig_blue_25
8	36	7	0.00	1	1902	18.00	ambig_blue_25
8	37	8	0.00	0	3514	5.00	ambig_blue_50
8	38	1	18.00	0	3474	0.00	risk_blue_13
8	39	6	0.00	1	2982	9.50	risk_red_38
8	40	2	34.00	0	2994	0.00	risk_blue_25
8	41	6	0.00	0	2098	5.00	risk_red_38
8	42	2	18.00	0	1869	0.00	risk_blue_25
8	43	9	5.00	0	2547	0.00	ambig_blue_75
8	44	1	65.00	0	2231	0.00	risk_blue_13
8	45	3	18.00	1	3522	0.00	risk_blue_38
8	46	5	0.00	0	3212	9.50	risk_red_25
8	47	7	0.00	1	1851	65.00	ambig_blue_25
8	48	4	0.00	0	2060	34.00	risk_red_13
8	49	6	0.00	1	2074	34.00	risk_red_38
8	50	8	18.00	1	2409	0.00	ambig_blue_50
8	51	4	0.00	0	2933	9.50	risk_red_13
8	52	5	0.00	0	2387	65.00	risk_red_25
8	53	8	0.00	1	3507	18.00	ambig_blue_50
8	54	9	0.00	0	1785	5.00	ambig_blue_75
8	55	9	18.00	1	1933	0.00	ambig_blue_75
8	56	4	0.00	0	2854	18.00	risk_red_13
8	57	2	5.00	0	2438	0.00	risk_blue_25
8	58	9	9.50	1	4026	0.00	ambig_blue_75
8	59	9	0.00	1	1619	65.00	ambig_blue_75
8	60	5	0.00	0	3397	5.00	risk_red_25
