# Supplementary material for: Learning about the Ellsberg Paradox reduces, but does not abolish, ambiguity aversion
Source: PLoS One. 2020 Mar 4;15(3):e0228782. doi: 10.1371/journal.pone.0228782 (PMC7055742; doi:10.1371/journal.pone.0228782)
Supplement: S1 Dataset — (ZIP) [file pone.0228782.s009.zip › S1_dataset/EF/1555.txt]

Block	Trial	BagNo	BlueValue	choice.RESP	choice.RT	RedValue	RiskAmbigLevel
2	1	9	18.00	2	0	0.00	ambig_blue_75
2	2	8	9.50	0	2394	0.00	ambig_blue_50
2	3	3	5.00	1	5898	0.00	risk_blue_38
2	4	7	0.00	0	4634	5.00	ambig_blue_25
2	5	1	18.00	0	4254	0.00	risk_blue_13
2	6	3	34.00	0	2586	0.00	risk_blue_38
2	7	4	0.00	0	5609	18.00	risk_red_13
2	8	3	65.00	1	3877	0.00	risk_blue_38
2	9	9	0.00	0	3360	65.00	ambig_blue_75
2	10	8	0.00	1	3320	65.00	ambig_blue_50
2	11	7	5.00	0	3609	0.00	ambig_blue_25
2	12	7	65.00	0	3375	0.00	ambig_blue_25
2	13	2	65.00	0	3102	0.00	risk_blue_25
2	14	4	0.00	1	4376	65.00	risk_red_13
2	15	8	34.00	1	2495	0.00	ambig_blue_50
2	16	5	0.00	0	3954	5.00	risk_red_25
2	17	7	9.50	0	2770	0.00	ambig_blue_25
2	18	1	5.00	0	3474	0.00	risk_blue_13
2	19	9	0.00	1	3901	9.50	ambig_blue_75
2	20	4	0.00	1	3703	34.00	risk_red_13
2	21	9	5.00	1	2721	0.00	ambig_blue_75
2	22	3	9.50	1	4619	0.00	risk_blue_38
2	23	1	65.00	0	3024	0.00	risk_blue_13
2	24	2	18.00	0	2565	0.00	risk_blue_25
2	25	5	0.00	1	3542	18.00	risk_red_25
2	26	7	0.00	1	2103	34.00	ambig_blue_25
2	27	8	5.00	0	2834	0.00	ambig_blue_50
2	28	8	0.00	1	2816	34.00	ambig_blue_50
2	29	2	34.00	0	2830	0.00	risk_blue_25
2	30	8	0.00	0	4268	5.00	ambig_blue_50
2	31	9	0.00	0	4735	5.00	ambig_blue_75
2	32	8	65.00	0	2383	0.00	ambig_blue_50
2	33	9	34.00	1	3440	0.00	ambig_blue_75
2	34	1	34.00	0	2804	0.00	risk_blue_13
2	35	2	9.50	1	4115	0.00	risk_blue_25
2	36	8	0.00	1	1700	18.00	ambig_blue_50
2	37	5	0.00	1	2016	34.00	risk_red_25
2	38	2	5.00	0	3264	0.00	risk_blue_25
2	39	7	0.00	1	1964	65.00	ambig_blue_25
2	40	9	0.00	0	2013	18.00	ambig_blue_75
2	41	5	0.00	1	3221	9.50	risk_red_25
2	42	9	0.00	1	2354	34.00	ambig_blue_75
2	43	6	0.00	1	3051	5.00	risk_red_38
2	44	8	18.00	0	2944	0.00	ambig_blue_50
2	45	7	0.00	0	3401	18.00	ambig_blue_25
2	46	5	0.00	0	2880	65.00	risk_red_25
2	47	6	0.00	0	3052	34.00	risk_red_38
2	48	9	65.00	0	2473	0.00	ambig_blue_75
2	49	1	9.50	1	2901	0.00	risk_blue_13
2	50	7	18.00	1	1679	0.00	ambig_blue_25
2	51	9	9.50	1	2589	0.00	ambig_blue_75
2	52	6	0.00	1	2819	65.00	risk_red_38
2	53	3	18.00	0	2753	0.00	risk_blue_38
2	54	4	0.00	0	1850	9.50	risk_red_13
2	55	7	0.00	1	2200	9.50	ambig_blue_25
2	56	8	0.00	0	2016	9.50	ambig_blue_50
2	57	6	0.00	0	1703	18.00	risk_red_38
2	58	4	0.00	0	3051	5.00	risk_red_13
2	59	6	0.00	1	3288	9.50	risk_red_38
2	60	7	34.00	1	1994	0.00	ambig_blue_25
3	1	5	0.00	0	2666	34.00	risk_red_25
3	2	1	65.00	1	1943	0.00	risk_blue_13
3	3	2	65.00	1	1193	0.00	risk_blue_25
3	4	1	34.00	0	1818	0.00	risk_blue_13
3	5	8	65.00	0	2105	0.00	ambig_blue_50
3	6	8	0.00	0	2324	65.00	ambig_blue_50
3	7	9	18.00	1	3087	0.00	ambig_blue_75
3	8	8	18.00	1	1522	0.00	ambig_blue_50
3	9	2	5.00	1	2757	0.00	risk_blue_25
3	10	9	0.00	1	3333	9.50	ambig_blue_75
3	11	3	9.50	1	2327	0.00	risk_blue_38
3	12	8	0.00	1	2033	18.00	ambig_blue_50
3	13	7	0.00	0	3264	18.00	ambig_blue_25
3	14	8	0.00	0	3276	5.00	ambig_blue_50
3	15	4	0.00	0	2769	9.50	risk_red_13
3	16	6	0.00	0	2359	18.00	risk_red_38
3	17	5	0.00	0	2360	5.00	risk_red_25
3	18	7	34.00	0	1673	0.00	ambig_blue_25
3	19	2	18.00	1	1598	0.00	risk_blue_25
3	20	6	0.00	0	1270	9.50	risk_red_38
3	21	7	5.00	1	2100	0.00	ambig_blue_25
3	22	1	9.50	0	4352	0.00	risk_blue_13
3	23	1	18.00	1	2391	0.00	risk_blue_13
3	24	6	0.00	0	2903	5.00	risk_red_38
3	25	7	65.00	1	2377	0.00	ambig_blue_25
3	26	7	9.50	0	2098	0.00	ambig_blue_25
3	27	5	0.00	0	2246	18.00	risk_red_25
3	28	4	0.00	1	2538	5.00	risk_red_13
3	29	9	0.00	1	1189	65.00	ambig_blue_75
3	30	9	34.00	1	1149	0.00	ambig_blue_75
3	31	6	0.00	0	1375	65.00	risk_red_38
3	32	9	9.50	1	1761	0.00	ambig_blue_75
3	33	8	0.00	1	1426	34.00	ambig_blue_50
3	34	7	0.00	0	1337	65.00	ambig_blue_25
3	35	4	0.00	0	1908	18.00	risk_red_13
3	36	4	0.00	1	1735	65.00	risk_red_13
3	37	7	0.00	1	1074	34.00	ambig_blue_25
3	38	3	5.00	0	3439	0.00	risk_blue_38
3	39	9	5.00	0	2460	0.00	ambig_blue_75
3	40	8	9.50	1	3321	0.00	ambig_blue_50
3	41	1	5.00	0	2578	0.00	risk_blue_13
3	42	3	65.00	1	1298	0.00	risk_blue_38
3	43	2	9.50	0	2543	0.00	risk_blue_25
3	44	8	5.00	1	2112	0.00	ambig_blue_50
3	45	9	0.00	1	1700	18.00	ambig_blue_75
3	46	6	0.00	0	2280	34.00	risk_red_38
3	47	8	0.00	1	2564	9.50	ambig_blue_50
3	48	7	0.00	1	2749	5.00	ambig_blue_25
3	49	3	34.00	1	2310	0.00	risk_blue_38
3	50	4	0.00	0	1737	34.00	risk_red_13
3	51	7	18.00	1	1444	0.00	ambig_blue_25
3	52	7	0.00	0	1458	9.50	ambig_blue_25
3	53	8	34.00	0	1560	0.00	ambig_blue_50
3	54	2	34.00	1	1274	0.00	risk_blue_25
3	55	3	18.00	1	1159	0.00	risk_blue_38
3	56	9	0.00	0	1697	5.00	ambig_blue_75
3	57	5	0.00	0	1597	9.50	risk_red_25
3	58	9	65.00	0	830	0.00	ambig_blue_75
3	59	5	0.00	0	838	65.00	risk_red_25
3	60	9	0.00	0	1085	34.00	ambig_blue_75
4	1	5	0.00	0	2588	18.00	risk_red_25
4	2	8	0.00	1	1651	34.00	ambig_blue_50
4	3	6	0.00	0	1450	9.50	risk_red_38
4	4	3	34.00	0	2176	0.00	risk_blue_38
4	5	3	65.00	1	1825	0.00	risk_blue_38
4	6	7	34.00	1	1480	0.00	ambig_blue_25
4	7	5	0.00	1	2004	34.00	risk_red_25
4	8	7	0.00	1	979	34.00	ambig_blue_25
4	9	9	0.00	0	1797	9.50	ambig_blue_75
4	10	8	0.00	0	1909	5.00	ambig_blue_50
4	11	8	65.00	0	1888	0.00	ambig_blue_50
4	12	3	18.00	1	1268	0.00	risk_blue_38
4	13	7	0.00	1	1842	18.00	ambig_blue_25
4	14	8	0.00	1	1272	18.00	ambig_blue_50
4	15	1	5.00	1	3157	0.00	risk_blue_13
4	16	1	65.00	1	1085	0.00	risk_blue_13
4	17	9	9.50	1	1386	0.00	ambig_blue_75
4	18	9	0.00	0	1371	65.00	ambig_blue_75
4	19	7	0.00	0	1532	9.50	ambig_blue_25
4	20	8	9.50	0	2047	0.00	ambig_blue_50
4	21	4	0.00	0	1685	18.00	risk_red_13
4	22	8	0.00	0	1545	9.50	ambig_blue_50
4	23	9	0.00	0	1404	18.00	ambig_blue_75
4	24	4	0.00	0	1100	65.00	risk_red_13
4	25	6	0.00	1	944	65.00	risk_red_38
4	26	2	18.00	0	2179	0.00	risk_blue_25
4	27	9	5.00	1	1780	0.00	ambig_blue_75
4	28	4	0.00	0	2661	5.00	risk_red_13
4	29	7	9.50	1	2250	0.00	ambig_blue_25
4	30	3	5.00	1	4383	0.00	risk_blue_38
4	31	5	0.00	1	1822	65.00	risk_red_25
4	32	7	18.00	0	1220	0.00	ambig_blue_25
4	33	5	0.00	0	1436	9.50	risk_red_25
4	34	4	0.00	1	1802	34.00	risk_red_13
4	35	7	0.00	1	1194	65.00	ambig_blue_25
4	36	9	34.00	1	1547	0.00	ambig_blue_75
4	37	1	18.00	0	1141	0.00	risk_blue_13
4	38	2	5.00	1	3688	0.00	risk_blue_25
4	39	9	18.00	0	1434	0.00	ambig_blue_75
4	40	2	65.00	1	825	0.00	risk_blue_25
4	41	9	65.00	0	1041	0.00	ambig_blue_75
4	42	7	0.00	1	2207	5.00	ambig_blue_25
4	43	6	0.00	0	1911	18.00	risk_red_38
4	44	1	34.00	1	1154	0.00	risk_blue_13
4	45	2	34.00	1	1212	0.00	risk_blue_25
4	46	7	5.00	0	3052	0.00	ambig_blue_25
4	47	4	0.00	1	2209	9.50	risk_red_13
4	48	9	0.00	0	2600	5.00	ambig_blue_75
4	49	8	18.00	0	1656	0.00	ambig_blue_50
4	50	1	9.50	0	1629	0.00	risk_blue_13
4	51	8	34.00	1	2020	0.00	ambig_blue_50
4	52	8	5.00	1	3571	0.00	ambig_blue_50
4	53	9	0.00	0	1690	34.00	ambig_blue_75
4	54	5	0.00	0	1462	5.00	risk_red_25
4	55	8	0.00	1	1859	65.00	ambig_blue_50
4	56	2	9.50	1	1673	0.00	risk_blue_25
4	57	7	65.00	0	1150	0.00	ambig_blue_25
4	58	3	9.50	0	1481	0.00	risk_blue_38
4	59	6	0.00	1	1126	34.00	risk_red_38
4	60	6	0.00	0	3153	5.00	risk_red_38
6	1	8	65.00	0	2499	0.00	ambig_blue_50
6	2	7	18.00	1	1199	0.00	ambig_blue_25
6	3	7	0.00	1	2159	5.00	ambig_blue_25
6	4	6	0.00	1	1121	9.50	risk_red_38
6	5	7	34.00	1	1123	0.00	ambig_blue_25
6	6	5	0.00	0	1903	5.00	risk_red_25
6	7	2	9.50	1	778	0.00	risk_blue_25
6	8	9	5.00	0	2156	0.00	ambig_blue_75
6	9	5	0.00	1	1301	18.00	risk_red_25
6	10	9	9.50	1	1281	0.00	ambig_blue_75
6	11	7	0.00	0	1726	65.00	ambig_blue_25
6	12	4	0.00	0	1121	65.00	risk_red_13
6	13	8	0.00	1	1845	34.00	ambig_blue_50
6	14	9	0.00	1	1715	34.00	ambig_blue_75
6	15	4	0.00	0	903	18.00	risk_red_13
6	16	8	18.00	0	1563	0.00	ambig_blue_50
6	17	1	34.00	1	877	0.00	risk_blue_13
6	18	7	9.50	1	1226	0.00	ambig_blue_25
6	19	9	65.00	0	1226	0.00	ambig_blue_75
6	20	8	0.00	1	1945	5.00	ambig_blue_50
6	21	8	5.00	1	2379	0.00	ambig_blue_50
6	22	9	18.00	1	1180	0.00	ambig_blue_75
6	23	2	5.00	1	1725	0.00	risk_blue_25
6	24	3	5.00	1	1912	0.00	risk_blue_38
6	25	3	34.00	1	1323	0.00	risk_blue_38
6	26	7	5.00	1	2167	0.00	ambig_blue_25
6	27	9	34.00	1	984	0.00	ambig_blue_75
6	28	7	0.00	1	1049	34.00	ambig_blue_25
6	29	3	9.50	0	1872	0.00	risk_blue_38
6	30	6	0.00	0	884	34.00	risk_red_38
6	31	7	0.00	1	1697	9.50	ambig_blue_25
6	32	5	0.00	0	1582	34.00	risk_red_25
6	33	2	34.00	0	2287	0.00	risk_blue_25
6	34	7	0.00	1	1778	18.00	ambig_blue_25
6	35	3	65.00	0	1371	0.00	risk_blue_38
6	36	4	0.00	1	1309	9.50	risk_red_13
6	37	1	18.00	1	2289	0.00	risk_blue_13
6	38	6	0.00	0	1228	65.00	risk_red_38
6	39	3	18.00	0	1644	0.00	risk_blue_38
6	40	8	34.00	0	1042	0.00	ambig_blue_50
6	41	6	0.00	1	1105	18.00	risk_red_38
6	42	4	0.00	1	1589	5.00	risk_red_13
6	43	6	0.00	0	2157	5.00	risk_red_38
6	44	9	0.00	1	1879	18.00	ambig_blue_75
6	45	1	65.00	1	915	0.00	risk_blue_13
6	46	9	0.00	1	952	65.00	ambig_blue_75
6	47	2	18.00	1	906	0.00	risk_blue_25
6	48	5	0.00	0	1214	65.00	risk_red_25
6	49	5	0.00	1	1326	9.50	risk_red_25
6	50	2	65.00	0	1514	0.00	risk_blue_25
6	51	9	0.00	0	2622	5.00	ambig_blue_75
6	52	8	9.50	0	1004	0.00	ambig_blue_50
6	53	1	5.00	0	1692	0.00	risk_blue_13
6	54	8	0.00	1	1680	65.00	ambig_blue_50
6	55	4	0.00	0	1333	34.00	risk_red_13
6	56	7	65.00	0	1248	0.00	ambig_blue_25
6	57	8	0.00	0	2199	9.50	ambig_blue_50
6	58	1	9.50	0	2230	0.00	risk_blue_13
6	59	9	0.00	1	1821	9.50	ambig_blue_75
6	60	8	0.00	0	2179	18.00	ambig_blue_50
7	1	7	65.00	1	1958	0.00	ambig_blue_25
7	2	6	0.00	1	1368	34.00	risk_red_38
7	3	9	34.00	0	897	0.00	ambig_blue_75
7	4	4	0.00	1	862	65.00	risk_red_13
7	5	9	0.00	0	2173	5.00	ambig_blue_75
7	6	3	5.00	1	3405	0.00	risk_blue_38
7	7	1	18.00	1	811	0.00	risk_blue_13
7	8	8	0.00	1	1219	18.00	ambig_blue_50
7	9	4	0.00	0	1803	9.50	risk_red_13
7	10	7	9.50	1	1426	0.00	ambig_blue_25
7	11	8	9.50	0	2490	0.00	ambig_blue_50
7	12	4	0.00	0	1285	18.00	risk_red_13
7	13	9	0.00	1	1394	34.00	ambig_blue_75
7	14	6	0.00	1	1434	18.00	risk_red_38
7	15	9	9.50	0	2841	0.00	ambig_blue_75
7	16	8	65.00	1	942	0.00	ambig_blue_50
7	17	7	0.00	1	2753	5.00	ambig_blue_25
7	18	3	34.00	0	2258	0.00	risk_blue_38
7	19	9	18.00	0	1223	0.00	ambig_blue_75
7	20	5	0.00	1	2694	5.00	risk_red_25
7	21	8	5.00	1	2665	0.00	ambig_blue_50
7	22	6	0.00	1	1486	5.00	risk_red_38
7	23	2	65.00	1	1155	0.00	risk_blue_25
7	24	7	34.00	0	1221	0.00	ambig_blue_25
7	25	1	5.00	1	1492	0.00	risk_blue_13
7	26	3	18.00	0	1529	0.00	risk_blue_38
7	27	1	65.00	1	924	0.00	risk_blue_13
7	28	8	18.00	0	1087	0.00	ambig_blue_50
7	29	2	18.00	0	1228	0.00	risk_blue_25
7	30	2	5.00	0	1772	0.00	risk_blue_25
7	31	1	9.50	1	1476	0.00	risk_blue_13
7	32	9	65.00	0	1082	0.00	ambig_blue_75
7	33	4	0.00	0	2455	5.00	risk_red_13
7	34	8	0.00	0	1396	65.00	ambig_blue_50
7	35	6	0.00	1	1597	65.00	risk_red_38
7	36	4	0.00	1	1005	34.00	risk_red_13
7	37	7	5.00	0	2117	0.00	ambig_blue_25
7	38	7	18.00	1	1200	0.00	ambig_blue_25
7	39	5	0.00	0	1497	65.00	risk_red_25
7	40	7	0.00	1	1222	18.00	ambig_blue_25
7	41	7	0.00	0	885	65.00	ambig_blue_25
7	42	8	0.00	1	2354	5.00	ambig_blue_50
7	43	8	0.00	0	1419	9.50	ambig_blue_50
7	44	2	9.50	0	2170	0.00	risk_blue_25
7	45	8	0.00	0	1411	34.00	ambig_blue_50
7	46	8	34.00	0	811	0.00	ambig_blue_50
7	47	5	0.00	0	1387	18.00	risk_red_25
7	48	5	0.00	1	1259	34.00	risk_red_25
7	49	1	34.00	1	1025	0.00	risk_blue_13
7	50	3	65.00	1	968	0.00	risk_blue_38
7	51	9	0.00	0	1242	18.00	ambig_blue_75
7	52	7	0.00	0	3337	9.50	ambig_blue_25
7	53	9	0.00	1	1129	9.50	ambig_blue_75
7	54	9	0.00	1	1125	65.00	ambig_blue_75
7	55	7	0.00	1	712	34.00	ambig_blue_25
7	56	9	5.00	1	2437	0.00	ambig_blue_75
7	57	2	34.00	1	1746	0.00	risk_blue_25
7	58	5	0.00	0	1933	9.50	risk_red_25
7	59	6	0.00	1	1455	9.50	risk_red_38
7	60	3	9.50	1	1333	0.00	risk_blue_38
8	1	1	65.00	1	1536	0.00	risk_blue_13
8	2	8	0.00	1	1339	18.00	ambig_blue_50
8	3	8	0.00	0	1141	9.50	ambig_blue_50
8	4	9	9.50	0	1288	0.00	ambig_blue_75
8	5	5	0.00	0	973	34.00	risk_red_25
8	6	1	5.00	1	2254	0.00	risk_blue_13
8	7	2	9.50	1	1307	0.00	risk_blue_25
8	8	3	9.50	1	807	0.00	risk_blue_38
8	9	9	65.00	0	1456	0.00	ambig_blue_75
8	10	8	18.00	0	1054	0.00	ambig_blue_50
8	11	7	0.00	0	1468	9.50	ambig_blue_25
8	12	4	0.00	1	2449	18.00	risk_red_13
8	13	7	0.00	1	1735	18.00	ambig_blue_25
8	14	2	18.00	1	1257	0.00	risk_blue_25
8	15	3	5.00	0	2863	0.00	risk_blue_38
8	16	6	0.00	0	1603	9.50	risk_red_38
8	17	9	0.00	1	1731	9.50	ambig_blue_75
8	18	7	0.00	1	942	34.00	ambig_blue_25
8	19	8	34.00	0	1129	0.00	ambig_blue_50
8	20	3	34.00	0	940	0.00	risk_blue_38
8	21	5	0.00	1	1239	18.00	risk_red_25
8	22	3	65.00	0	1438	0.00	risk_blue_38
8	23	1	9.50	1	1957	0.00	risk_blue_13
8	24	9	0.00	0	1886	5.00	ambig_blue_75
8	25	2	34.00	0	1162	0.00	risk_blue_25
8	26	7	9.50	1	2004	0.00	ambig_blue_25
8	27	3	18.00	1	1468	0.00	risk_blue_38
8	28	4	0.00	0	1417	65.00	risk_red_13
8	29	7	34.00	0	1033	0.00	ambig_blue_25
8	30	7	18.00	1	1040	0.00	ambig_blue_25
8	31	1	34.00	1	951	0.00	risk_blue_13
8	32	8	0.00	1	2457	65.00	ambig_blue_50
8	33	5	0.00	1	2541	5.00	risk_red_25
8	34	7	65.00	0	943	0.00	ambig_blue_25
8	35	7	5.00	1	2635	0.00	ambig_blue_25
8	36	5	0.00	0	1160	65.00	risk_red_25
8	37	6	0.00	1	834	65.00	risk_red_38
8	38	6	0.00	0	2361	5.00	risk_red_38
8	39	8	5.00	0	1674	0.00	ambig_blue_50
8	40	9	5.00	0	1663	0.00	ambig_blue_75
8	41	4	0.00	1	1557	9.50	risk_red_13
8	42	9	18.00	0	1486	0.00	ambig_blue_75
8	43	9	0.00	0	1259	65.00	ambig_blue_75
8	44	8	9.50	1	1833	0.00	ambig_blue_50
8	45	2	5.00	0	2200	0.00	risk_blue_25
8	46	7	0.00	0	1663	65.00	ambig_blue_25
8	47	6	0.00	0	845	18.00	risk_red_38
8	48	4	0.00	1	932	34.00	risk_red_13
8	49	8	65.00	1	1592	0.00	ambig_blue_50
8	50	4	0.00	0	2848	5.00	risk_red_13
8	51	7	0.00	1	2317	5.00	ambig_blue_25
8	52	5	0.00	1	2256	9.50	risk_red_25
8	53	6	0.00	1	1069	34.00	risk_red_38
8	54	8	0.00	1	1307	34.00	ambig_blue_50
8	55	8	0.00	1	1591	5.00	ambig_blue_50
8	56	9	34.00	1	1447	0.00	ambig_blue_75
8	57	1	18.00	1	846	0.00	risk_blue_13
8	58	9	0.00	1	1701	18.00	ambig_blue_75
8	59	9	0.00	1	761	34.00	ambig_blue_75
8	60	2	65.00	1	772	0.00	risk_blue_25
