# Supplementary material for: Learning about the Ellsberg Paradox reduces, but does not abolish, ambiguity aversion
Source: PLoS One. 2020 Mar 4;15(3):e0228782. doi: 10.1371/journal.pone.0228782 (PMC7055742; doi:10.1371/journal.pone.0228782)
Supplement: S1 Dataset — (ZIP) [file pone.0228782.s009.zip › S1_dataset/EF/1556.txt]

Block	Trial	BagNo	BlueValue	choice.RESP	choice.RT	RedValue	RiskAmbigLevel
2	1	3	5.00	2	0	0.00	risk_blue_38
2	2	8	34.00	1	4099	0.00	ambig_blue_50
2	3	9	0.00	1	4957	9.50	ambig_blue_75
2	4	3	9.50	1	2283	0.00	risk_blue_38
2	5	1	5.00	0	2952	0.00	risk_blue_13
2	6	8	0.00	1	2441	34.00	ambig_blue_50
2	7	2	5.00	0	2663	0.00	risk_blue_25
2	8	7	0.00	1	3371	65.00	ambig_blue_25
2	9	6	0.00	1	3011	65.00	risk_red_38
2	10	6	0.00	1	2856	34.00	risk_red_38
2	11	4	0.00	0	3677	65.00	risk_red_13
2	12	4	0.00	0	4304	5.00	risk_red_13
2	13	9	18.00	0	3713	0.00	ambig_blue_75
2	14	8	0.00	1	4971	9.50	ambig_blue_50
2	15	9	65.00	0	4689	0.00	ambig_blue_75
2	16	8	5.00	1	4210	0.00	ambig_blue_50
2	17	5	0.00	0	5159	18.00	risk_red_25
2	18	9	0.00	0	3254	18.00	ambig_blue_75
2	19	5	0.00	0	3602	9.50	risk_red_25
2	20	1	34.00	0	3568	0.00	risk_blue_13
2	21	8	65.00	1	3592	0.00	ambig_blue_50
2	22	7	9.50	2	0	0.00	ambig_blue_25
2	23	8	9.50	1	4186	0.00	ambig_blue_50
2	24	9	5.00	0	2145	0.00	ambig_blue_75
2	25	6	0.00	0	4003	5.00	risk_red_38
2	26	3	34.00	1	2545	0.00	risk_blue_38
2	27	7	0.00	1	4218	5.00	ambig_blue_25
2	28	5	0.00	1	2768	65.00	risk_red_25
2	29	2	65.00	1	2784	0.00	risk_blue_25
2	30	4	0.00	2	0	18.00	risk_red_13
2	31	3	65.00	1	3420	0.00	risk_blue_38
2	32	7	34.00	1	1946	0.00	ambig_blue_25
2	33	8	0.00	1	3172	18.00	ambig_blue_50
2	34	8	0.00	0	3482	5.00	ambig_blue_50
2	35	9	9.50	0	2838	0.00	ambig_blue_75
2	36	7	65.00	1	2651	0.00	ambig_blue_25
2	37	1	9.50	0	3304	0.00	risk_blue_13
2	38	1	18.00	0	3978	0.00	risk_blue_13
2	39	9	0.00	0	4697	34.00	ambig_blue_75
2	40	7	0.00	1	2683	34.00	ambig_blue_25
2	41	7	5.00	0	3943	0.00	ambig_blue_25
2	42	6	0.00	0	4175	9.50	risk_red_38
2	43	5	0.00	1	4118	34.00	risk_red_25
2	44	4	0.00	0	3271	9.50	risk_red_13
2	45	7	18.00	1	3667	0.00	ambig_blue_25
2	46	1	65.00	0	3806	0.00	risk_blue_13
2	47	3	18.00	1	3923	0.00	risk_blue_38
2	48	7	0.00	1	3916	9.50	ambig_blue_25
2	49	2	34.00	1	2165	0.00	risk_blue_25
2	50	9	34.00	0	3183	0.00	ambig_blue_75
2	51	8	18.00	1	2886	0.00	ambig_blue_50
2	52	8	0.00	1	3505	65.00	ambig_blue_50
2	53	5	0.00	0	2787	5.00	risk_red_25
2	54	9	0.00	1	3779	65.00	ambig_blue_75
2	55	7	0.00	1	5482	18.00	ambig_blue_25
2	56	2	18.00	2	0	0.00	risk_blue_25
2	57	9	0.00	0	2247	5.00	ambig_blue_75
2	58	4	0.00	0	3149	34.00	risk_red_13
2	59	6	0.00	1	2509	18.00	risk_red_38
2	60	2	9.50	0	3856	0.00	risk_blue_25
3	1	4	0.00	0	2322	9.50	risk_red_13
3	2	4	0.00	1	3077	65.00	risk_red_13
3	3	1	65.00	1	3121	0.00	risk_blue_13
3	4	3	9.50	1	3922	0.00	risk_blue_38
3	5	4	0.00	0	2139	18.00	risk_red_13
3	6	4	0.00	1	5300	34.00	risk_red_13
3	7	8	65.00	1	3085	0.00	ambig_blue_50
3	8	7	34.00	1	1825	0.00	ambig_blue_25
3	9	7	0.00	1	4007	5.00	ambig_blue_25
3	10	9	0.00	0	2597	9.50	ambig_blue_75
3	11	8	0.00	1	2308	18.00	ambig_blue_50
3	12	8	0.00	0	2743	5.00	ambig_blue_50
3	13	1	5.00	0	3465	0.00	risk_blue_13
3	14	7	5.00	1	4045	0.00	ambig_blue_25
3	15	1	18.00	0	3721	0.00	risk_blue_13
3	16	6	0.00	1	3346	34.00	risk_red_38
3	17	2	9.50	1	4131	0.00	risk_blue_25
3	18	1	34.00	0	4611	0.00	risk_blue_13
3	19	5	0.00	1	3560	65.00	risk_red_25
3	20	9	0.00	1	5055	34.00	ambig_blue_75
3	21	2	65.00	1	4290	0.00	risk_blue_25
3	22	7	0.00	1	1971	18.00	ambig_blue_25
3	23	7	18.00	1	3396	0.00	ambig_blue_25
3	24	9	5.00	0	2411	0.00	ambig_blue_75
3	25	7	0.00	1	2554	34.00	ambig_blue_25
3	26	9	0.00	1	2659	65.00	ambig_blue_75
3	27	8	0.00	1	2799	65.00	ambig_blue_50
3	28	7	0.00	1	1567	65.00	ambig_blue_25
3	29	5	0.00	1	3016	18.00	risk_red_25
3	30	5	0.00	0	4159	5.00	risk_red_25
3	31	7	65.00	1	1502	0.00	ambig_blue_25
3	32	7	9.50	1	1874	0.00	ambig_blue_25
3	33	6	0.00	0	4638	5.00	risk_red_38
3	34	2	5.00	0	2337	0.00	risk_blue_25
3	35	8	0.00	1	3395	34.00	ambig_blue_50
3	36	9	18.00	0	4762	0.00	ambig_blue_75
3	37	9	0.00	0	3296	5.00	ambig_blue_75
3	38	7	0.00	1	2435	9.50	ambig_blue_25
3	39	9	9.50	0	4961	0.00	ambig_blue_75
3	40	8	5.00	0	2247	0.00	ambig_blue_50
3	41	3	34.00	1	2613	0.00	risk_blue_38
3	42	6	0.00	1	2812	18.00	risk_red_38
3	43	2	34.00	1	2563	0.00	risk_blue_25
3	44	8	0.00	1	1603	9.50	ambig_blue_50
3	45	8	9.50	1	2523	0.00	ambig_blue_50
3	46	3	18.00	1	2373	0.00	risk_blue_38
3	47	3	5.00	0	4086	0.00	risk_blue_38
3	48	9	65.00	1	3007	0.00	ambig_blue_75
3	49	8	18.00	1	1470	0.00	ambig_blue_50
3	50	2	18.00	1	2555	0.00	risk_blue_25
3	51	9	0.00	1	3004	18.00	ambig_blue_75
3	52	6	0.00	1	4482	9.50	risk_red_38
3	53	6	0.00	1	1317	65.00	risk_red_38
3	54	8	34.00	1	1833	0.00	ambig_blue_50
3	55	9	34.00	0	3527	0.00	ambig_blue_75
3	56	5	0.00	0	3857	9.50	risk_red_25
3	57	3	65.00	1	2860	0.00	risk_blue_38
3	58	5	0.00	1	2217	34.00	risk_red_25
3	59	1	9.50	0	1560	0.00	risk_blue_13
3	60	4	0.00	0	5338	5.00	risk_red_13
4	1	9	9.50	0	1324	0.00	ambig_blue_75
4	2	1	34.00	1	3159	0.00	risk_blue_13
4	3	6	0.00	1	2920	9.50	risk_red_38
4	4	7	0.00	0	2562	5.00	ambig_blue_25
4	5	4	0.00	1	2938	65.00	risk_red_13
4	6	9	34.00	1	4388	0.00	ambig_blue_75
4	7	3	18.00	1	3488	0.00	risk_blue_38
4	8	9	0.00	0	2699	9.50	ambig_blue_75
4	9	5	0.00	1	1782	65.00	risk_red_25
4	10	3	9.50	1	1639	0.00	risk_blue_38
4	11	8	65.00	1	2302	0.00	ambig_blue_50
4	12	6	0.00	0	3561	5.00	risk_red_38
4	13	2	9.50	0	4464	0.00	risk_blue_25
4	14	5	0.00	1	4900	18.00	risk_red_25
4	15	8	5.00	0	2237	0.00	ambig_blue_50
4	16	8	0.00	1	1747	65.00	ambig_blue_50
4	17	7	0.00	1	1637	34.00	ambig_blue_25
4	18	7	65.00	1	1163	0.00	ambig_blue_25
4	19	8	18.00	1	1061	0.00	ambig_blue_50
4	20	7	0.00	1	2868	18.00	ambig_blue_25
4	21	1	5.00	0	2784	0.00	risk_blue_13
4	22	4	0.00	0	2816	18.00	risk_red_13
4	23	8	0.00	1	4886	18.00	ambig_blue_50
4	24	8	9.50	2	0	0.00	ambig_blue_50
4	25	9	0.00	0	2612	18.00	ambig_blue_75
4	26	3	5.00	0	3899	0.00	risk_blue_38
4	27	6	0.00	1	2013	65.00	risk_red_38
4	28	9	65.00	1	2052	0.00	ambig_blue_75
4	29	3	34.00	1	2786	0.00	risk_blue_38
4	30	8	0.00	1	4665	9.50	ambig_blue_50
4	31	7	9.50	1	4516	0.00	ambig_blue_25
4	32	7	5.00	0	3005	0.00	ambig_blue_25
4	33	5	0.00	0	2707	5.00	risk_red_25
4	34	9	0.00	1	2078	65.00	ambig_blue_75
4	35	2	18.00	1	2833	0.00	risk_blue_25
4	36	2	65.00	1	1991	0.00	risk_blue_25
4	37	1	65.00	1	1999	0.00	risk_blue_13
4	38	5	0.00	1	3335	9.50	risk_red_25
4	39	9	0.00	0	2793	5.00	ambig_blue_75
4	40	7	18.00	1	3664	0.00	ambig_blue_25
4	41	4	0.00	1	1660	34.00	risk_red_13
4	42	7	0.00	1	2866	9.50	ambig_blue_25
4	43	4	0.00	1	3574	9.50	risk_red_13
4	44	8	0.00	0	2741	5.00	ambig_blue_50
4	45	7	0.00	1	1615	65.00	ambig_blue_25
4	46	3	65.00	1	1262	0.00	risk_blue_38
4	47	2	34.00	1	2428	0.00	risk_blue_25
4	48	4	0.00	0	2123	5.00	risk_red_13
4	49	2	5.00	0	3301	0.00	risk_blue_25
4	50	8	34.00	1	1384	0.00	ambig_blue_50
4	51	9	18.00	1	2976	0.00	ambig_blue_75
4	52	1	9.50	0	2159	0.00	risk_blue_13
4	53	9	5.00	0	4953	0.00	ambig_blue_75
4	54	5	0.00	1	2704	34.00	risk_red_25
4	55	1	18.00	0	3675	0.00	risk_blue_13
4	56	7	34.00	1	2582	0.00	ambig_blue_25
4	57	9	0.00	1	2030	34.00	ambig_blue_75
4	58	6	0.00	1	1197	34.00	risk_red_38
4	59	8	0.00	1	1765	34.00	ambig_blue_50
4	60	6	0.00	1	1871	18.00	risk_red_38
6	1	9	0.00	1	5256	5.00	ambig_blue_75
6	2	4	0.00	1	1986	65.00	risk_red_13
6	3	7	5.00	0	3970	0.00	ambig_blue_25
6	4	5	0.00	1	3065	9.50	risk_red_25
6	5	9	34.00	1	2165	0.00	ambig_blue_75
6	6	2	9.50	0	4703	0.00	risk_blue_25
6	7	5	0.00	1	3000	18.00	risk_red_25
6	8	6	0.00	1	1759	65.00	risk_red_38
6	9	9	18.00	1	1833	0.00	ambig_blue_75
6	10	9	0.00	1	2511	18.00	ambig_blue_75
6	11	6	0.00	1	2153	34.00	risk_red_38
6	12	1	9.50	0	1627	0.00	risk_blue_13
6	13	7	0.00	0	3274	5.00	ambig_blue_25
6	14	9	0.00	1	1421	34.00	ambig_blue_75
6	15	4	0.00	0	3204	5.00	risk_red_13
6	16	7	9.50	1	2539	0.00	ambig_blue_25
6	17	6	0.00	0	3356	5.00	risk_red_38
6	18	8	0.00	1	1804	18.00	ambig_blue_50
6	19	5	0.00	1	1604	34.00	risk_red_25
6	20	6	0.00	1	2332	9.50	risk_red_38
6	21	3	18.00	1	1966	0.00	risk_blue_38
6	22	9	9.50	0	5327	0.00	ambig_blue_75
6	23	7	65.00	1	1047	0.00	ambig_blue_25
6	24	7	18.00	1	998	0.00	ambig_blue_25
6	25	1	34.00	1	2367	0.00	risk_blue_13
6	26	4	0.00	0	3584	9.50	risk_red_13
6	27	5	0.00	0	2382	5.00	risk_red_25
6	28	9	0.00	1	2494	9.50	ambig_blue_75
6	29	1	65.00	1	1946	0.00	risk_blue_13
6	30	8	34.00	1	964	0.00	ambig_blue_50
6	31	8	18.00	1	1486	0.00	ambig_blue_50
6	32	8	9.50	1	1427	0.00	ambig_blue_50
6	33	9	65.00	1	1050	0.00	ambig_blue_75
6	34	7	0.00	1	1505	34.00	ambig_blue_25
6	35	1	18.00	1	3349	0.00	risk_blue_13
6	36	7	0.00	1	1029	9.50	ambig_blue_25
6	37	8	65.00	1	1245	0.00	ambig_blue_50
6	38	1	5.00	0	2068	0.00	risk_blue_13
6	39	4	0.00	1	1353	34.00	risk_red_13
6	40	8	0.00	0	5187	5.00	ambig_blue_50
6	41	3	65.00	1	1369	0.00	risk_blue_38
6	42	3	9.50	1	1082	0.00	risk_blue_38
6	43	4	0.00	1	1832	18.00	risk_red_13
6	44	3	5.00	1	1598	0.00	risk_blue_38
6	45	5	0.00	1	1975	65.00	risk_red_25
6	46	8	0.00	1	2023	65.00	ambig_blue_50
6	47	8	0.00	1	1045	34.00	ambig_blue_50
6	48	8	0.00	1	1348	9.50	ambig_blue_50
6	49	9	0.00	1	1423	65.00	ambig_blue_75
6	50	9	5.00	0	4614	0.00	ambig_blue_75
6	51	8	5.00	0	3779	0.00	ambig_blue_50
6	52	2	18.00	1	2882	0.00	risk_blue_25
6	53	7	0.00	1	1230	65.00	ambig_blue_25
6	54	2	5.00	0	2565	0.00	risk_blue_25
6	55	6	0.00	1	1870	18.00	risk_red_38
6	56	7	34.00	1	931	0.00	ambig_blue_25
6	57	3	34.00	1	991	0.00	risk_blue_38
6	58	2	65.00	1	967	0.00	risk_blue_25
6	59	7	0.00	1	1281	18.00	ambig_blue_25
6	60	2	34.00	1	983	0.00	risk_blue_25
7	1	3	18.00	1	1349	0.00	risk_blue_38
7	2	7	0.00	0	2975	5.00	ambig_blue_25
7	3	6	0.00	1	1919	9.50	risk_red_38
7	4	7	0.00	1	1154	34.00	ambig_blue_25
7	5	4	0.00	1	1300	34.00	risk_red_13
7	6	1	5.00	0	1696	0.00	risk_blue_13
7	7	5	0.00	1	1124	9.50	risk_red_25
7	8	4	0.00	1	1000	65.00	risk_red_13
7	9	4	0.00	1	2985	18.00	risk_red_13
7	10	9	0.00	1	1560	34.00	ambig_blue_75
7	11	3	5.00	0	2010	0.00	risk_blue_38
7	12	6	0.00	0	2769	5.00	risk_red_38
7	13	7	0.00	1	2577	9.50	ambig_blue_25
7	14	3	34.00	1	1186	0.00	risk_blue_38
7	15	9	34.00	1	1346	0.00	ambig_blue_75
7	16	9	0.00	1	1069	65.00	ambig_blue_75
7	17	5	0.00	0	2291	5.00	risk_red_25
7	18	8	5.00	0	4510	0.00	ambig_blue_50
7	19	2	34.00	1	1407	0.00	risk_blue_25
7	20	8	0.00	1	943	65.00	ambig_blue_50
7	21	4	0.00	0	2170	5.00	risk_red_13
7	22	6	0.00	1	1779	34.00	risk_red_38
7	23	1	18.00	1	4435	0.00	risk_blue_13
7	24	5	0.00	1	1151	34.00	risk_red_25
7	25	1	65.00	1	1881	0.00	risk_blue_13
7	26	8	0.00	1	1846	34.00	ambig_blue_50
7	27	6	0.00	1	1124	18.00	risk_red_38
7	28	7	34.00	1	1328	0.00	ambig_blue_25
7	29	9	18.00	1	2011	0.00	ambig_blue_75
7	30	8	18.00	1	1186	0.00	ambig_blue_50
7	31	3	65.00	1	843	0.00	risk_blue_38
7	32	2	5.00	0	2090	0.00	risk_blue_25
7	33	7	0.00	1	998	65.00	ambig_blue_25
7	34	9	0.00	1	1807	18.00	ambig_blue_75
7	35	8	65.00	1	1327	0.00	ambig_blue_50
7	36	3	9.50	1	2242	0.00	risk_blue_38
7	37	7	18.00	1	1152	0.00	ambig_blue_25
7	38	9	65.00	1	1466	0.00	ambig_blue_75
7	39	8	0.00	1	1224	18.00	ambig_blue_50
7	40	1	34.00	1	1447	0.00	risk_blue_13
7	41	9	5.00	0	1758	0.00	ambig_blue_75
7	42	8	34.00	1	911	0.00	ambig_blue_50
7	43	1	9.50	0	3203	0.00	risk_blue_13
7	44	5	0.00	1	1833	65.00	risk_red_25
7	45	9	0.00	0	2016	9.50	ambig_blue_75
7	46	7	9.50	1	1695	0.00	ambig_blue_25
7	47	6	0.00	1	1355	65.00	risk_red_38
7	48	2	18.00	1	1629	0.00	risk_blue_25
7	49	2	9.50	1	1540	0.00	risk_blue_25
7	50	5	0.00	1	943	18.00	risk_red_25
7	51	7	65.00	1	754	0.00	ambig_blue_25
7	52	4	0.00	0	3532	9.50	risk_red_13
7	53	9	9.50	0	2878	0.00	ambig_blue_75
7	54	8	0.00	0	4378	5.00	ambig_blue_50
7	55	2	65.00	1	1632	0.00	risk_blue_25
7	56	9	0.00	0	1831	5.00	ambig_blue_75
7	57	7	5.00	1	830	0.00	ambig_blue_25
7	58	8	0.00	2	0	9.50	ambig_blue_50
7	59	7	0.00	1	2346	18.00	ambig_blue_25
7	60	8	9.50	1	1788	0.00	ambig_blue_50
8	1	5	0.00	1	934	65.00	risk_red_25
8	2	6	0.00	1	593	34.00	risk_red_38
8	3	7	0.00	1	1274	9.50	ambig_blue_25
8	4	8	0.00	1	960	18.00	ambig_blue_50
8	5	8	5.00	0	2394	0.00	ambig_blue_50
8	6	7	34.00	1	1426	0.00	ambig_blue_25
8	7	1	65.00	1	1273	0.00	risk_blue_13
8	8	7	0.00	0	3086	5.00	ambig_blue_25
8	9	4	0.00	1	3225	18.00	risk_red_13
8	10	2	5.00	0	1975	0.00	risk_blue_25
8	11	1	9.50	0	1872	0.00	risk_blue_13
8	12	9	0.00	0	2740	5.00	ambig_blue_75
8	13	3	18.00	1	1286	0.00	risk_blue_38
8	14	9	0.00	1	1210	34.00	ambig_blue_75
8	15	4	0.00	0	1707	9.50	risk_red_13
8	16	3	5.00	0	2654	0.00	risk_blue_38
8	17	2	9.50	1	3691	0.00	risk_blue_25
8	18	8	0.00	1	4012	34.00	ambig_blue_50
8	19	2	65.00	1	1018	0.00	risk_blue_25
8	20	4	0.00	1	1849	34.00	risk_red_13
8	21	7	5.00	1	2104	0.00	ambig_blue_25
8	22	7	0.00	1	955	34.00	ambig_blue_25
8	23	8	0.00	0	2693	5.00	ambig_blue_50
8	24	9	0.00	1	3008	18.00	ambig_blue_75
8	25	4	0.00	0	2887	5.00	risk_red_13
8	26	6	0.00	1	1266	65.00	risk_red_38
8	27	3	34.00	1	1424	0.00	risk_blue_38
8	28	9	65.00	1	1023	0.00	ambig_blue_75
8	29	9	0.00	1	1503	65.00	ambig_blue_75
8	30	6	0.00	1	3107	18.00	risk_red_38
8	31	8	34.00	1	1309	0.00	ambig_blue_50
8	32	5	0.00	0	2304	5.00	risk_red_25
8	33	1	18.00	0	2171	0.00	risk_blue_13
8	34	3	9.50	1	2028	0.00	risk_blue_38
8	35	1	34.00	1	1363	0.00	risk_blue_13
8	36	8	9.50	0	1908	0.00	ambig_blue_50
8	37	7	18.00	1	1159	0.00	ambig_blue_25
8	38	5	0.00	1	1073	18.00	risk_red_25
8	39	9	18.00	1	1831	0.00	ambig_blue_75
8	40	3	65.00	1	838	0.00	risk_blue_38
8	41	2	34.00	1	1277	0.00	risk_blue_25
8	42	9	9.50	0	2594	0.00	ambig_blue_75
8	43	8	0.00	1	1314	9.50	ambig_blue_50
8	44	7	9.50	1	1406	0.00	ambig_blue_25
8	45	5	0.00	1	3125	9.50	risk_red_25
8	46	7	0.00	1	1463	65.00	ambig_blue_25
8	47	8	0.00	1	1221	65.00	ambig_blue_50
8	48	9	34.00	1	2700	0.00	ambig_blue_75
8	49	4	0.00	1	1008	65.00	risk_red_13
8	50	9	5.00	0	2560	0.00	ambig_blue_75
8	51	2	18.00	1	1617	0.00	risk_blue_25
8	52	8	65.00	1	1009	0.00	ambig_blue_50
8	53	6	0.00	0	2673	5.00	risk_red_38
8	54	6	0.00	1	1381	9.50	risk_red_38
8	55	7	0.00	1	1405	18.00	ambig_blue_25
8	56	5	0.00	1	742	34.00	risk_red_25
8	57	9	0.00	1	1312	9.50	ambig_blue_75
8	58	7	65.00	1	1140	0.00	ambig_blue_25
8	59	1	5.00	0	1527	0.00	risk_blue_13
8	60	8	18.00	1	1706	0.00	ambig_blue_50
