# Supplementary material for: Learning about the Ellsberg Paradox reduces, but does not abolish, ambiguity aversion
Source: PLoS One. 2020 Mar 4;15(3):e0228782. doi: 10.1371/journal.pone.0228782 (PMC7055742; doi:10.1371/journal.pone.0228782)
Supplement: S1 Dataset — (ZIP) [file pone.0228782.s009.zip › S1_dataset/EF/1557.txt]

Block	Trial	BagNo	BlueValue	choice.RESP	choice.RT	RedValue	RiskAmbigLevel
2	1	8	0.00	2	0	5.00	ambig_blue_50
2	2	8	0.00	1	4347	65.00	ambig_blue_50
2	3	5	0.00	1	5935	18.00	risk_red_25
2	4	7	0.00	1	4927	18.00	ambig_blue_25
2	5	2	18.00	1	5795	0.00	risk_blue_25
2	6	9	0.00	1	3649	18.00	ambig_blue_75
2	7	4	0.00	2	0	9.50	risk_red_13
2	8	7	9.50	1	5424	0.00	ambig_blue_25
2	9	9	0.00	1	5927	9.50	ambig_blue_75
2	10	9	0.00	1	2384	34.00	ambig_blue_75
2	11	6	0.00	1	2906	5.00	risk_red_38
2	12	2	9.50	1	5285	0.00	risk_blue_25
2	13	5	0.00	1	4137	5.00	risk_red_25
2	14	3	65.00	1	3542	0.00	risk_blue_38
2	15	9	0.00	1	3677	65.00	ambig_blue_75
2	16	3	5.00	1	5206	0.00	risk_blue_38
2	17	7	18.00	1	5814	0.00	ambig_blue_25
2	18	3	34.00	1	3765	0.00	risk_blue_38
2	19	9	9.50	1	2346	0.00	ambig_blue_75
2	20	9	34.00	1	2238	0.00	ambig_blue_75
2	21	8	0.00	1	5701	18.00	ambig_blue_50
2	22	1	18.00	1	2295	0.00	risk_blue_13
2	23	8	65.00	1	3597	0.00	ambig_blue_50
2	24	8	0.00	1	2626	34.00	ambig_blue_50
2	25	7	34.00	1	2080	0.00	ambig_blue_25
2	26	5	0.00	1	2231	65.00	risk_red_25
2	27	8	9.50	1	3685	0.00	ambig_blue_50
2	28	2	5.00	1	2872	0.00	risk_blue_25
2	29	6	0.00	1	4636	18.00	risk_red_38
2	30	6	0.00	1	3045	34.00	risk_red_38
2	31	4	0.00	1	4921	34.00	risk_red_13
2	32	8	34.00	1	1700	0.00	ambig_blue_50
2	33	4	0.00	1	1491	65.00	risk_red_13
2	34	1	9.50	1	4147	0.00	risk_blue_13
2	35	7	0.00	1	2711	9.50	ambig_blue_25
2	36	1	65.00	1	3731	0.00	risk_blue_13
2	37	5	0.00	1	3921	34.00	risk_red_25
2	38	7	0.00	1	3065	65.00	ambig_blue_25
2	39	7	5.00	1	5838	0.00	ambig_blue_25
2	40	2	34.00	1	2195	0.00	risk_blue_25
2	41	6	0.00	1	3939	9.50	risk_red_38
2	42	7	0.00	1	5210	5.00	ambig_blue_25
2	43	9	18.00	1	5291	0.00	ambig_blue_75
2	44	1	34.00	1	2638	0.00	risk_blue_13
2	45	9	65.00	1	1006	0.00	ambig_blue_75
2	46	8	5.00	1	5831	0.00	ambig_blue_50
2	47	7	0.00	1	2094	34.00	ambig_blue_25
2	48	4	0.00	1	2602	5.00	risk_red_13
2	49	1	5.00	1	3194	0.00	risk_blue_13
2	50	3	18.00	1	2983	0.00	risk_blue_38
2	51	8	18.00	1	5126	0.00	ambig_blue_50
2	52	2	65.00	1	1585	0.00	risk_blue_25
2	53	4	0.00	1	3989	18.00	risk_red_13
2	54	6	0.00	1	2696	65.00	risk_red_38
2	55	5	0.00	1	5356	9.50	risk_red_25
2	56	3	9.50	1	3237	0.00	risk_blue_38
2	57	7	65.00	1	1498	0.00	ambig_blue_25
2	58	8	0.00	1	3041	9.50	ambig_blue_50
2	59	9	5.00	1	2822	0.00	ambig_blue_75
2	60	9	0.00	1	4100	5.00	ambig_blue_75
3	1	8	65.00	1	2098	0.00	ambig_blue_50
3	2	6	0.00	1	2430	34.00	risk_red_38
3	3	8	5.00	1	2429	0.00	ambig_blue_50
3	4	2	9.50	2	0	0.00	risk_blue_25
3	5	9	9.50	1	2650	0.00	ambig_blue_75
3	6	5	0.00	1	1160	9.50	risk_red_25
3	7	3	5.00	1	2485	0.00	risk_blue_38
3	8	7	5.00	1	4914	0.00	ambig_blue_25
3	9	6	0.00	1	3358	65.00	risk_red_38
3	10	9	5.00	2	0	0.00	ambig_blue_75
3	11	7	18.00	1	3427	0.00	ambig_blue_25
3	12	7	0.00	1	3207	34.00	ambig_blue_25
3	13	4	0.00	1	1293	65.00	risk_red_13
3	14	8	0.00	1	2614	18.00	ambig_blue_50
3	15	9	0.00	1	2061	65.00	ambig_blue_75
3	16	7	0.00	1	2075	18.00	ambig_blue_25
3	17	7	65.00	1	1401	0.00	ambig_blue_25
3	18	2	34.00	1	2382	0.00	risk_blue_25
3	19	2	5.00	1	2087	0.00	risk_blue_25
3	20	2	18.00	1	2781	0.00	risk_blue_25
3	21	1	65.00	1	1940	0.00	risk_blue_13
3	22	6	0.00	1	3392	5.00	risk_red_38
3	23	9	0.00	1	4453	9.50	ambig_blue_75
3	24	7	9.50	1	2213	0.00	ambig_blue_25
3	25	8	34.00	1	1662	0.00	ambig_blue_50
3	26	9	18.00	1	1583	0.00	ambig_blue_75
3	27	4	0.00	1	2521	9.50	risk_red_13
3	28	7	0.00	1	2077	9.50	ambig_blue_25
3	29	1	9.50	1	1955	0.00	risk_blue_13
3	30	9	0.00	1	2703	34.00	ambig_blue_75
3	31	3	9.50	1	1713	0.00	risk_blue_38
3	32	1	18.00	2	0	0.00	risk_blue_13
3	33	5	0.00	1	3126	18.00	risk_red_25
3	34	4	0.00	1	2031	5.00	risk_red_13
3	35	9	65.00	1	1511	0.00	ambig_blue_75
3	36	5	0.00	1	3494	5.00	risk_red_25
3	37	7	34.00	1	1518	0.00	ambig_blue_25
3	38	8	9.50	1	2492	0.00	ambig_blue_50
3	39	6	0.00	1	2665	9.50	risk_red_38
3	40	6	0.00	1	3038	18.00	risk_red_38
3	41	3	34.00	1	1132	0.00	risk_blue_38
3	42	9	0.00	1	3379	5.00	ambig_blue_75
3	43	8	0.00	1	2248	34.00	ambig_blue_50
3	44	5	0.00	1	1256	65.00	risk_red_25
3	45	9	0.00	1	1689	18.00	ambig_blue_75
3	46	8	18.00	1	2191	0.00	ambig_blue_50
3	47	4	0.00	1	2432	34.00	risk_red_13
3	48	1	34.00	1	3312	0.00	risk_blue_13
3	49	8	0.00	1	1504	9.50	ambig_blue_50
3	50	8	0.00	1	1502	65.00	ambig_blue_50
3	51	2	65.00	1	2325	0.00	risk_blue_25
3	52	7	0.00	1	1609	65.00	ambig_blue_25
3	53	9	34.00	1	3035	0.00	ambig_blue_75
3	54	3	18.00	1	2993	0.00	risk_blue_38
3	55	8	0.00	1	2200	5.00	ambig_blue_50
3	56	1	5.00	1	3257	0.00	risk_blue_13
3	57	4	0.00	1	3620	18.00	risk_red_13
3	58	3	65.00	1	2105	0.00	risk_blue_38
3	59	5	0.00	1	2358	34.00	risk_red_25
3	60	7	0.00	1	2711	5.00	ambig_blue_25
4	1	4	0.00	1	2389	9.50	risk_red_13
4	2	7	0.00	1	1525	9.50	ambig_blue_25
4	3	9	9.50	1	1954	0.00	ambig_blue_75
4	4	1	65.00	1	1478	0.00	risk_blue_13
4	5	9	0.00	1	2918	18.00	ambig_blue_75
4	6	3	34.00	1	1063	0.00	risk_blue_38
4	7	7	0.00	1	1689	18.00	ambig_blue_25
4	8	8	0.00	1	1751	65.00	ambig_blue_50
4	9	7	5.00	1	1892	0.00	ambig_blue_25
4	10	2	18.00	1	3066	0.00	risk_blue_25
4	11	6	0.00	1	3375	18.00	risk_red_38
4	12	8	5.00	1	2358	0.00	ambig_blue_50
4	13	6	0.00	1	2694	9.50	risk_red_38
4	14	4	0.00	1	2234	65.00	risk_red_13
4	15	9	0.00	1	1234	65.00	ambig_blue_75
4	16	7	0.00	1	916	65.00	ambig_blue_25
4	17	8	0.00	1	1693	5.00	ambig_blue_50
4	18	9	0.00	1	1908	5.00	ambig_blue_75
4	19	9	5.00	1	2233	0.00	ambig_blue_75
4	20	3	5.00	1	2209	0.00	risk_blue_38
4	21	8	0.00	1	4576	34.00	ambig_blue_50
4	22	9	65.00	1	1652	0.00	ambig_blue_75
4	23	1	5.00	1	4732	0.00	risk_blue_13
4	24	6	0.00	1	2785	5.00	risk_red_38
4	25	5	0.00	1	2625	5.00	risk_red_25
4	26	3	9.50	1	3303	0.00	risk_blue_38
4	27	1	9.50	1	1601	0.00	risk_blue_13
4	28	9	0.00	1	1269	34.00	ambig_blue_75
4	29	1	18.00	1	2501	0.00	risk_blue_13
4	30	8	18.00	1	1673	0.00	ambig_blue_50
4	31	8	0.00	1	2936	18.00	ambig_blue_50
4	32	2	9.50	1	2162	0.00	risk_blue_25
4	33	8	0.00	1	3092	9.50	ambig_blue_50
4	34	9	18.00	1	2535	0.00	ambig_blue_75
4	35	6	0.00	1	2170	34.00	risk_red_38
4	36	4	0.00	1	1989	18.00	risk_red_13
4	37	2	65.00	1	1615	0.00	risk_blue_25
4	38	7	65.00	1	1216	0.00	ambig_blue_25
4	39	3	18.00	1	1989	0.00	risk_blue_38
4	40	5	0.00	1	1750	34.00	risk_red_25
4	41	7	9.50	1	1354	0.00	ambig_blue_25
4	42	7	0.00	1	2880	5.00	ambig_blue_25
4	43	5	0.00	1	2858	18.00	risk_red_25
4	44	3	65.00	1	2039	0.00	risk_blue_38
4	45	7	18.00	1	3030	0.00	ambig_blue_25
4	46	8	65.00	1	1476	0.00	ambig_blue_50
4	47	6	0.00	1	2196	65.00	risk_red_38
4	48	7	34.00	1	3035	0.00	ambig_blue_25
4	49	9	34.00	1	2354	0.00	ambig_blue_75
4	50	4	0.00	1	2172	34.00	risk_red_13
4	51	8	34.00	1	1437	0.00	ambig_blue_50
4	52	2	5.00	1	1799	0.00	risk_blue_25
4	53	9	0.00	1	2105	9.50	ambig_blue_75
4	54	5	0.00	1	1837	65.00	risk_red_25
4	55	2	34.00	1	2069	0.00	risk_blue_25
4	56	1	34.00	1	1508	0.00	risk_blue_13
4	57	5	0.00	1	1635	9.50	risk_red_25
4	58	8	9.50	1	1836	0.00	ambig_blue_50
4	59	4	0.00	1	1854	5.00	risk_red_13
4	60	7	0.00	1	1558	34.00	ambig_blue_25
6	1	4	0.00	2	0	34.00	risk_red_13
6	2	7	34.00	1	843	0.00	ambig_blue_25
6	3	2	18.00	1	1638	0.00	risk_blue_25
6	4	9	65.00	1	1031	0.00	ambig_blue_75
6	5	7	65.00	1	1090	0.00	ambig_blue_25
6	6	7	0.00	1	1754	18.00	ambig_blue_25
6	7	2	65.00	1	934	0.00	risk_blue_25
6	8	9	5.00	1	1926	0.00	ambig_blue_75
6	9	9	18.00	1	3114	0.00	ambig_blue_75
6	10	9	0.00	1	2188	34.00	ambig_blue_75
6	11	7	18.00	1	2301	0.00	ambig_blue_25
6	12	3	65.00	1	994	0.00	risk_blue_38
6	13	8	65.00	1	1271	0.00	ambig_blue_50
6	14	5	0.00	1	3087	18.00	risk_red_25
6	15	9	0.00	1	1515	5.00	ambig_blue_75
6	16	8	0.00	1	1009	65.00	ambig_blue_50
6	17	4	0.00	1	1716	18.00	risk_red_13
6	18	9	9.50	1	1418	0.00	ambig_blue_75
6	19	8	0.00	1	3229	5.00	ambig_blue_50
6	20	8	0.00	1	1761	34.00	ambig_blue_50
6	21	7	0.00	1	3316	5.00	ambig_blue_25
6	22	7	5.00	1	2749	0.00	ambig_blue_25
6	23	1	9.50	1	1615	0.00	risk_blue_13
6	24	8	0.00	1	2321	9.50	ambig_blue_50
6	25	3	18.00	1	2581	0.00	risk_blue_38
6	26	1	5.00	1	1214	0.00	risk_blue_13
6	27	6	0.00	1	2297	9.50	risk_red_38
6	28	1	34.00	1	1878	0.00	risk_blue_13
6	29	3	5.00	1	1956	0.00	risk_blue_38
6	30	5	0.00	1	1495	65.00	risk_red_25
6	31	3	9.50	1	1719	0.00	risk_blue_38
6	32	6	0.00	1	1892	18.00	risk_red_38
6	33	3	34.00	1	1459	0.00	risk_blue_38
6	34	9	34.00	1	1420	0.00	ambig_blue_75
6	35	2	34.00	1	1030	0.00	risk_blue_25
6	36	9	0.00	1	1817	9.50	ambig_blue_75
6	37	9	0.00	1	1795	18.00	ambig_blue_75
6	38	2	9.50	1	2245	0.00	risk_blue_25
6	39	8	9.50	1	1828	0.00	ambig_blue_50
6	40	7	0.00	1	1452	65.00	ambig_blue_25
6	41	8	34.00	1	1662	0.00	ambig_blue_50
6	42	5	0.00	1	3246	34.00	risk_red_25
6	43	4	0.00	1	2642	9.50	risk_red_13
6	44	8	5.00	1	2879	0.00	ambig_blue_50
6	45	8	18.00	1	1420	0.00	ambig_blue_50
6	46	4	0.00	1	1486	65.00	risk_red_13
6	47	8	0.00	1	1766	18.00	ambig_blue_50
6	48	6	0.00	1	1089	34.00	risk_red_38
6	49	6	0.00	1	2195	5.00	risk_red_38
6	50	5	0.00	1	1275	9.50	risk_red_25
6	51	9	0.00	1	1132	65.00	ambig_blue_75
6	52	5	0.00	1	1690	5.00	risk_red_25
6	53	7	0.00	1	1969	9.50	ambig_blue_25
6	54	4	0.00	1	1676	5.00	risk_red_13
6	55	1	18.00	1	1819	0.00	risk_blue_13
6	56	7	9.50	1	2116	0.00	ambig_blue_25
6	57	2	5.00	1	2874	0.00	risk_blue_25
6	58	7	0.00	1	1317	34.00	ambig_blue_25
6	59	6	0.00	1	1588	65.00	risk_red_38
6	60	1	65.00	1	1511	0.00	risk_blue_13
7	1	9	0.00	1	1784	9.50	ambig_blue_75
7	2	9	0.00	1	1307	5.00	ambig_blue_75
7	3	1	65.00	1	1217	0.00	risk_blue_13
7	4	9	34.00	1	1109	0.00	ambig_blue_75
7	5	8	18.00	1	1972	0.00	ambig_blue_50
7	6	6	0.00	1	2486	18.00	risk_red_38
7	7	6	0.00	1	1803	34.00	risk_red_38
7	8	4	0.00	1	1852	34.00	risk_red_13
7	9	2	18.00	1	3156	0.00	risk_blue_25
7	10	8	0.00	1	2141	18.00	ambig_blue_50
7	11	9	0.00	1	2217	34.00	ambig_blue_75
7	12	5	0.00	1	3113	5.00	risk_red_25
7	13	9	5.00	1	2043	0.00	ambig_blue_75
7	14	2	5.00	1	2529	0.00	risk_blue_25
7	15	8	0.00	1	3372	9.50	ambig_blue_50
7	16	7	9.50	1	1883	0.00	ambig_blue_25
7	17	7	65.00	1	1714	0.00	ambig_blue_25
7	18	9	65.00	1	2505	0.00	ambig_blue_75
7	19	5	0.00	1	3100	18.00	risk_red_25
7	20	3	9.50	1	1798	0.00	risk_blue_38
7	21	8	34.00	1	1377	0.00	ambig_blue_50
7	22	2	34.00	1	989	0.00	risk_blue_25
7	23	2	65.00	1	953	0.00	risk_blue_25
7	24	1	18.00	1	2287	0.00	risk_blue_13
7	25	3	5.00	1	2382	0.00	risk_blue_38
7	26	8	0.00	1	2495	5.00	ambig_blue_50
7	27	1	5.00	1	2506	0.00	risk_blue_13
7	28	3	34.00	1	1974	0.00	risk_blue_38
7	29	7	0.00	1	2080	9.50	ambig_blue_25
7	30	8	65.00	1	1390	0.00	ambig_blue_50
7	31	7	34.00	1	1441	0.00	ambig_blue_25
7	32	7	18.00	1	2115	0.00	ambig_blue_25
7	33	3	65.00	1	2184	0.00	risk_blue_38
7	34	5	0.00	1	1946	34.00	risk_red_25
7	35	6	0.00	1	1037	65.00	risk_red_38
7	36	9	0.00	1	2039	65.00	ambig_blue_75
7	37	7	0.00	1	920	34.00	ambig_blue_25
7	38	7	0.00	1	2134	5.00	ambig_blue_25
7	39	7	0.00	1	1810	18.00	ambig_blue_25
7	40	9	18.00	1	3365	0.00	ambig_blue_75
7	41	9	9.50	1	3067	0.00	ambig_blue_75
7	42	3	18.00	1	2391	0.00	risk_blue_38
7	43	4	0.00	1	1495	65.00	risk_red_13
7	44	4	0.00	1	1382	9.50	risk_red_13
7	45	6	0.00	1	1907	5.00	risk_red_38
7	46	4	0.00	1	2505	5.00	risk_red_13
7	47	8	9.50	1	3196	0.00	ambig_blue_50
7	48	5	0.00	1	1426	65.00	risk_red_25
7	49	1	34.00	1	1868	0.00	risk_blue_13
7	50	6	0.00	1	2979	9.50	risk_red_38
7	51	9	0.00	1	1939	18.00	ambig_blue_75
7	52	4	0.00	1	3224	18.00	risk_red_13
7	53	7	5.00	1	1812	0.00	ambig_blue_25
7	54	8	0.00	1	1572	34.00	ambig_blue_50
7	55	5	0.00	1	2368	9.50	risk_red_25
7	56	1	9.50	1	1690	0.00	risk_blue_13
7	57	8	0.00	1	1024	65.00	ambig_blue_50
7	58	8	5.00	1	1821	0.00	ambig_blue_50
7	59	7	0.00	1	845	65.00	ambig_blue_25
7	60	2	9.50	1	1344	0.00	risk_blue_25
8	1	8	0.00	1	1085	34.00	ambig_blue_50
8	2	5	0.00	1	909	9.50	risk_red_25
8	3	9	18.00	1	1229	0.00	ambig_blue_75
8	4	1	5.00	1	2569	0.00	risk_blue_13
8	5	9	0.00	1	1138	34.00	ambig_blue_75
8	6	1	65.00	1	991	0.00	risk_blue_13
8	7	6	0.00	1	2596	18.00	risk_red_38
8	8	6	0.00	1	3452	9.50	risk_red_38
8	9	9	0.00	1	1799	18.00	ambig_blue_75
8	10	7	34.00	1	969	0.00	ambig_blue_25
8	11	8	0.00	1	1607	18.00	ambig_blue_50
8	12	7	18.00	1	1225	0.00	ambig_blue_25
8	13	8	9.50	1	1667	0.00	ambig_blue_50
8	14	5	0.00	1	1812	5.00	risk_red_25
8	15	2	34.00	1	1453	0.00	risk_blue_25
8	16	8	18.00	1	1583	0.00	ambig_blue_50
8	17	7	0.00	1	1642	9.50	ambig_blue_25
8	18	2	65.00	1	1202	0.00	risk_blue_25
8	19	7	0.00	1	1126	65.00	ambig_blue_25
8	20	4	0.00	1	1757	18.00	risk_red_13
8	21	6	0.00	1	3049	5.00	risk_red_38
8	22	5	0.00	1	1661	18.00	risk_red_25
8	23	1	9.50	1	1205	0.00	risk_blue_13
8	24	5	0.00	1	1280	65.00	risk_red_25
8	25	8	34.00	1	1466	0.00	ambig_blue_50
8	26	9	9.50	1	1889	0.00	ambig_blue_75
8	27	4	0.00	1	2423	5.00	risk_red_13
8	28	6	0.00	1	991	65.00	risk_red_38
8	29	7	9.50	1	2563	0.00	ambig_blue_25
8	30	1	18.00	1	1725	0.00	risk_blue_13
8	31	3	34.00	1	1409	0.00	risk_blue_38
8	32	9	34.00	1	2116	0.00	ambig_blue_75
8	33	4	0.00	1	1712	65.00	risk_red_13
8	34	1	34.00	1	1654	0.00	risk_blue_13
8	35	9	65.00	1	1039	0.00	ambig_blue_75
8	36	3	65.00	1	898	0.00	risk_blue_38
8	37	7	0.00	1	1394	34.00	ambig_blue_25
8	38	3	9.50	1	1413	0.00	risk_blue_38
8	39	8	0.00	1	3200	5.00	ambig_blue_50
8	40	3	5.00	1	1454	0.00	risk_blue_38
8	41	2	18.00	1	2054	0.00	risk_blue_25
8	42	2	5.00	1	1606	0.00	risk_blue_25
8	43	6	0.00	1	1176	34.00	risk_red_38
8	44	4	0.00	1	1341	9.50	risk_red_13
8	45	7	0.00	1	1713	18.00	ambig_blue_25
8	46	8	5.00	1	2103	0.00	ambig_blue_50
8	47	4	0.00	1	1590	34.00	risk_red_13
8	48	9	0.00	1	1624	65.00	ambig_blue_75
8	49	8	65.00	1	1065	0.00	ambig_blue_50
8	50	8	0.00	1	787	65.00	ambig_blue_50
8	51	9	0.00	1	1648	9.50	ambig_blue_75
8	52	5	0.00	1	1273	34.00	risk_red_25
8	53	9	5.00	1	2346	0.00	ambig_blue_75
8	54	9	0.00	1	1604	5.00	ambig_blue_75
8	55	2	9.50	1	2143	0.00	risk_blue_25
8	56	7	65.00	1	1961	0.00	ambig_blue_25
8	57	7	0.00	1	1596	5.00	ambig_blue_25
8	58	3	18.00	1	2319	0.00	risk_blue_38
8	59	7	5.00	1	1939	0.00	ambig_blue_25
8	60	8	0.00	1	1519	9.50	ambig_blue_50
