# Supplementary material for: Learning about the Ellsberg Paradox reduces, but does not abolish, ambiguity aversion
Source: PLoS One. 2020 Mar 4;15(3):e0228782. doi: 10.1371/journal.pone.0228782 (PMC7055742; doi:10.1371/journal.pone.0228782)
Supplement: S1 Dataset — (ZIP) [file pone.0228782.s009.zip › S1_dataset/EF/1558.txt]

Block	Trial	BagNo	BlueValue	choice.RESP	choice.RT	RedValue	RiskAmbigLevel
2	1	1	34.00	2	0	0.00	risk_blue_13
2	2	1	5.00	0	4927	0.00	risk_blue_13
2	3	7	0.00	0	4247	5.00	ambig_blue_25
2	4	9	0.00	1	4595	34.00	ambig_blue_75
2	5	3	9.50	0	3896	0.00	risk_blue_38
2	6	6	0.00	0	5763	65.00	risk_red_38
2	7	9	9.50	0	5648	0.00	ambig_blue_75
2	8	8	9.50	0	5531	0.00	ambig_blue_50
2	9	5	0.00	1	4570	65.00	risk_red_25
2	10	3	34.00	1	3905	0.00	risk_blue_38
2	11	8	65.00	1	5265	0.00	ambig_blue_50
2	12	3	65.00	1	4100	0.00	risk_blue_38
2	13	7	9.50	1	5678	0.00	ambig_blue_25
2	14	9	0.00	0	3511	9.50	ambig_blue_75
2	15	9	18.00	0	3377	0.00	ambig_blue_75
2	16	6	0.00	0	4384	9.50	risk_red_38
2	17	2	34.00	0	4143	0.00	risk_blue_25
2	18	8	18.00	1	3703	0.00	ambig_blue_50
2	19	2	18.00	0	4417	0.00	risk_blue_25
2	20	6	0.00	1	4806	34.00	risk_red_38
2	21	2	65.00	1	3155	0.00	risk_blue_25
2	22	1	65.00	0	2499	0.00	risk_blue_13
2	23	8	0.00	1	5886	34.00	ambig_blue_50
2	24	7	0.00	1	3775	65.00	ambig_blue_25
2	25	9	0.00	0	4534	5.00	ambig_blue_75
2	26	3	5.00	0	3334	0.00	risk_blue_38
2	27	8	0.00	0	2535	5.00	ambig_blue_50
2	28	5	0.00	2	0	34.00	risk_red_25
2	29	5	0.00	0	4621	18.00	risk_red_25
2	30	8	5.00	0	2858	0.00	ambig_blue_50
2	31	7	0.00	1	3750	34.00	ambig_blue_25
2	32	4	0.00	0	4470	5.00	risk_red_13
2	33	8	0.00	1	4257	65.00	ambig_blue_50
2	34	3	18.00	1	3564	0.00	risk_blue_38
2	35	9	0.00	0	4347	18.00	ambig_blue_75
2	36	6	0.00	0	3307	5.00	risk_red_38
2	37	7	18.00	1	3365	0.00	ambig_blue_25
2	38	9	34.00	1	4741	0.00	ambig_blue_75
2	39	7	0.00	1	2660	18.00	ambig_blue_25
2	40	8	0.00	0	3153	9.50	ambig_blue_50
2	41	8	0.00	0	3793	18.00	ambig_blue_50
2	42	1	18.00	0	3192	0.00	risk_blue_13
2	43	7	5.00	1	3759	0.00	ambig_blue_25
2	44	4	0.00	0	3566	9.50	risk_red_13
2	45	9	0.00	1	5206	65.00	ambig_blue_75
2	46	4	0.00	0	2435	65.00	risk_red_13
2	47	1	9.50	0	1840	0.00	risk_blue_13
2	48	2	9.50	0	2446	0.00	risk_blue_25
2	49	8	34.00	1	3100	0.00	ambig_blue_50
2	50	4	0.00	0	2071	18.00	risk_red_13
2	51	7	65.00	2	0	0.00	ambig_blue_25
2	52	6	0.00	1	2159	18.00	risk_red_38
2	53	7	34.00	1	1649	0.00	ambig_blue_25
2	54	2	5.00	0	3543	0.00	risk_blue_25
2	55	9	5.00	0	3352	0.00	ambig_blue_75
2	56	5	0.00	1	2336	5.00	risk_red_25
2	57	7	0.00	0	3706	9.50	ambig_blue_25
2	58	4	0.00	0	2108	34.00	risk_red_13
2	59	5	0.00	0	3735	9.50	risk_red_25
2	60	9	65.00	1	2136	0.00	ambig_blue_75
3	1	8	5.00	0	2561	0.00	ambig_blue_50
3	2	7	9.50	0	1730	0.00	ambig_blue_25
3	3	3	65.00	1	1877	0.00	risk_blue_38
3	4	9	34.00	1	4154	0.00	ambig_blue_75
3	5	9	18.00	1	2785	0.00	ambig_blue_75
3	6	6	0.00	1	2553	34.00	risk_red_38
3	7	4	0.00	0	2105	18.00	risk_red_13
3	8	9	65.00	1	3021	0.00	ambig_blue_75
3	9	2	18.00	0	1730	0.00	risk_blue_25
3	10	2	65.00	1	5021	0.00	risk_blue_25
3	11	7	65.00	1	1833	0.00	ambig_blue_25
3	12	2	9.50	0	1328	0.00	risk_blue_25
3	13	9	0.00	0	1707	5.00	ambig_blue_75
3	14	3	34.00	1	1727	0.00	risk_blue_38
3	15	1	65.00	0	2610	0.00	risk_blue_13
3	16	4	0.00	0	2969	34.00	risk_red_13
3	17	4	0.00	0	4544	65.00	risk_red_13
3	18	6	0.00	1	1768	65.00	risk_red_38
3	19	5	0.00	1	3177	65.00	risk_red_25
3	20	9	0.00	0	3096	18.00	ambig_blue_75
3	21	7	0.00	1	2451	34.00	ambig_blue_25
3	22	1	5.00	0	1873	0.00	risk_blue_13
3	23	9	9.50	0	1454	0.00	ambig_blue_75
3	24	5	0.00	0	2219	9.50	risk_red_25
3	25	8	65.00	1	1858	0.00	ambig_blue_50
3	26	8	0.00	0	1711	9.50	ambig_blue_50
3	27	7	34.00	1	1547	0.00	ambig_blue_25
3	28	1	34.00	0	1326	0.00	risk_blue_13
3	29	5	0.00	0	2209	34.00	risk_red_25
3	30	3	9.50	1	2728	0.00	risk_blue_38
3	31	8	0.00	1	4194	5.00	ambig_blue_50
3	32	8	0.00	2	0	34.00	ambig_blue_50
3	33	6	0.00	0	2803	18.00	risk_red_38
3	34	6	0.00	0	1450	5.00	risk_red_38
3	35	8	34.00	0	3576	0.00	ambig_blue_50
3	36	2	34.00	0	2304	0.00	risk_blue_25
3	37	4	0.00	0	2435	9.50	risk_red_13
3	38	8	9.50	0	1641	0.00	ambig_blue_50
3	39	7	0.00	0	2631	9.50	ambig_blue_25
3	40	6	0.00	0	1517	9.50	risk_red_38
3	41	8	0.00	0	3625	65.00	ambig_blue_50
3	42	1	9.50	0	1486	0.00	risk_blue_13
3	43	5	0.00	0	2131	5.00	risk_red_25
3	44	3	18.00	0	3341	0.00	risk_blue_38
3	45	7	5.00	0	1542	0.00	ambig_blue_25
3	46	5	0.00	0	1489	18.00	risk_red_25
3	47	7	18.00	0	1429	0.00	ambig_blue_25
3	48	9	0.00	0	2012	34.00	ambig_blue_75
3	49	2	5.00	0	1748	0.00	risk_blue_25
3	50	7	0.00	1	1437	5.00	ambig_blue_25
3	51	1	18.00	0	3052	0.00	risk_blue_13
3	52	3	5.00	0	2385	0.00	risk_blue_38
3	53	4	0.00	0	1617	5.00	risk_red_13
3	54	9	5.00	0	1705	0.00	ambig_blue_75
3	55	9	0.00	0	2524	65.00	ambig_blue_75
3	56	8	0.00	0	1686	18.00	ambig_blue_50
3	57	7	0.00	1	2003	65.00	ambig_blue_25
3	58	8	18.00	0	1610	0.00	ambig_blue_50
3	59	9	0.00	0	2586	9.50	ambig_blue_75
3	60	7	0.00	0	1825	18.00	ambig_blue_25
4	1	8	0.00	0	3063	9.50	ambig_blue_50
4	2	5	0.00	0	1203	18.00	risk_red_25
4	3	6	0.00	0	2699	18.00	risk_red_38
4	4	1	34.00	0	1790	0.00	risk_blue_13
4	5	1	9.50	0	1367	0.00	risk_blue_13
4	6	9	9.50	0	3897	0.00	ambig_blue_75
4	7	6	0.00	1	1642	65.00	risk_red_38
4	8	3	65.00	1	1824	0.00	risk_blue_38
4	9	9	0.00	0	1607	65.00	ambig_blue_75
4	10	9	0.00	0	1511	5.00	ambig_blue_75
4	11	7	5.00	0	2811	0.00	ambig_blue_25
4	12	3	18.00	0	2169	0.00	risk_blue_38
4	13	2	5.00	0	1650	0.00	risk_blue_25
4	14	3	34.00	1	2784	0.00	risk_blue_38
4	15	6	0.00	0	920	5.00	risk_red_38
4	16	6	0.00	0	1836	9.50	risk_red_38
4	17	8	0.00	0	850	18.00	ambig_blue_50
4	18	8	5.00	0	1745	0.00	ambig_blue_50
4	19	1	65.00	0	2211	0.00	risk_blue_13
4	20	8	65.00	1	1650	0.00	ambig_blue_50
4	21	8	9.50	0	905	0.00	ambig_blue_50
4	22	5	0.00	0	1397	5.00	risk_red_25
4	23	7	0.00	1	2486	34.00	ambig_blue_25
4	24	8	18.00	0	2753	0.00	ambig_blue_50
4	25	8	0.00	0	1570	65.00	ambig_blue_50
4	26	1	18.00	0	1067	0.00	risk_blue_13
4	27	4	0.00	0	960	9.50	risk_red_13
4	28	3	5.00	0	1162	0.00	risk_blue_38
4	29	8	0.00	0	1804	34.00	ambig_blue_50
4	30	9	5.00	0	1340	0.00	ambig_blue_75
4	31	7	18.00	0	1758	0.00	ambig_blue_25
4	32	7	34.00	1	2008	0.00	ambig_blue_25
4	33	3	9.50	0	1255	0.00	risk_blue_38
4	34	7	9.50	0	2973	0.00	ambig_blue_25
4	35	8	0.00	0	1629	5.00	ambig_blue_50
4	36	4	0.00	0	1468	65.00	risk_red_13
4	37	5	0.00	0	1761	65.00	risk_red_25
4	38	2	65.00	1	2115	0.00	risk_blue_25
4	39	7	0.00	0	1878	18.00	ambig_blue_25
4	40	2	34.00	0	1515	0.00	risk_blue_25
4	41	9	18.00	0	1447	0.00	ambig_blue_75
4	42	7	0.00	0	1957	5.00	ambig_blue_25
4	43	9	0.00	0	1679	34.00	ambig_blue_75
4	44	4	0.00	0	2044	5.00	risk_red_13
4	45	9	0.00	0	1266	18.00	ambig_blue_75
4	46	4	0.00	0	1247	34.00	risk_red_13
4	47	5	0.00	0	1189	9.50	risk_red_25
4	48	2	9.50	0	1206	0.00	risk_blue_25
4	49	1	5.00	0	862	0.00	risk_blue_13
4	50	7	65.00	1	1477	0.00	ambig_blue_25
4	51	5	0.00	0	1570	34.00	risk_red_25
4	52	7	0.00	1	1963	65.00	ambig_blue_25
4	53	9	65.00	1	1508	0.00	ambig_blue_75
4	54	8	34.00	1	1336	0.00	ambig_blue_50
4	55	2	18.00	0	1235	0.00	risk_blue_25
4	56	9	34.00	0	1554	0.00	ambig_blue_75
4	57	6	0.00	0	1539	34.00	risk_red_38
4	58	7	0.00	1	1302	9.50	ambig_blue_25
4	59	4	0.00	0	794	18.00	risk_red_13
4	60	9	0.00	0	915	9.50	ambig_blue_75
6	1	5	0.00	2	0	5.00	risk_red_25
6	2	6	0.00	1	3041	65.00	risk_red_38
6	3	7	0.00	0	3214	9.50	ambig_blue_25
6	4	9	0.00	1	2636	65.00	ambig_blue_75
6	5	4	0.00	0	5873	18.00	risk_red_13
6	6	7	5.00	0	1698	0.00	ambig_blue_25
6	7	7	0.00	0	4158	18.00	ambig_blue_25
6	8	7	9.50	0	1926	0.00	ambig_blue_25
6	9	2	65.00	1	2592	0.00	risk_blue_25
6	10	4	0.00	0	2880	34.00	risk_red_13
6	11	1	9.50	0	1972	0.00	risk_blue_13
6	12	8	0.00	0	1724	9.50	ambig_blue_50
6	13	7	0.00	0	1247	5.00	ambig_blue_25
6	14	9	0.00	0	1182	34.00	ambig_blue_75
6	15	4	0.00	0	3287	9.50	risk_red_13
6	16	7	0.00	0	1834	34.00	ambig_blue_25
6	17	6	0.00	0	1681	9.50	risk_red_38
6	18	2	5.00	0	1278	0.00	risk_blue_25
6	19	8	34.00	1	1228	0.00	ambig_blue_50
6	20	9	18.00	1	1659	0.00	ambig_blue_75
6	21	4	0.00	0	2185	5.00	risk_red_13
6	22	8	0.00	0	1872	65.00	ambig_blue_50
6	23	9	0.00	0	1637	5.00	ambig_blue_75
6	24	8	0.00	0	1643	18.00	ambig_blue_50
6	25	7	18.00	1	2578	0.00	ambig_blue_25
6	26	7	34.00	1	1490	0.00	ambig_blue_25
6	27	3	9.50	0	1118	0.00	risk_blue_38
6	28	5	0.00	0	1530	9.50	risk_red_25
6	29	9	65.00	1	2709	0.00	ambig_blue_75
6	30	1	18.00	0	1704	0.00	risk_blue_13
6	31	9	34.00	1	1755	0.00	ambig_blue_75
6	32	3	5.00	0	1333	0.00	risk_blue_38
6	33	8	5.00	0	2016	0.00	ambig_blue_50
6	34	1	65.00	0	2423	0.00	risk_blue_13
6	35	9	0.00	0	1702	18.00	ambig_blue_75
6	36	8	0.00	0	1577	5.00	ambig_blue_50
6	37	3	65.00	1	1546	0.00	risk_blue_38
6	38	3	18.00	1	1109	0.00	risk_blue_38
6	39	5	0.00	0	1025	18.00	risk_red_25
6	40	7	0.00	0	945	65.00	ambig_blue_25
6	41	1	34.00	0	1476	0.00	risk_blue_13
6	42	7	65.00	1	1208	0.00	ambig_blue_25
6	43	6	0.00	0	1272	18.00	risk_red_38
6	44	8	65.00	1	1261	0.00	ambig_blue_50
6	45	3	34.00	1	923	0.00	risk_blue_38
6	46	6	0.00	0	1167	5.00	risk_red_38
6	47	9	5.00	0	2345	0.00	ambig_blue_75
6	48	5	0.00	0	1338	65.00	risk_red_25
6	49	8	9.50	0	1365	0.00	ambig_blue_50
6	50	8	0.00	0	1399	34.00	ambig_blue_50
6	51	4	0.00	0	888	65.00	risk_red_13
6	52	2	18.00	0	1165	0.00	risk_blue_25
6	53	9	0.00	0	1263	9.50	ambig_blue_75
6	54	6	0.00	0	1069	34.00	risk_red_38
6	55	2	34.00	1	1050	0.00	risk_blue_25
6	56	8	18.00	0	1049	0.00	ambig_blue_50
6	57	9	9.50	0	1328	0.00	ambig_blue_75
6	58	5	0.00	0	1011	34.00	risk_red_25
6	59	1	5.00	0	1852	0.00	risk_blue_13
6	60	2	9.50	1	1585	0.00	risk_blue_25
7	1	8	18.00	0	1244	0.00	ambig_blue_50
7	2	8	34.00	1	2379	0.00	ambig_blue_50
7	3	4	0.00	0	2155	18.00	risk_red_13
7	4	2	65.00	0	2379	0.00	risk_blue_25
7	5	2	9.50	0	988	0.00	risk_blue_25
7	6	9	18.00	0	2749	0.00	ambig_blue_75
7	7	3	5.00	0	1294	0.00	risk_blue_38
7	8	8	65.00	1	1091	0.00	ambig_blue_50
7	9	3	34.00	1	999	0.00	risk_blue_38
7	10	2	18.00	1	808	0.00	risk_blue_25
7	11	1	9.50	0	961	0.00	risk_blue_13
7	12	6	0.00	0	1187	5.00	risk_red_38
7	13	9	0.00	0	1148	34.00	ambig_blue_75
7	14	8	0.00	1	3103	18.00	ambig_blue_50
7	15	9	0.00	0	1009	5.00	ambig_blue_75
7	16	7	0.00	1	1185	34.00	ambig_blue_25
7	17	3	65.00	1	1434	0.00	risk_blue_38
7	18	7	65.00	1	993	0.00	ambig_blue_25
7	19	7	34.00	1	786	0.00	ambig_blue_25
7	20	6	0.00	1	1635	18.00	risk_red_38
7	21	9	0.00	1	1409	65.00	ambig_blue_75
7	22	6	0.00	1	1409	65.00	risk_red_38
7	23	6	0.00	1	865	34.00	risk_red_38
7	24	8	0.00	1	847	34.00	ambig_blue_50
7	25	2	34.00	1	1311	0.00	risk_blue_25
7	26	2	5.00	0	1834	0.00	risk_blue_25
7	27	5	0.00	0	1312	18.00	risk_red_25
7	28	7	0.00	0	1492	9.50	ambig_blue_25
7	29	5	0.00	1	1593	65.00	risk_red_25
7	30	5	0.00	0	1409	5.00	risk_red_25
7	31	3	9.50	0	2153	0.00	risk_blue_38
7	32	1	65.00	0	2114	0.00	risk_blue_13
7	33	8	0.00	0	2566	9.50	ambig_blue_50
7	34	8	5.00	0	943	0.00	ambig_blue_50
7	35	1	5.00	0	682	0.00	risk_blue_13
7	36	7	9.50	1	1167	0.00	ambig_blue_25
7	37	8	9.50	0	825	0.00	ambig_blue_50
7	38	7	0.00	1	881	65.00	ambig_blue_25
7	39	5	0.00	0	2070	9.50	risk_red_25
7	40	5	0.00	1	3235	34.00	risk_red_25
7	41	9	9.50	0	881	0.00	ambig_blue_75
7	42	8	0.00	1	2390	65.00	ambig_blue_50
7	43	4	0.00	0	1326	65.00	risk_red_13
7	44	4	0.00	0	465	34.00	risk_red_13
7	45	9	5.00	1	1392	0.00	ambig_blue_75
7	46	9	0.00	0	593	9.50	ambig_blue_75
7	47	9	34.00	0	530	0.00	ambig_blue_75
7	48	7	0.00	0	1661	5.00	ambig_blue_25
7	49	1	18.00	0	1147	0.00	risk_blue_13
7	50	7	18.00	1	2398	0.00	ambig_blue_25
7	51	7	0.00	1	1621	18.00	ambig_blue_25
7	52	4	0.00	0	956	9.50	risk_red_13
7	53	1	34.00	0	783	0.00	risk_blue_13
7	54	8	0.00	0	1497	5.00	ambig_blue_50
7	55	9	65.00	1	1541	0.00	ambig_blue_75
7	56	6	0.00	1	3143	9.50	risk_red_38
7	57	3	18.00	0	944	0.00	risk_blue_38
7	58	4	0.00	0	1451	5.00	risk_red_13
7	59	7	5.00	0	1105	0.00	ambig_blue_25
7	60	9	0.00	0	1021	18.00	ambig_blue_75
8	1	9	0.00	0	1677	9.50	ambig_blue_75
8	2	8	34.00	0	1250	0.00	ambig_blue_50
8	3	6	0.00	0	1545	5.00	risk_red_38
8	4	9	34.00	0	1419	0.00	ambig_blue_75
8	5	8	0.00	0	819	65.00	ambig_blue_50
8	6	9	9.50	0	818	0.00	ambig_blue_75
8	7	8	0.00	0	1834	18.00	ambig_blue_50
8	8	8	0.00	0	1065	9.50	ambig_blue_50
8	9	2	65.00	0	959	0.00	risk_blue_25
8	10	8	5.00	0	1905	0.00	ambig_blue_50
8	11	5	0.00	0	644	65.00	risk_red_25
8	12	8	0.00	0	843	5.00	ambig_blue_50
8	13	9	5.00	0	602	0.00	ambig_blue_75
8	14	5	0.00	0	739	34.00	risk_red_25
8	15	4	0.00	0	1254	65.00	risk_red_13
8	16	1	9.50	0	1180	0.00	risk_blue_13
8	17	7	5.00	0	1646	0.00	ambig_blue_25
8	18	6	0.00	0	1196	9.50	risk_red_38
8	19	7	9.50	0	893	0.00	ambig_blue_25
8	20	8	9.50	0	1010	0.00	ambig_blue_50
8	21	3	9.50	0	986	0.00	risk_blue_38
8	22	7	0.00	0	875	18.00	ambig_blue_25
8	23	3	5.00	0	1793	0.00	risk_blue_38
8	24	7	0.00	0	1201	5.00	ambig_blue_25
8	25	7	65.00	1	1721	0.00	ambig_blue_25
8	26	9	0.00	0	1156	65.00	ambig_blue_75
8	27	3	18.00	1	3102	0.00	risk_blue_38
8	28	7	18.00	0	1209	0.00	ambig_blue_25
8	29	7	34.00	1	993	0.00	ambig_blue_25
8	30	1	34.00	0	1410	0.00	risk_blue_13
8	31	6	0.00	1	2146	65.00	risk_red_38
8	32	2	5.00	0	1443	0.00	risk_blue_25
8	33	8	0.00	0	1106	34.00	ambig_blue_50
8	34	2	9.50	0	1902	0.00	risk_blue_25
8	35	9	0.00	0	1529	5.00	ambig_blue_75
8	36	2	18.00	0	1189	0.00	risk_blue_25
8	37	9	65.00	0	917	0.00	ambig_blue_75
8	38	1	18.00	0	945	0.00	risk_blue_13
8	39	9	0.00	0	828	18.00	ambig_blue_75
8	40	1	5.00	0	756	0.00	risk_blue_13
8	41	4	0.00	0	790	9.50	risk_red_13
8	42	2	34.00	1	1152	0.00	risk_blue_25
8	43	3	34.00	1	866	0.00	risk_blue_38
8	44	4	0.00	0	712	5.00	risk_red_13
8	45	4	0.00	0	1045	34.00	risk_red_13
8	46	1	65.00	0	1260	0.00	risk_blue_13
8	47	5	0.00	0	866	9.50	risk_red_25
8	48	6	0.00	1	1416	34.00	risk_red_38
8	49	8	18.00	0	1080	0.00	ambig_blue_50
8	50	4	0.00	0	1046	18.00	risk_red_13
8	51	9	18.00	0	836	0.00	ambig_blue_75
8	52	6	0.00	0	732	18.00	risk_red_38
8	53	7	0.00	0	1799	9.50	ambig_blue_25
8	54	7	0.00	1	1280	34.00	ambig_blue_25
8	55	8	65.00	1	1181	0.00	ambig_blue_50
8	56	9	0.00	0	670	34.00	ambig_blue_75
8	57	3	65.00	1	1107	0.00	risk_blue_38
8	58	5	0.00	1	1184	18.00	risk_red_25
8	59	5	0.00	1	1201	5.00	risk_red_25
8	60	7	0.00	1	1777	65.00	ambig_blue_25
