# Supplementary material for: Learning about the Ellsberg Paradox reduces, but does not abolish, ambiguity aversion
Source: PLoS One. 2020 Mar 4;15(3):e0228782. doi: 10.1371/journal.pone.0228782 (PMC7055742; doi:10.1371/journal.pone.0228782)
Supplement: S1 Dataset — (ZIP) [file pone.0228782.s009.zip › S1_dataset/EF/1559.txt]

Block	Trial	BagNo	BlueValue	choice.RESP	choice.RT	RedValue	RiskAmbigLevel
2	1	9	0.00	2	0	9.50	ambig_blue_75
2	2	9	18.00	1	5405	0.00	ambig_blue_75
2	3	8	0.00	1	5850	18.00	ambig_blue_50
2	4	4	0.00	0	5228	34.00	risk_red_13
2	5	7	0.00	0	5648	5.00	ambig_blue_25
2	6	8	0.00	1	5954	34.00	ambig_blue_50
2	7	7	65.00	1	5481	0.00	ambig_blue_25
2	8	4	0.00	0	5306	9.50	risk_red_13
2	9	1	18.00	0	4530	0.00	risk_blue_13
2	10	3	5.00	0	4227	0.00	risk_blue_38
2	11	1	5.00	0	3527	0.00	risk_blue_13
2	12	9	0.00	0	5927	34.00	ambig_blue_75
2	13	9	0.00	0	4558	65.00	ambig_blue_75
2	14	9	0.00	0	4125	5.00	ambig_blue_75
2	15	7	0.00	1	5166	65.00	ambig_blue_25
2	16	7	5.00	0	4716	0.00	ambig_blue_25
2	17	8	0.00	0	5717	5.00	ambig_blue_50
2	18	5	0.00	1	5533	65.00	risk_red_25
2	19	5	0.00	0	5284	18.00	risk_red_25
2	20	8	0.00	2	0	9.50	ambig_blue_50
2	21	8	65.00	1	4409	0.00	ambig_blue_50
2	22	8	34.00	1	4454	0.00	ambig_blue_50
2	23	7	18.00	1	4962	0.00	ambig_blue_25
2	24	2	18.00	1	4576	0.00	risk_blue_25
2	25	1	34.00	1	3966	0.00	risk_blue_13
2	26	9	34.00	0	5342	0.00	ambig_blue_75
2	27	4	0.00	0	3949	18.00	risk_red_13
2	28	1	9.50	0	2525	0.00	risk_blue_13
2	29	7	0.00	1	3687	18.00	ambig_blue_25
2	30	3	65.00	1	2922	0.00	risk_blue_38
2	31	1	65.00	1	2475	0.00	risk_blue_13
2	32	7	0.00	1	3927	34.00	ambig_blue_25
2	33	7	34.00	1	2919	0.00	ambig_blue_25
2	34	7	0.00	0	3481	9.50	ambig_blue_25
2	35	2	34.00	1	3653	0.00	risk_blue_25
2	36	3	34.00	1	2800	0.00	risk_blue_38
2	37	6	0.00	0	3976	9.50	risk_red_38
2	38	5	0.00	0	5071	5.00	risk_red_25
2	39	9	0.00	0	4897	18.00	ambig_blue_75
2	40	8	18.00	1	4386	0.00	ambig_blue_50
2	41	5	0.00	1	4241	34.00	risk_red_25
2	42	9	9.50	0	2629	0.00	ambig_blue_75
2	43	4	0.00	0	4995	5.00	risk_red_13
2	44	3	18.00	1	2576	0.00	risk_blue_38
2	45	6	0.00	1	2087	18.00	risk_red_38
2	46	8	0.00	1	3163	65.00	ambig_blue_50
2	47	2	5.00	0	3779	0.00	risk_blue_25
2	48	9	65.00	1	2850	0.00	ambig_blue_75
2	49	2	9.50	0	3064	0.00	risk_blue_25
2	50	9	5.00	0	2988	0.00	ambig_blue_75
2	51	5	0.00	0	4795	9.50	risk_red_25
2	52	6	0.00	0	4432	5.00	risk_red_38
2	53	8	5.00	0	4573	0.00	ambig_blue_50
2	54	6	0.00	1	3795	65.00	risk_red_38
2	55	7	9.50	1	5121	0.00	ambig_blue_25
2	56	3	9.50	1	5224	0.00	risk_blue_38
2	57	2	65.00	1	3164	0.00	risk_blue_25
2	58	8	9.50	0	4412	0.00	ambig_blue_50
2	59	6	0.00	1	2561	34.00	risk_red_38
2	60	4	0.00	1	2834	65.00	risk_red_13
3	1	9	5.00	0	5468	0.00	ambig_blue_75
3	2	6	0.00	0	2550	5.00	risk_red_38
3	3	9	0.00	1	5624	34.00	ambig_blue_75
3	4	8	34.00	1	4003	0.00	ambig_blue_50
3	5	7	0.00	0	3609	5.00	ambig_blue_25
3	6	8	0.00	1	5334	34.00	ambig_blue_50
3	7	4	0.00	0	2133	5.00	risk_red_13
3	8	1	65.00	1	2840	0.00	risk_blue_13
3	9	8	0.00	1	5077	18.00	ambig_blue_50
3	10	5	0.00	1	5103	9.50	risk_red_25
3	11	5	0.00	1	4144	34.00	risk_red_25
3	12	5	0.00	1	4368	18.00	risk_red_25
3	13	8	18.00	1	4935	0.00	ambig_blue_50
3	14	6	0.00	1	3151	18.00	risk_red_38
3	15	6	0.00	1	3304	34.00	risk_red_38
3	16	2	5.00	0	4962	0.00	risk_blue_25
3	17	9	18.00	0	4889	0.00	ambig_blue_75
3	18	2	18.00	2	0	0.00	risk_blue_25
3	19	3	18.00	1	2965	0.00	risk_blue_38
3	20	1	34.00	0	3822	0.00	risk_blue_13
3	21	3	9.50	1	2163	0.00	risk_blue_38
3	22	1	9.50	0	2460	0.00	risk_blue_13
3	23	7	0.00	1	3873	18.00	ambig_blue_25
3	24	4	0.00	1	2980	65.00	risk_red_13
3	25	9	0.00	0	3892	9.50	ambig_blue_75
3	26	7	5.00	0	4494	0.00	ambig_blue_25
3	27	6	0.00	1	3096	65.00	risk_red_38
3	28	7	34.00	1	3699	0.00	ambig_blue_25
3	29	9	0.00	0	3053	5.00	ambig_blue_75
3	30	8	0.00	1	4912	9.50	ambig_blue_50
3	31	5	0.00	0	5065	5.00	risk_red_25
3	32	6	0.00	1	3731	9.50	risk_red_38
3	33	7	65.00	1	3181	0.00	ambig_blue_25
3	34	9	0.00	1	2116	65.00	ambig_blue_75
3	35	2	34.00	1	4143	0.00	risk_blue_25
3	36	1	18.00	0	2535	0.00	risk_blue_13
3	37	8	5.00	0	3785	0.00	ambig_blue_50
3	38	8	0.00	0	4384	5.00	ambig_blue_50
3	39	9	65.00	1	3318	0.00	ambig_blue_75
3	40	2	65.00	1	2153	0.00	risk_blue_25
3	41	3	5.00	0	4290	0.00	risk_blue_38
3	42	9	34.00	0	4643	0.00	ambig_blue_75
3	43	4	0.00	0	1702	18.00	risk_red_13
3	44	8	0.00	1	4074	65.00	ambig_blue_50
3	45	7	0.00	1	3556	9.50	ambig_blue_25
3	46	2	9.50	0	3172	0.00	risk_blue_25
3	47	7	0.00	1	4436	65.00	ambig_blue_25
3	48	4	0.00	0	4416	9.50	risk_red_13
3	49	3	34.00	1	2093	0.00	risk_blue_38
3	50	9	0.00	0	4969	18.00	ambig_blue_75
3	51	7	9.50	1	4536	0.00	ambig_blue_25
3	52	1	5.00	0	1336	0.00	risk_blue_13
3	53	8	65.00	1	1923	0.00	ambig_blue_50
3	54	8	9.50	0	4822	0.00	ambig_blue_50
3	55	7	0.00	1	2626	34.00	ambig_blue_25
3	56	7	18.00	1	4823	0.00	ambig_blue_25
3	57	3	65.00	1	2171	0.00	risk_blue_38
3	58	9	9.50	0	2651	0.00	ambig_blue_75
3	59	5	0.00	1	1745	65.00	risk_red_25
3	60	4	0.00	0	3115	34.00	risk_red_13
4	1	7	0.00	1	1916	65.00	ambig_blue_25
4	2	3	5.00	0	2816	0.00	risk_blue_38
4	3	1	65.00	1	4431	0.00	risk_blue_13
4	4	2	18.00	0	2291	0.00	risk_blue_25
4	5	7	0.00	1	2879	34.00	ambig_blue_25
4	6	7	0.00	1	5515	9.50	ambig_blue_25
4	7	2	34.00	1	4811	0.00	risk_blue_25
4	8	7	0.00	1	3007	18.00	ambig_blue_25
4	9	9	34.00	0	3821	0.00	ambig_blue_75
4	10	3	34.00	1	4042	0.00	risk_blue_38
4	11	8	18.00	0	5142	0.00	ambig_blue_50
4	12	3	65.00	1	3629	0.00	risk_blue_38
4	13	6	0.00	1	3458	34.00	risk_red_38
4	14	6	0.00	1	2350	65.00	risk_red_38
4	15	8	0.00	0	5040	5.00	ambig_blue_50
4	16	9	0.00	0	3515	5.00	ambig_blue_75
4	17	4	0.00	0	1949	9.50	risk_red_13
4	18	4	0.00	0	3559	34.00	risk_red_13
4	19	5	0.00	1	4839	34.00	risk_red_25
4	20	1	18.00	0	5953	0.00	risk_blue_13
4	21	2	65.00	1	2319	0.00	risk_blue_25
4	22	8	65.00	1	3258	0.00	ambig_blue_50
4	23	1	34.00	0	4238	0.00	risk_blue_13
4	24	5	0.00	0	5218	18.00	risk_red_25
4	25	7	18.00	1	1694	0.00	ambig_blue_25
4	26	8	0.00	1	2363	65.00	ambig_blue_50
4	27	1	5.00	0	2372	0.00	risk_blue_13
4	28	9	18.00	0	5548	0.00	ambig_blue_75
4	29	7	0.00	0	4307	5.00	ambig_blue_25
4	30	9	0.00	0	4180	9.50	ambig_blue_75
4	31	9	0.00	0	5706	18.00	ambig_blue_75
4	32	4	0.00	0	2434	5.00	risk_red_13
4	33	7	9.50	1	4424	0.00	ambig_blue_25
4	34	6	0.00	0	5436	9.50	risk_red_38
4	35	1	9.50	0	1919	0.00	risk_blue_13
4	36	6	0.00	0	4026	5.00	risk_red_38
4	37	7	65.00	1	2455	0.00	ambig_blue_25
4	38	4	0.00	0	5684	65.00	risk_red_13
4	39	8	9.50	1	5421	0.00	ambig_blue_50
4	40	9	9.50	0	4617	0.00	ambig_blue_75
4	41	5	0.00	0	1878	5.00	risk_red_25
4	42	4	0.00	0	2139	18.00	risk_red_13
4	43	5	0.00	0	4613	9.50	risk_red_25
4	44	8	5.00	0	3873	0.00	ambig_blue_50
4	45	8	0.00	1	5260	34.00	ambig_blue_50
4	46	8	0.00	0	3622	9.50	ambig_blue_50
4	47	7	5.00	0	4555	0.00	ambig_blue_25
4	48	2	9.50	0	4090	0.00	risk_blue_25
4	49	3	18.00	1	3956	0.00	risk_blue_38
4	50	3	9.50	1	5292	0.00	risk_blue_38
4	51	9	5.00	0	2589	0.00	ambig_blue_75
4	52	6	0.00	1	5660	18.00	risk_red_38
4	53	7	34.00	1	2902	0.00	ambig_blue_25
4	54	9	0.00	1	5001	34.00	ambig_blue_75
4	55	8	0.00	2	0	18.00	ambig_blue_50
4	56	5	0.00	1	1354	65.00	risk_red_25
4	57	9	65.00	1	2492	0.00	ambig_blue_75
4	58	9	0.00	1	1279	65.00	ambig_blue_75
4	59	8	34.00	1	2893	0.00	ambig_blue_50
4	60	2	5.00	0	2168	0.00	risk_blue_25
6	1	6	0.00	2	0	9.50	risk_red_38
6	2	5	0.00	1	2974	34.00	risk_red_25
6	3	8	0.00	1	2102	65.00	ambig_blue_50
6	4	2	5.00	0	2721	0.00	risk_blue_25
6	5	5	0.00	1	3771	9.50	risk_red_25
6	6	1	9.50	0	2914	0.00	risk_blue_13
6	7	9	18.00	1	3917	0.00	ambig_blue_75
6	8	3	18.00	1	3102	0.00	risk_blue_38
6	9	5	0.00	2	0	18.00	risk_red_25
6	10	3	34.00	1	3261	0.00	risk_blue_38
6	11	2	65.00	1	1506	0.00	risk_blue_25
6	12	7	0.00	1	1197	65.00	ambig_blue_25
6	13	9	0.00	1	1222	65.00	ambig_blue_75
6	14	1	18.00	0	1614	0.00	risk_blue_13
6	15	3	5.00	0	4917	0.00	risk_blue_38
6	16	2	9.50	1	3573	0.00	risk_blue_25
6	17	7	65.00	1	4124	0.00	ambig_blue_25
6	18	9	0.00	1	3781	34.00	ambig_blue_75
6	19	7	0.00	1	3068	18.00	ambig_blue_25
6	20	6	0.00	1	2920	18.00	risk_red_38
6	21	9	0.00	1	3178	5.00	ambig_blue_75
6	22	2	18.00	1	5930	0.00	risk_blue_25
6	23	7	34.00	1	2257	0.00	ambig_blue_25
6	24	2	34.00	1	3990	0.00	risk_blue_25
6	25	7	5.00	1	5212	0.00	ambig_blue_25
6	26	7	0.00	1	2472	5.00	ambig_blue_25
6	27	1	65.00	1	5468	0.00	risk_blue_13
6	28	9	0.00	1	2454	18.00	ambig_blue_75
6	29	8	0.00	1	2323	18.00	ambig_blue_50
6	30	4	0.00	0	4349	9.50	risk_red_13
6	31	8	0.00	1	2325	5.00	ambig_blue_50
6	32	8	34.00	1	4463	0.00	ambig_blue_50
6	33	7	9.50	1	1394	0.00	ambig_blue_25
6	34	7	18.00	1	1363	0.00	ambig_blue_25
6	35	9	0.00	1	3517	9.50	ambig_blue_75
6	36	9	34.00	1	3935	0.00	ambig_blue_75
6	37	8	65.00	1	2128	0.00	ambig_blue_50
6	38	7	0.00	1	2074	9.50	ambig_blue_25
6	39	8	0.00	1	2495	9.50	ambig_blue_50
6	40	6	0.00	0	3514	5.00	risk_red_38
6	41	8	5.00	1	5324	0.00	ambig_blue_50
6	42	9	5.00	2	0	0.00	ambig_blue_75
6	43	1	5.00	0	1959	0.00	risk_blue_13
6	44	4	0.00	0	3152	18.00	risk_red_13
6	45	4	0.00	0	2201	5.00	risk_red_13
6	46	6	0.00	1	2753	34.00	risk_red_38
6	47	1	34.00	0	3297	0.00	risk_blue_13
6	48	5	0.00	0	4052	5.00	risk_red_25
6	49	8	18.00	1	2536	0.00	ambig_blue_50
6	50	9	9.50	1	1826	0.00	ambig_blue_75
6	51	8	0.00	1	3144	34.00	ambig_blue_50
6	52	3	65.00	1	2505	0.00	risk_blue_38
6	53	7	0.00	1	3492	34.00	ambig_blue_25
6	54	3	9.50	1	5575	0.00	risk_blue_38
6	55	8	9.50	1	3595	0.00	ambig_blue_50
6	56	4	0.00	1	2986	65.00	risk_red_13
6	57	5	0.00	1	1737	65.00	risk_red_25
6	58	4	0.00	0	2051	34.00	risk_red_13
6	59	6	0.00	1	2145	65.00	risk_red_38
6	60	9	65.00	1	2491	0.00	ambig_blue_75
7	1	7	0.00	1	1883	65.00	ambig_blue_25
7	2	2	34.00	1	1864	0.00	risk_blue_25
7	3	1	34.00	0	2085	0.00	risk_blue_13
7	4	7	18.00	1	1905	0.00	ambig_blue_25
7	5	3	9.50	1	2701	0.00	risk_blue_38
7	6	4	0.00	0	1000	5.00	risk_red_13
7	7	7	5.00	1	3577	0.00	ambig_blue_25
7	8	5	0.00	1	2319	34.00	risk_red_25
7	9	8	0.00	1	2034	65.00	ambig_blue_50
7	10	6	0.00	1	1928	18.00	risk_red_38
7	11	2	18.00	1	2427	0.00	risk_blue_25
7	12	9	5.00	1	4105	0.00	ambig_blue_75
7	13	3	5.00	0	2387	0.00	risk_blue_38
7	14	2	5.00	0	1874	0.00	risk_blue_25
7	15	1	18.00	0	2159	0.00	risk_blue_13
7	16	7	9.50	1	2400	0.00	ambig_blue_25
7	17	8	34.00	1	3456	0.00	ambig_blue_50
7	18	7	0.00	1	5516	5.00	ambig_blue_25
7	19	5	0.00	1	5508	9.50	risk_red_25
7	20	7	34.00	1	1420	0.00	ambig_blue_25
7	21	3	34.00	1	1515	0.00	risk_blue_38
7	22	8	5.00	1	3359	0.00	ambig_blue_50
7	23	8	0.00	1	1398	9.50	ambig_blue_50
7	24	9	0.00	1	1983	18.00	ambig_blue_75
7	25	4	0.00	0	2976	9.50	risk_red_13
7	26	3	65.00	1	2599	0.00	risk_blue_38
7	27	1	9.50	0	1767	0.00	risk_blue_13
7	28	6	0.00	1	1344	34.00	risk_red_38
7	29	9	0.00	1	2819	5.00	ambig_blue_75
7	30	8	0.00	1	1361	34.00	ambig_blue_50
7	31	6	0.00	1	3451	9.50	risk_red_38
7	32	5	0.00	0	1656	5.00	risk_red_25
7	33	8	0.00	1	4877	18.00	ambig_blue_50
7	34	2	65.00	1	1679	0.00	risk_blue_25
7	35	9	34.00	1	3524	0.00	ambig_blue_75
7	36	6	0.00	1	2293	65.00	risk_red_38
7	37	4	0.00	0	4705	34.00	risk_red_13
7	38	3	18.00	1	5194	0.00	risk_blue_38
7	39	7	65.00	1	1414	0.00	ambig_blue_25
7	40	9	0.00	2	0	9.50	ambig_blue_75
7	41	9	65.00	1	1994	0.00	ambig_blue_75
7	42	4	0.00	1	4154	65.00	risk_red_13
7	43	6	0.00	0	4770	5.00	risk_red_38
7	44	5	0.00	1	1832	65.00	risk_red_25
7	45	5	0.00	0	4887	18.00	risk_red_25
7	46	8	0.00	1	1673	5.00	ambig_blue_50
7	47	1	65.00	1	2646	0.00	risk_blue_13
7	48	7	0.00	1	1332	9.50	ambig_blue_25
7	49	8	65.00	1	1199	0.00	ambig_blue_50
7	50	9	0.00	1	952	65.00	ambig_blue_75
7	51	1	5.00	0	4082	0.00	risk_blue_13
7	52	7	0.00	1	2165	34.00	ambig_blue_25
7	53	2	9.50	1	4549	0.00	risk_blue_25
7	54	8	18.00	1	5205	0.00	ambig_blue_50
7	55	9	0.00	1	4065	34.00	ambig_blue_75
7	56	9	9.50	1	3916	0.00	ambig_blue_75
7	57	8	9.50	1	3070	0.00	ambig_blue_50
7	58	7	0.00	1	4410	18.00	ambig_blue_25
7	59	9	18.00	1	3495	0.00	ambig_blue_75
7	60	4	0.00	0	3545	18.00	risk_red_13
8	1	6	0.00	1	1729	65.00	risk_red_38
8	2	7	0.00	1	2012	5.00	ambig_blue_25
8	3	3	5.00	0	4690	0.00	risk_blue_38
8	4	8	18.00	1	1148	0.00	ambig_blue_50
8	5	1	65.00	1	5791	0.00	risk_blue_13
8	6	7	34.00	1	1683	0.00	ambig_blue_25
8	7	4	0.00	0	1704	9.50	risk_red_13
8	8	8	0.00	1	1780	34.00	ambig_blue_50
8	9	7	18.00	1	1629	0.00	ambig_blue_25
8	10	4	0.00	0	2596	34.00	risk_red_13
8	11	8	0.00	1	1387	9.50	ambig_blue_50
8	12	3	34.00	1	2708	0.00	risk_blue_38
8	13	9	34.00	1	2263	0.00	ambig_blue_75
8	14	3	18.00	1	2460	0.00	risk_blue_38
8	15	2	34.00	1	3465	0.00	risk_blue_25
8	16	6	0.00	0	4157	5.00	risk_red_38
8	17	9	9.50	1	2476	0.00	ambig_blue_75
8	18	8	65.00	1	1591	0.00	ambig_blue_50
8	19	5	0.00	0	4624	9.50	risk_red_25
8	20	1	9.50	0	1780	0.00	risk_blue_13
8	21	6	0.00	1	2349	34.00	risk_red_38
8	22	2	5.00	0	3534	0.00	risk_blue_25
8	23	6	0.00	1	2296	18.00	risk_red_38
8	24	8	0.00	1	4203	65.00	ambig_blue_50
8	25	5	0.00	1	1537	65.00	risk_red_25
8	26	5	0.00	1	3756	34.00	risk_red_25
8	27	4	0.00	0	2035	5.00	risk_red_13
8	28	9	0.00	1	3233	18.00	ambig_blue_75
8	29	4	0.00	1	4647	65.00	risk_red_13
8	30	2	18.00	0	4107	0.00	risk_blue_25
8	31	9	18.00	1	2500	0.00	ambig_blue_75
8	32	2	65.00	1	2095	0.00	risk_blue_25
8	33	2	9.50	0	4690	0.00	risk_blue_25
8	34	7	5.00	1	2348	0.00	ambig_blue_25
8	35	7	0.00	1	3350	9.50	ambig_blue_25
8	36	9	0.00	1	5838	9.50	ambig_blue_75
8	37	7	0.00	1	1745	65.00	ambig_blue_25
8	38	6	0.00	2	0	9.50	risk_red_38
8	39	9	65.00	1	2855	0.00	ambig_blue_75
8	40	9	0.00	1	4076	34.00	ambig_blue_75
8	41	5	0.00	1	3399	18.00	risk_red_25
8	42	3	65.00	1	2149	0.00	risk_blue_38
8	43	1	34.00	0	2103	0.00	risk_blue_13
8	44	8	0.00	1	4554	5.00	ambig_blue_50
8	45	9	5.00	0	2105	0.00	ambig_blue_75
8	46	9	0.00	0	3340	5.00	ambig_blue_75
8	47	3	9.50	1	2148	0.00	risk_blue_38
8	48	4	0.00	0	2766	18.00	risk_red_13
8	49	5	0.00	0	1719	5.00	risk_red_25
8	50	1	18.00	0	3002	0.00	risk_blue_13
8	51	8	0.00	1	4577	18.00	ambig_blue_50
8	52	1	5.00	0	1207	0.00	risk_blue_13
8	53	8	5.00	0	3951	0.00	ambig_blue_50
8	54	7	0.00	1	2960	18.00	ambig_blue_25
8	55	8	34.00	1	2488	0.00	ambig_blue_50
8	56	7	9.50	1	2716	0.00	ambig_blue_25
8	57	8	9.50	1	3494	0.00	ambig_blue_50
8	58	7	65.00	1	1225	0.00	ambig_blue_25
8	59	9	0.00	1	1536	65.00	ambig_blue_75
8	60	7	0.00	1	1003	34.00	ambig_blue_25
