# Supplementary material for: Learning about the Ellsberg Paradox reduces, but does not abolish, ambiguity aversion
Source: PLoS One. 2020 Mar 4;15(3):e0228782. doi: 10.1371/journal.pone.0228782 (PMC7055742; doi:10.1371/journal.pone.0228782)
Supplement: S1 Dataset — (ZIP) [file pone.0228782.s009.zip › S1_dataset/EF/1560.txt]

Block	Trial	BagNo	BlueValue	choice.RESP	choice.RT	RedValue	RiskAmbigLevel
2	1	3	65.00	1	3336	0.00	risk_blue_38
2	2	4	0.00	0	5317	65.00	risk_red_13
2	3	9	9.50	1	5590	0.00	ambig_blue_75
2	4	9	34.00	2	0	0.00	ambig_blue_75
2	5	9	0.00	0	3253	5.00	ambig_blue_75
2	6	8	0.00	0	3253	5.00	ambig_blue_50
2	7	9	18.00	0	3731	0.00	ambig_blue_75
2	8	7	0.00	1	4859	5.00	ambig_blue_25
2	9	7	65.00	1	2303	0.00	ambig_blue_25
2	10	8	0.00	1	4041	65.00	ambig_blue_50
2	11	9	65.00	1	3913	0.00	ambig_blue_75
2	12	6	0.00	1	4316	34.00	risk_red_38
2	13	6	0.00	1	2880	18.00	risk_red_38
2	14	9	0.00	0	2074	18.00	ambig_blue_75
2	15	1	9.50	0	2155	0.00	risk_blue_13
2	16	1	34.00	0	2639	0.00	risk_blue_13
2	17	6	0.00	1	2739	9.50	risk_red_38
2	18	2	5.00	0	4835	0.00	risk_blue_25
2	19	5	0.00	0	3616	18.00	risk_red_25
2	20	8	9.50	0	3155	0.00	ambig_blue_50
2	21	7	0.00	1	2504	9.50	ambig_blue_25
2	22	6	0.00	0	3444	5.00	risk_red_38
2	23	1	5.00	0	5058	0.00	risk_blue_13
2	24	4	0.00	0	2941	9.50	risk_red_13
2	25	8	0.00	0	2688	9.50	ambig_blue_50
2	26	5	0.00	0	2694	9.50	risk_red_25
2	27	2	34.00	0	3115	0.00	risk_blue_25
2	28	7	9.50	0	3337	0.00	ambig_blue_25
2	29	4	0.00	0	2947	5.00	risk_red_13
2	30	8	34.00	1	3383	0.00	ambig_blue_50
2	31	8	5.00	0	2677	0.00	ambig_blue_50
2	32	7	18.00	1	5036	0.00	ambig_blue_25
2	33	5	0.00	0	1846	5.00	risk_red_25
2	34	3	5.00	0	2180	0.00	risk_blue_38
2	35	1	18.00	0	5087	0.00	risk_blue_13
2	36	9	0.00	0	2176	65.00	ambig_blue_75
2	37	6	0.00	1	2843	65.00	risk_red_38
2	38	7	0.00	1	3414	65.00	ambig_blue_25
2	39	8	0.00	1	4918	18.00	ambig_blue_50
2	40	7	5.00	1	4577	0.00	ambig_blue_25
2	41	3	9.50	0	3611	0.00	risk_blue_38
2	42	9	0.00	0	4293	9.50	ambig_blue_75
2	43	8	18.00	1	4065	0.00	ambig_blue_50
2	44	1	65.00	1	3149	0.00	risk_blue_13
2	45	3	34.00	1	5007	0.00	risk_blue_38
2	46	2	65.00	0	4098	0.00	risk_blue_25
2	47	4	0.00	0	3867	34.00	risk_red_13
2	48	7	34.00	1	2914	0.00	ambig_blue_25
2	49	8	65.00	1	2984	0.00	ambig_blue_50
2	50	2	9.50	0	4026	0.00	risk_blue_25
2	51	3	18.00	1	2463	0.00	risk_blue_38
2	52	7	0.00	1	2296	34.00	ambig_blue_25
2	53	9	5.00	0	3515	0.00	ambig_blue_75
2	54	8	0.00	1	2690	34.00	ambig_blue_50
2	55	9	0.00	0	4958	34.00	ambig_blue_75
2	56	5	0.00	1	5332	34.00	risk_red_25
2	57	7	0.00	1	1690	18.00	ambig_blue_25
2	58	4	0.00	0	1465	18.00	risk_red_13
2	59	2	18.00	0	4390	0.00	risk_blue_25
2	60	5	0.00	0	3910	65.00	risk_red_25
3	1	4	0.00	0	1975	5.00	risk_red_13
3	2	1	34.00	0	2418	0.00	risk_blue_13
3	3	2	34.00	1	3861	0.00	risk_blue_25
3	4	4	0.00	0	2565	65.00	risk_red_13
3	5	5	0.00	0	1770	9.50	risk_red_25
3	6	9	0.00	0	2371	18.00	ambig_blue_75
3	7	6	0.00	1	2136	18.00	risk_red_38
3	8	9	0.00	0	2383	34.00	ambig_blue_75
3	9	3	34.00	0	4808	0.00	risk_blue_38
3	10	8	0.00	0	3045	5.00	ambig_blue_50
3	11	7	65.00	1	2259	0.00	ambig_blue_25
3	12	8	0.00	1	4149	65.00	ambig_blue_50
3	13	2	18.00	0	3618	0.00	risk_blue_25
3	14	7	5.00	0	3493	0.00	ambig_blue_25
3	15	9	9.50	0	3506	0.00	ambig_blue_75
3	16	7	0.00	1	2906	9.50	ambig_blue_25
3	17	9	0.00	0	3471	5.00	ambig_blue_75
3	18	3	65.00	1	2815	0.00	risk_blue_38
3	19	1	5.00	0	3270	0.00	risk_blue_13
3	20	4	0.00	0	1866	9.50	risk_red_13
3	21	7	0.00	1	2148	18.00	ambig_blue_25
3	22	7	34.00	1	2908	0.00	ambig_blue_25
3	23	2	65.00	0	2656	0.00	risk_blue_25
3	24	9	5.00	0	1868	0.00	ambig_blue_75
3	25	2	5.00	0	2435	0.00	risk_blue_25
3	26	8	65.00	1	1893	0.00	ambig_blue_50
3	27	7	18.00	1	1641	0.00	ambig_blue_25
3	28	3	5.00	0	4445	0.00	risk_blue_38
3	29	8	18.00	0	4165	0.00	ambig_blue_50
3	30	7	0.00	1	3420	65.00	ambig_blue_25
3	31	8	0.00	0	5626	18.00	ambig_blue_50
3	32	5	0.00	1	4269	65.00	risk_red_25
3	33	9	0.00	0	2984	65.00	ambig_blue_75
3	34	9	18.00	0	1951	0.00	ambig_blue_75
3	35	4	0.00	0	2302	34.00	risk_red_13
3	36	9	65.00	0	2416	0.00	ambig_blue_75
3	37	8	34.00	1	2822	0.00	ambig_blue_50
3	38	7	0.00	0	3805	5.00	ambig_blue_25
3	39	8	0.00	0	3388	9.50	ambig_blue_50
3	40	8	9.50	0	3574	0.00	ambig_blue_50
3	41	5	0.00	0	3150	18.00	risk_red_25
3	42	3	18.00	0	4773	0.00	risk_blue_38
3	43	9	34.00	0	3397	0.00	ambig_blue_75
3	44	2	9.50	0	2653	0.00	risk_blue_25
3	45	5	0.00	1	3686	34.00	risk_red_25
3	46	1	9.50	0	3173	0.00	risk_blue_13
3	47	7	0.00	1	1623	34.00	ambig_blue_25
3	48	4	0.00	0	4881	18.00	risk_red_13
3	49	6	0.00	1	2613	34.00	risk_red_38
3	50	6	0.00	1	2230	65.00	risk_red_38
3	51	7	9.50	1	4931	0.00	ambig_blue_25
3	52	8	0.00	1	4180	34.00	ambig_blue_50
3	53	8	5.00	0	4710	0.00	ambig_blue_50
3	54	6	0.00	0	3110	5.00	risk_red_38
3	55	1	18.00	0	3124	0.00	risk_blue_13
3	56	1	65.00	0	1880	0.00	risk_blue_13
3	57	6	0.00	1	2914	9.50	risk_red_38
3	58	3	9.50	1	4020	0.00	risk_blue_38
3	59	5	0.00	0	3045	5.00	risk_red_25
3	60	9	0.00	0	3670	9.50	ambig_blue_75
4	1	2	18.00	0	4301	0.00	risk_blue_25
4	2	9	0.00	0	2411	34.00	ambig_blue_75
4	3	5	0.00	1	3340	34.00	risk_red_25
4	4	9	0.00	0	1994	65.00	ambig_blue_75
4	5	2	65.00	0	4085	0.00	risk_blue_25
4	6	8	0.00	1	4097	65.00	ambig_blue_50
4	7	6	0.00	1	2701	34.00	risk_red_38
4	8	4	0.00	0	1956	5.00	risk_red_13
4	9	9	5.00	0	2994	0.00	ambig_blue_75
4	10	9	0.00	0	2945	5.00	ambig_blue_75
4	11	8	0.00	2	0	5.00	ambig_blue_50
4	12	4	0.00	0	2690	65.00	risk_red_13
4	13	9	18.00	0	2109	0.00	ambig_blue_75
4	14	2	5.00	0	1721	0.00	risk_blue_25
4	15	4	0.00	0	1947	18.00	risk_red_13
4	16	8	9.50	0	1788	0.00	ambig_blue_50
4	17	1	65.00	0	1937	0.00	risk_blue_13
4	18	4	0.00	0	1828	9.50	risk_red_13
4	19	8	34.00	1	1765	0.00	ambig_blue_50
4	20	4	0.00	0	2032	34.00	risk_red_13
4	21	1	5.00	0	3278	0.00	risk_blue_13
4	22	7	0.00	0	2122	5.00	ambig_blue_25
4	23	3	65.00	1	2955	0.00	risk_blue_38
4	24	3	34.00	1	2033	0.00	risk_blue_38
4	25	7	34.00	1	1885	0.00	ambig_blue_25
4	26	9	0.00	0	3153	18.00	ambig_blue_75
4	27	8	5.00	0	2676	0.00	ambig_blue_50
4	28	6	0.00	0	3354	9.50	risk_red_38
4	29	6	0.00	1	2305	65.00	risk_red_38
4	30	2	34.00	0	3283	0.00	risk_blue_25
4	31	8	0.00	0	2302	9.50	ambig_blue_50
4	32	5	0.00	0	2654	9.50	risk_red_25
4	33	2	9.50	0	2463	0.00	risk_blue_25
4	34	1	18.00	0	2310	0.00	risk_blue_13
4	35	9	65.00	0	5501	0.00	ambig_blue_75
4	36	3	9.50	1	3339	0.00	risk_blue_38
4	37	7	0.00	1	3221	9.50	ambig_blue_25
4	38	7	9.50	1	1709	0.00	ambig_blue_25
4	39	3	5.00	1	3389	0.00	risk_blue_38
4	40	7	0.00	1	2504	34.00	ambig_blue_25
4	41	7	5.00	0	2220	0.00	ambig_blue_25
4	42	3	18.00	1	1847	0.00	risk_blue_38
4	43	7	65.00	1	1693	0.00	ambig_blue_25
4	44	1	9.50	0	1537	0.00	risk_blue_13
4	45	5	0.00	0	1946	65.00	risk_red_25
4	46	9	9.50	0	2423	0.00	ambig_blue_75
4	47	8	0.00	1	1951	34.00	ambig_blue_50
4	48	8	18.00	0	2186	0.00	ambig_blue_50
4	49	1	34.00	0	1814	0.00	risk_blue_13
4	50	7	18.00	1	3171	0.00	ambig_blue_25
4	51	5	0.00	0	1970	18.00	risk_red_25
4	52	7	0.00	1	1876	65.00	ambig_blue_25
4	53	5	0.00	0	3280	5.00	risk_red_25
4	54	9	34.00	0	2453	0.00	ambig_blue_75
4	55	6	0.00	0	2246	5.00	risk_red_38
4	56	8	65.00	1	2738	0.00	ambig_blue_50
4	57	7	0.00	1	3073	18.00	ambig_blue_25
4	58	8	0.00	0	3063	18.00	ambig_blue_50
4	59	9	0.00	1	2269	9.50	ambig_blue_75
4	60	6	0.00	0	2741	18.00	risk_red_38
6	1	7	34.00	1	2688	0.00	ambig_blue_25
6	2	7	0.00	1	3470	65.00	ambig_blue_25
6	3	1	9.50	0	3345	0.00	risk_blue_13
6	4	7	5.00	0	3415	0.00	ambig_blue_25
6	5	6	0.00	1	2596	65.00	risk_red_38
6	6	3	5.00	1	3806	0.00	risk_blue_38
6	7	8	65.00	1	3048	0.00	ambig_blue_50
6	8	7	0.00	0	2387	18.00	ambig_blue_25
6	9	9	0.00	1	2397	18.00	ambig_blue_75
6	10	2	65.00	0	1556	0.00	risk_blue_25
6	11	7	0.00	1	2085	9.50	ambig_blue_25
6	12	9	5.00	0	2782	0.00	ambig_blue_75
6	13	4	0.00	0	4314	9.50	risk_red_13
6	14	9	9.50	1	2312	0.00	ambig_blue_75
6	15	6	0.00	0	4465	5.00	risk_red_38
6	16	2	5.00	0	2469	0.00	risk_blue_25
6	17	8	0.00	0	3946	9.50	ambig_blue_50
6	18	8	34.00	1	2762	0.00	ambig_blue_50
6	19	9	65.00	1	3221	0.00	ambig_blue_75
6	20	3	34.00	1	5916	0.00	risk_blue_38
6	21	8	5.00	0	1853	0.00	ambig_blue_50
6	22	1	34.00	0	2191	0.00	risk_blue_13
6	23	9	0.00	0	2087	5.00	ambig_blue_75
6	24	7	9.50	1	1962	0.00	ambig_blue_25
6	25	4	0.00	0	1934	5.00	risk_red_13
6	26	4	0.00	0	2905	65.00	risk_red_13
6	27	9	18.00	1	4498	0.00	ambig_blue_75
6	28	1	65.00	0	3821	0.00	risk_blue_13
6	29	8	0.00	0	2811	5.00	ambig_blue_50
6	30	7	0.00	0	2220	5.00	ambig_blue_25
6	31	5	0.00	0	3779	5.00	risk_red_25
6	32	3	65.00	1	3843	0.00	risk_blue_38
6	33	5	0.00	0	4331	18.00	risk_red_25
6	34	8	9.50	1	2663	0.00	ambig_blue_50
6	35	5	0.00	0	2614	65.00	risk_red_25
6	36	8	18.00	1	1843	0.00	ambig_blue_50
6	37	6	0.00	1	1873	9.50	risk_red_38
6	38	9	0.00	1	2794	9.50	ambig_blue_75
6	39	1	5.00	0	3632	0.00	risk_blue_13
6	40	4	0.00	0	2076	18.00	risk_red_13
6	41	2	34.00	1	1823	0.00	risk_blue_25
6	42	1	18.00	0	1934	0.00	risk_blue_13
6	43	9	0.00	1	1935	65.00	ambig_blue_75
6	44	3	18.00	1	2400	0.00	risk_blue_38
6	45	9	34.00	1	2978	0.00	ambig_blue_75
6	46	7	65.00	1	1623	0.00	ambig_blue_25
6	47	2	9.50	0	1991	0.00	risk_blue_25
6	48	5	0.00	0	2748	34.00	risk_red_25
6	49	8	0.00	1	1877	65.00	ambig_blue_50
6	50	7	18.00	1	2155	0.00	ambig_blue_25
6	51	5	0.00	0	1751	9.50	risk_red_25
6	52	6	0.00	1	1950	34.00	risk_red_38
6	53	9	0.00	1	1591	34.00	ambig_blue_75
6	54	4	0.00	0	1432	34.00	risk_red_13
6	55	7	0.00	1	1441	34.00	ambig_blue_25
6	56	3	9.50	0	2630	0.00	risk_blue_38
6	57	6	0.00	1	3319	18.00	risk_red_38
6	58	8	0.00	1	2939	18.00	ambig_blue_50
6	59	8	0.00	1	1033	34.00	ambig_blue_50
6	60	2	18.00	0	1591	0.00	risk_blue_25
7	1	3	9.50	1	1575	0.00	risk_blue_38
7	2	8	34.00	1	1013	0.00	ambig_blue_50
7	3	3	5.00	0	2204	0.00	risk_blue_38
7	4	6	0.00	1	2647	9.50	risk_red_38
7	5	5	0.00	0	2707	65.00	risk_red_25
7	6	5	0.00	0	2249	5.00	risk_red_25
7	7	3	34.00	1	1110	0.00	risk_blue_38
7	8	2	9.50	0	1564	0.00	risk_blue_25
7	9	7	18.00	1	1590	0.00	ambig_blue_25
7	10	1	18.00	0	1362	0.00	risk_blue_13
7	11	7	0.00	1	1491	34.00	ambig_blue_25
7	12	7	9.50	1	2030	0.00	ambig_blue_25
7	13	8	9.50	1	2635	0.00	ambig_blue_50
7	14	7	65.00	1	1344	0.00	ambig_blue_25
7	15	3	18.00	1	3004	0.00	risk_blue_38
7	16	7	0.00	1	2454	9.50	ambig_blue_25
7	17	8	0.00	1	1116	65.00	ambig_blue_50
7	18	1	34.00	0	1688	0.00	risk_blue_13
7	19	2	65.00	0	2386	0.00	risk_blue_25
7	20	6	0.00	1	1923	18.00	risk_red_38
7	21	9	5.00	0	2012	0.00	ambig_blue_75
7	22	5	0.00	0	1617	34.00	risk_red_25
7	23	4	0.00	0	1608	9.50	risk_red_13
7	24	4	0.00	0	1349	34.00	risk_red_13
7	25	8	0.00	0	1610	5.00	ambig_blue_50
7	26	4	0.00	0	1255	65.00	risk_red_13
7	27	2	34.00	0	3674	0.00	risk_blue_25
7	28	7	0.00	0	1772	5.00	ambig_blue_25
7	29	1	5.00	0	2485	0.00	risk_blue_13
7	30	9	0.00	0	2261	34.00	ambig_blue_75
7	31	9	65.00	1	2075	0.00	ambig_blue_75
7	32	9	0.00	1	3759	65.00	ambig_blue_75
7	33	9	0.00	0	3326	18.00	ambig_blue_75
7	34	9	9.50	0	2675	0.00	ambig_blue_75
7	35	4	0.00	0	2039	5.00	risk_red_13
7	36	7	0.00	0	279	65.00	ambig_blue_25
7	37	5	0.00	0	1472	18.00	risk_red_25
7	38	9	0.00	0	1499	5.00	ambig_blue_75
7	39	6	0.00	0	1917	5.00	risk_red_38
7	40	7	5.00	0	2485	0.00	ambig_blue_25
7	41	3	65.00	1	1931	0.00	risk_blue_38
7	42	1	9.50	0	1637	0.00	risk_blue_13
7	43	8	5.00	0	1559	0.00	ambig_blue_50
7	44	8	0.00	0	1827	18.00	ambig_blue_50
7	45	7	34.00	1	1266	0.00	ambig_blue_25
7	46	6	0.00	1	1467	65.00	risk_red_38
7	47	2	5.00	0	1879	0.00	risk_blue_25
7	48	4	0.00	0	1496	18.00	risk_red_13
7	49	8	65.00	1	1667	0.00	ambig_blue_50
7	50	2	18.00	0	2351	0.00	risk_blue_25
7	51	8	0.00	1	1351	34.00	ambig_blue_50
7	52	8	18.00	1	2663	0.00	ambig_blue_50
7	53	9	34.00	1	2103	0.00	ambig_blue_75
7	54	7	0.00	1	2353	18.00	ambig_blue_25
7	55	6	0.00	1	2621	34.00	risk_red_38
7	56	1	65.00	0	2835	0.00	risk_blue_13
7	57	9	18.00	0	2115	0.00	ambig_blue_75
7	58	5	0.00	0	1612	9.50	risk_red_25
7	59	9	0.00	1	3188	9.50	ambig_blue_75
7	60	8	0.00	1	1698	9.50	ambig_blue_50
8	1	8	0.00	0	2175	5.00	ambig_blue_50
8	2	7	0.00	1	1027	34.00	ambig_blue_25
8	3	1	5.00	0	1736	0.00	risk_blue_13
8	4	6	0.00	1	1275	18.00	risk_red_38
8	5	5	0.00	0	1906	34.00	risk_red_25
8	6	9	9.50	0	1768	0.00	ambig_blue_75
8	7	1	65.00	0	1916	0.00	risk_blue_13
8	8	6	0.00	1	2383	34.00	risk_red_38
8	9	2	9.50	1	3403	0.00	risk_blue_25
8	10	3	18.00	1	17	0.00	risk_blue_38
8	11	4	0.00	0	1895	9.50	risk_red_13
8	12	7	34.00	1	2204	0.00	ambig_blue_25
8	13	7	65.00	1	1372	0.00	ambig_blue_25
8	14	7	9.50	1	1695	0.00	ambig_blue_25
8	15	3	5.00	0	3240	0.00	risk_blue_38
8	16	6	0.00	1	1491	9.50	risk_red_38
8	17	2	34.00	0	1552	0.00	risk_blue_25
8	18	3	34.00	1	1759	0.00	risk_blue_38
8	19	9	5.00	0	2596	0.00	ambig_blue_75
8	20	8	65.00	1	1154	0.00	ambig_blue_50
8	21	2	65.00	0	1410	0.00	risk_blue_25
8	22	5	0.00	0	2224	9.50	risk_red_25
8	23	7	0.00	1	1940	65.00	ambig_blue_25
8	24	8	0.00	1	2015	18.00	ambig_blue_50
8	25	7	5.00	0	1625	0.00	ambig_blue_25
8	26	8	5.00	0	1933	0.00	ambig_blue_50
8	27	9	0.00	0	2654	5.00	ambig_blue_75
8	28	1	34.00	0	1697	0.00	risk_blue_13
8	29	8	0.00	0	1355	65.00	ambig_blue_50
8	30	5	0.00	0	2080	5.00	risk_red_25
8	31	7	18.00	1	1441	0.00	ambig_blue_25
8	32	9	65.00	1	1607	0.00	ambig_blue_75
8	33	9	0.00	1	3476	18.00	ambig_blue_75
8	34	1	9.50	0	2018	0.00	risk_blue_13
8	35	6	0.00	0	3636	5.00	risk_red_38
8	36	8	9.50	1	2775	0.00	ambig_blue_50
8	37	4	0.00	0	2165	65.00	risk_red_13
8	38	4	0.00	0	2449	18.00	risk_red_13
8	39	9	0.00	1	2273	34.00	ambig_blue_75
8	40	9	0.00	1	1646	65.00	ambig_blue_75
8	41	9	34.00	0	2331	0.00	ambig_blue_75
8	42	3	65.00	1	2516	0.00	risk_blue_38
8	43	8	18.00	1	2297	0.00	ambig_blue_50
8	44	8	34.00	1	1600	0.00	ambig_blue_50
8	45	8	0.00	1	2569	34.00	ambig_blue_50
8	46	7	0.00	1	2464	9.50	ambig_blue_25
8	47	8	0.00	1	3474	9.50	ambig_blue_50
8	48	9	0.00	0	2108	9.50	ambig_blue_75
8	49	7	0.00	0	2909	5.00	ambig_blue_25
8	50	9	18.00	0	3561	0.00	ambig_blue_75
8	51	2	5.00	0	1650	0.00	risk_blue_25
8	52	5	0.00	0	3021	18.00	risk_red_25
8	53	5	0.00	0	3320	65.00	risk_red_25
8	54	4	0.00	0	2601	5.00	risk_red_13
8	55	3	9.50	1	1621	0.00	risk_blue_38
8	56	7	0.00	1	1937	18.00	ambig_blue_25
8	57	2	18.00	0	2354	0.00	risk_blue_25
8	58	6	0.00	1	1824	65.00	risk_red_38
8	59	1	18.00	0	2141	0.00	risk_blue_13
8	60	4	0.00	0	1982	34.00	risk_red_13
