# Supplementary material for: Learning about the Ellsberg Paradox reduces, but does not abolish, ambiguity aversion
Source: PLoS One. 2020 Mar 4;15(3):e0228782. doi: 10.1371/journal.pone.0228782 (PMC7055742; doi:10.1371/journal.pone.0228782)
Supplement: S1 Dataset — (ZIP) [file pone.0228782.s009.zip › S1_dataset/EF/1583.txt]

Block	Trial	BagNo	BlueValue	choice.RESP	choice.RT	RedValue	RiskAmbigLevel
2	1	2	18.00	2	0	0.00	risk_blue_25
2	2	5	0.00	0	1196	5.00	risk_red_25
2	3	9	0.00	0	3848	5.00	ambig_blue_75
2	4	3	18.00	1	4109	0.00	risk_blue_38
2	5	1	65.00	0	4296	0.00	risk_blue_13
2	6	5	0.00	1	3541	65.00	risk_red_25
2	7	1	18.00	0	4032	0.00	risk_blue_13
2	8	2	65.00	1	3157	0.00	risk_blue_25
2	9	9	65.00	1	4309	0.00	ambig_blue_75
2	10	8	0.00	1	2854	65.00	ambig_blue_50
2	11	8	0.00	0	4087	18.00	ambig_blue_50
2	12	3	9.50	0	5412	0.00	risk_blue_38
2	13	8	9.50	0	5382	0.00	ambig_blue_50
2	14	8	0.00	1	4756	34.00	ambig_blue_50
2	15	7	0.00	2	0	18.00	ambig_blue_25
2	16	9	34.00	1	2628	0.00	ambig_blue_75
2	17	5	0.00	0	3234	9.50	risk_red_25
2	18	9	0.00	1	3969	18.00	ambig_blue_75
2	19	8	0.00	0	3563	9.50	ambig_blue_50
2	20	7	0.00	1	4112	34.00	ambig_blue_25
2	21	4	0.00	0	2312	18.00	risk_red_13
2	22	9	18.00	1	3296	0.00	ambig_blue_75
2	23	4	0.00	0	3781	34.00	risk_red_13
2	24	9	0.00	1	4593	34.00	ambig_blue_75
2	25	8	5.00	0	5104	0.00	ambig_blue_50
2	26	8	0.00	0	5661	5.00	ambig_blue_50
2	27	3	34.00	1	3304	0.00	risk_blue_38
2	28	8	18.00	0	5427	0.00	ambig_blue_50
2	29	6	0.00	1	3952	18.00	risk_red_38
2	30	2	9.50	0	4475	0.00	risk_blue_25
2	31	4	0.00	0	4014	9.50	risk_red_13
2	32	7	5.00	0	4779	0.00	ambig_blue_25
2	33	1	9.50	0	3952	0.00	risk_blue_13
2	34	7	9.50	1	4798	0.00	ambig_blue_25
2	35	7	34.00	1	4096	0.00	ambig_blue_25
2	36	5	0.00	0	3750	18.00	risk_red_25
2	37	4	0.00	0	5295	5.00	risk_red_13
2	38	9	0.00	1	5063	65.00	ambig_blue_75
2	39	9	5.00	0	4464	0.00	ambig_blue_75
2	40	9	0.00	0	4127	9.50	ambig_blue_75
2	41	2	34.00	1	5301	0.00	risk_blue_25
2	42	5	0.00	2	0	34.00	risk_red_25
2	43	4	0.00	1	2945	65.00	risk_red_13
2	44	1	5.00	0	1804	0.00	risk_blue_13
2	45	7	0.00	0	1948	9.50	ambig_blue_25
2	46	1	34.00	1	3337	0.00	risk_blue_13
2	47	7	65.00	1	2063	0.00	ambig_blue_25
2	48	8	65.00	1	2138	0.00	ambig_blue_50
2	49	7	0.00	1	1955	65.00	ambig_blue_25
2	50	6	0.00	0	3598	5.00	risk_red_38
2	51	6	0.00	0	5033	9.50	risk_red_38
2	52	8	34.00	1	4464	0.00	ambig_blue_50
2	53	2	5.00	0	2521	0.00	risk_blue_25
2	54	6	0.00	1	4205	34.00	risk_red_38
2	55	3	5.00	0	3143	0.00	risk_blue_38
2	56	3	65.00	1	3058	0.00	risk_blue_38
2	57	6	0.00	1	3594	65.00	risk_red_38
2	58	7	0.00	0	3654	5.00	ambig_blue_25
2	59	7	18.00	1	3751	0.00	ambig_blue_25
2	60	9	9.50	0	1938	0.00	ambig_blue_75
3	1	2	34.00	1	4305	0.00	risk_blue_25
3	2	2	9.50	0	2378	0.00	risk_blue_25
3	3	3	5.00	0	2992	0.00	risk_blue_38
3	4	8	0.00	1	1597	34.00	ambig_blue_50
3	5	5	0.00	1	3786	18.00	risk_red_25
3	6	7	5.00	0	2282	0.00	ambig_blue_25
3	7	9	34.00	1	3000	0.00	ambig_blue_75
3	8	6	0.00	1	2517	34.00	risk_red_38
3	9	8	0.00	0	2034	9.50	ambig_blue_50
3	10	9	18.00	1	3348	0.00	ambig_blue_75
3	11	8	0.00	0	2510	5.00	ambig_blue_50
3	12	9	0.00	1	3154	65.00	ambig_blue_75
3	13	6	0.00	0	3901	5.00	risk_red_38
3	14	3	34.00	1	2759	0.00	risk_blue_38
3	15	5	0.00	0	3519	9.50	risk_red_25
3	16	3	18.00	1	2888	0.00	risk_blue_38
3	17	7	0.00	1	3491	18.00	ambig_blue_25
3	18	5	0.00	1	3388	34.00	risk_red_25
3	19	1	34.00	1	4452	0.00	risk_blue_13
3	20	8	9.50	1	3812	0.00	ambig_blue_50
3	21	1	9.50	0	2948	0.00	risk_blue_13
3	22	8	34.00	1	3562	0.00	ambig_blue_50
3	23	7	9.50	0	3422	0.00	ambig_blue_25
3	24	7	18.00	1	3517	0.00	ambig_blue_25
3	25	9	0.00	1	5039	34.00	ambig_blue_75
3	26	8	0.00	1	2478	65.00	ambig_blue_50
3	27	6	0.00	0	2488	9.50	risk_red_38
3	28	3	9.50	1	3988	0.00	risk_blue_38
3	29	3	65.00	1	2562	0.00	risk_blue_38
3	30	9	65.00	1	4107	0.00	ambig_blue_75
3	31	2	18.00	1	2848	0.00	risk_blue_25
3	32	9	0.00	0	2298	9.50	ambig_blue_75
3	33	8	18.00	1	2213	0.00	ambig_blue_50
3	34	1	65.00	1	1879	0.00	risk_blue_13
3	35	2	5.00	0	3783	0.00	risk_blue_25
3	36	7	0.00	0	4311	9.50	ambig_blue_25
3	37	6	0.00	1	2010	65.00	risk_red_38
3	38	7	34.00	1	3243	0.00	ambig_blue_25
3	39	2	65.00	1	1762	0.00	risk_blue_25
3	40	7	0.00	1	2759	65.00	ambig_blue_25
3	41	5	0.00	0	3990	5.00	risk_red_25
3	42	7	0.00	1	2931	34.00	ambig_blue_25
3	43	9	0.00	0	5099	18.00	ambig_blue_75
3	44	9	5.00	0	2438	0.00	ambig_blue_75
3	45	4	0.00	1	3969	34.00	risk_red_13
3	46	9	9.50	0	2006	0.00	ambig_blue_75
3	47	8	65.00	1	2150	0.00	ambig_blue_50
3	48	1	5.00	0	2353	0.00	risk_blue_13
3	49	4	0.00	0	3285	5.00	risk_red_13
3	50	1	18.00	1	2400	0.00	risk_blue_13
3	51	4	0.00	1	4070	18.00	risk_red_13
3	52	7	65.00	1	2425	0.00	ambig_blue_25
3	53	4	0.00	1	2274	65.00	risk_red_13
3	54	9	0.00	0	4215	5.00	ambig_blue_75
3	55	8	0.00	1	3283	18.00	ambig_blue_50
3	56	4	0.00	0	2418	9.50	risk_red_13
3	57	5	0.00	1	2220	65.00	risk_red_25
3	58	8	5.00	0	3561	0.00	ambig_blue_50
3	59	6	0.00	1	3353	18.00	risk_red_38
3	60	7	0.00	0	2348	5.00	ambig_blue_25
4	1	9	65.00	1	2668	0.00	ambig_blue_75
4	2	5	0.00	1	2133	65.00	risk_red_25
4	3	9	0.00	1	2754	34.00	ambig_blue_75
4	4	7	9.50	0	2073	0.00	ambig_blue_25
4	5	3	65.00	1	1854	0.00	risk_blue_38
4	6	3	18.00	1	3565	0.00	risk_blue_38
4	7	2	65.00	1	1557	0.00	risk_blue_25
4	8	4	0.00	1	2978	34.00	risk_red_13
4	9	1	9.50	0	2998	0.00	risk_blue_13
4	10	5	0.00	1	1510	34.00	risk_red_25
4	11	9	5.00	0	1617	0.00	ambig_blue_75
4	12	9	0.00	0	3488	5.00	ambig_blue_75
4	13	3	9.50	0	3009	0.00	risk_blue_38
4	14	8	5.00	0	2363	0.00	ambig_blue_50
4	15	5	0.00	0	2395	9.50	risk_red_25
4	16	7	0.00	1	3413	9.50	ambig_blue_25
4	17	7	34.00	1	2930	0.00	ambig_blue_25
4	18	8	0.00	1	2256	65.00	ambig_blue_50
4	19	9	0.00	1	3094	65.00	ambig_blue_75
4	20	2	34.00	1	2816	0.00	risk_blue_25
4	21	6	0.00	1	2939	18.00	risk_red_38
4	22	7	0.00	1	2212	65.00	ambig_blue_25
4	23	7	0.00	1	2248	34.00	ambig_blue_25
4	24	1	34.00	0	1896	0.00	risk_blue_13
4	25	4	0.00	0	2358	9.50	risk_red_13
4	26	4	0.00	0	2073	5.00	risk_red_13
4	27	6	0.00	0	2939	9.50	risk_red_38
4	28	8	18.00	1	3173	0.00	ambig_blue_50
4	29	2	18.00	1	3948	0.00	risk_blue_25
4	30	2	9.50	0	1792	0.00	risk_blue_25
4	31	7	18.00	1	2334	0.00	ambig_blue_25
4	32	9	18.00	1	2232	0.00	ambig_blue_75
4	33	1	65.00	1	2126	0.00	risk_blue_13
4	34	7	0.00	1	3536	18.00	ambig_blue_25
4	35	8	34.00	1	2868	0.00	ambig_blue_50
4	36	8	9.50	0	3989	0.00	ambig_blue_50
4	37	9	0.00	1	4055	18.00	ambig_blue_75
4	38	1	18.00	1	5434	0.00	risk_blue_13
4	39	3	5.00	0	3787	0.00	risk_blue_38
4	40	9	0.00	0	3013	9.50	ambig_blue_75
4	41	6	0.00	0	2848	5.00	risk_red_38
4	42	4	0.00	1	3535	18.00	risk_red_13
4	43	8	65.00	1	1899	0.00	ambig_blue_50
4	44	5	0.00	1	3758	18.00	risk_red_25
4	45	9	9.50	0	3883	0.00	ambig_blue_75
4	46	6	0.00	1	3564	34.00	risk_red_38
4	47	5	0.00	0	2339	5.00	risk_red_25
4	48	7	5.00	0	1790	0.00	ambig_blue_25
4	49	7	0.00	0	2090	5.00	ambig_blue_25
4	50	8	0.00	1	3486	18.00	ambig_blue_50
4	51	8	0.00	1	4139	34.00	ambig_blue_50
4	52	6	0.00	1	2430	65.00	risk_red_38
4	53	8	0.00	0	2162	5.00	ambig_blue_50
4	54	2	5.00	0	2911	0.00	risk_blue_25
4	55	7	65.00	1	2471	0.00	ambig_blue_25
4	56	4	0.00	1	3857	65.00	risk_red_13
4	57	3	34.00	1	3215	0.00	risk_blue_38
4	58	8	0.00	0	2003	9.50	ambig_blue_50
4	59	1	5.00	0	2845	0.00	risk_blue_13
4	60	9	34.00	1	3470	0.00	ambig_blue_75
6	1	3	9.50	1	3931	0.00	risk_blue_38
6	2	6	0.00	0	2776	5.00	risk_red_38
6	3	3	34.00	1	2665	0.00	risk_blue_38
6	4	4	0.00	0	1457	5.00	risk_red_13
6	5	9	0.00	0	2375	5.00	ambig_blue_75
6	6	1	65.00	1	2347	0.00	risk_blue_13
6	7	9	9.50	0	1367	0.00	ambig_blue_75
6	8	6	0.00	1	1828	34.00	risk_red_38
6	9	8	0.00	0	4377	9.50	ambig_blue_50
6	10	4	0.00	0	3786	9.50	risk_red_13
6	11	5	0.00	0	3807	18.00	risk_red_25
6	12	1	5.00	0	2126	0.00	risk_blue_13
6	13	7	34.00	1	1568	0.00	ambig_blue_25
6	14	4	0.00	1	3862	18.00	risk_red_13
6	15	5	0.00	1	1186	65.00	risk_red_25
6	16	6	0.00	1	2535	65.00	risk_red_38
6	17	5	0.00	1	2485	34.00	risk_red_25
6	18	8	0.00	1	2250	34.00	ambig_blue_50
6	19	9	5.00	0	2362	0.00	ambig_blue_75
6	20	8	0.00	1	2028	65.00	ambig_blue_50
6	21	7	0.00	0	2733	9.50	ambig_blue_25
6	22	8	34.00	1	1767	0.00	ambig_blue_50
6	23	7	18.00	1	3023	0.00	ambig_blue_25
6	24	4	0.00	1	4280	65.00	risk_red_13
6	25	9	34.00	1	4041	0.00	ambig_blue_75
6	26	9	18.00	1	2808	0.00	ambig_blue_75
6	27	7	5.00	0	1382	0.00	ambig_blue_25
6	28	2	5.00	0	1563	0.00	risk_blue_25
6	29	9	0.00	0	2128	9.50	ambig_blue_75
6	30	7	0.00	1	2023	65.00	ambig_blue_25
6	31	7	0.00	1	1791	34.00	ambig_blue_25
6	32	9	0.00	1	2138	18.00	ambig_blue_75
6	33	7	0.00	0	2530	5.00	ambig_blue_25
6	34	9	0.00	1	2102	34.00	ambig_blue_75
6	35	3	18.00	1	1778	0.00	risk_blue_38
6	36	4	0.00	1	2753	34.00	risk_red_13
6	37	2	18.00	1	1902	0.00	risk_blue_25
6	38	8	18.00	1	1912	0.00	ambig_blue_50
6	39	3	65.00	1	1278	0.00	risk_blue_38
6	40	1	34.00	1	1680	0.00	risk_blue_13
6	41	8	0.00	0	3362	5.00	ambig_blue_50
6	42	3	5.00	0	2455	0.00	risk_blue_38
6	43	2	34.00	1	1559	0.00	risk_blue_25
6	44	8	0.00	1	2667	18.00	ambig_blue_50
6	45	7	9.50	0	1614	0.00	ambig_blue_25
6	46	9	65.00	1	1051	0.00	ambig_blue_75
6	47	8	65.00	1	952	0.00	ambig_blue_50
6	48	1	9.50	0	1685	0.00	risk_blue_13
6	49	2	65.00	1	1423	0.00	risk_blue_25
6	50	7	65.00	1	1198	0.00	ambig_blue_25
6	51	2	9.50	0	1626	0.00	risk_blue_25
6	52	1	18.00	1	2493	0.00	risk_blue_13
6	53	9	0.00	1	1386	65.00	ambig_blue_75
6	54	5	0.00	0	2157	5.00	risk_red_25
6	55	8	9.50	0	2038	0.00	ambig_blue_50
6	56	8	5.00	0	1786	0.00	ambig_blue_50
6	57	7	0.00	1	1584	18.00	ambig_blue_25
6	58	6	0.00	1	3845	18.00	risk_red_38
6	59	5	0.00	0	1352	9.50	risk_red_25
6	60	6	0.00	0	1557	9.50	risk_red_38
7	1	2	9.50	0	2919	0.00	risk_blue_25
7	2	3	34.00	1	1492	0.00	risk_blue_38
7	3	1	18.00	1	2069	0.00	risk_blue_13
7	4	4	0.00	0	3920	9.50	risk_red_13
7	5	7	5.00	0	2328	0.00	ambig_blue_25
7	6	4	0.00	1	1233	65.00	risk_red_13
7	7	9	34.00	1	1465	0.00	ambig_blue_75
7	8	6	0.00	0	1828	9.50	risk_red_38
7	9	2	34.00	1	1616	0.00	risk_blue_25
7	10	6	0.00	1	1184	65.00	risk_red_38
7	11	7	0.00	1	2606	5.00	ambig_blue_25
7	12	5	0.00	1	2129	18.00	risk_red_25
7	13	8	0.00	1	1217	65.00	ambig_blue_50
7	14	8	65.00	1	1709	0.00	ambig_blue_50
7	15	8	5.00	0	2660	0.00	ambig_blue_50
7	16	9	5.00	0	1636	0.00	ambig_blue_75
7	17	7	0.00	1	1824	65.00	ambig_blue_25
7	18	7	0.00	1	3112	34.00	ambig_blue_25
7	19	9	0.00	0	2666	5.00	ambig_blue_75
7	20	9	18.00	1	3465	0.00	ambig_blue_75
7	21	2	5.00	0	2508	0.00	risk_blue_25
7	22	7	0.00	1	2386	18.00	ambig_blue_25
7	23	8	0.00	0	3218	9.50	ambig_blue_50
7	24	8	9.50	0	1873	0.00	ambig_blue_50
7	25	9	0.00	1	1115	65.00	ambig_blue_75
7	26	3	18.00	1	3189	0.00	risk_blue_38
7	27	5	0.00	1	3344	65.00	risk_red_25
7	28	9	0.00	0	2509	9.50	ambig_blue_75
7	29	8	34.00	1	3636	0.00	ambig_blue_50
7	30	7	0.00	0	1143	9.50	ambig_blue_25
7	31	3	5.00	0	2780	0.00	risk_blue_38
7	32	9	0.00	1	2062	34.00	ambig_blue_75
7	33	4	0.00	0	1793	5.00	risk_red_13
7	34	1	65.00	1	1679	0.00	risk_blue_13
7	35	9	9.50	0	1477	0.00	ambig_blue_75
7	36	2	65.00	1	1032	0.00	risk_blue_25
7	37	8	0.00	1	1077	18.00	ambig_blue_50
7	38	7	9.50	0	1167	0.00	ambig_blue_25
7	39	7	34.00	1	1394	0.00	ambig_blue_25
7	40	7	18.00	1	1452	0.00	ambig_blue_25
7	41	4	0.00	1	1455	34.00	risk_red_13
7	42	8	0.00	1	984	34.00	ambig_blue_50
7	43	5	0.00	1	1596	34.00	risk_red_25
7	44	9	0.00	1	1677	18.00	ambig_blue_75
7	45	4	0.00	1	1200	18.00	risk_red_13
7	46	1	5.00	0	1188	0.00	risk_blue_13
7	47	8	18.00	1	2984	0.00	ambig_blue_50
7	48	6	0.00	1	2062	18.00	risk_red_38
7	49	5	0.00	0	1436	5.00	risk_red_25
7	50	1	9.50	0	2437	0.00	risk_blue_13
7	51	2	18.00	1	1783	0.00	risk_blue_25
7	52	6	0.00	0	2518	5.00	risk_red_38
7	53	1	34.00	1	2042	0.00	risk_blue_13
7	54	8	0.00	0	3057	5.00	ambig_blue_50
7	55	3	9.50	0	1879	0.00	risk_blue_38
7	56	7	65.00	1	1398	0.00	ambig_blue_25
7	57	5	0.00	0	1524	9.50	risk_red_25
7	58	9	65.00	1	1997	0.00	ambig_blue_75
7	59	3	65.00	1	2111	0.00	risk_blue_38
7	60	6	0.00	1	1853	34.00	risk_red_38
8	1	8	0.00	0	1635	9.50	ambig_blue_50
8	2	2	18.00	1	3146	0.00	risk_blue_25
8	3	1	18.00	1	2245	0.00	risk_blue_13
8	4	7	9.50	0	1110	0.00	ambig_blue_25
8	5	3	9.50	0	2064	0.00	risk_blue_38
8	6	6	0.00	1	1139	65.00	risk_red_38
8	7	4	0.00	1	1187	65.00	risk_red_13
8	8	1	9.50	0	1538	0.00	risk_blue_13
8	9	7	0.00	0	1260	5.00	ambig_blue_25
8	10	9	0.00	1	1442	34.00	ambig_blue_75
8	11	8	5.00	0	3660	0.00	ambig_blue_50
8	12	9	0.00	1	1718	65.00	ambig_blue_75
8	13	4	0.00	0	2675	5.00	risk_red_13
8	14	9	0.00	1	2944	18.00	ambig_blue_75
8	15	8	0.00	0	2408	5.00	ambig_blue_50
8	16	9	65.00	1	2713	0.00	ambig_blue_75
8	17	8	34.00	1	2879	0.00	ambig_blue_50
8	18	2	34.00	1	1444	0.00	risk_blue_25
8	19	2	65.00	1	1490	0.00	risk_blue_25
8	20	7	65.00	1	1354	0.00	ambig_blue_25
8	21	9	0.00	0	1170	9.50	ambig_blue_75
8	22	7	34.00	1	1116	0.00	ambig_blue_25
8	23	8	18.00	1	2226	0.00	ambig_blue_50
8	24	1	5.00	0	3202	0.00	risk_blue_13
8	25	1	34.00	1	1373	0.00	risk_blue_13
8	26	7	0.00	1	1606	65.00	ambig_blue_25
8	27	6	0.00	1	3487	18.00	risk_red_38
8	28	7	0.00	0	965	9.50	ambig_blue_25
8	29	2	5.00	0	1345	0.00	risk_blue_25
8	30	7	18.00	1	2091	0.00	ambig_blue_25
8	31	7	0.00	1	1774	18.00	ambig_blue_25
8	32	5	0.00	0	1236	9.50	risk_red_25
8	33	8	0.00	1	1160	65.00	ambig_blue_50
8	34	8	65.00	1	926	0.00	ambig_blue_50
8	35	4	0.00	1	1842	34.00	risk_red_13
8	36	5	0.00	1	2454	18.00	risk_red_25
8	37	6	0.00	0	1571	5.00	risk_red_38
8	38	3	34.00	1	1585	0.00	risk_blue_38
8	39	5	0.00	1	1404	34.00	risk_red_25
8	40	3	5.00	0	2212	0.00	risk_blue_38
8	41	1	65.00	1	2275	0.00	risk_blue_13
8	42	4	0.00	1	2736	18.00	risk_red_13
8	43	8	0.00	1	2289	18.00	ambig_blue_50
8	44	4	0.00	0	1082	9.50	risk_red_13
8	45	6	0.00	1	1935	34.00	risk_red_38
8	46	5	0.00	1	816	65.00	risk_red_25
8	47	8	0.00	1	1726	34.00	ambig_blue_50
8	48	7	5.00	0	3436	0.00	ambig_blue_25
8	49	9	5.00	0	2184	0.00	ambig_blue_75
8	50	9	34.00	1	2072	0.00	ambig_blue_75
8	51	3	65.00	1	1230	0.00	risk_blue_38
8	52	8	9.50	0	1242	0.00	ambig_blue_50
8	53	3	18.00	1	1857	0.00	risk_blue_38
8	54	2	9.50	0	1393	0.00	risk_blue_25
8	55	9	0.00	0	1652	5.00	ambig_blue_75
8	56	6	0.00	0	1278	9.50	risk_red_38
8	57	9	18.00	0	1913	0.00	ambig_blue_75
8	58	7	0.00	1	1596	34.00	ambig_blue_25
8	59	5	0.00	0	1706	5.00	risk_red_25
8	60	9	9.50	0	1565	0.00	ambig_blue_75
