# Supplementary material for: Learning about the Ellsberg Paradox reduces, but does not abolish, ambiguity aversion
Source: PLoS One. 2020 Mar 4;15(3):e0228782. doi: 10.1371/journal.pone.0228782 (PMC7055742; doi:10.1371/journal.pone.0228782)
Supplement: S1 Dataset — (ZIP) [file pone.0228782.s009.zip › S1_dataset/EF/1585.txt]

Block	Trial	BagNo	BlueValue	choice.RESP	choice.RT	RedValue	RiskAmbigLevel
2	1	3	65.00	0	3757	0.00	risk_blue_38
2	2	6	0.00	1	3064	34.00	risk_red_38
2	3	8	65.00	1	2112	0.00	ambig_blue_50
2	4	9	5.00	0	2360	0.00	ambig_blue_75
2	5	8	5.00	0	2388	0.00	ambig_blue_50
2	6	2	34.00	1	2773	0.00	risk_blue_25
2	7	7	9.50	1	2355	0.00	ambig_blue_25
2	8	7	0.00	1	2065	9.50	ambig_blue_25
2	9	8	9.50	1	2044	0.00	ambig_blue_50
2	10	5	0.00	1	1776	34.00	risk_red_25
2	11	6	0.00	1	2177	18.00	risk_red_38
2	12	4	0.00	1	2424	34.00	risk_red_13
2	13	5	0.00	1	3592	65.00	risk_red_25
2	14	3	5.00	0	3456	0.00	risk_blue_38
2	15	8	0.00	1	2414	65.00	ambig_blue_50
2	16	1	65.00	1	2448	0.00	risk_blue_13
2	17	9	65.00	1	2159	0.00	ambig_blue_75
2	18	5	0.00	1	2479	18.00	risk_red_25
2	19	8	0.00	1	1645	18.00	ambig_blue_50
2	20	8	0.00	0	2190	5.00	ambig_blue_50
2	21	1	5.00	0	2666	0.00	risk_blue_13
2	22	1	18.00	1	1896	0.00	risk_blue_13
2	23	3	34.00	1	1362	0.00	risk_blue_38
2	24	9	9.50	1	1761	0.00	ambig_blue_75
2	25	9	0.00	1	2318	9.50	ambig_blue_75
2	26	7	0.00	0	2565	5.00	ambig_blue_25
2	27	7	18.00	1	1643	0.00	ambig_blue_25
2	28	4	0.00	1	1923	65.00	risk_red_13
2	29	8	0.00	1	1311	9.50	ambig_blue_50
2	30	9	0.00	1	3023	65.00	ambig_blue_75
2	31	4	0.00	0	2449	9.50	risk_red_13
2	32	7	0.00	1	1988	65.00	ambig_blue_25
2	33	8	34.00	1	2215	0.00	ambig_blue_50
2	34	2	9.50	1	2157	0.00	risk_blue_25
2	35	2	65.00	1	2415	0.00	risk_blue_25
2	36	6	0.00	0	3934	5.00	risk_red_38
2	37	5	0.00	0	1671	5.00	risk_red_25
2	38	8	18.00	1	1678	0.00	ambig_blue_50
2	39	7	0.00	1	1842	34.00	ambig_blue_25
2	40	3	9.50	1	1796	0.00	risk_blue_38
2	41	8	0.00	1	3050	34.00	ambig_blue_50
2	42	9	0.00	0	2725	5.00	ambig_blue_75
2	43	3	18.00	1	1763	0.00	risk_blue_38
2	44	7	0.00	1	2072	18.00	ambig_blue_25
2	45	1	9.50	0	2332	0.00	risk_blue_13
2	46	7	34.00	1	2449	0.00	ambig_blue_25
2	47	4	0.00	1	3958	18.00	risk_red_13
2	48	7	5.00	1	1790	0.00	ambig_blue_25
2	49	9	0.00	1	1850	34.00	ambig_blue_75
2	50	9	34.00	1	3002	0.00	ambig_blue_75
2	51	9	18.00	1	1669	0.00	ambig_blue_75
2	52	5	0.00	0	2977	9.50	risk_red_25
2	53	2	18.00	1	2149	0.00	risk_blue_25
2	54	4	0.00	0	2320	5.00	risk_red_13
2	55	7	65.00	1	2382	0.00	ambig_blue_25
2	56	6	0.00	0	2647	9.50	risk_red_38
2	57	9	0.00	1	2747	18.00	ambig_blue_75
2	58	2	5.00	0	2371	0.00	risk_blue_25
2	59	1	34.00	1	3213	0.00	risk_blue_13
2	60	6	0.00	1	1825	65.00	risk_red_38
3	1	8	0.00	0	2493	5.00	ambig_blue_50
3	2	7	0.00	0	2289	9.50	ambig_blue_25
3	3	7	0.00	0	1831	5.00	ambig_blue_25
3	4	6	0.00	0	2631	9.50	risk_red_38
3	5	8	18.00	1	2632	0.00	ambig_blue_50
3	6	3	9.50	0	2726	0.00	risk_blue_38
3	7	2	65.00	1	1861	0.00	risk_blue_25
3	8	3	5.00	0	2364	0.00	risk_blue_38
3	9	7	34.00	1	1677	0.00	ambig_blue_25
3	10	8	0.00	1	1565	65.00	ambig_blue_50
3	11	8	9.50	0	1809	0.00	ambig_blue_50
3	12	8	0.00	1	2899	18.00	ambig_blue_50
3	13	3	34.00	1	1209	0.00	risk_blue_38
3	14	9	0.00	1	1836	18.00	ambig_blue_75
3	15	7	9.50	0	1430	0.00	ambig_blue_25
3	16	3	65.00	1	1427	0.00	risk_blue_38
3	17	4	0.00	0	1448	9.50	risk_red_13
3	18	9	34.00	1	1473	0.00	ambig_blue_75
3	19	8	34.00	1	1517	0.00	ambig_blue_50
3	20	7	0.00	1	1418	34.00	ambig_blue_25
3	21	9	0.00	0	1775	5.00	ambig_blue_75
3	22	9	0.00	0	1718	9.50	ambig_blue_75
3	23	2	34.00	1	2586	0.00	risk_blue_25
3	24	9	0.00	1	1643	34.00	ambig_blue_75
3	25	4	0.00	1	2034	34.00	risk_red_13
3	26	5	0.00	0	2531	9.50	risk_red_25
3	27	9	5.00	0	2404	0.00	ambig_blue_75
3	28	8	65.00	1	2603	0.00	ambig_blue_50
3	29	2	18.00	1	2254	0.00	risk_blue_25
3	30	1	5.00	0	2101	0.00	risk_blue_13
3	31	9	0.00	1	1350	65.00	ambig_blue_75
3	32	7	18.00	1	2725	0.00	ambig_blue_25
3	33	5	0.00	1	1527	18.00	risk_red_25
3	34	1	34.00	1	3093	0.00	risk_blue_13
3	35	6	0.00	1	3010	34.00	risk_red_38
3	36	1	9.50	0	2220	0.00	risk_blue_13
3	37	1	65.00	1	1702	0.00	risk_blue_13
3	38	5	0.00	0	3815	5.00	risk_red_25
3	39	7	0.00	1	1384	65.00	ambig_blue_25
3	40	7	5.00	0	2205	0.00	ambig_blue_25
3	41	6	0.00	0	2564	5.00	risk_red_38
3	42	4	0.00	1	2646	18.00	risk_red_13
3	43	8	5.00	0	3314	0.00	ambig_blue_50
3	44	7	0.00	1	1702	18.00	ambig_blue_25
3	45	3	18.00	1	1473	0.00	risk_blue_38
3	46	5	0.00	1	1549	65.00	risk_red_25
3	47	9	65.00	1	1762	0.00	ambig_blue_75
3	48	2	9.50	0	3623	0.00	risk_blue_25
3	49	9	18.00	1	1692	0.00	ambig_blue_75
3	50	1	18.00	1	1584	0.00	risk_blue_13
3	51	6	0.00	1	1284	18.00	risk_red_38
3	52	6	0.00	1	993	65.00	risk_red_38
3	53	7	65.00	1	1306	0.00	ambig_blue_25
3	54	4	0.00	0	2040	5.00	risk_red_13
3	55	9	9.50	0	1260	0.00	ambig_blue_75
3	56	8	0.00	1	1994	34.00	ambig_blue_50
3	57	2	5.00	0	2615	0.00	risk_blue_25
3	58	5	0.00	1	1896	34.00	risk_red_25
3	59	8	0.00	0	2061	9.50	ambig_blue_50
3	60	4	0.00	1	1356	65.00	risk_red_13
4	1	7	34.00	1	1898	0.00	ambig_blue_25
4	2	9	18.00	1	1449	0.00	ambig_blue_75
4	3	7	0.00	0	1370	9.50	ambig_blue_25
4	4	5	0.00	1	991	34.00	risk_red_25
4	5	8	9.50	0	1316	0.00	ambig_blue_50
4	6	3	18.00	1	1031	0.00	risk_blue_38
4	7	4	0.00	1	1367	34.00	risk_red_13
4	8	3	9.50	0	1224	0.00	risk_blue_38
4	9	7	0.00	1	1493	65.00	ambig_blue_25
4	10	7	0.00	1	1539	18.00	ambig_blue_25
4	11	9	65.00	1	1147	0.00	ambig_blue_75
4	12	8	5.00	0	1640	0.00	ambig_blue_50
4	13	5	0.00	1	2295	65.00	risk_red_25
4	14	7	0.00	1	3080	34.00	ambig_blue_25
4	15	3	34.00	1	2241	0.00	risk_blue_38
4	16	3	5.00	0	2320	0.00	risk_blue_38
4	17	6	0.00	0	1341	9.50	risk_red_38
4	18	2	65.00	1	1612	0.00	risk_blue_25
4	19	5	0.00	1	2429	18.00	risk_red_25
4	20	8	18.00	1	1769	0.00	ambig_blue_50
4	21	4	0.00	1	1476	18.00	risk_red_13
4	22	3	65.00	1	1830	0.00	risk_blue_38
4	23	1	65.00	1	1768	0.00	risk_blue_13
4	24	6	0.00	1	2035	65.00	risk_red_38
4	25	2	9.50	0	2553	0.00	risk_blue_25
4	26	4	0.00	0	2578	5.00	risk_red_13
4	27	7	0.00	0	2778	5.00	ambig_blue_25
4	28	8	0.00	1	1239	34.00	ambig_blue_50
4	29	5	0.00	0	2363	5.00	risk_red_25
4	30	7	5.00	0	2645	0.00	ambig_blue_25
4	31	8	0.00	1	1155	18.00	ambig_blue_50
4	32	8	0.00	0	1804	5.00	ambig_blue_50
4	33	4	0.00	1	1897	65.00	risk_red_13
4	34	9	0.00	0	2090	5.00	ambig_blue_75
4	35	1	34.00	1	1323	0.00	risk_blue_13
4	36	8	0.00	1	2844	65.00	ambig_blue_50
4	37	9	0.00	1	2177	65.00	ambig_blue_75
4	38	9	5.00	0	1640	0.00	ambig_blue_75
4	39	8	0.00	0	1195	9.50	ambig_blue_50
4	40	7	9.50	0	1902	0.00	ambig_blue_25
4	41	7	18.00	1	2025	0.00	ambig_blue_25
4	42	8	65.00	1	1863	0.00	ambig_blue_50
4	43	6	0.00	0	2574	5.00	risk_red_38
4	44	6	0.00	1	1712	34.00	risk_red_38
4	45	9	34.00	1	1589	0.00	ambig_blue_75
4	46	9	0.00	0	1490	9.50	ambig_blue_75
4	47	7	65.00	1	1434	0.00	ambig_blue_25
4	48	2	5.00	0	2578	0.00	risk_blue_25
4	49	9	9.50	0	1559	0.00	ambig_blue_75
4	50	1	5.00	0	2284	0.00	risk_blue_13
4	51	9	0.00	1	2736	18.00	ambig_blue_75
4	52	2	34.00	1	1741	0.00	risk_blue_25
4	53	9	0.00	1	1797	34.00	ambig_blue_75
4	54	6	0.00	1	1591	18.00	risk_red_38
4	55	8	34.00	1	2158	0.00	ambig_blue_50
4	56	2	18.00	1	1711	0.00	risk_blue_25
4	57	5	0.00	0	1780	9.50	risk_red_25
4	58	1	9.50	0	3237	0.00	risk_blue_13
4	59	1	18.00	1	3029	0.00	risk_blue_13
4	60	4	0.00	0	3430	9.50	risk_red_13
6	1	8	18.00	1	4076	0.00	ambig_blue_50
6	2	1	9.50	0	1360	0.00	risk_blue_13
6	3	7	0.00	1	1624	65.00	ambig_blue_25
6	4	8	0.00	1	1049	34.00	ambig_blue_50
6	5	8	65.00	1	1197	0.00	ambig_blue_50
6	6	8	5.00	0	1554	0.00	ambig_blue_50
6	7	7	0.00	1	1465	18.00	ambig_blue_25
6	8	9	34.00	1	1054	0.00	ambig_blue_75
6	9	9	0.00	0	1557	5.00	ambig_blue_75
6	10	5	0.00	1	1522	18.00	risk_red_25
6	11	3	34.00	1	1955	0.00	risk_blue_38
6	12	4	0.00	0	1349	9.50	risk_red_13
6	13	9	65.00	1	871	0.00	ambig_blue_75
6	14	1	34.00	1	1850	0.00	risk_blue_13
6	15	9	0.00	0	1304	9.50	ambig_blue_75
6	16	7	0.00	1	1146	34.00	ambig_blue_25
6	17	9	0.00	1	969	18.00	ambig_blue_75
6	18	9	5.00	0	2191	0.00	ambig_blue_75
6	19	8	0.00	1	1430	18.00	ambig_blue_50
6	20	8	9.50	0	1012	0.00	ambig_blue_50
6	21	8	0.00	0	1699	5.00	ambig_blue_50
6	22	7	5.00	0	1992	0.00	ambig_blue_25
6	23	7	0.00	0	3309	9.50	ambig_blue_25
6	24	7	0.00	0	1717	5.00	ambig_blue_25
6	25	3	5.00	0	1754	0.00	risk_blue_38
6	26	9	18.00	1	1112	0.00	ambig_blue_75
6	27	5	0.00	1	1021	65.00	risk_red_25
6	28	5	0.00	0	1795	5.00	risk_red_25
6	29	2	9.50	0	1083	0.00	risk_blue_25
6	30	8	0.00	1	1483	65.00	ambig_blue_50
6	31	3	18.00	1	1139	0.00	risk_blue_38
6	32	1	5.00	0	1564	0.00	risk_blue_13
6	33	4	0.00	1	1094	34.00	risk_red_13
6	34	7	34.00	1	1361	0.00	ambig_blue_25
6	35	8	0.00	0	1025	9.50	ambig_blue_50
6	36	4	0.00	1	1241	65.00	risk_red_13
6	37	7	18.00	1	956	0.00	ambig_blue_25
6	38	4	0.00	1	1066	18.00	risk_red_13
6	39	6	0.00	1	892	65.00	risk_red_38
6	40	1	65.00	1	841	0.00	risk_blue_13
6	41	2	18.00	1	970	0.00	risk_blue_25
6	42	4	0.00	0	2221	5.00	risk_red_13
6	43	8	34.00	1	1439	0.00	ambig_blue_50
6	44	6	0.00	1	1067	18.00	risk_red_38
6	45	3	9.50	0	1587	0.00	risk_blue_38
6	46	1	18.00	1	1202	0.00	risk_blue_13
6	47	3	65.00	1	1086	0.00	risk_blue_38
6	48	2	34.00	1	1358	0.00	risk_blue_25
6	49	5	0.00	1	1187	34.00	risk_red_25
6	50	6	0.00	0	1213	5.00	risk_red_38
6	51	7	9.50	0	1255	0.00	ambig_blue_25
6	52	6	0.00	0	2480	9.50	risk_red_38
6	53	7	65.00	1	1657	0.00	ambig_blue_25
6	54	9	0.00	1	1960	34.00	ambig_blue_75
6	55	2	5.00	0	1629	0.00	risk_blue_25
6	56	9	9.50	0	993	0.00	ambig_blue_75
6	57	6	0.00	1	1013	34.00	risk_red_38
6	58	5	0.00	0	966	9.50	risk_red_25
6	59	9	0.00	1	944	65.00	ambig_blue_75
6	60	2	65.00	1	994	0.00	risk_blue_25
7	1	8	34.00	1	1261	0.00	ambig_blue_50
7	2	9	65.00	1	1223	0.00	ambig_blue_75
7	3	7	0.00	1	1316	65.00	ambig_blue_25
7	4	4	0.00	0	1596	5.00	risk_red_13
7	5	7	34.00	1	837	0.00	ambig_blue_25
7	6	1	65.00	1	939	0.00	risk_blue_13
7	7	3	65.00	1	1101	0.00	risk_blue_38
7	8	7	0.00	0	1232	9.50	ambig_blue_25
7	9	9	0.00	0	1216	9.50	ambig_blue_75
7	10	7	18.00	1	1289	0.00	ambig_blue_25
7	11	6	0.00	0	1631	5.00	risk_red_38
7	12	6	0.00	1	1092	34.00	risk_red_38
7	13	5	0.00	1	1287	65.00	risk_red_25
7	14	6	0.00	1	1489	18.00	risk_red_38
7	15	2	65.00	1	1074	0.00	risk_blue_25
7	16	4	0.00	1	1125	18.00	risk_red_13
7	17	8	5.00	0	1456	0.00	ambig_blue_50
7	18	8	65.00	0	1810	0.00	ambig_blue_50
7	19	9	9.50	0	2414	0.00	ambig_blue_75
7	20	8	0.00	1	1714	65.00	ambig_blue_50
7	21	9	0.00	0	2841	5.00	ambig_blue_75
7	22	8	9.50	0	1215	0.00	ambig_blue_50
7	23	8	0.00	0	944	9.50	ambig_blue_50
7	24	5	0.00	0	1020	9.50	risk_red_25
7	25	7	65.00	1	1364	0.00	ambig_blue_25
7	26	8	0.00	1	1023	34.00	ambig_blue_50
7	27	2	9.50	0	1473	0.00	risk_blue_25
7	28	7	9.50	0	1282	0.00	ambig_blue_25
7	29	9	18.00	1	1023	0.00	ambig_blue_75
7	30	7	0.00	1	1884	18.00	ambig_blue_25
7	31	3	9.50	0	1872	0.00	risk_blue_38
7	32	3	18.00	1	1983	0.00	risk_blue_38
7	33	9	5.00	0	1343	0.00	ambig_blue_75
7	34	5	0.00	1	1126	34.00	risk_red_25
7	35	8	0.00	1	2619	18.00	ambig_blue_50
7	36	1	5.00	0	1835	0.00	risk_blue_13
7	37	9	0.00	1	818	18.00	ambig_blue_75
7	38	9	0.00	1	760	34.00	ambig_blue_75
7	39	2	5.00	0	1946	0.00	risk_blue_25
7	40	9	0.00	1	851	65.00	ambig_blue_75
7	41	8	18.00	1	1096	0.00	ambig_blue_50
7	42	8	0.00	0	1704	5.00	ambig_blue_50
7	43	7	5.00	0	1489	0.00	ambig_blue_25
7	44	1	9.50	0	860	0.00	risk_blue_13
7	45	7	0.00	0	1519	5.00	ambig_blue_25
7	46	3	5.00	0	1526	0.00	risk_blue_38
7	47	6	0.00	0	1251	9.50	risk_red_38
7	48	1	18.00	1	1088	0.00	risk_blue_13
7	49	4	0.00	0	1233	9.50	risk_red_13
7	50	7	0.00	1	1164	34.00	ambig_blue_25
7	51	2	18.00	1	1256	0.00	risk_blue_25
7	52	5	0.00	1	1079	18.00	risk_red_25
7	53	4	0.00	1	1211	65.00	risk_red_13
7	54	9	34.00	1	1105	0.00	ambig_blue_75
7	55	5	0.00	0	1533	5.00	risk_red_25
7	56	2	34.00	1	1045	0.00	risk_blue_25
7	57	1	34.00	1	848	0.00	risk_blue_13
7	58	4	0.00	1	872	34.00	risk_red_13
7	59	3	34.00	1	1125	0.00	risk_blue_38
7	60	6	0.00	1	1014	65.00	risk_red_38
8	1	6	0.00	1	2471	18.00	risk_red_38
8	2	3	65.00	1	891	0.00	risk_blue_38
8	3	7	0.00	1	837	34.00	ambig_blue_25
8	4	9	18.00	1	915	0.00	ambig_blue_75
8	5	7	65.00	1	866	0.00	ambig_blue_25
8	6	7	5.00	0	1230	0.00	ambig_blue_25
8	7	6	0.00	0	1509	5.00	risk_red_38
8	8	8	5.00	0	2935	0.00	ambig_blue_50
8	9	8	0.00	0	1362	9.50	ambig_blue_50
8	10	7	18.00	0	2810	0.00	ambig_blue_25
8	11	2	5.00	0	2454	0.00	risk_blue_25
8	12	2	18.00	0	1943	0.00	risk_blue_25
8	13	9	0.00	1	1132	65.00	ambig_blue_75
8	14	9	34.00	1	1417	0.00	ambig_blue_75
8	15	7	9.50	0	1459	0.00	ambig_blue_25
8	16	5	0.00	1	1358	34.00	risk_red_25
8	17	9	9.50	0	1295	0.00	ambig_blue_75
8	18	4	0.00	0	1286	9.50	risk_red_13
8	19	8	18.00	1	1467	0.00	ambig_blue_50
8	20	4	0.00	1	968	34.00	risk_red_13
8	21	1	5.00	0	2625	0.00	risk_blue_13
8	22	5	0.00	0	2906	5.00	risk_red_25
8	23	1	18.00	1	1689	0.00	risk_blue_13
8	24	7	0.00	1	2952	18.00	ambig_blue_25
8	25	6	0.00	1	897	34.00	risk_red_38
8	26	5	0.00	0	868	9.50	risk_red_25
8	27	9	0.00	0	1507	5.00	ambig_blue_75
8	28	7	0.00	0	1241	5.00	ambig_blue_25
8	29	8	9.50	0	1051	0.00	ambig_blue_50
8	30	5	0.00	1	1098	18.00	risk_red_25
8	31	3	9.50	0	851	0.00	risk_blue_38
8	32	4	0.00	1	1088	18.00	risk_red_13
8	33	8	65.00	1	669	0.00	ambig_blue_50
8	34	7	0.00	1	999	65.00	ambig_blue_25
8	35	9	0.00	0	989	9.50	ambig_blue_75
8	36	3	5.00	0	1469	0.00	risk_blue_38
8	37	1	34.00	1	834	0.00	risk_blue_13
8	38	3	34.00	1	907	0.00	risk_blue_38
8	39	8	0.00	1	1026	65.00	ambig_blue_50
8	40	6	0.00	0	953	9.50	risk_red_38
8	41	7	34.00	1	820	0.00	ambig_blue_25
8	42	3	18.00	1	685	0.00	risk_blue_38
8	43	1	9.50	0	1544	0.00	risk_blue_13
8	44	8	34.00	1	1328	0.00	ambig_blue_50
8	45	2	9.50	0	1156	0.00	risk_blue_25
8	46	1	65.00	1	629	0.00	risk_blue_13
8	47	4	0.00	0	2393	5.00	risk_red_13
8	48	9	0.00	1	1270	18.00	ambig_blue_75
8	49	2	65.00	1	757	0.00	risk_blue_25
8	50	2	34.00	1	2148	0.00	risk_blue_25
8	51	8	0.00	1	1078	34.00	ambig_blue_50
8	52	9	65.00	1	1699	0.00	ambig_blue_75
8	53	9	0.00	1	883	34.00	ambig_blue_75
8	54	5	0.00	1	1043	65.00	risk_red_25
8	55	6	0.00	1	1267	65.00	risk_red_38
8	56	4	0.00	1	1127	65.00	risk_red_13
8	57	9	5.00	0	1624	0.00	ambig_blue_75
8	58	8	0.00	0	1670	5.00	ambig_blue_50
8	59	7	0.00	0	938	9.50	ambig_blue_25
8	60	8	0.00	1	777	18.00	ambig_blue_50
