# Supplementary material for: Learning about the Ellsberg Paradox reduces, but does not abolish, ambiguity aversion
Source: PLoS One. 2020 Mar 4;15(3):e0228782. doi: 10.1371/journal.pone.0228782 (PMC7055742; doi:10.1371/journal.pone.0228782)
Supplement: S1 Dataset — (ZIP) [file pone.0228782.s009.zip › S1_dataset/EF/1586.txt]

Block	Trial	BagNo	BlueValue	choice.RESP	choice.RT	RedValue	RiskAmbigLevel
2	1	2	65.00	2	0	0.00	risk_blue_25
2	2	4	0.00	0	2660	5.00	risk_red_13
2	3	8	18.00	1	2824	0.00	ambig_blue_50
2	4	9	18.00	1	2957	0.00	ambig_blue_75
2	5	8	5.00	1	2646	0.00	ambig_blue_50
2	6	8	0.00	1	3443	34.00	ambig_blue_50
2	7	4	0.00	0	3112	34.00	risk_red_13
2	8	4	0.00	0	3002	9.50	risk_red_13
2	9	9	34.00	1	2553	0.00	ambig_blue_75
2	10	1	18.00	0	2625	0.00	risk_blue_13
2	11	7	18.00	1	2736	0.00	ambig_blue_25
2	12	9	0.00	0	2825	9.50	ambig_blue_75
2	13	8	0.00	0	3247	5.00	ambig_blue_50
2	14	3	65.00	1	2612	0.00	risk_blue_38
2	15	9	0.00	1	3634	5.00	ambig_blue_75
2	16	8	65.00	1	1871	0.00	ambig_blue_50
2	17	5	0.00	0	4196	34.00	risk_red_25
2	18	7	0.00	0	4618	5.00	ambig_blue_25
2	19	9	5.00	1	4063	0.00	ambig_blue_75
2	20	3	34.00	1	2154	0.00	risk_blue_38
2	21	9	0.00	0	3603	34.00	ambig_blue_75
2	22	1	34.00	0	2385	0.00	risk_blue_13
2	23	5	0.00	1	3737	18.00	risk_red_25
2	24	3	5.00	0	3825	0.00	risk_blue_38
2	25	5	0.00	0	2086	9.50	risk_red_25
2	26	8	34.00	1	1954	0.00	ambig_blue_50
2	27	6	0.00	0	2740	9.50	risk_red_38
2	28	6	0.00	1	3013	5.00	risk_red_38
2	29	5	0.00	0	2499	5.00	risk_red_25
2	30	7	34.00	1	1823	0.00	ambig_blue_25
2	31	4	0.00	0	1718	18.00	risk_red_13
2	32	6	0.00	1	4361	34.00	risk_red_38
2	33	7	0.00	1	2096	34.00	ambig_blue_25
2	34	8	9.50	1	3700	0.00	ambig_blue_50
2	35	8	0.00	1	2447	18.00	ambig_blue_50
2	36	7	0.00	1	2748	18.00	ambig_blue_25
2	37	4	0.00	1	4182	65.00	risk_red_13
2	38	9	65.00	1	2691	0.00	ambig_blue_75
2	39	2	34.00	1	1623	0.00	risk_blue_25
2	40	7	65.00	1	3222	0.00	ambig_blue_25
2	41	1	65.00	1	4755	0.00	risk_blue_13
2	42	2	5.00	0	2074	0.00	risk_blue_25
2	43	8	0.00	1	4063	9.50	ambig_blue_50
2	44	9	0.00	1	2754	65.00	ambig_blue_75
2	45	7	5.00	1	3083	0.00	ambig_blue_25
2	46	3	18.00	1	2334	0.00	risk_blue_38
2	47	6	0.00	1	1905	65.00	risk_red_38
2	48	2	9.50	1	2372	0.00	risk_blue_25
2	49	5	0.00	1	2500	65.00	risk_red_25
2	50	9	0.00	0	4568	18.00	ambig_blue_75
2	51	7	0.00	1	2983	9.50	ambig_blue_25
2	52	1	5.00	0	1423	0.00	risk_blue_13
2	53	7	9.50	1	2310	0.00	ambig_blue_25
2	54	6	0.00	1	2929	18.00	risk_red_38
2	55	7	0.00	1	1587	65.00	ambig_blue_25
2	56	9	9.50	0	3499	0.00	ambig_blue_75
2	57	8	0.00	1	2485	65.00	ambig_blue_50
2	58	1	9.50	0	1816	0.00	risk_blue_13
2	59	2	18.00	1	3552	0.00	risk_blue_25
2	60	3	9.50	1	3312	0.00	risk_blue_38
3	1	3	9.50	1	2291	0.00	risk_blue_38
3	2	6	0.00	1	1639	65.00	risk_red_38
3	3	4	0.00	0	4413	18.00	risk_red_13
3	4	8	0.00	1	2394	9.50	ambig_blue_50
3	5	7	65.00	1	3250	0.00	ambig_blue_25
3	6	9	0.00	1	4143	18.00	ambig_blue_75
3	7	9	0.00	0	1423	5.00	ambig_blue_75
3	8	3	65.00	1	2254	0.00	risk_blue_38
3	9	2	34.00	1	1875	0.00	risk_blue_25
3	10	1	18.00	1	3784	0.00	risk_blue_13
3	11	8	34.00	1	1575	0.00	ambig_blue_50
3	12	8	0.00	1	3216	18.00	ambig_blue_50
3	13	7	18.00	1	2454	0.00	ambig_blue_25
3	14	4	0.00	0	3546	5.00	risk_red_13
3	15	5	0.00	1	2099	34.00	risk_red_25
3	16	9	0.00	0	2479	9.50	ambig_blue_75
3	17	8	9.50	1	1851	0.00	ambig_blue_50
3	18	7	9.50	1	3056	0.00	ambig_blue_25
3	19	2	5.00	0	1917	0.00	risk_blue_25
3	20	7	0.00	1	3104	9.50	ambig_blue_25
3	21	6	0.00	1	2666	9.50	risk_red_38
3	22	9	5.00	0	1911	0.00	ambig_blue_75
3	23	1	9.50	0	3083	0.00	risk_blue_13
3	24	9	0.00	1	1638	34.00	ambig_blue_75
3	25	9	34.00	1	1717	0.00	ambig_blue_75
3	26	7	5.00	0	2120	0.00	ambig_blue_25
3	27	4	0.00	1	2131	65.00	risk_red_13
3	28	6	0.00	1	2877	18.00	risk_red_38
3	29	7	0.00	0	2617	5.00	ambig_blue_25
3	30	6	0.00	0	1880	5.00	risk_red_38
3	31	1	5.00	0	3245	0.00	risk_blue_13
3	32	7	0.00	1	1538	18.00	ambig_blue_25
3	33	8	0.00	1	2724	34.00	ambig_blue_50
3	34	7	0.00	1	1614	65.00	ambig_blue_25
3	35	9	65.00	1	2485	0.00	ambig_blue_75
3	36	5	0.00	0	2832	5.00	risk_red_25
3	37	8	0.00	0	1838	5.00	ambig_blue_50
3	38	2	9.50	1	1684	0.00	risk_blue_25
3	39	1	65.00	1	2273	0.00	risk_blue_13
3	40	9	0.00	1	1261	65.00	ambig_blue_75
3	41	5	0.00	1	1627	18.00	risk_red_25
3	42	4	0.00	0	2154	9.50	risk_red_13
3	43	4	0.00	1	1619	34.00	risk_red_13
3	44	1	34.00	1	1698	0.00	risk_blue_13
3	45	3	34.00	1	2087	0.00	risk_blue_38
3	46	3	5.00	0	1947	0.00	risk_blue_38
3	47	5	0.00	1	1909	65.00	risk_red_25
3	48	7	0.00	1	3224	34.00	ambig_blue_25
3	49	2	18.00	1	3390	0.00	risk_blue_25
3	50	5	0.00	0	2076	9.50	risk_red_25
3	51	7	34.00	1	1617	0.00	ambig_blue_25
3	52	3	18.00	1	1225	0.00	risk_blue_38
3	53	9	9.50	0	3432	0.00	ambig_blue_75
3	54	8	65.00	1	1357	0.00	ambig_blue_50
3	55	2	65.00	1	1575	0.00	risk_blue_25
3	56	9	18.00	1	2560	0.00	ambig_blue_75
3	57	8	0.00	1	1840	65.00	ambig_blue_50
3	58	8	5.00	0	2302	0.00	ambig_blue_50
3	59	8	18.00	1	1793	0.00	ambig_blue_50
3	60	6	0.00	1	1274	34.00	risk_red_38
4	1	8	18.00	1	2231	0.00	ambig_blue_50
4	2	6	0.00	1	1286	18.00	risk_red_38
4	3	1	5.00	0	1754	0.00	risk_blue_13
4	4	5	0.00	1	1476	34.00	risk_red_25
4	5	8	65.00	1	1169	0.00	ambig_blue_50
4	6	9	0.00	0	2370	5.00	ambig_blue_75
4	7	7	0.00	1	1403	65.00	ambig_blue_25
4	8	3	18.00	1	2107	0.00	risk_blue_38
4	9	8	0.00	1	1382	34.00	ambig_blue_50
4	10	3	34.00	1	1575	0.00	risk_blue_38
4	11	1	9.50	0	1984	0.00	risk_blue_13
4	12	3	65.00	1	1113	0.00	risk_blue_38
4	13	7	18.00	1	2869	0.00	ambig_blue_25
4	14	9	0.00	1	2457	18.00	ambig_blue_75
4	15	9	5.00	0	2222	0.00	ambig_blue_75
4	16	4	0.00	0	2356	9.50	risk_red_13
4	17	4	0.00	1	1653	65.00	risk_red_13
4	18	8	9.50	1	2003	0.00	ambig_blue_50
4	19	6	0.00	0	2617	5.00	risk_red_38
4	20	3	9.50	1	5480	0.00	risk_blue_38
4	21	6	0.00	1	1418	65.00	risk_red_38
4	22	7	0.00	1	2489	18.00	ambig_blue_25
4	23	5	0.00	1	1676	18.00	risk_red_25
4	24	8	0.00	1	1129	9.50	ambig_blue_50
4	25	8	0.00	0	2941	5.00	ambig_blue_50
4	26	2	18.00	1	1934	0.00	risk_blue_25
4	27	9	34.00	1	1609	0.00	ambig_blue_75
4	28	9	0.00	1	1448	65.00	ambig_blue_75
4	29	4	0.00	1	1711	34.00	risk_red_13
4	30	9	9.50	0	1611	0.00	ambig_blue_75
4	31	1	18.00	0	2738	0.00	risk_blue_13
4	32	6	0.00	1	1908	9.50	risk_red_38
4	33	8	0.00	1	1391	65.00	ambig_blue_50
4	34	7	0.00	0	1816	5.00	ambig_blue_25
4	35	9	65.00	1	1503	0.00	ambig_blue_75
4	36	4	0.00	0	2075	5.00	risk_red_13
4	37	7	34.00	1	1632	0.00	ambig_blue_25
4	38	8	5.00	0	4375	0.00	ambig_blue_50
4	39	1	34.00	1	1557	0.00	risk_blue_13
4	40	5	0.00	1	1022	65.00	risk_red_25
4	41	9	18.00	1	2309	0.00	ambig_blue_75
4	42	7	0.00	1	2160	9.50	ambig_blue_25
4	43	3	5.00	0	2714	0.00	risk_blue_38
4	44	7	9.50	1	2084	0.00	ambig_blue_25
4	45	2	65.00	1	1400	0.00	risk_blue_25
4	46	8	34.00	1	1416	0.00	ambig_blue_50
4	47	1	65.00	1	1440	0.00	risk_blue_13
4	48	9	0.00	1	1679	9.50	ambig_blue_75
4	49	7	65.00	1	1116	0.00	ambig_blue_25
4	50	2	5.00	0	1920	0.00	risk_blue_25
4	51	4	0.00	0	2443	18.00	risk_red_13
4	52	5	0.00	1	2320	9.50	risk_red_25
4	53	6	0.00	1	1298	34.00	risk_red_38
4	54	2	9.50	1	2095	0.00	risk_blue_25
4	55	8	0.00	1	2115	18.00	ambig_blue_50
4	56	5	0.00	0	3382	5.00	risk_red_25
4	57	7	0.00	1	1702	34.00	ambig_blue_25
4	58	2	34.00	1	2033	0.00	risk_blue_25
4	59	7	5.00	0	2872	0.00	ambig_blue_25
4	60	9	0.00	1	1676	34.00	ambig_blue_75
6	1	1	9.50	1	3658	0.00	risk_blue_13
6	2	1	18.00	0	2669	0.00	risk_blue_13
6	3	7	9.50	1	2009	0.00	ambig_blue_25
6	4	3	34.00	1	1969	0.00	risk_blue_38
6	5	7	0.00	1	1585	34.00	ambig_blue_25
6	6	9	9.50	0	1602	0.00	ambig_blue_75
6	7	7	0.00	1	2754	18.00	ambig_blue_25
6	8	7	0.00	0	1434	5.00	ambig_blue_25
6	9	7	5.00	0	1617	0.00	ambig_blue_25
6	10	3	65.00	1	1367	0.00	risk_blue_38
6	11	8	0.00	1	2913	18.00	ambig_blue_50
6	12	4	0.00	0	1235	5.00	risk_red_13
6	13	3	9.50	1	1370	0.00	risk_blue_38
6	14	9	0.00	0	963	9.50	ambig_blue_75
6	15	2	65.00	1	1693	0.00	risk_blue_25
6	16	9	18.00	0	1690	0.00	ambig_blue_75
6	17	8	0.00	1	2046	65.00	ambig_blue_50
6	18	2	18.00	1	3228	0.00	risk_blue_25
6	19	9	0.00	0	1202	5.00	ambig_blue_75
6	20	6	0.00	1	1026	65.00	risk_red_38
6	21	7	18.00	1	3665	0.00	ambig_blue_25
6	22	9	34.00	0	3077	0.00	ambig_blue_75
6	23	4	0.00	0	1313	9.50	risk_red_13
6	24	8	0.00	1	1581	34.00	ambig_blue_50
6	25	2	34.00	1	1166	0.00	risk_blue_25
6	26	5	0.00	1	1080	18.00	risk_red_25
6	27	8	5.00	0	1437	0.00	ambig_blue_50
6	28	4	0.00	1	2092	65.00	risk_red_13
6	29	5	0.00	0	2544	9.50	risk_red_25
6	30	8	34.00	1	2121	0.00	ambig_blue_50
6	31	8	65.00	1	980	0.00	ambig_blue_50
6	32	8	0.00	1	2965	9.50	ambig_blue_50
6	33	4	0.00	0	1949	34.00	risk_red_13
6	34	1	34.00	0	2839	0.00	risk_blue_13
6	35	7	65.00	1	2172	0.00	ambig_blue_25
6	36	4	0.00	0	2261	18.00	risk_red_13
6	37	2	9.50	1	2202	0.00	risk_blue_25
6	38	2	5.00	0	2273	0.00	risk_blue_25
6	39	6	0.00	1	2254	9.50	risk_red_38
6	40	7	34.00	1	1179	0.00	ambig_blue_25
6	41	6	0.00	1	2748	18.00	risk_red_38
6	42	9	5.00	0	1877	0.00	ambig_blue_75
6	43	8	18.00	1	2634	0.00	ambig_blue_50
6	44	3	5.00	0	2288	0.00	risk_blue_38
6	45	9	65.00	1	1300	0.00	ambig_blue_75
6	46	8	9.50	1	1201	0.00	ambig_blue_50
6	47	5	0.00	0	4545	5.00	risk_red_25
6	48	6	0.00	1	1440	34.00	risk_red_38
6	49	1	5.00	0	1303	0.00	risk_blue_13
6	50	9	0.00	1	1035	65.00	ambig_blue_75
6	51	9	0.00	1	1410	18.00	ambig_blue_75
6	52	8	0.00	0	1922	5.00	ambig_blue_50
6	53	1	65.00	1	1405	0.00	risk_blue_13
6	54	6	0.00	0	2460	5.00	risk_red_38
6	55	5	0.00	1	1416	65.00	risk_red_25
6	56	3	18.00	1	1664	0.00	risk_blue_38
6	57	7	0.00	1	1614	9.50	ambig_blue_25
6	58	5	0.00	1	2174	34.00	risk_red_25
6	59	9	0.00	1	2326	34.00	ambig_blue_75
6	60	7	0.00	1	993	65.00	ambig_blue_25
7	1	8	0.00	1	1521	9.50	ambig_blue_50
7	2	1	9.50	0	1132	0.00	risk_blue_13
7	3	3	65.00	1	1127	0.00	risk_blue_38
7	4	7	0.00	1	1899	9.50	ambig_blue_25
7	5	1	5.00	0	1191	0.00	risk_blue_13
7	6	5	0.00	0	1952	5.00	risk_red_25
7	7	2	9.50	1	2193	0.00	risk_blue_25
7	8	8	65.00	1	1233	0.00	ambig_blue_50
7	9	6	0.00	1	1312	65.00	risk_red_38
7	10	7	65.00	1	1548	0.00	ambig_blue_25
7	11	2	34.00	1	3791	0.00	risk_blue_25
7	12	7	0.00	0	1917	5.00	ambig_blue_25
7	13	4	0.00	0	1209	9.50	risk_red_13
7	14	9	0.00	0	1137	5.00	ambig_blue_75
7	15	9	18.00	1	2180	0.00	ambig_blue_75
7	16	3	34.00	1	940	0.00	risk_blue_38
7	17	4	0.00	0	2023	5.00	risk_red_13
7	18	6	0.00	1	1221	34.00	risk_red_38
7	19	8	0.00	1	1972	65.00	ambig_blue_50
7	20	2	5.00	0	1373	0.00	risk_blue_25
7	21	2	65.00	1	982	0.00	risk_blue_25
7	22	4	0.00	1	1336	65.00	risk_red_13
7	23	1	65.00	1	1386	0.00	risk_blue_13
7	24	8	18.00	1	1275	0.00	ambig_blue_50
7	25	9	34.00	1	1424	0.00	ambig_blue_75
7	26	6	0.00	0	1512	5.00	risk_red_38
7	27	7	0.00	1	1131	18.00	ambig_blue_25
7	28	5	0.00	1	1239	9.50	risk_red_25
7	29	1	34.00	1	2534	0.00	risk_blue_13
7	30	6	0.00	1	2112	9.50	risk_red_38
7	31	8	0.00	1	1091	18.00	ambig_blue_50
7	32	9	0.00	1	2288	34.00	ambig_blue_75
7	33	6	0.00	1	1100	18.00	risk_red_38
7	34	9	5.00	0	1457	0.00	ambig_blue_75
7	35	4	0.00	0	3374	18.00	risk_red_13
7	36	8	0.00	1	1734	34.00	ambig_blue_50
7	37	2	18.00	1	3313	0.00	risk_blue_25
7	38	5	0.00	1	1075	65.00	risk_red_25
7	39	7	9.50	1	2080	0.00	ambig_blue_25
7	40	9	0.00	1	1157	65.00	ambig_blue_75
7	41	3	18.00	1	1023	0.00	risk_blue_38
7	42	7	0.00	1	967	34.00	ambig_blue_25
7	43	3	9.50	1	1016	0.00	risk_blue_38
7	44	8	0.00	0	1904	5.00	ambig_blue_50
7	45	9	0.00	0	2556	18.00	ambig_blue_75
7	46	8	5.00	0	1829	0.00	ambig_blue_50
7	47	5	0.00	1	1859	34.00	risk_red_25
7	48	1	18.00	0	1961	0.00	risk_blue_13
7	49	7	5.00	0	1250	0.00	ambig_blue_25
7	50	9	9.50	1	1841	0.00	ambig_blue_75
7	51	7	34.00	1	1095	0.00	ambig_blue_25
7	52	9	65.00	1	1276	0.00	ambig_blue_75
7	53	4	0.00	1	1161	34.00	risk_red_13
7	54	9	0.00	0	2331	9.50	ambig_blue_75
7	55	5	0.00	1	1190	18.00	risk_red_25
7	56	7	0.00	1	2887	65.00	ambig_blue_25
7	57	3	5.00	0	1898	0.00	risk_blue_38
7	58	8	9.50	1	2358	0.00	ambig_blue_50
7	59	8	34.00	1	1287	0.00	ambig_blue_50
7	60	7	18.00	1	2324	0.00	ambig_blue_25
8	1	8	34.00	1	1189	0.00	ambig_blue_50
8	2	1	18.00	1	1166	0.00	risk_blue_13
8	3	8	0.00	1	1111	18.00	ambig_blue_50
8	4	6	0.00	1	1667	18.00	risk_red_38
8	5	5	0.00	0	1512	5.00	risk_red_25
8	6	6	0.00	1	1260	34.00	risk_red_38
8	7	4	0.00	0	1498	5.00	risk_red_13
8	8	7	18.00	1	1439	0.00	ambig_blue_25
8	9	1	65.00	1	1093	0.00	risk_blue_13
8	10	6	0.00	0	2290	5.00	risk_red_38
8	11	2	18.00	1	1438	0.00	risk_blue_25
8	12	8	0.00	0	2316	5.00	ambig_blue_50
8	13	7	34.00	1	1247	0.00	ambig_blue_25
8	14	1	34.00	1	2214	0.00	risk_blue_13
8	15	7	5.00	0	1277	0.00	ambig_blue_25
8	16	5	0.00	1	1507	34.00	risk_red_25
8	17	7	0.00	1	2582	34.00	ambig_blue_25
8	18	6	0.00	1	847	65.00	risk_red_38
8	19	4	0.00	0	1390	9.50	risk_red_13
8	20	3	5.00	0	1614	0.00	risk_blue_38
8	21	4	0.00	0	1366	34.00	risk_red_13
8	22	7	0.00	0	1672	5.00	ambig_blue_25
8	23	7	0.00	1	1997	9.50	ambig_blue_25
8	24	8	0.00	1	789	65.00	ambig_blue_50
8	25	2	9.50	1	1902	0.00	risk_blue_25
8	26	9	34.00	1	1418	0.00	ambig_blue_75
8	27	3	9.50	1	2817	0.00	risk_blue_38
8	28	5	0.00	1	1191	18.00	risk_red_25
8	29	7	65.00	1	1095	0.00	ambig_blue_25
8	30	9	65.00	1	900	0.00	ambig_blue_75
8	31	8	65.00	1	977	0.00	ambig_blue_50
8	32	9	0.00	1	1043	65.00	ambig_blue_75
8	33	9	5.00	0	1266	0.00	ambig_blue_75
8	34	9	18.00	1	2304	0.00	ambig_blue_75
8	35	9	0.00	0	1787	9.50	ambig_blue_75
8	36	3	65.00	1	1027	0.00	risk_blue_38
8	37	9	0.00	1	1946	18.00	ambig_blue_75
8	38	5	0.00	1	1877	9.50	risk_red_25
8	39	8	0.00	1	1217	34.00	ambig_blue_50
8	40	3	34.00	1	1729	0.00	risk_blue_38
8	41	9	0.00	0	1420	5.00	ambig_blue_75
8	42	7	9.50	1	1515	0.00	ambig_blue_25
8	43	8	18.00	1	1215	0.00	ambig_blue_50
8	44	4	0.00	0	1999	18.00	risk_red_13
8	45	4	0.00	1	1015	65.00	risk_red_13
8	46	8	0.00	1	1783	9.50	ambig_blue_50
8	47	3	18.00	1	2216	0.00	risk_blue_38
8	48	7	0.00	1	951	65.00	ambig_blue_25
8	49	2	65.00	1	1281	0.00	risk_blue_25
8	50	1	5.00	0	3559	0.00	risk_blue_13
8	51	9	0.00	1	1967	34.00	ambig_blue_75
8	52	2	34.00	1	1024	0.00	risk_blue_25
8	53	2	5.00	0	1208	0.00	risk_blue_25
8	54	7	0.00	1	1280	18.00	ambig_blue_25
8	55	5	0.00	1	1068	65.00	risk_red_25
8	56	9	9.50	0	2530	0.00	ambig_blue_75
8	57	6	0.00	1	2692	9.50	risk_red_38
8	58	1	9.50	0	1615	0.00	risk_blue_13
8	59	8	9.50	1	1583	0.00	ambig_blue_50
8	60	8	5.00	0	1136	0.00	ambig_blue_50
