# Supplementary material for: Learning about the Ellsberg Paradox reduces, but does not abolish, ambiguity aversion
Source: PLoS One. 2020 Mar 4;15(3):e0228782. doi: 10.1371/journal.pone.0228782 (PMC7055742; doi:10.1371/journal.pone.0228782)
Supplement: S1 Dataset — (ZIP) [file pone.0228782.s009.zip › S1_dataset/EF/1587.txt]

Block	Trial	BagNo	BlueValue	choice.RESP	choice.RT	RedValue	RiskAmbigLevel
2	1	9	0.00	2	0	5.00	ambig_blue_75
2	2	2	65.00	1	3515	0.00	risk_blue_25
2	3	2	34.00	1	3101	0.00	risk_blue_25
2	4	9	9.50	1	2520	0.00	ambig_blue_75
2	5	5	0.00	1	5178	34.00	risk_red_25
2	6	9	0.00	0	3759	9.50	ambig_blue_75
2	7	7	34.00	1	2719	0.00	ambig_blue_25
2	8	3	5.00	0	4025	0.00	risk_blue_38
2	9	6	0.00	1	1790	34.00	risk_red_38
2	10	4	0.00	1	1910	65.00	risk_red_13
2	11	4	0.00	0	4402	5.00	risk_red_13
2	12	8	18.00	1	3031	0.00	ambig_blue_50
2	13	9	0.00	1	1893	34.00	ambig_blue_75
2	14	8	9.50	0	3153	0.00	ambig_blue_50
2	15	9	0.00	1	1953	65.00	ambig_blue_75
2	16	7	9.50	0	2419	0.00	ambig_blue_25
2	17	7	0.00	0	1809	34.00	ambig_blue_25
2	18	2	5.00	0	2480	0.00	risk_blue_25
2	19	4	0.00	1	2516	34.00	risk_red_13
2	20	5	0.00	1	1935	18.00	risk_red_25
2	21	6	0.00	0	2297	5.00	risk_red_38
2	22	9	0.00	1	1837	18.00	ambig_blue_75
2	23	1	65.00	1	2547	0.00	risk_blue_13
2	24	4	0.00	0	5012	9.50	risk_red_13
2	25	8	0.00	1	2881	65.00	ambig_blue_50
2	26	1	5.00	0	3309	0.00	risk_blue_13
2	27	3	34.00	1	2815	0.00	risk_blue_38
2	28	5	0.00	0	3557	9.50	risk_red_25
2	29	7	5.00	0	2301	0.00	ambig_blue_25
2	30	3	65.00	1	2465	0.00	risk_blue_38
2	31	8	0.00	0	2790	9.50	ambig_blue_50
2	32	8	5.00	0	3093	0.00	ambig_blue_50
2	33	4	0.00	0	3512	18.00	risk_red_13
2	34	1	9.50	0	2954	0.00	risk_blue_13
2	35	1	34.00	1	2906	0.00	risk_blue_13
2	36	8	0.00	0	1572	5.00	ambig_blue_50
2	37	9	65.00	1	1549	0.00	ambig_blue_75
2	38	3	9.50	0	1999	0.00	risk_blue_38
2	39	5	0.00	1	3031	65.00	risk_red_25
2	40	5	0.00	0	2397	5.00	risk_red_25
2	41	7	0.00	0	1573	9.50	ambig_blue_25
2	42	7	0.00	1	2782	18.00	ambig_blue_25
2	43	6	0.00	0	2934	9.50	risk_red_38
2	44	3	18.00	1	3304	0.00	risk_blue_38
2	45	9	5.00	0	2586	0.00	ambig_blue_75
2	46	2	18.00	0	3233	0.00	risk_blue_25
2	47	9	18.00	0	2519	0.00	ambig_blue_75
2	48	9	34.00	1	1833	0.00	ambig_blue_75
2	49	7	65.00	1	2344	0.00	ambig_blue_25
2	50	8	0.00	1	2649	18.00	ambig_blue_50
2	51	8	65.00	1	2783	0.00	ambig_blue_50
2	52	8	34.00	1	2047	0.00	ambig_blue_50
2	53	8	0.00	1	2557	34.00	ambig_blue_50
2	54	1	18.00	0	1782	0.00	risk_blue_13
2	55	7	0.00	0	2462	5.00	ambig_blue_25
2	56	7	18.00	0	2898	0.00	ambig_blue_25
2	57	2	9.50	0	4438	0.00	risk_blue_25
2	58	6	0.00	1	2313	18.00	risk_red_38
2	59	7	0.00	1	1948	65.00	ambig_blue_25
2	60	6	0.00	1	2582	65.00	risk_red_38
3	1	8	0.00	1	2938	18.00	ambig_blue_50
3	2	7	0.00	0	2323	5.00	ambig_blue_25
3	3	8	5.00	0	2197	0.00	ambig_blue_50
3	4	5	0.00	1	2925	34.00	risk_red_25
3	5	8	65.00	1	1487	0.00	ambig_blue_50
3	6	9	9.50	1	2748	0.00	ambig_blue_75
3	7	4	0.00	1	1925	65.00	risk_red_13
3	8	9	0.00	1	2320	9.50	ambig_blue_75
3	9	3	18.00	1	2098	0.00	risk_blue_38
3	10	6	0.00	1	1670	18.00	risk_red_38
3	11	5	0.00	1	1835	18.00	risk_red_25
3	12	8	18.00	1	2657	0.00	ambig_blue_50
3	13	2	5.00	0	2222	0.00	risk_blue_25
3	14	6	0.00	1	2388	9.50	risk_red_38
3	15	2	9.50	1	2004	0.00	risk_blue_25
3	16	7	18.00	1	2243	0.00	ambig_blue_25
3	17	7	0.00	1	1657	18.00	ambig_blue_25
3	18	8	9.50	1	1423	0.00	ambig_blue_50
3	19	8	0.00	0	2110	5.00	ambig_blue_50
3	20	9	0.00	0	2216	5.00	ambig_blue_75
3	21	2	34.00	1	1767	0.00	risk_blue_25
3	22	3	9.50	1	1320	0.00	risk_blue_38
3	23	7	65.00	1	1220	0.00	ambig_blue_25
3	24	3	65.00	1	1651	0.00	risk_blue_38
3	25	1	5.00	0	2305	0.00	risk_blue_13
3	26	6	0.00	0	1812	5.00	risk_red_38
3	27	9	5.00	1	1475	0.00	ambig_blue_75
3	28	5	0.00	1	1456	65.00	risk_red_25
3	29	4	0.00	1	1742	34.00	risk_red_13
3	30	7	0.00	1	1808	34.00	ambig_blue_25
3	31	1	34.00	1	2040	0.00	risk_blue_13
3	32	6	0.00	1	1574	65.00	risk_red_38
3	33	7	5.00	0	2023	0.00	ambig_blue_25
3	34	9	65.00	1	2278	0.00	ambig_blue_75
3	35	8	0.00	1	1530	34.00	ambig_blue_50
3	36	2	65.00	1	1637	0.00	risk_blue_25
3	37	7	0.00	1	1932	9.50	ambig_blue_25
3	38	5	0.00	0	2158	5.00	risk_red_25
3	39	9	0.00	1	1600	65.00	ambig_blue_75
3	40	7	9.50	1	1800	0.00	ambig_blue_25
3	41	5	0.00	1	1624	9.50	risk_red_25
3	42	1	65.00	1	1575	0.00	risk_blue_13
3	43	4	0.00	0	2496	5.00	risk_red_13
3	44	1	18.00	1	1884	0.00	risk_blue_13
3	45	9	34.00	1	2856	0.00	ambig_blue_75
3	46	3	34.00	1	2308	0.00	risk_blue_38
3	47	4	0.00	0	2207	9.50	risk_red_13
3	48	7	34.00	1	2358	0.00	ambig_blue_25
3	49	8	0.00	1	1879	65.00	ambig_blue_50
3	50	7	0.00	1	2380	65.00	ambig_blue_25
3	51	1	9.50	0	1900	0.00	risk_blue_13
3	52	8	34.00	1	2497	0.00	ambig_blue_50
3	53	9	18.00	1	2124	0.00	ambig_blue_75
3	54	9	0.00	1	2431	18.00	ambig_blue_75
3	55	4	0.00	1	2253	18.00	risk_red_13
3	56	2	18.00	0	2874	0.00	risk_blue_25
3	57	6	0.00	1	2270	34.00	risk_red_38
3	58	3	5.00	0	2370	0.00	risk_blue_38
3	59	9	0.00	1	1683	34.00	ambig_blue_75
3	60	8	0.00	0	2584	9.50	ambig_blue_50
4	1	8	0.00	1	2319	65.00	ambig_blue_50
4	2	9	0.00	0	2018	5.00	ambig_blue_75
4	3	7	5.00	0	2041	0.00	ambig_blue_25
4	4	7	0.00	1	2782	34.00	ambig_blue_25
4	5	7	0.00	0	1654	5.00	ambig_blue_25
4	6	5	0.00	1	1940	34.00	risk_red_25
4	7	2	34.00	1	2710	0.00	risk_blue_25
4	8	2	18.00	0	1800	0.00	risk_blue_25
4	9	6	0.00	0	2465	5.00	risk_red_38
4	10	9	5.00	0	1806	0.00	ambig_blue_75
4	11	1	5.00	0	1597	0.00	risk_blue_13
4	12	4	0.00	0	1461	5.00	risk_red_13
4	13	7	0.00	0	2003	9.50	ambig_blue_25
4	14	8	0.00	1	3099	18.00	ambig_blue_50
4	15	8	0.00	0	1886	9.50	ambig_blue_50
4	16	6	0.00	1	1610	65.00	risk_red_38
4	17	3	18.00	1	2113	0.00	risk_blue_38
4	18	7	18.00	1	2805	0.00	ambig_blue_25
4	19	7	0.00	1	1763	65.00	ambig_blue_25
4	20	5	0.00	1	2517	9.50	risk_red_25
4	21	5	0.00	1	1416	65.00	risk_red_25
4	22	3	5.00	0	1928	0.00	risk_blue_38
4	23	3	34.00	1	1954	0.00	risk_blue_38
4	24	8	65.00	1	1684	0.00	ambig_blue_50
4	25	9	0.00	1	1849	65.00	ambig_blue_75
4	26	4	0.00	0	2655	34.00	risk_red_13
4	27	7	65.00	1	2331	0.00	ambig_blue_25
4	28	9	18.00	0	2085	0.00	ambig_blue_75
4	29	3	65.00	1	1753	0.00	risk_blue_38
4	30	7	34.00	1	1859	0.00	ambig_blue_25
4	31	8	34.00	1	1776	0.00	ambig_blue_50
4	32	4	0.00	0	1889	18.00	risk_red_13
4	33	1	65.00	1	1909	0.00	risk_blue_13
4	34	2	65.00	1	2656	0.00	risk_blue_25
4	35	2	5.00	0	1813	0.00	risk_blue_25
4	36	7	0.00	1	2581	18.00	ambig_blue_25
4	37	4	0.00	0	1989	9.50	risk_red_13
4	38	8	18.00	1	2245	0.00	ambig_blue_50
4	39	9	0.00	0	2243	34.00	ambig_blue_75
4	40	9	34.00	0	1680	0.00	ambig_blue_75
4	41	8	9.50	0	2181	0.00	ambig_blue_50
4	42	7	9.50	0	2462	0.00	ambig_blue_25
4	43	9	65.00	1	1635	0.00	ambig_blue_75
4	44	1	18.00	0	1545	0.00	risk_blue_13
4	45	8	0.00	0	1940	5.00	ambig_blue_50
4	46	6	0.00	0	2190	9.50	risk_red_38
4	47	5	0.00	0	2221	18.00	risk_red_25
4	48	9	0.00	0	2971	18.00	ambig_blue_75
4	49	1	9.50	0	2043	0.00	risk_blue_13
4	50	1	34.00	1	1977	0.00	risk_blue_13
4	51	6	0.00	0	1881	18.00	risk_red_38
4	52	3	9.50	0	1470	0.00	risk_blue_38
4	53	4	0.00	1	1579	65.00	risk_red_13
4	54	6	0.00	1	3092	34.00	risk_red_38
4	55	8	5.00	0	1623	0.00	ambig_blue_50
4	56	5	0.00	0	2150	5.00	risk_red_25
4	57	2	9.50	0	2040	0.00	risk_blue_25
4	58	8	0.00	0	2166	34.00	ambig_blue_50
4	59	9	9.50	0	2024	0.00	ambig_blue_75
4	60	9	0.00	0	1310	9.50	ambig_blue_75
6	1	4	0.00	0	2456	9.50	risk_red_13
6	2	8	5.00	0	1597	0.00	ambig_blue_50
6	3	1	65.00	1	1325	0.00	risk_blue_13
6	4	2	5.00	0	1649	0.00	risk_blue_25
6	5	9	65.00	1	1407	0.00	ambig_blue_75
6	6	8	65.00	1	918	0.00	ambig_blue_50
6	7	9	0.00	0	1578	9.50	ambig_blue_75
6	8	4	0.00	1	1227	65.00	risk_red_13
6	9	8	0.00	0	1738	9.50	ambig_blue_50
6	10	5	0.00	0	2036	9.50	risk_red_25
6	11	3	5.00	0	1434	0.00	risk_blue_38
6	12	1	34.00	0	2425	0.00	risk_blue_13
6	13	2	65.00	1	2151	0.00	risk_blue_25
6	14	4	0.00	0	2313	18.00	risk_red_13
6	15	4	0.00	0	2196	5.00	risk_red_13
6	16	1	18.00	0	1900	0.00	risk_blue_13
6	17	6	0.00	1	3344	9.50	risk_red_38
6	18	9	5.00	0	1241	0.00	ambig_blue_75
6	19	5	0.00	1	3215	34.00	risk_red_25
6	20	6	0.00	1	2262	34.00	risk_red_38
6	21	7	18.00	0	1779	0.00	ambig_blue_25
6	22	2	34.00	1	2628	0.00	risk_blue_25
6	23	2	9.50	0	1354	0.00	risk_blue_25
6	24	9	18.00	0	1556	0.00	ambig_blue_75
6	25	8	0.00	0	1717	34.00	ambig_blue_50
6	26	1	9.50	0	1417	0.00	risk_blue_13
6	27	3	18.00	1	1945	0.00	risk_blue_38
6	28	3	9.50	0	1602	0.00	risk_blue_38
6	29	6	0.00	0	2194	65.00	risk_red_38
6	30	7	5.00	0	1970	0.00	ambig_blue_25
6	31	7	65.00	0	1810	0.00	ambig_blue_25
6	32	7	0.00	0	1514	5.00	ambig_blue_25
6	33	9	0.00	1	1742	34.00	ambig_blue_75
6	34	8	34.00	1	1640	0.00	ambig_blue_50
6	35	7	34.00	1	1558	0.00	ambig_blue_25
6	36	9	9.50	0	1472	0.00	ambig_blue_75
6	37	9	0.00	0	1637	18.00	ambig_blue_75
6	38	7	0.00	0	1579	9.50	ambig_blue_25
6	39	8	0.00	0	1741	5.00	ambig_blue_50
6	40	2	18.00	0	2015	0.00	risk_blue_25
6	41	7	0.00	1	1662	65.00	ambig_blue_25
6	42	8	0.00	1	1020	65.00	ambig_blue_50
6	43	6	0.00	1	3123	18.00	risk_red_38
6	44	8	18.00	0	1629	0.00	ambig_blue_50
6	45	4	0.00	0	2116	34.00	risk_red_13
6	46	8	0.00	0	2167	18.00	ambig_blue_50
6	47	3	65.00	1	1441	0.00	risk_blue_38
6	48	9	0.00	0	2127	5.00	ambig_blue_75
6	49	9	0.00	1	1322	65.00	ambig_blue_75
6	50	7	0.00	1	1389	34.00	ambig_blue_25
6	51	7	0.00	0	1462	18.00	ambig_blue_25
6	52	9	34.00	1	1482	0.00	ambig_blue_75
6	53	6	0.00	0	1768	5.00	risk_red_38
6	54	5	0.00	0	1704	18.00	risk_red_25
6	55	3	34.00	1	2012	0.00	risk_blue_38
6	56	7	9.50	0	1723	0.00	ambig_blue_25
6	57	5	0.00	1	1470	65.00	risk_red_25
6	58	8	9.50	0	1451	0.00	ambig_blue_50
6	59	5	0.00	0	1993	5.00	risk_red_25
6	60	1	5.00	0	1417	0.00	risk_blue_13
7	1	4	0.00	0	2023	18.00	risk_red_13
7	2	6	0.00	1	2502	34.00	risk_red_38
7	3	9	34.00	0	2393	0.00	ambig_blue_75
7	4	2	9.50	0	1425	0.00	risk_blue_25
7	5	3	9.50	0	1784	0.00	risk_blue_38
7	6	2	5.00	0	1552	0.00	risk_blue_25
7	7	3	65.00	1	1138	0.00	risk_blue_38
7	8	9	0.00	0	1620	18.00	ambig_blue_75
7	9	4	0.00	0	1843	5.00	risk_red_13
7	10	9	0.00	1	1490	65.00	ambig_blue_75
7	11	1	65.00	1	1326	0.00	risk_blue_13
7	12	4	0.00	1	1353	65.00	risk_red_13
7	13	7	34.00	1	1643	0.00	ambig_blue_25
7	14	3	5.00	0	1690	0.00	risk_blue_38
7	15	8	0.00	1	1846	65.00	ambig_blue_50
7	16	9	9.50	0	1492	0.00	ambig_blue_75
7	17	5	0.00	0	1425	9.50	risk_red_25
7	18	7	18.00	0	1448	0.00	ambig_blue_25
7	19	8	0.00	0	1502	9.50	ambig_blue_50
7	20	7	5.00	0	1882	0.00	ambig_blue_25
7	21	6	0.00	0	1535	5.00	risk_red_38
7	22	5	0.00	0	1745	5.00	risk_red_25
7	23	2	18.00	0	1828	0.00	risk_blue_25
7	24	7	0.00	0	1275	9.50	ambig_blue_25
7	25	9	5.00	0	1440	0.00	ambig_blue_75
7	26	6	0.00	0	1598	65.00	risk_red_38
7	27	5	0.00	1	1359	65.00	risk_red_25
7	28	8	18.00	0	1697	0.00	ambig_blue_50
7	29	4	0.00	0	1589	9.50	risk_red_13
7	30	7	0.00	1	2678	5.00	ambig_blue_25
7	31	1	5.00	0	1489	0.00	risk_blue_13
7	32	8	0.00	0	1661	5.00	ambig_blue_50
7	33	8	9.50	0	1731	0.00	ambig_blue_50
7	34	6	0.00	0	1662	18.00	risk_red_38
7	35	1	18.00	0	2235	0.00	risk_blue_13
7	36	7	9.50	0	1785	0.00	ambig_blue_25
7	37	5	0.00	0	1473	18.00	risk_red_25
7	38	8	34.00	1	1926	0.00	ambig_blue_50
7	39	1	9.50	0	1425	0.00	risk_blue_13
7	40	6	0.00	0	1416	9.50	risk_red_38
7	41	8	0.00	0	1984	34.00	ambig_blue_50
7	42	9	0.00	0	1889	34.00	ambig_blue_75
7	43	2	34.00	1	1813	0.00	risk_blue_25
7	44	3	18.00	0	1405	0.00	risk_blue_38
7	45	9	0.00	0	2165	5.00	ambig_blue_75
7	46	9	65.00	1	1750	0.00	ambig_blue_75
7	47	7	0.00	1	1592	65.00	ambig_blue_25
7	48	1	34.00	0	1792	0.00	risk_blue_13
7	49	3	34.00	1	2273	0.00	risk_blue_38
7	50	9	0.00	0	1341	9.50	ambig_blue_75
7	51	9	18.00	0	1968	0.00	ambig_blue_75
7	52	5	0.00	1	2297	34.00	risk_red_25
7	53	8	5.00	0	2037	0.00	ambig_blue_50
7	54	7	0.00	1	1515	34.00	ambig_blue_25
7	55	4	0.00	0	2062	34.00	risk_red_13
7	56	7	65.00	1	1451	0.00	ambig_blue_25
7	57	8	0.00	0	1889	18.00	ambig_blue_50
7	58	8	65.00	1	1493	0.00	ambig_blue_50
7	59	7	0.00	1	2065	18.00	ambig_blue_25
7	60	2	65.00	1	1543	0.00	risk_blue_25
8	1	8	9.50	0	3228	0.00	ambig_blue_50
8	2	9	0.00	0	2130	34.00	ambig_blue_75
8	3	4	0.00	0	1812	9.50	risk_red_13
8	4	1	34.00	0	1716	0.00	risk_blue_13
8	5	9	34.00	0	1216	0.00	ambig_blue_75
8	6	9	18.00	0	2248	0.00	ambig_blue_75
8	7	7	18.00	0	2093	0.00	ambig_blue_25
8	8	3	18.00	1	2001	0.00	risk_blue_38
8	9	6	0.00	0	1257	9.50	risk_red_38
8	10	9	0.00	0	1751	5.00	ambig_blue_75
8	11	9	5.00	0	1849	0.00	ambig_blue_75
8	12	8	0.00	0	1839	18.00	ambig_blue_50
8	13	3	9.50	0	1533	0.00	risk_blue_38
8	14	7	0.00	1	1759	65.00	ambig_blue_25
8	15	2	65.00	1	1105	0.00	risk_blue_25
8	16	6	0.00	1	1885	18.00	risk_red_38
8	17	4	0.00	0	1465	5.00	risk_red_13
8	18	5	0.00	1	1935	65.00	risk_red_25
8	19	4	0.00	0	1881	18.00	risk_red_13
8	20	5	0.00	0	2046	18.00	risk_red_25
8	21	9	0.00	0	1340	9.50	ambig_blue_75
8	22	8	0.00	1	1663	34.00	ambig_blue_50
8	23	1	65.00	1	1788	0.00	risk_blue_13
8	24	5	0.00	0	1765	5.00	risk_red_25
8	25	6	0.00	1	1806	34.00	risk_red_38
8	26	1	18.00	0	2086	0.00	risk_blue_13
8	27	7	0.00	1	1730	34.00	ambig_blue_25
8	28	8	0.00	1	1276	65.00	ambig_blue_50
8	29	1	5.00	0	1490	0.00	risk_blue_13
8	30	7	0.00	0	2142	5.00	ambig_blue_25
8	31	3	65.00	1	1456	0.00	risk_blue_38
8	32	8	0.00	0	1702	5.00	ambig_blue_50
8	33	9	65.00	1	1954	0.00	ambig_blue_75
8	34	9	9.50	0	1795	0.00	ambig_blue_75
8	35	6	0.00	1	1627	65.00	risk_red_38
8	36	8	18.00	0	4450	0.00	ambig_blue_50
8	37	7	9.50	1	2590	0.00	ambig_blue_25
8	38	9	0.00	1	2380	65.00	ambig_blue_75
8	39	7	0.00	1	2701	18.00	ambig_blue_25
8	40	5	0.00	1	1896	34.00	risk_red_25
8	41	2	18.00	1	2204	0.00	risk_blue_25
8	42	7	0.00	1	2451	9.50	ambig_blue_25
8	43	7	34.00	1	2009	0.00	ambig_blue_25
8	44	7	65.00	1	1400	0.00	ambig_blue_25
8	45	3	34.00	1	2865	0.00	risk_blue_38
8	46	8	0.00	0	2221	9.50	ambig_blue_50
8	47	2	5.00	0	2148	0.00	risk_blue_25
8	48	8	65.00	1	1686	0.00	ambig_blue_50
8	49	3	5.00	0	1618	0.00	risk_blue_38
8	50	5	0.00	0	1801	9.50	risk_red_25
8	51	4	0.00	0	1673	34.00	risk_red_13
8	52	1	9.50	0	1382	0.00	risk_blue_13
8	53	7	5.00	0	1279	0.00	ambig_blue_25
8	54	6	0.00	0	1396	5.00	risk_red_38
8	55	4	0.00	1	1421	65.00	risk_red_13
8	56	2	34.00	1	1540	0.00	risk_blue_25
8	57	8	5.00	0	1639	0.00	ambig_blue_50
8	58	9	0.00	0	2149	18.00	ambig_blue_75
8	59	2	9.50	0	1967	0.00	risk_blue_25
8	60	8	34.00	1	1768	0.00	ambig_blue_50
