# Supplementary material for: Learning about the Ellsberg Paradox reduces, but does not abolish, ambiguity aversion
Source: PLoS One. 2020 Mar 4;15(3):e0228782. doi: 10.1371/journal.pone.0228782 (PMC7055742; doi:10.1371/journal.pone.0228782)
Supplement: S1 Dataset — (ZIP) [file pone.0228782.s009.zip › S1_dataset/EF/1588.txt]

Block	Trial	BagNo	BlueValue	choice.RESP	choice.RT	RedValue	RiskAmbigLevel
2	1	7	0.00	2	0	5.00	ambig_blue_25
2	2	1	34.00	2	0	0.00	risk_blue_13
2	3	8	0.00	1	189	18.00	ambig_blue_50
2	4	3	5.00	0	3805	0.00	risk_blue_38
2	5	4	0.00	0	2910	5.00	risk_red_13
2	6	9	34.00	1	3195	0.00	ambig_blue_75
2	7	6	0.00	1	3775	65.00	risk_red_38
2	8	4	0.00	0	3103	65.00	risk_red_13
2	9	3	34.00	1	4085	0.00	risk_blue_38
2	10	8	0.00	0	4339	9.50	ambig_blue_50
2	11	7	18.00	1	3125	0.00	ambig_blue_25
2	12	7	0.00	1	3844	34.00	ambig_blue_25
2	13	5	0.00	0	2775	34.00	risk_red_25
2	14	8	0.00	1	3204	65.00	ambig_blue_50
2	15	9	65.00	1	2604	0.00	ambig_blue_75
2	16	8	0.00	0	3403	5.00	ambig_blue_50
2	17	9	9.50	0	3068	0.00	ambig_blue_75
2	18	6	0.00	0	5181	9.50	risk_red_38
2	19	9	0.00	0	2540	9.50	ambig_blue_75
2	20	8	18.00	0	4743	0.00	ambig_blue_50
2	21	2	5.00	0	2206	0.00	risk_blue_25
2	22	3	18.00	1	3463	0.00	risk_blue_38
2	23	8	0.00	0	4253	34.00	ambig_blue_50
2	24	8	34.00	1	2009	0.00	ambig_blue_50
2	25	4	0.00	0	2803	18.00	risk_red_13
2	26	9	18.00	1	3459	0.00	ambig_blue_75
2	27	9	0.00	0	3256	5.00	ambig_blue_75
2	28	1	9.50	0	2548	0.00	risk_blue_13
2	29	2	18.00	0	3018	0.00	risk_blue_25
2	30	7	34.00	1	2577	0.00	ambig_blue_25
2	31	9	5.00	0	2864	0.00	ambig_blue_75
2	32	7	0.00	1	2469	65.00	ambig_blue_25
2	33	4	0.00	0	2323	9.50	risk_red_13
2	34	8	5.00	0	3235	0.00	ambig_blue_50
2	35	7	5.00	0	2649	0.00	ambig_blue_25
2	36	6	0.00	1	2784	18.00	risk_red_38
2	37	4	0.00	0	2358	34.00	risk_red_13
2	38	1	18.00	0	2620	0.00	risk_blue_13
2	39	5	0.00	0	4471	65.00	risk_red_25
2	40	5	0.00	0	1906	5.00	risk_red_25
2	41	8	9.50	0	2278	0.00	ambig_blue_50
2	42	5	0.00	0	2256	18.00	risk_red_25
2	43	1	5.00	0	2330	0.00	risk_blue_13
2	44	9	0.00	1	2952	34.00	ambig_blue_75
2	45	3	65.00	1	2405	0.00	risk_blue_38
2	46	2	9.50	0	3690	0.00	risk_blue_25
2	47	9	0.00	1	2759	65.00	ambig_blue_75
2	48	6	0.00	1	3597	34.00	risk_red_38
2	49	8	65.00	1	2388	0.00	ambig_blue_50
2	50	7	0.00	1	3992	18.00	ambig_blue_25
2	51	7	9.50	0	3963	0.00	ambig_blue_25
2	52	5	0.00	1	2804	9.50	risk_red_25
2	53	9	0.00	1	3268	18.00	ambig_blue_75
2	54	3	9.50	0	3128	0.00	risk_blue_38
2	55	7	0.00	1	2788	9.50	ambig_blue_25
2	56	6	0.00	0	3074	5.00	risk_red_38
2	57	7	65.00	1	1541	0.00	ambig_blue_25
2	58	1	65.00	0	1762	0.00	risk_blue_13
2	59	2	65.00	0	4666	0.00	risk_blue_25
2	60	2	34.00	0	2774	0.00	risk_blue_25
3	1	6	0.00	0	3139	9.50	risk_red_38
3	2	9	0.00	0	2842	5.00	ambig_blue_75
3	3	9	18.00	0	3315	0.00	ambig_blue_75
3	4	9	65.00	1	2529	0.00	ambig_blue_75
3	5	7	0.00	1	2779	65.00	ambig_blue_25
3	6	8	5.00	0	3190	0.00	ambig_blue_50
3	7	2	9.50	0	1878	0.00	risk_blue_25
3	8	7	5.00	0	3921	0.00	ambig_blue_25
3	9	2	5.00	0	2775	0.00	risk_blue_25
3	10	6	0.00	1	3006	18.00	risk_red_38
3	11	3	5.00	0	2452	0.00	risk_blue_38
3	12	4	0.00	0	2581	34.00	risk_red_13
3	13	9	0.00	0	3504	18.00	ambig_blue_75
3	14	1	34.00	0	2100	0.00	risk_blue_13
3	15	7	65.00	1	1462	0.00	ambig_blue_25
3	16	3	34.00	1	2199	0.00	risk_blue_38
3	17	8	34.00	1	2246	0.00	ambig_blue_50
3	18	1	5.00	0	2678	0.00	risk_blue_13
3	19	9	5.00	0	2203	0.00	ambig_blue_75
3	20	3	65.00	1	1197	0.00	risk_blue_38
3	21	7	34.00	1	1065	0.00	ambig_blue_25
3	22	8	9.50	0	1617	0.00	ambig_blue_50
3	23	1	18.00	0	1387	0.00	risk_blue_13
3	24	7	18.00	1	2411	0.00	ambig_blue_25
3	25	8	0.00	0	3264	9.50	ambig_blue_50
3	26	6	0.00	1	3296	34.00	risk_red_38
3	27	7	0.00	1	2581	18.00	ambig_blue_25
3	28	3	9.50	0	4727	0.00	risk_blue_38
3	29	9	0.00	0	3366	34.00	ambig_blue_75
3	30	1	65.00	0	3253	0.00	risk_blue_13
3	31	4	0.00	0	4152	5.00	risk_red_13
3	32	7	0.00	1	3332	34.00	ambig_blue_25
3	33	5	0.00	0	3814	5.00	risk_red_25
3	34	9	0.00	1	2227	65.00	ambig_blue_75
3	35	8	0.00	1	2044	34.00	ambig_blue_50
3	36	3	18.00	1	1819	0.00	risk_blue_38
3	37	2	65.00	1	4780	0.00	risk_blue_25
3	38	7	0.00	0	1917	5.00	ambig_blue_25
3	39	5	0.00	0	4017	65.00	risk_red_25
3	40	4	0.00	0	3120	65.00	risk_red_13
3	41	7	9.50	1	2913	0.00	ambig_blue_25
3	42	8	0.00	1	1943	65.00	ambig_blue_50
3	43	4	0.00	0	3117	9.50	risk_red_13
3	44	8	65.00	1	1808	0.00	ambig_blue_50
3	45	5	0.00	0	3773	18.00	risk_red_25
3	46	9	0.00	0	2005	9.50	ambig_blue_75
3	47	6	0.00	0	3296	5.00	risk_red_38
3	48	8	18.00	2	0	0.00	ambig_blue_50
3	49	2	18.00	0	2084	0.00	risk_blue_25
3	50	5	0.00	1	3416	34.00	risk_red_25
3	51	8	0.00	0	2852	5.00	ambig_blue_50
3	52	1	9.50	0	2156	0.00	risk_blue_13
3	53	8	0.00	1	3889	18.00	ambig_blue_50
3	54	7	0.00	0	2375	9.50	ambig_blue_25
3	55	6	0.00	1	1233	65.00	risk_red_38
3	56	9	34.00	1	2667	0.00	ambig_blue_75
3	57	4	0.00	0	1322	18.00	risk_red_13
3	58	5	0.00	0	2190	9.50	risk_red_25
3	59	9	9.50	0	2725	0.00	ambig_blue_75
3	60	2	34.00	1	3023	0.00	risk_blue_25
4	1	3	5.00	0	2786	0.00	risk_blue_38
4	2	6	0.00	0	2857	9.50	risk_red_38
4	3	4	0.00	0	2154	5.00	risk_red_13
4	4	7	34.00	1	2065	0.00	ambig_blue_25
4	5	5	0.00	0	2768	18.00	risk_red_25
4	6	1	5.00	0	1757	0.00	risk_blue_13
4	7	1	65.00	0	1586	0.00	risk_blue_13
4	8	9	0.00	0	3416	34.00	ambig_blue_75
4	9	6	0.00	1	2591	65.00	risk_red_38
4	10	5	0.00	0	3142	34.00	risk_red_25
4	11	8	0.00	0	4555	9.50	ambig_blue_50
4	12	5	0.00	1	2099	65.00	risk_red_25
4	13	3	18.00	1	4373	0.00	risk_blue_38
4	14	2	9.50	0	1331	0.00	risk_blue_25
4	15	7	0.00	1	2143	34.00	ambig_blue_25
4	16	6	0.00	1	1950	34.00	risk_red_38
4	17	8	0.00	0	3247	18.00	ambig_blue_50
4	18	5	0.00	0	1902	9.50	risk_red_25
4	19	4	0.00	0	2403	34.00	risk_red_13
4	20	9	34.00	0	1935	0.00	ambig_blue_75
4	21	3	65.00	1	1725	0.00	risk_blue_38
4	22	8	18.00	0	2502	0.00	ambig_blue_50
4	23	1	34.00	0	1967	0.00	risk_blue_13
4	24	8	9.50	0	1737	0.00	ambig_blue_50
4	25	7	9.50	0	2488	0.00	ambig_blue_25
4	26	8	65.00	1	1827	0.00	ambig_blue_50
4	27	1	9.50	0	1171	0.00	risk_blue_13
4	28	9	0.00	0	1451	9.50	ambig_blue_75
4	29	9	5.00	0	2261	0.00	ambig_blue_75
4	30	1	18.00	0	1910	0.00	risk_blue_13
4	31	5	0.00	0	2105	5.00	risk_red_25
4	32	2	5.00	0	1956	0.00	risk_blue_25
4	33	7	0.00	0	2020	9.50	ambig_blue_25
4	34	7	18.00	1	1358	0.00	ambig_blue_25
4	35	2	65.00	1	2812	0.00	risk_blue_25
4	36	6	0.00	0	2137	5.00	risk_red_38
4	37	7	0.00	1	1575	65.00	ambig_blue_25
4	38	3	9.50	0	2650	0.00	risk_blue_38
4	39	9	18.00	0	3224	0.00	ambig_blue_75
4	40	6	0.00	0	2514	18.00	risk_red_38
4	41	8	34.00	0	3635	0.00	ambig_blue_50
4	42	2	18.00	0	2455	0.00	risk_blue_25
4	43	9	0.00	0	2745	5.00	ambig_blue_75
4	44	7	65.00	1	1177	0.00	ambig_blue_25
4	45	9	65.00	0	2455	0.00	ambig_blue_75
4	46	4	0.00	0	1690	9.50	risk_red_13
4	47	8	0.00	0	2084	5.00	ambig_blue_50
4	48	8	0.00	0	2055	34.00	ambig_blue_50
4	49	7	5.00	0	2658	0.00	ambig_blue_25
4	50	9	9.50	0	2224	0.00	ambig_blue_75
4	51	4	0.00	0	3102	18.00	risk_red_13
4	52	2	34.00	0	1913	0.00	risk_blue_25
4	53	7	0.00	0	3888	18.00	ambig_blue_25
4	54	7	0.00	0	2840	5.00	ambig_blue_25
4	55	8	5.00	0	2599	0.00	ambig_blue_50
4	56	9	0.00	0	1636	18.00	ambig_blue_75
4	57	8	0.00	1	1702	65.00	ambig_blue_50
4	58	9	0.00	0	1707	65.00	ambig_blue_75
4	59	3	34.00	1	3552	0.00	risk_blue_38
4	60	4	0.00	0	1274	65.00	risk_red_13
6	1	9	0.00	0	4786	18.00	ambig_blue_75
6	2	6	0.00	1	2643	65.00	risk_red_38
6	3	1	9.50	0	3888	0.00	risk_blue_13
6	4	6	0.00	0	3396	18.00	risk_red_38
6	5	6	0.00	0	1854	9.50	risk_red_38
6	6	8	0.00	0	2001	5.00	ambig_blue_50
6	7	9	0.00	0	2586	9.50	ambig_blue_75
6	8	3	5.00	0	3261	0.00	risk_blue_38
6	9	9	0.00	0	3091	5.00	ambig_blue_75
6	10	2	9.50	0	1538	0.00	risk_blue_25
6	11	7	65.00	1	1579	0.00	ambig_blue_25
6	12	6	0.00	0	3686	5.00	risk_red_38
6	13	4	0.00	0	2044	9.50	risk_red_13
6	14	2	18.00	0	2076	0.00	risk_blue_25
6	15	7	0.00	0	1675	5.00	ambig_blue_25
6	16	7	0.00	1	2125	65.00	ambig_blue_25
6	17	9	5.00	0	2463	0.00	ambig_blue_75
6	18	3	34.00	1	3673	0.00	risk_blue_38
6	19	7	9.50	0	3458	0.00	ambig_blue_25
6	20	9	0.00	0	2904	34.00	ambig_blue_75
6	21	7	0.00	0	3394	9.50	ambig_blue_25
6	22	9	34.00	0	1984	0.00	ambig_blue_75
6	23	1	5.00	0	1793	0.00	risk_blue_13
6	24	5	0.00	0	2230	9.50	risk_red_25
6	25	3	9.50	0	2096	0.00	risk_blue_38
6	26	5	0.00	0	2639	18.00	risk_red_25
6	27	6	0.00	1	3422	34.00	risk_red_38
6	28	5	0.00	0	1625	5.00	risk_red_25
6	29	8	0.00	1	2665	65.00	ambig_blue_50
6	30	8	5.00	0	2691	0.00	ambig_blue_50
6	31	8	0.00	0	2156	18.00	ambig_blue_50
6	32	8	34.00	0	2411	0.00	ambig_blue_50
6	33	7	18.00	0	3311	0.00	ambig_blue_25
6	34	8	9.50	0	2512	0.00	ambig_blue_50
6	35	1	34.00	0	2407	0.00	risk_blue_13
6	36	4	0.00	0	1434	18.00	risk_red_13
6	37	7	5.00	0	1815	0.00	ambig_blue_25
6	38	5	0.00	0	2950	34.00	risk_red_25
6	39	9	0.00	0	1337	65.00	ambig_blue_75
6	40	3	65.00	1	1942	0.00	risk_blue_38
6	41	1	65.00	0	1439	0.00	risk_blue_13
6	42	8	0.00	0	1965	9.50	ambig_blue_50
6	43	1	18.00	0	2246	0.00	risk_blue_13
6	44	4	0.00	0	1753	34.00	risk_red_13
6	45	8	0.00	0	2259	34.00	ambig_blue_50
6	46	2	5.00	0	2674	0.00	risk_blue_25
6	47	8	18.00	0	2124	0.00	ambig_blue_50
6	48	9	65.00	0	2109	0.00	ambig_blue_75
6	49	4	0.00	0	2001	5.00	risk_red_13
6	50	2	65.00	1	1466	0.00	risk_blue_25
6	51	8	65.00	1	1910	0.00	ambig_blue_50
6	52	2	34.00	0	2071	0.00	risk_blue_25
6	53	4	0.00	0	2151	65.00	risk_red_13
6	54	7	0.00	0	3988	18.00	ambig_blue_25
6	55	7	34.00	1	3794	0.00	ambig_blue_25
6	56	7	0.00	1	2866	34.00	ambig_blue_25
6	57	9	18.00	0	2113	0.00	ambig_blue_75
6	58	5	0.00	1	2232	65.00	risk_red_25
6	59	3	18.00	0	5188	0.00	risk_blue_38
6	60	9	9.50	0	1601	0.00	ambig_blue_75
7	1	6	0.00	1	1652	65.00	risk_red_38
7	2	8	0.00	0	2781	34.00	ambig_blue_50
7	3	9	0.00	0	1453	18.00	ambig_blue_75
7	4	4	0.00	0	1878	65.00	risk_red_13
7	5	7	0.00	1	1448	65.00	ambig_blue_25
7	6	3	34.00	1	2133	0.00	risk_blue_38
7	7	6	0.00	0	1804	5.00	risk_red_38
7	8	9	9.50	0	2126	0.00	ambig_blue_75
7	9	1	9.50	0	2494	0.00	risk_blue_13
7	10	6	0.00	0	2292	18.00	risk_red_38
7	11	5	0.00	0	2560	9.50	risk_red_25
7	12	9	0.00	0	1744	9.50	ambig_blue_75
7	13	3	18.00	0	2384	0.00	risk_blue_38
7	14	5	0.00	0	2680	34.00	risk_red_25
7	15	2	34.00	0	3132	0.00	risk_blue_25
7	16	7	0.00	0	2712	5.00	ambig_blue_25
7	17	5	0.00	0	1570	18.00	risk_red_25
7	18	6	0.00	1	2074	34.00	risk_red_38
7	19	7	5.00	0	2424	0.00	ambig_blue_25
7	20	7	9.50	0	2674	0.00	ambig_blue_25
7	21	8	0.00	0	2044	18.00	ambig_blue_50
7	22	2	18.00	0	2546	0.00	risk_blue_25
7	23	8	0.00	0	2766	5.00	ambig_blue_50
7	24	9	18.00	0	2481	0.00	ambig_blue_75
7	25	3	5.00	0	2697	0.00	risk_blue_38
7	26	4	0.00	0	1323	9.50	risk_red_13
7	27	8	0.00	0	1795	9.50	ambig_blue_50
7	28	4	0.00	0	1639	34.00	risk_red_13
7	29	8	18.00	0	1592	0.00	ambig_blue_50
7	30	9	5.00	0	1849	0.00	ambig_blue_75
7	31	8	34.00	0	1825	0.00	ambig_blue_50
7	32	7	34.00	1	2374	0.00	ambig_blue_25
7	33	9	0.00	0	1698	34.00	ambig_blue_75
7	34	2	65.00	1	1542	0.00	risk_blue_25
7	35	7	65.00	1	1127	0.00	ambig_blue_25
7	36	9	65.00	0	995	0.00	ambig_blue_75
7	37	3	65.00	1	1249	0.00	risk_blue_38
7	38	1	5.00	0	1079	0.00	risk_blue_13
7	39	4	0.00	0	1663	18.00	risk_red_13
7	40	7	18.00	0	2356	0.00	ambig_blue_25
7	41	7	0.00	0	3652	18.00	ambig_blue_25
7	42	3	9.50	0	2093	0.00	risk_blue_38
7	43	9	0.00	0	1768	5.00	ambig_blue_75
7	44	6	0.00	0	1343	9.50	risk_red_38
7	45	8	0.00	1	2166	65.00	ambig_blue_50
7	46	8	5.00	0	2595	0.00	ambig_blue_50
7	47	5	0.00	0	1726	5.00	risk_red_25
7	48	9	0.00	0	2036	65.00	ambig_blue_75
7	49	9	34.00	0	2042	0.00	ambig_blue_75
7	50	4	0.00	0	1935	5.00	risk_red_13
7	51	5	0.00	1	1929	65.00	risk_red_25
7	52	8	9.50	0	1585	0.00	ambig_blue_50
7	53	2	9.50	0	2128	0.00	risk_blue_25
7	54	1	34.00	0	1169	0.00	risk_blue_13
7	55	1	18.00	0	1706	0.00	risk_blue_13
7	56	2	5.00	0	2177	0.00	risk_blue_25
7	57	7	0.00	1	2524	34.00	ambig_blue_25
7	58	1	65.00	0	875	0.00	risk_blue_13
7	59	7	0.00	0	1372	9.50	ambig_blue_25
7	60	8	65.00	1	1436	0.00	ambig_blue_50
8	1	3	18.00	0	2385	0.00	risk_blue_38
8	2	8	34.00	0	1815	0.00	ambig_blue_50
8	3	9	0.00	0	1547	9.50	ambig_blue_75
8	4	9	0.00	0	1948	65.00	ambig_blue_75
8	5	7	0.00	0	1611	9.50	ambig_blue_25
8	6	9	18.00	0	2165	0.00	ambig_blue_75
8	7	4	0.00	0	1822	18.00	risk_red_13
8	8	3	65.00	1	1535	0.00	risk_blue_38
8	9	8	0.00	0	1452	9.50	ambig_blue_50
8	10	6	0.00	0	3148	5.00	risk_red_38
8	11	1	65.00	0	2203	0.00	risk_blue_13
8	12	7	0.00	1	3226	34.00	ambig_blue_25
8	13	8	9.50	0	1789	0.00	ambig_blue_50
8	14	3	5.00	0	2597	0.00	risk_blue_38
8	15	8	18.00	0	1562	0.00	ambig_blue_50
8	16	2	18.00	0	1364	0.00	risk_blue_25
8	17	6	0.00	0	1337	18.00	risk_red_38
8	18	6	0.00	1	1748	65.00	risk_red_38
8	19	6	0.00	1	2565	34.00	risk_red_38
8	20	1	9.50	0	1675	0.00	risk_blue_13
8	21	5	0.00	0	1869	18.00	risk_red_25
8	22	7	65.00	1	1251	0.00	ambig_blue_25
8	23	4	0.00	0	2543	65.00	risk_red_13
8	24	4	0.00	0	1648	9.50	risk_red_13
8	25	7	5.00	0	1900	0.00	ambig_blue_25
8	26	8	5.00	0	2110	0.00	ambig_blue_50
8	27	9	34.00	0	2132	0.00	ambig_blue_75
8	28	8	65.00	1	1167	0.00	ambig_blue_50
8	29	9	65.00	0	1478	0.00	ambig_blue_75
8	30	8	0.00	1	2143	65.00	ambig_blue_50
8	31	2	34.00	0	1959	0.00	risk_blue_25
8	32	8	0.00	0	1641	18.00	ambig_blue_50
8	33	5	0.00	1	1656	65.00	risk_red_25
8	34	8	0.00	0	1426	5.00	ambig_blue_50
8	35	4	0.00	0	1972	5.00	risk_red_13
8	36	5	0.00	0	2668	9.50	risk_red_25
8	37	1	5.00	0	2256	0.00	risk_blue_13
8	38	7	34.00	1	2021	0.00	ambig_blue_25
8	39	2	9.50	0	1744	0.00	risk_blue_25
8	40	2	5.00	0	1489	0.00	risk_blue_25
8	41	7	18.00	0	1855	0.00	ambig_blue_25
8	42	5	0.00	0	2012	5.00	risk_red_25
8	43	8	0.00	0	1828	34.00	ambig_blue_50
8	44	6	0.00	0	1482	9.50	risk_red_38
8	45	7	0.00	0	1467	18.00	ambig_blue_25
8	46	7	0.00	1	1478	65.00	ambig_blue_25
8	47	9	0.00	0	1082	34.00	ambig_blue_75
8	48	1	18.00	0	1169	0.00	risk_blue_13
8	49	9	5.00	0	1824	0.00	ambig_blue_75
8	50	9	0.00	0	1460	5.00	ambig_blue_75
8	51	3	34.00	1	2451	0.00	risk_blue_38
8	52	3	9.50	0	2005	0.00	risk_blue_38
8	53	7	9.50	0	2042	0.00	ambig_blue_25
8	54	7	0.00	0	2379	5.00	ambig_blue_25
8	55	5	0.00	0	1511	34.00	risk_red_25
8	56	1	34.00	0	1340	0.00	risk_blue_13
8	57	4	0.00	0	1640	34.00	risk_red_13
8	58	2	65.00	1	1565	0.00	risk_blue_25
8	59	9	0.00	0	955	18.00	ambig_blue_75
8	60	9	9.50	0	1024	0.00	ambig_blue_75
