# Supplementary material for: Learning about the Ellsberg Paradox reduces, but does not abolish, ambiguity aversion
Source: PLoS One. 2020 Mar 4;15(3):e0228782. doi: 10.1371/journal.pone.0228782 (PMC7055742; doi:10.1371/journal.pone.0228782)
Supplement: S1 Dataset — (ZIP) [file pone.0228782.s009.zip › S1_dataset/EF/1590.txt]

Block	Trial	BagNo	BlueValue	choice.RESP	choice.RT	RedValue	RiskAmbigLevel
2	1	9	5.00	2	0	0.00	ambig_blue_75
2	2	8	0.00	0	3999	34.00	ambig_blue_50
2	3	7	9.50	0	3207	0.00	ambig_blue_25
2	4	8	18.00	1	3297	0.00	ambig_blue_50
2	5	8	5.00	0	2861	0.00	ambig_blue_50
2	6	2	18.00	1	1651	0.00	risk_blue_25
2	7	8	0.00	1	3634	65.00	ambig_blue_50
2	8	8	0.00	0	2987	9.50	ambig_blue_50
2	9	5	0.00	0	2460	65.00	risk_red_25
2	10	1	34.00	0	2518	0.00	risk_blue_13
2	11	9	0.00	0	3700	34.00	ambig_blue_75
2	12	7	0.00	1	4009	18.00	ambig_blue_25
2	13	7	34.00	1	2573	0.00	ambig_blue_25
2	14	7	0.00	0	2353	5.00	ambig_blue_25
2	15	2	65.00	0	2630	0.00	risk_blue_25
2	16	8	34.00	0	2747	0.00	ambig_blue_50
2	17	4	0.00	0	2109	18.00	risk_red_13
2	18	8	0.00	1	2791	18.00	ambig_blue_50
2	19	6	0.00	0	2887	5.00	risk_red_38
2	20	5	0.00	0	2812	5.00	risk_red_25
2	21	1	9.50	0	2932	0.00	risk_blue_13
2	22	7	0.00	1	2820	65.00	ambig_blue_25
2	23	8	65.00	1	2865	0.00	ambig_blue_50
2	24	7	18.00	0	3627	0.00	ambig_blue_25
2	25	3	5.00	0	3337	0.00	risk_blue_38
2	26	7	5.00	0	2979	0.00	ambig_blue_25
2	27	2	9.50	0	3246	0.00	risk_blue_25
2	28	4	0.00	0	2572	5.00	risk_red_13
2	29	6	0.00	0	2537	9.50	risk_red_38
2	30	3	34.00	1	2907	0.00	risk_blue_38
2	31	9	18.00	0	3461	0.00	ambig_blue_75
2	32	5	0.00	0	2289	9.50	risk_red_25
2	33	4	0.00	0	3166	65.00	risk_red_13
2	34	4	0.00	0	170	34.00	risk_red_13
2	35	1	18.00	0	3084	0.00	risk_blue_13
2	36	3	18.00	1	3437	0.00	risk_blue_38
2	37	2	5.00	0	3350	0.00	risk_blue_25
2	38	3	9.50	1	3604	0.00	risk_blue_38
2	39	9	34.00	1	3717	0.00	ambig_blue_75
2	40	9	0.00	0	4273	5.00	ambig_blue_75
2	41	3	65.00	1	3518	0.00	risk_blue_38
2	42	7	0.00	1	3060	34.00	ambig_blue_25
2	43	9	9.50	0	3311	0.00	ambig_blue_75
2	44	4	0.00	0	3363	9.50	risk_red_13
2	45	1	5.00	0	3368	0.00	risk_blue_13
2	46	1	65.00	0	2542	0.00	risk_blue_13
2	47	9	0.00	0	4033	9.50	ambig_blue_75
2	48	6	0.00	1	3054	65.00	risk_red_38
2	49	2	34.00	1	4883	0.00	risk_blue_25
2	50	8	0.00	0	2869	5.00	ambig_blue_50
2	51	9	65.00	1	4552	0.00	ambig_blue_75
2	52	9	0.00	0	5251	18.00	ambig_blue_75
2	53	6	0.00	0	4879	18.00	risk_red_38
2	54	5	0.00	2	0	34.00	risk_red_25
2	55	8	9.50	0	3954	0.00	ambig_blue_50
2	56	6	0.00	1	2813	34.00	risk_red_38
2	57	5	0.00	1	3441	18.00	risk_red_25
2	58	7	65.00	1	3746	0.00	ambig_blue_25
2	59	7	0.00	0	2591	9.50	ambig_blue_25
2	60	9	0.00	1	2280	65.00	ambig_blue_75
3	1	7	0.00	0	2706	5.00	ambig_blue_25
3	2	6	0.00	0	2742	9.50	risk_red_38
3	3	9	34.00	1	2328	0.00	ambig_blue_75
3	4	7	9.50	0	2609	0.00	ambig_blue_25
3	5	2	65.00	1	3047	0.00	risk_blue_25
3	6	7	18.00	1	3649	0.00	ambig_blue_25
3	7	7	65.00	1	2204	0.00	ambig_blue_25
3	8	7	5.00	0	3956	0.00	ambig_blue_25
3	9	1	65.00	1	4213	0.00	risk_blue_13
3	10	1	5.00	0	3525	0.00	risk_blue_13
3	11	6	0.00	0	2864	5.00	risk_red_38
3	12	7	0.00	1	4318	34.00	ambig_blue_25
3	13	5	0.00	0	3918	5.00	risk_red_25
3	14	3	65.00	1	4360	0.00	risk_blue_38
3	15	3	9.50	0	4158	0.00	risk_blue_38
3	16	3	34.00	1	3759	0.00	risk_blue_38
3	17	9	0.00	0	2487	18.00	ambig_blue_75
3	18	8	0.00	0	3520	9.50	ambig_blue_50
3	19	6	0.00	0	2937	18.00	risk_red_38
3	20	1	9.50	0	2316	0.00	risk_blue_13
3	21	7	34.00	1	2413	0.00	ambig_blue_25
3	22	9	0.00	1	3543	34.00	ambig_blue_75
3	23	4	0.00	1	3092	65.00	risk_red_13
3	24	7	0.00	1	2790	65.00	ambig_blue_25
3	25	4	0.00	0	1991	9.50	risk_red_13
3	26	8	0.00	0	3582	5.00	ambig_blue_50
3	27	5	0.00	1	3556	65.00	risk_red_25
3	28	9	0.00	1	4438	65.00	ambig_blue_75
3	29	5	0.00	1	3315	34.00	risk_red_25
3	30	9	0.00	0	2762	5.00	ambig_blue_75
3	31	2	34.00	1	4232	0.00	risk_blue_25
3	32	3	5.00	0	3578	0.00	risk_blue_38
3	33	8	34.00	1	4668	0.00	ambig_blue_50
3	34	5	0.00	0	2047	9.50	risk_red_25
3	35	1	18.00	0	3955	0.00	risk_blue_13
3	36	7	0.00	0	1471	9.50	ambig_blue_25
3	37	8	9.50	0	2170	0.00	ambig_blue_50
3	38	2	18.00	0	1715	0.00	risk_blue_25
3	39	2	9.50	0	1714	0.00	risk_blue_25
3	40	8	65.00	1	2122	0.00	ambig_blue_50
3	41	9	18.00	0	3649	0.00	ambig_blue_75
3	42	5	0.00	0	2859	18.00	risk_red_25
3	43	6	0.00	1	3371	34.00	risk_red_38
3	44	9	5.00	0	3112	0.00	ambig_blue_75
3	45	8	5.00	0	2689	0.00	ambig_blue_50
3	46	8	18.00	1	2378	0.00	ambig_blue_50
3	47	4	0.00	0	2394	18.00	risk_red_13
3	48	4	0.00	0	1671	5.00	risk_red_13
3	49	9	65.00	1	3226	0.00	ambig_blue_75
3	50	4	0.00	0	2747	34.00	risk_red_13
3	51	8	0.00	1	3852	18.00	ambig_blue_50
3	52	8	0.00	1	2264	34.00	ambig_blue_50
3	53	2	5.00	0	3079	0.00	risk_blue_25
3	54	9	9.50	0	3174	0.00	ambig_blue_75
3	55	6	0.00	1	2354	65.00	risk_red_38
3	56	9	0.00	0	1874	9.50	ambig_blue_75
3	57	3	18.00	1	2774	0.00	risk_blue_38
3	58	1	34.00	0	2494	0.00	risk_blue_13
3	59	7	0.00	1	2534	18.00	ambig_blue_25
3	60	8	0.00	1	2875	65.00	ambig_blue_50
4	1	9	65.00	1	2923	0.00	ambig_blue_75
4	2	2	5.00	0	1968	0.00	risk_blue_25
4	3	9	0.00	0	1774	9.50	ambig_blue_75
4	4	1	9.50	0	2273	0.00	risk_blue_13
4	5	9	0.00	0	2902	5.00	ambig_blue_75
4	6	7	0.00	1	2208	65.00	ambig_blue_25
4	7	3	18.00	0	2895	0.00	risk_blue_38
4	8	8	0.00	0	2582	5.00	ambig_blue_50
4	9	5	0.00	0	2285	9.50	risk_red_25
4	10	9	0.00	1	2817	18.00	ambig_blue_75
4	11	5	0.00	0	3569	18.00	risk_red_25
4	12	4	0.00	0	2028	5.00	risk_red_13
4	13	8	0.00	1	3428	34.00	ambig_blue_50
4	14	2	18.00	0	1830	0.00	risk_blue_25
4	15	8	5.00	0	1854	0.00	ambig_blue_50
4	16	2	65.00	1	2957	0.00	risk_blue_25
4	17	3	9.50	0	1806	0.00	risk_blue_38
4	18	8	0.00	0	1786	9.50	ambig_blue_50
4	19	6	0.00	0	3640	18.00	risk_red_38
4	20	8	65.00	1	2333	0.00	ambig_blue_50
4	21	3	65.00	1	2960	0.00	risk_blue_38
4	22	8	0.00	1	2557	65.00	ambig_blue_50
4	23	9	9.50	0	2345	0.00	ambig_blue_75
4	24	9	0.00	0	2654	34.00	ambig_blue_75
4	25	7	0.00	1	2708	34.00	ambig_blue_25
4	26	1	34.00	0	3706	0.00	risk_blue_13
4	27	9	34.00	1	3311	0.00	ambig_blue_75
4	28	7	5.00	0	2903	0.00	ambig_blue_25
4	29	5	0.00	1	2889	65.00	risk_red_25
4	30	5	0.00	1	4825	34.00	risk_red_25
4	31	1	65.00	0	2812	0.00	risk_blue_13
4	32	7	0.00	1	3959	18.00	ambig_blue_25
4	33	7	9.50	0	1795	0.00	ambig_blue_25
4	34	5	0.00	0	2322	5.00	risk_red_25
4	35	6	0.00	1	4060	5.00	risk_red_38
4	36	8	9.50	0	4074	0.00	ambig_blue_50
4	37	6	0.00	1	3212	34.00	risk_red_38
4	38	2	34.00	1	2894	0.00	risk_blue_25
4	39	4	0.00	0	2147	18.00	risk_red_13
4	40	2	9.50	0	1992	0.00	risk_blue_25
4	41	9	0.00	1	2112	65.00	ambig_blue_75
4	42	7	0.00	0	1945	5.00	ambig_blue_25
4	43	3	34.00	1	3315	0.00	risk_blue_38
4	44	9	5.00	0	1867	0.00	ambig_blue_75
4	45	7	65.00	1	4354	0.00	ambig_blue_25
4	46	4	0.00	0	3030	34.00	risk_red_13
4	47	4	0.00	0	2437	9.50	risk_red_13
4	48	6	0.00	0	3202	9.50	risk_red_38
4	49	1	18.00	0	2249	0.00	risk_blue_13
4	50	8	0.00	1	4042	18.00	ambig_blue_50
4	51	6	0.00	1	2222	65.00	risk_red_38
4	52	7	0.00	0	2569	9.50	ambig_blue_25
4	53	7	34.00	1	4086	0.00	ambig_blue_25
4	54	1	5.00	0	1800	0.00	risk_blue_13
4	55	8	18.00	0	3736	0.00	ambig_blue_50
4	56	7	18.00	1	3660	0.00	ambig_blue_25
4	57	3	5.00	0	2842	0.00	risk_blue_38
4	58	8	34.00	1	2396	0.00	ambig_blue_50
4	59	4	0.00	0	2402	65.00	risk_red_13
4	60	9	18.00	0	2856	0.00	ambig_blue_75
6	1	4	0.00	0	2936	5.00	risk_red_13
6	2	7	0.00	1	2926	18.00	ambig_blue_25
6	3	9	0.00	0	3808	5.00	ambig_blue_75
6	4	5	0.00	1	3260	65.00	risk_red_25
6	5	7	0.00	1	1419	34.00	ambig_blue_25
6	6	8	5.00	0	3182	0.00	ambig_blue_50
6	7	9	0.00	1	2258	65.00	ambig_blue_75
6	8	6	0.00	0	4600	34.00	risk_red_38
6	9	8	34.00	1	3538	0.00	ambig_blue_50
6	10	3	34.00	0	5070	0.00	risk_blue_38
6	11	9	0.00	1	1426	18.00	ambig_blue_75
6	12	8	0.00	1	3418	9.50	ambig_blue_50
6	13	7	5.00	0	1871	0.00	ambig_blue_25
6	14	5	0.00	0	2557	9.50	risk_red_25
6	15	5	0.00	0	2638	18.00	risk_red_25
6	16	7	0.00	0	1407	5.00	ambig_blue_25
6	17	1	9.50	0	1888	0.00	risk_blue_13
6	18	9	5.00	0	1793	0.00	ambig_blue_75
6	19	8	18.00	1	3053	0.00	ambig_blue_50
6	20	6	0.00	0	1938	9.50	risk_red_38
6	21	8	9.50	1	2900	0.00	ambig_blue_50
6	22	2	18.00	0	2683	0.00	risk_blue_25
6	23	6	0.00	1	2304	18.00	risk_red_38
6	24	7	9.50	0	1645	0.00	ambig_blue_25
6	25	9	0.00	1	3401	34.00	ambig_blue_75
6	26	9	9.50	1	2273	0.00	ambig_blue_75
6	27	1	5.00	0	1764	0.00	risk_blue_13
6	28	3	65.00	1	1705	0.00	risk_blue_38
6	29	2	34.00	0	2928	0.00	risk_blue_25
6	30	4	0.00	1	2940	65.00	risk_red_13
6	31	7	65.00	1	1675	0.00	ambig_blue_25
6	32	2	5.00	0	1864	0.00	risk_blue_25
6	33	9	0.00	1	2321	9.50	ambig_blue_75
6	34	6	0.00	1	1456	65.00	risk_red_38
6	35	1	65.00	0	1543	0.00	risk_blue_13
6	36	7	0.00	1	1707	65.00	ambig_blue_25
6	37	7	34.00	1	2575	0.00	ambig_blue_25
6	38	3	18.00	0	2011	0.00	risk_blue_38
6	39	9	65.00	1	2754	0.00	ambig_blue_75
6	40	1	18.00	0	2593	0.00	risk_blue_13
6	41	7	0.00	1	1819	9.50	ambig_blue_25
6	42	4	0.00	0	1570	18.00	risk_red_13
6	43	7	18.00	0	2091	0.00	ambig_blue_25
6	44	9	34.00	1	1474	0.00	ambig_blue_75
6	45	2	9.50	0	1963	0.00	risk_blue_25
6	46	4	0.00	0	1704	9.50	risk_red_13
6	47	8	0.00	0	2060	5.00	ambig_blue_50
6	48	1	34.00	0	2301	0.00	risk_blue_13
6	49	5	0.00	1	3957	34.00	risk_red_25
6	50	8	65.00	1	2161	0.00	ambig_blue_50
6	51	9	18.00	1	3625	0.00	ambig_blue_75
6	52	4	0.00	0	3379	34.00	risk_red_13
6	53	8	0.00	1	3015	65.00	ambig_blue_50
6	54	2	65.00	0	3495	0.00	risk_blue_25
6	55	6	0.00	0	3710	5.00	risk_red_38
6	56	3	5.00	0	1711	0.00	risk_blue_38
6	57	8	0.00	1	2008	34.00	ambig_blue_50
6	58	5	0.00	0	2776	5.00	risk_red_25
6	59	3	9.50	0	2758	0.00	risk_blue_38
6	60	8	0.00	1	2370	18.00	ambig_blue_50
7	1	2	18.00	0	3398	0.00	risk_blue_25
7	2	6	0.00	0	2067	9.50	risk_red_38
7	3	4	0.00	0	1535	9.50	risk_red_13
7	4	1	18.00	0	2985	0.00	risk_blue_13
7	5	3	34.00	1	2301	0.00	risk_blue_38
7	6	9	0.00	1	1459	34.00	ambig_blue_75
7	7	9	18.00	1	1839	0.00	ambig_blue_75
7	8	8	34.00	1	2179	0.00	ambig_blue_50
7	9	3	18.00	1	2733	0.00	risk_blue_38
7	10	7	0.00	0	2012	5.00	ambig_blue_25
7	11	5	0.00	0	1617	34.00	risk_red_25
7	12	9	0.00	0	2265	9.50	ambig_blue_75
7	13	9	0.00	1	1544	65.00	ambig_blue_75
7	14	9	9.50	0	3996	0.00	ambig_blue_75
7	15	3	65.00	1	2331	0.00	risk_blue_38
7	16	6	0.00	0	3183	5.00	risk_red_38
7	17	9	65.00	1	3016	0.00	ambig_blue_75
7	18	8	5.00	0	3543	0.00	ambig_blue_50
7	19	2	9.50	0	2188	0.00	risk_blue_25
7	20	4	0.00	0	3297	5.00	risk_red_13
7	21	1	34.00	0	3943	0.00	risk_blue_13
7	22	8	0.00	0	4101	9.50	ambig_blue_50
7	23	7	9.50	0	2241	0.00	ambig_blue_25
7	24	6	0.00	1	3324	65.00	risk_red_38
7	25	8	0.00	1	2469	34.00	ambig_blue_50
7	26	7	0.00	1	2640	65.00	ambig_blue_25
7	27	7	0.00	1	2540	34.00	ambig_blue_25
7	28	7	34.00	1	2441	0.00	ambig_blue_25
7	29	5	0.00	0	3687	18.00	risk_red_25
7	30	4	0.00	0	2386	18.00	risk_red_13
7	31	8	0.00	0	1771	5.00	ambig_blue_50
7	32	2	5.00	0	3899	0.00	risk_blue_25
7	33	5	0.00	0	4269	9.50	risk_red_25
7	34	9	34.00	1	1879	0.00	ambig_blue_75
7	35	2	65.00	1	2431	0.00	risk_blue_25
7	36	6	0.00	0	4252	18.00	risk_red_38
7	37	8	0.00	1	1381	65.00	ambig_blue_50
7	38	7	65.00	1	3418	0.00	ambig_blue_25
7	39	3	9.50	0	1928	0.00	risk_blue_38
7	40	9	0.00	0	1577	5.00	ambig_blue_75
7	41	9	0.00	1	2327	18.00	ambig_blue_75
7	42	4	0.00	0	2914	65.00	risk_red_13
7	43	9	5.00	0	2322	0.00	ambig_blue_75
7	44	7	18.00	1	2892	0.00	ambig_blue_25
7	45	7	0.00	1	3544	18.00	ambig_blue_25
7	46	3	5.00	0	2598	0.00	risk_blue_38
7	47	5	0.00	0	1924	5.00	risk_red_25
7	48	8	0.00	1	2492	18.00	ambig_blue_50
7	49	2	34.00	1	3245	0.00	risk_blue_25
7	50	7	0.00	0	1710	9.50	ambig_blue_25
7	51	8	18.00	1	4135	0.00	ambig_blue_50
7	52	1	9.50	0	2382	0.00	risk_blue_13
7	53	1	5.00	0	2402	0.00	risk_blue_13
7	54	5	0.00	1	2166	65.00	risk_red_25
7	55	6	0.00	1	2021	34.00	risk_red_38
7	56	4	0.00	0	4329	34.00	risk_red_13
7	57	7	5.00	0	2414	0.00	ambig_blue_25
7	58	1	65.00	0	2256	0.00	risk_blue_13
7	59	8	65.00	1	2006	0.00	ambig_blue_50
7	60	8	9.50	0	1699	0.00	ambig_blue_50
8	1	8	0.00	1	2349	18.00	ambig_blue_50
8	2	6	0.00	0	2434	18.00	risk_red_38
8	3	9	0.00	1	1688	65.00	ambig_blue_75
8	4	9	18.00	0	2152	0.00	ambig_blue_75
8	5	7	0.00	1	1855	34.00	ambig_blue_25
8	6	1	34.00	0	2914	0.00	risk_blue_13
8	7	3	65.00	1	2067	0.00	risk_blue_38
8	8	2	65.00	1	2649	0.00	risk_blue_25
8	9	5	0.00	1	3111	34.00	risk_red_25
8	10	8	5.00	0	2250	0.00	ambig_blue_50
8	11	9	5.00	0	3797	0.00	ambig_blue_75
8	12	6	0.00	0	1588	9.50	risk_red_38
8	13	4	0.00	0	2709	34.00	risk_red_13
8	14	7	0.00	1	1628	65.00	ambig_blue_25
8	15	7	0.00	1	2758	18.00	ambig_blue_25
8	16	1	18.00	0	2912	0.00	risk_blue_13
8	17	8	9.50	0	2436	0.00	ambig_blue_50
8	18	3	9.50	0	2160	0.00	risk_blue_38
8	19	9	0.00	1	3959	34.00	ambig_blue_75
8	20	3	34.00	1	4073	0.00	risk_blue_38
8	21	2	18.00	0	5332	0.00	risk_blue_25
8	22	9	0.00	0	2991	9.50	ambig_blue_75
8	23	6	0.00	1	1577	34.00	risk_red_38
8	24	8	0.00	0	1965	5.00	ambig_blue_50
8	25	1	65.00	0	2715	0.00	risk_blue_13
8	26	7	65.00	1	1715	0.00	ambig_blue_25
8	27	5	0.00	0	2285	5.00	risk_red_25
8	28	8	65.00	1	1974	0.00	ambig_blue_50
8	29	9	34.00	1	2188	0.00	ambig_blue_75
8	30	3	5.00	0	3464	0.00	risk_blue_38
8	31	8	0.00	1	1654	65.00	ambig_blue_50
8	32	9	65.00	1	3290	0.00	ambig_blue_75
8	33	6	0.00	0	4654	5.00	risk_red_38
8	34	7	34.00	1	2636	0.00	ambig_blue_25
8	35	5	0.00	0	3779	18.00	risk_red_25
8	36	7	5.00	0	1930	0.00	ambig_blue_25
8	37	7	0.00	0	2403	9.50	ambig_blue_25
8	38	9	0.00	1	2390	18.00	ambig_blue_75
8	39	4	0.00	0	3192	65.00	risk_red_13
8	40	9	9.50	0	2820	0.00	ambig_blue_75
8	41	3	18.00	0	2812	0.00	risk_blue_38
8	42	7	0.00	0	1875	5.00	ambig_blue_25
8	43	4	0.00	0	4962	9.50	risk_red_13
8	44	8	0.00	1	1466	34.00	ambig_blue_50
8	45	5	0.00	0	1889	9.50	risk_red_25
8	46	2	34.00	1	2361	0.00	risk_blue_25
8	47	9	0.00	0	1871	5.00	ambig_blue_75
8	48	8	0.00	0	2840	9.50	ambig_blue_50
8	49	8	18.00	1	2682	0.00	ambig_blue_50
8	50	6	0.00	1	2819	65.00	risk_red_38
8	51	1	9.50	0	3017	0.00	risk_blue_13
8	52	2	5.00	0	2520	0.00	risk_blue_25
8	53	1	5.00	0	2328	0.00	risk_blue_13
8	54	7	18.00	1	1754	0.00	ambig_blue_25
8	55	8	34.00	1	1804	0.00	ambig_blue_50
8	56	7	9.50	0	1598	0.00	ambig_blue_25
8	57	5	0.00	1	1784	65.00	risk_red_25
8	58	4	0.00	0	2353	18.00	risk_red_13
8	59	2	9.50	0	4179	0.00	risk_blue_25
8	60	4	0.00	0	3516	5.00	risk_red_13
