# Supplementary material for: Learning about the Ellsberg Paradox reduces, but does not abolish, ambiguity aversion
Source: PLoS One. 2020 Mar 4;15(3):e0228782. doi: 10.1371/journal.pone.0228782 (PMC7055742; doi:10.1371/journal.pone.0228782)
Supplement: S1 Dataset — (ZIP) [file pone.0228782.s009.zip › S1_dataset/EF/1684.txt]

Block	Trial	BagNo	BlueValue	choice.RESP	choice.RT	RedValue	RiskAmbigLevel
2	1	1	18.00	2	0	0.00	risk_blue_13
2	2	4	0.00	1	1134	5.00	risk_red_13
2	3	8	0.00	1	1684	18.00	ambig_blue_50
2	4	6	0.00	1	1883	18.00	risk_red_38
2	5	2	18.00	0	1830	0.00	risk_blue_25
2	6	2	65.00	0	1616	0.00	risk_blue_25
2	7	8	18.00	0	1301	0.00	ambig_blue_50
2	8	9	34.00	1	1459	0.00	ambig_blue_75
2	9	8	0.00	0	1273	34.00	ambig_blue_50
2	10	7	0.00	1	1911	65.00	ambig_blue_25
2	11	3	65.00	1	1620	0.00	risk_blue_38
2	12	6	0.00	1	136	65.00	risk_red_38
2	13	1	9.50	0	1243	0.00	risk_blue_13
2	14	7	34.00	1	1719	0.00	ambig_blue_25
2	15	6	0.00	1	1395	5.00	risk_red_38
2	16	2	9.50	0	1388	0.00	risk_blue_25
2	17	4	0.00	0	1669	18.00	risk_red_13
2	18	2	5.00	0	2196	0.00	risk_blue_25
2	19	9	9.50	1	2813	0.00	ambig_blue_75
2	20	7	0.00	0	2619	9.50	ambig_blue_25
2	21	5	0.00	0	2547	9.50	risk_red_25
2	22	3	18.00	1	2246	0.00	risk_blue_38
2	23	7	5.00	0	2564	0.00	ambig_blue_25
2	24	3	9.50	1	2670	0.00	risk_blue_38
2	25	9	0.00	1	2458	5.00	ambig_blue_75
2	26	7	0.00	1	2099	18.00	ambig_blue_25
2	27	5	0.00	0	4284	18.00	risk_red_25
2	28	6	0.00	1	2316	9.50	risk_red_38
2	29	3	34.00	1	2263	0.00	risk_blue_38
2	30	7	18.00	1	2046	0.00	ambig_blue_25
2	31	8	65.00	1	1563	0.00	ambig_blue_50
2	32	8	0.00	0	2267	5.00	ambig_blue_50
2	33	1	65.00	0	1442	0.00	risk_blue_13
2	34	5	0.00	0	2080	65.00	risk_red_25
2	35	4	0.00	0	1579	65.00	risk_red_13
2	36	9	0.00	0	1958	9.50	ambig_blue_75
2	37	9	18.00	1	2287	0.00	ambig_blue_75
2	38	6	0.00	0	1616	34.00	risk_red_38
2	39	9	0.00	0	1750	34.00	ambig_blue_75
2	40	8	34.00	1	1804	0.00	ambig_blue_50
2	41	1	34.00	0	1831	0.00	risk_blue_13
2	42	5	0.00	1	2362	34.00	risk_red_25
2	43	3	5.00	1	2114	0.00	risk_blue_38
2	44	7	9.50	1	2104	0.00	ambig_blue_25
2	45	7	0.00	0	2635	5.00	ambig_blue_25
2	46	1	5.00	0	1513	0.00	risk_blue_13
2	47	9	5.00	0	1250	0.00	ambig_blue_75
2	48	8	5.00	0	1680	0.00	ambig_blue_50
2	49	9	0.00	1	3862	18.00	ambig_blue_75
2	50	8	0.00	1	2007	9.50	ambig_blue_50
2	51	7	65.00	1	1856	0.00	ambig_blue_25
2	52	9	0.00	1	1951	65.00	ambig_blue_75
2	53	8	0.00	1	2201	65.00	ambig_blue_50
2	54	4	0.00	0	2117	34.00	risk_red_13
2	55	2	34.00	1	1922	0.00	risk_blue_25
2	56	7	0.00	1	2769	34.00	ambig_blue_25
2	57	9	65.00	1	1418	0.00	ambig_blue_75
2	58	8	9.50	1	1605	0.00	ambig_blue_50
2	59	5	0.00	0	1848	5.00	risk_red_25
2	60	4	0.00	1	4355	9.50	risk_red_13
3	1	9	0.00	1	2415	65.00	ambig_blue_75
3	2	2	65.00	1	1790	0.00	risk_blue_25
3	3	2	5.00	0	2095	0.00	risk_blue_25
3	4	9	5.00	0	1835	0.00	ambig_blue_75
3	5	8	18.00	1	2559	0.00	ambig_blue_50
3	6	1	18.00	0	2743	0.00	risk_blue_13
3	7	1	9.50	0	1520	0.00	risk_blue_13
3	8	8	0.00	1	2177	18.00	ambig_blue_50
3	9	8	9.50	1	2185	0.00	ambig_blue_50
3	10	8	5.00	0	2106	0.00	ambig_blue_50
3	11	2	18.00	1	3168	0.00	risk_blue_25
3	12	3	9.50	1	2075	0.00	risk_blue_38
3	13	5	0.00	0	3235	9.50	risk_red_25
3	14	4	0.00	1	3069	34.00	risk_red_13
3	15	9	0.00	1	1912	34.00	ambig_blue_75
3	16	9	0.00	0	2136	5.00	ambig_blue_75
3	17	3	18.00	1	2163	0.00	risk_blue_38
3	18	9	0.00	0	2802	18.00	ambig_blue_75
3	19	8	34.00	1	2044	0.00	ambig_blue_50
3	20	8	0.00	1	3835	65.00	ambig_blue_50
3	21	7	0.00	1	2131	34.00	ambig_blue_25
3	22	7	0.00	1	3324	9.50	ambig_blue_25
3	23	8	0.00	0	2903	5.00	ambig_blue_50
3	24	7	5.00	0	2074	0.00	ambig_blue_25
3	25	8	0.00	1	1970	9.50	ambig_blue_50
3	26	4	0.00	0	3721	18.00	risk_red_13
3	27	2	9.50	1	1779	0.00	risk_blue_25
3	28	7	0.00	1	3200	5.00	ambig_blue_25
3	29	3	65.00	1	1758	0.00	risk_blue_38
3	30	9	0.00	0	3240	9.50	ambig_blue_75
3	31	9	9.50	1	2632	0.00	ambig_blue_75
3	32	6	0.00	0	3669	5.00	risk_red_38
3	33	6	0.00	0	3083	18.00	risk_red_38
3	34	7	34.00	1	3157	0.00	ambig_blue_25
3	35	3	34.00	1	2003	0.00	risk_blue_38
3	36	9	34.00	1	1857	0.00	ambig_blue_75
3	37	6	0.00	1	1770	34.00	risk_red_38
3	38	4	0.00	0	2887	9.50	risk_red_13
3	39	9	65.00	1	1433	0.00	ambig_blue_75
3	40	6	0.00	1	1734	65.00	risk_red_38
3	41	7	0.00	1	1949	18.00	ambig_blue_25
3	42	7	65.00	1	1497	0.00	ambig_blue_25
3	43	8	0.00	1	2788	34.00	ambig_blue_50
3	44	3	5.00	1	3335	0.00	risk_blue_38
3	45	9	18.00	1	2287	0.00	ambig_blue_75
3	46	2	34.00	0	2033	0.00	risk_blue_25
3	47	7	18.00	1	1396	0.00	ambig_blue_25
3	48	1	5.00	0	1708	0.00	risk_blue_13
3	49	4	0.00	0	1911	5.00	risk_red_13
3	50	8	65.00	1	1958	0.00	ambig_blue_50
3	51	5	0.00	0	2101	18.00	risk_red_25
3	52	7	0.00	1	1713	65.00	ambig_blue_25
3	53	4	0.00	0	2285	65.00	risk_red_13
3	54	5	0.00	0	2166	34.00	risk_red_25
3	55	7	9.50	0	3276	0.00	ambig_blue_25
3	56	1	65.00	0	1765	0.00	risk_blue_13
3	57	6	0.00	1	2748	9.50	risk_red_38
3	58	1	34.00	0	1847	0.00	risk_blue_13
3	59	5	0.00	1	2072	65.00	risk_red_25
3	60	5	0.00	0	2175	5.00	risk_red_25
4	1	1	9.50	0	2492	0.00	risk_blue_13
4	2	2	34.00	1	1464	0.00	risk_blue_25
4	3	3	34.00	1	2119	0.00	risk_blue_38
4	4	8	0.00	1	1651	34.00	ambig_blue_50
4	5	9	0.00	1	1451	65.00	ambig_blue_75
4	6	1	18.00	0	1787	0.00	risk_blue_13
4	7	8	9.50	1	1800	0.00	ambig_blue_50
4	8	5	0.00	0	2101	9.50	risk_red_25
4	9	2	18.00	0	1897	0.00	risk_blue_25
4	10	9	0.00	1	2327	34.00	ambig_blue_75
4	11	4	0.00	0	1613	5.00	risk_red_13
4	12	7	0.00	1	2052	34.00	ambig_blue_25
4	13	7	0.00	1	752	65.00	ambig_blue_25
4	14	8	0.00	1	942	65.00	ambig_blue_50
4	15	6	0.00	1	1166	65.00	risk_red_38
4	16	9	5.00	0	2393	0.00	ambig_blue_75
4	17	8	34.00	1	2384	0.00	ambig_blue_50
4	18	6	0.00	1	1811	9.50	risk_red_38
4	19	8	65.00	1	2966	0.00	ambig_blue_50
4	20	8	5.00	0	2141	0.00	ambig_blue_50
4	21	7	18.00	1	1569	0.00	ambig_blue_25
4	22	9	65.00	1	1299	0.00	ambig_blue_75
4	23	2	65.00	1	1348	0.00	risk_blue_25
4	24	3	65.00	1	1079	0.00	risk_blue_38
4	25	7	9.50	1	2299	0.00	ambig_blue_25
4	26	4	0.00	0	2206	65.00	risk_red_13
4	27	7	0.00	1	4353	18.00	ambig_blue_25
4	28	1	34.00	0	1645	0.00	risk_blue_13
4	29	5	0.00	0	1988	5.00	risk_red_25
4	30	7	0.00	1	1627	9.50	ambig_blue_25
4	31	4	0.00	0	1777	9.50	risk_red_13
4	32	7	0.00	0	2731	5.00	ambig_blue_25
4	33	7	34.00	1	1956	0.00	ambig_blue_25
4	34	5	0.00	0	2908	18.00	risk_red_25
4	35	7	5.00	0	2166	0.00	ambig_blue_25
4	36	9	0.00	0	1910	9.50	ambig_blue_75
4	37	8	0.00	0	2359	5.00	ambig_blue_50
4	38	9	0.00	1	1495	18.00	ambig_blue_75
4	39	5	0.00	1	1250	34.00	risk_red_25
4	40	3	5.00	0	2326	0.00	risk_blue_38
4	41	8	0.00	1	3142	9.50	ambig_blue_50
4	42	4	0.00	0	3389	18.00	risk_red_13
4	43	1	65.00	1	1932	0.00	risk_blue_13
4	44	3	9.50	0	1500	0.00	risk_blue_38
4	45	9	18.00	0	2590	0.00	ambig_blue_75
4	46	4	0.00	0	2119	34.00	risk_red_13
4	47	6	0.00	1	2322	18.00	risk_red_38
4	48	9	0.00	0	2071	5.00	ambig_blue_75
4	49	7	65.00	1	2158	0.00	ambig_blue_25
4	50	6	0.00	0	1903	5.00	risk_red_38
4	51	5	0.00	1	1766	65.00	risk_red_25
4	52	2	9.50	0	1844	0.00	risk_blue_25
4	53	1	5.00	0	1502	0.00	risk_blue_13
4	54	6	0.00	1	1472	34.00	risk_red_38
4	55	3	18.00	0	2728	0.00	risk_blue_38
4	56	9	9.50	0	1894	0.00	ambig_blue_75
4	57	8	0.00	0	1696	18.00	ambig_blue_50
4	58	8	18.00	1	1943	0.00	ambig_blue_50
4	59	9	34.00	1	2006	0.00	ambig_blue_75
4	60	2	5.00	0	2196	0.00	risk_blue_25
6	1	2	65.00	2	0	0.00	risk_blue_25
6	2	7	0.00	1	2036	34.00	ambig_blue_25
6	3	9	5.00	0	2959	0.00	ambig_blue_75
6	4	7	18.00	1	1963	0.00	ambig_blue_25
6	5	9	0.00	0	2088	5.00	ambig_blue_75
6	6	9	0.00	0	1900	34.00	ambig_blue_75
6	7	9	0.00	0	2214	18.00	ambig_blue_75
6	8	5	0.00	0	1900	9.50	risk_red_25
6	9	8	0.00	1	2354	65.00	ambig_blue_50
6	10	6	0.00	1	1890	34.00	risk_red_38
6	11	4	0.00	0	1840	9.50	risk_red_13
6	12	8	0.00	1	1725	9.50	ambig_blue_50
6	13	8	34.00	1	1556	0.00	ambig_blue_50
6	14	3	34.00	1	1700	0.00	risk_blue_38
6	15	4	0.00	0	1991	65.00	risk_red_13
6	16	8	9.50	0	1693	0.00	ambig_blue_50
6	17	7	0.00	1	1940	18.00	ambig_blue_25
6	18	6	0.00	1	1665	18.00	risk_red_38
6	19	3	9.50	1	3889	0.00	risk_blue_38
6	20	3	18.00	1	2265	0.00	risk_blue_38
6	21	9	0.00	0	1286	9.50	ambig_blue_75
6	22	1	9.50	0	1352	0.00	risk_blue_13
6	23	2	34.00	0	1478	0.00	risk_blue_25
6	24	9	9.50	0	1560	0.00	ambig_blue_75
6	25	9	0.00	0	2030	65.00	ambig_blue_75
6	26	6	0.00	0	1696	5.00	risk_red_38
6	27	6	0.00	0	1695	9.50	risk_red_38
6	28	3	65.00	1	1566	0.00	risk_blue_38
6	29	6	0.00	0	2156	65.00	risk_red_38
6	30	7	65.00	1	1499	0.00	ambig_blue_25
6	31	8	65.00	1	1995	0.00	ambig_blue_50
6	32	8	5.00	0	1658	0.00	ambig_blue_50
6	33	1	34.00	0	1403	0.00	risk_blue_13
6	34	9	34.00	0	1404	0.00	ambig_blue_75
6	35	9	18.00	0	1501	0.00	ambig_blue_75
6	36	1	5.00	0	1629	0.00	risk_blue_13
6	37	5	0.00	0	1981	18.00	risk_red_25
6	38	4	0.00	0	1783	18.00	risk_red_13
6	39	4	0.00	0	1715	34.00	risk_red_13
6	40	4	0.00	0	1276	5.00	risk_red_13
6	41	7	0.00	0	1935	5.00	ambig_blue_25
6	42	2	5.00	0	1708	0.00	risk_blue_25
6	43	1	18.00	0	1510	0.00	risk_blue_13
6	44	5	0.00	1	881	65.00	risk_red_25
6	45	5	0.00	1	1216	34.00	risk_red_25
6	46	5	0.00	0	1540	5.00	risk_red_25
6	47	7	5.00	0	1236	0.00	ambig_blue_25
6	48	1	65.00	0	1444	0.00	risk_blue_13
6	49	8	0.00	0	2011	5.00	ambig_blue_50
6	50	8	18.00	1	1793	0.00	ambig_blue_50
6	51	2	18.00	0	1759	0.00	risk_blue_25
6	52	7	0.00	0	2005	9.50	ambig_blue_25
6	53	3	5.00	1	2672	0.00	risk_blue_38
6	54	7	34.00	1	1432	0.00	ambig_blue_25
6	55	8	0.00	1	2011	34.00	ambig_blue_50
6	56	7	9.50	0	1634	0.00	ambig_blue_25
6	57	7	0.00	1	2298	65.00	ambig_blue_25
6	58	2	9.50	0	1552	0.00	risk_blue_25
6	59	8	0.00	0	1329	18.00	ambig_blue_50
6	60	9	65.00	0	1892	0.00	ambig_blue_75
7	1	2	34.00	1	3318	0.00	risk_blue_25
7	2	8	65.00	0	2182	0.00	ambig_blue_50
7	3	7	0.00	1	1636	65.00	ambig_blue_25
7	4	7	9.50	1	1603	0.00	ambig_blue_25
7	5	5	0.00	0	2083	65.00	risk_red_25
7	6	5	0.00	0	2297	9.50	risk_red_25
7	7	4	0.00	0	1744	5.00	risk_red_13
7	8	9	34.00	0	1662	0.00	ambig_blue_75
7	9	9	65.00	1	1540	0.00	ambig_blue_75
7	10	7	0.00	1	1647	18.00	ambig_blue_25
7	11	5	0.00	0	1425	34.00	risk_red_25
7	12	1	9.50	0	1488	0.00	risk_blue_13
7	13	3	5.00	0	1756	0.00	risk_blue_38
7	14	8	5.00	0	1637	0.00	ambig_blue_50
7	15	2	65.00	1	1707	0.00	risk_blue_25
7	16	9	0.00	0	1600	65.00	ambig_blue_75
7	17	1	18.00	0	1559	0.00	risk_blue_13
7	18	8	9.50	0	2029	0.00	ambig_blue_50
7	19	1	34.00	0	1385	0.00	risk_blue_13
7	20	9	18.00	0	1801	0.00	ambig_blue_75
7	21	5	0.00	0	2119	5.00	risk_red_25
7	22	5	0.00	0	1744	18.00	risk_red_25
7	23	7	0.00	1	1568	34.00	ambig_blue_25
7	24	2	18.00	0	1766	0.00	risk_blue_25
7	25	8	18.00	0	1726	0.00	ambig_blue_50
7	26	4	0.00	0	1558	9.50	risk_red_13
7	27	6	0.00	1	1887	34.00	risk_red_38
7	28	8	0.00	0	1724	18.00	ambig_blue_50
7	29	3	18.00	1	2400	0.00	risk_blue_38
7	30	7	0.00	1	2042	9.50	ambig_blue_25
7	31	8	0.00	0	2461	5.00	ambig_blue_50
7	32	1	5.00	0	1643	0.00	risk_blue_13
7	33	8	34.00	0	1751	0.00	ambig_blue_50
7	34	1	65.00	0	1417	0.00	risk_blue_13
7	35	6	0.00	0	2101	5.00	risk_red_38
7	36	3	9.50	0	3455	0.00	risk_blue_38
7	37	6	0.00	0	1780	9.50	risk_red_38
7	38	6	0.00	1	2680	65.00	risk_red_38
7	39	7	5.00	0	1443	0.00	ambig_blue_25
7	40	7	18.00	1	1258	0.00	ambig_blue_25
7	41	6	0.00	1	1994	18.00	risk_red_38
7	42	4	0.00	0	1492	34.00	risk_red_13
7	43	8	0.00	0	937	9.50	ambig_blue_50
7	44	2	9.50	0	2772	0.00	risk_blue_25
7	45	8	0.00	0	2318	65.00	ambig_blue_50
7	46	4	0.00	1	1764	65.00	risk_red_13
7	47	4	0.00	0	1934	18.00	risk_red_13
7	48	9	9.50	0	1521	0.00	ambig_blue_75
7	49	3	34.00	1	1638	0.00	risk_blue_38
7	50	7	0.00	1	2456	5.00	ambig_blue_25
7	51	3	65.00	1	1228	0.00	risk_blue_38
7	52	2	5.00	0	2425	0.00	risk_blue_25
7	53	9	0.00	0	2663	18.00	ambig_blue_75
7	54	9	5.00	0	1205	0.00	ambig_blue_75
7	55	9	0.00	0	1279	9.50	ambig_blue_75
7	56	9	0.00	0	1455	5.00	ambig_blue_75
7	57	7	65.00	1	947	0.00	ambig_blue_25
7	58	7	34.00	1	1767	0.00	ambig_blue_25
7	59	8	0.00	0	2122	34.00	ambig_blue_50
7	60	9	0.00	0	1815	34.00	ambig_blue_75
8	1	3	18.00	1	2395	0.00	risk_blue_38
8	2	4	0.00	1	1168	65.00	risk_red_13
8	3	7	18.00	1	1501	0.00	ambig_blue_25
8	4	2	9.50	0	1135	0.00	risk_blue_25
8	5	1	65.00	0	1981	0.00	risk_blue_13
8	6	2	34.00	1	1429	0.00	risk_blue_25
8	7	8	0.00	0	2218	34.00	ambig_blue_50
8	8	9	0.00	0	2135	18.00	ambig_blue_75
8	9	4	0.00	0	1873	34.00	risk_red_13
8	10	9	0.00	0	1504	9.50	ambig_blue_75
8	11	9	34.00	0	2537	0.00	ambig_blue_75
8	12	1	34.00	0	1782	0.00	risk_blue_13
8	13	1	5.00	0	2255	0.00	risk_blue_13
8	14	7	5.00	0	1488	0.00	ambig_blue_25
8	15	8	9.50	0	1444	0.00	ambig_blue_50
8	16	6	0.00	0	1626	5.00	risk_red_38
8	17	8	65.00	1	1283	0.00	ambig_blue_50
8	18	7	65.00	1	1442	0.00	ambig_blue_25
8	19	7	0.00	1	2168	65.00	ambig_blue_25
8	20	9	0.00	0	1276	34.00	ambig_blue_75
8	21	7	9.50	0	1655	0.00	ambig_blue_25
8	22	1	18.00	0	1775	0.00	risk_blue_13
8	23	2	18.00	0	2376	0.00	risk_blue_25
8	24	8	34.00	1	1628	0.00	ambig_blue_50
8	25	8	18.00	0	1216	0.00	ambig_blue_50
8	26	8	0.00	0	1804	9.50	ambig_blue_50
8	27	6	0.00	1	1446	65.00	risk_red_38
8	28	9	65.00	0	1513	0.00	ambig_blue_75
8	29	9	0.00	0	2077	5.00	ambig_blue_75
8	30	4	0.00	0	1341	18.00	risk_red_13
8	31	8	0.00	1	1330	65.00	ambig_blue_50
8	32	7	0.00	0	2027	5.00	ambig_blue_25
8	33	2	5.00	0	1447	0.00	risk_blue_25
8	34	1	9.50	0	950	0.00	risk_blue_13
8	35	6	0.00	1	1873	34.00	risk_red_38
8	36	9	18.00	0	1928	0.00	ambig_blue_75
8	37	5	0.00	0	1214	18.00	risk_red_25
8	38	7	0.00	1	1809	18.00	ambig_blue_25
8	39	6	0.00	1	2007	18.00	risk_red_38
8	40	7	0.00	0	1932	9.50	ambig_blue_25
8	41	7	34.00	1	1578	0.00	ambig_blue_25
8	42	9	0.00	0	2888	65.00	ambig_blue_75
8	43	9	5.00	0	2396	0.00	ambig_blue_75
8	44	5	0.00	0	1835	5.00	risk_red_25
8	45	5	0.00	1	1649	34.00	risk_red_25
8	46	8	5.00	0	1828	0.00	ambig_blue_50
8	47	8	0.00	0	2551	18.00	ambig_blue_50
8	48	7	0.00	1	1109	34.00	ambig_blue_25
8	49	3	65.00	1	1391	0.00	risk_blue_38
8	50	6	0.00	1	1471	9.50	risk_red_38
8	51	2	65.00	1	1088	0.00	risk_blue_25
8	52	3	34.00	1	1912	0.00	risk_blue_38
8	53	4	0.00	0	1450	5.00	risk_red_13
8	54	9	9.50	0	1487	0.00	ambig_blue_75
8	55	4	0.00	0	1915	9.50	risk_red_13
8	56	8	0.00	0	936	5.00	ambig_blue_50
8	57	3	9.50	1	1400	0.00	risk_blue_38
8	58	5	0.00	1	1624	9.50	risk_red_25
8	59	5	0.00	1	2149	65.00	risk_red_25
8	60	3	5.00	0	1785	0.00	risk_blue_38
