# Supplementary material for: Learning about the Ellsberg Paradox reduces, but does not abolish, ambiguity aversion
Source: PLoS One. 2020 Mar 4;15(3):e0228782. doi: 10.1371/journal.pone.0228782 (PMC7055742; doi:10.1371/journal.pone.0228782)
Supplement: S1 Dataset — (ZIP) [file pone.0228782.s009.zip › S1_dataset/EF/1685.txt]

Block	Trial	BagNo	BlueValue	choice.RESP	choice.RT	RedValue	RiskAmbigLevel
2	1	2	9.50	2	0	0.00	risk_blue_25
2	2	8	0.00	0	2287	18.00	ambig_blue_50
2	3	1	34.00	0	3811	0.00	risk_blue_13
2	4	6	0.00	0	2864	18.00	risk_red_38
2	5	8	9.50	1	1909	0.00	ambig_blue_50
2	6	8	0.00	0	2312	65.00	ambig_blue_50
2	7	3	5.00	0	2288	0.00	risk_blue_38
2	8	9	0.00	1	2540	18.00	ambig_blue_75
2	9	9	0.00	0	2678	34.00	ambig_blue_75
2	10	8	0.00	0	2546	5.00	ambig_blue_50
2	11	8	0.00	0	2171	9.50	ambig_blue_50
2	12	5	0.00	1	2788	65.00	risk_red_25
2	13	4	0.00	0	4290	34.00	risk_red_13
2	14	7	0.00	0	4205	9.50	ambig_blue_25
2	15	9	9.50	1	3698	0.00	ambig_blue_75
2	16	1	65.00	1	4012	0.00	risk_blue_13
2	17	9	5.00	0	3994	0.00	ambig_blue_75
2	18	9	65.00	1	3024	0.00	ambig_blue_75
2	19	5	0.00	0	4821	5.00	risk_red_25
2	20	2	65.00	1	4273	0.00	risk_blue_25
2	21	8	5.00	0	2788	0.00	ambig_blue_50
2	22	2	18.00	0	4067	0.00	risk_blue_25
2	23	8	0.00	0	5079	34.00	ambig_blue_50
2	24	7	18.00	0	3352	0.00	ambig_blue_25
2	25	8	18.00	1	3937	0.00	ambig_blue_50
2	26	4	0.00	0	3481	5.00	risk_red_13
2	27	5	0.00	0	3875	18.00	risk_red_25
2	28	3	34.00	1	3430	0.00	risk_blue_38
2	29	2	5.00	0	4508	0.00	risk_blue_25
2	30	3	18.00	1	4581	0.00	risk_blue_38
2	31	6	0.00	0	3187	65.00	risk_red_38
2	32	6	0.00	1	3722	9.50	risk_red_38
2	33	9	0.00	0	2667	5.00	ambig_blue_75
2	34	8	65.00	1	3647	0.00	ambig_blue_50
2	35	7	0.00	1	3956	34.00	ambig_blue_25
2	36	6	0.00	0	2147	5.00	risk_red_38
2	37	9	18.00	1	3357	0.00	ambig_blue_75
2	38	7	5.00	0	4349	0.00	ambig_blue_25
2	39	5	0.00	1	4837	34.00	risk_red_25
2	40	1	18.00	1	5185	0.00	risk_blue_13
2	41	7	0.00	0	2343	5.00	ambig_blue_25
2	42	4	0.00	1	4808	65.00	risk_red_13
2	43	4	0.00	0	4525	18.00	risk_red_13
2	44	6	0.00	1	5765	34.00	risk_red_38
2	45	7	0.00	1	4995	18.00	ambig_blue_25
2	46	4	0.00	2	0	9.50	risk_red_13
2	47	5	0.00	0	3252	9.50	risk_red_25
2	48	9	34.00	1	5097	0.00	ambig_blue_75
2	49	7	0.00	1	3418	65.00	ambig_blue_25
2	50	3	9.50	1	4008	0.00	risk_blue_38
2	51	1	9.50	0	4102	0.00	risk_blue_13
2	52	2	34.00	1	3648	0.00	risk_blue_25
2	53	7	34.00	1	2500	0.00	ambig_blue_25
2	54	9	0.00	1	3879	65.00	ambig_blue_75
2	55	9	0.00	1	3538	9.50	ambig_blue_75
2	56	7	65.00	1	3011	0.00	ambig_blue_25
2	57	1	5.00	0	3065	0.00	risk_blue_13
2	58	7	9.50	1	4605	0.00	ambig_blue_25
2	59	8	34.00	1	4961	0.00	ambig_blue_50
2	60	3	65.00	1	3536	0.00	risk_blue_38
3	1	7	0.00	0	2955	5.00	ambig_blue_25
3	2	1	65.00	1	4060	0.00	risk_blue_13
3	3	4	0.00	0	5167	9.50	risk_red_13
3	4	3	18.00	1	3542	0.00	risk_blue_38
3	5	4	0.00	1	4470	65.00	risk_red_13
3	6	1	18.00	0	4392	0.00	risk_blue_13
3	7	1	34.00	1	3598	0.00	risk_blue_13
3	8	9	0.00	1	3525	34.00	ambig_blue_75
3	9	5	0.00	1	4638	5.00	risk_red_25
3	10	6	0.00	1	4001	18.00	risk_red_38
3	11	7	9.50	0	2479	0.00	ambig_blue_25
3	12	8	0.00	1	4516	34.00	ambig_blue_50
3	13	8	0.00	0	2765	18.00	ambig_blue_50
3	14	9	65.00	1	3077	0.00	ambig_blue_75
3	15	5	0.00	0	4577	18.00	risk_red_25
3	16	8	65.00	1	4247	0.00	ambig_blue_50
3	17	8	0.00	0	2443	9.50	ambig_blue_50
3	18	7	18.00	1	3384	0.00	ambig_blue_25
3	19	9	0.00	0	3512	5.00	ambig_blue_75
3	20	8	5.00	0	3530	0.00	ambig_blue_50
3	21	7	0.00	1	4075	65.00	ambig_blue_25
3	22	9	34.00	1	2926	0.00	ambig_blue_75
3	23	7	0.00	0	3351	18.00	ambig_blue_25
3	24	3	5.00	0	2336	0.00	risk_blue_38
3	25	6	0.00	1	3122	9.50	risk_red_38
3	26	8	0.00	1	2843	65.00	ambig_blue_50
3	27	7	65.00	0	3537	0.00	ambig_blue_25
3	28	3	9.50	0	2313	0.00	risk_blue_38
3	29	5	0.00	1	2748	65.00	risk_red_25
3	30	9	0.00	1	2653	65.00	ambig_blue_75
3	31	4	0.00	0	5297	18.00	risk_red_13
3	32	7	5.00	0	3482	0.00	ambig_blue_25
3	33	6	0.00	1	4221	34.00	risk_red_38
3	34	2	34.00	1	4458	0.00	risk_blue_25
3	35	1	9.50	0	4541	0.00	risk_blue_13
3	36	9	0.00	0	4132	9.50	ambig_blue_75
3	37	2	5.00	0	4685	0.00	risk_blue_25
3	38	8	34.00	1	4095	0.00	ambig_blue_50
3	39	2	65.00	1	2793	0.00	risk_blue_25
3	40	2	18.00	0	4464	0.00	risk_blue_25
3	41	1	5.00	0	3419	0.00	risk_blue_13
3	42	4	0.00	0	5057	5.00	risk_red_13
3	43	7	34.00	1	3851	0.00	ambig_blue_25
3	44	9	9.50	0	2631	0.00	ambig_blue_75
3	45	3	65.00	1	4477	0.00	risk_blue_38
3	46	7	0.00	1	3384	34.00	ambig_blue_25
3	47	5	0.00	0	4159	9.50	risk_red_25
3	48	3	34.00	1	2102	0.00	risk_blue_38
3	49	8	9.50	0	2970	0.00	ambig_blue_50
3	50	9	0.00	0	2857	18.00	ambig_blue_75
3	51	7	0.00	0	2742	9.50	ambig_blue_25
3	52	6	0.00	1	1687	65.00	risk_red_38
3	53	5	0.00	1	5155	34.00	risk_red_25
3	54	6	0.00	0	2586	5.00	risk_red_38
3	55	9	5.00	0	4577	0.00	ambig_blue_75
3	56	9	18.00	0	3767	0.00	ambig_blue_75
3	57	2	9.50	0	5751	0.00	risk_blue_25
3	58	8	0.00	0	4245	5.00	ambig_blue_50
3	59	4	0.00	0	4257	34.00	risk_red_13
3	60	8	18.00	1	4941	0.00	ambig_blue_50
4	1	3	65.00	1	2692	0.00	risk_blue_38
4	2	4	0.00	0	3310	9.50	risk_red_13
4	3	7	9.50	0	2856	0.00	ambig_blue_25
4	4	8	9.50	0	2677	0.00	ambig_blue_50
4	5	5	0.00	1	3033	65.00	risk_red_25
4	6	9	0.00	1	3030	65.00	ambig_blue_75
4	7	9	34.00	1	4476	0.00	ambig_blue_75
4	8	8	0.00	0	5430	18.00	ambig_blue_50
4	9	1	34.00	1	4594	0.00	risk_blue_13
4	10	9	0.00	0	3271	5.00	ambig_blue_75
4	11	9	0.00	1	5395	34.00	ambig_blue_75
4	12	4	0.00	1	4384	34.00	risk_red_13
4	13	3	5.00	0	3142	0.00	risk_blue_38
4	14	1	65.00	1	3974	0.00	risk_blue_13
4	15	7	0.00	0	4973	9.50	ambig_blue_25
4	16	6	0.00	0	2219	9.50	risk_red_38
4	17	8	18.00	1	4729	0.00	ambig_blue_50
4	18	1	18.00	0	5033	0.00	risk_blue_13
4	19	7	65.00	1	4541	0.00	ambig_blue_25
4	20	2	18.00	0	4677	0.00	risk_blue_25
4	21	8	0.00	1	3711	65.00	ambig_blue_50
4	22	2	9.50	0	2513	0.00	risk_blue_25
4	23	5	0.00	0	3843	18.00	risk_red_25
4	24	7	0.00	0	3856	18.00	ambig_blue_25
4	25	6	0.00	1	4331	18.00	risk_red_38
4	26	4	0.00	0	4372	18.00	risk_red_13
4	27	5	0.00	0	3610	5.00	risk_red_25
4	28	4	0.00	0	4448	5.00	risk_red_13
4	29	3	18.00	1	3211	0.00	risk_blue_38
4	30	2	34.00	1	3970	0.00	risk_blue_25
4	31	9	18.00	0	3657	0.00	ambig_blue_75
4	32	8	0.00	0	2661	34.00	ambig_blue_50
4	33	5	0.00	0	1865	9.50	risk_red_25
4	34	7	18.00	1	4694	0.00	ambig_blue_25
4	35	9	5.00	0	3191	0.00	ambig_blue_75
4	36	8	5.00	2	0	0.00	ambig_blue_50
4	37	4	0.00	1	2443	65.00	risk_red_13
4	38	2	5.00	0	3760	0.00	risk_blue_25
4	39	1	9.50	0	1984	0.00	risk_blue_13
4	40	8	34.00	1	2624	0.00	ambig_blue_50
4	41	7	0.00	1	3223	65.00	ambig_blue_25
4	42	7	0.00	0	1956	5.00	ambig_blue_25
4	43	9	65.00	1	1933	0.00	ambig_blue_75
4	44	3	34.00	1	1816	0.00	risk_blue_38
4	45	6	0.00	1	2784	34.00	risk_red_38
4	46	3	9.50	0	1744	0.00	risk_blue_38
4	47	7	34.00	1	1602	0.00	ambig_blue_25
4	48	6	0.00	0	2001	5.00	risk_red_38
4	49	9	0.00	0	2377	9.50	ambig_blue_75
4	50	7	5.00	0	2569	0.00	ambig_blue_25
4	51	9	0.00	0	4665	18.00	ambig_blue_75
4	52	7	0.00	1	3196	34.00	ambig_blue_25
4	53	6	0.00	1	1459	65.00	risk_red_38
4	54	9	9.50	0	1241	0.00	ambig_blue_75
4	55	5	0.00	1	3359	34.00	risk_red_25
4	56	8	65.00	1	2719	0.00	ambig_blue_50
4	57	2	65.00	1	3297	0.00	risk_blue_25
4	58	8	0.00	0	4588	9.50	ambig_blue_50
4	59	1	5.00	0	1962	0.00	risk_blue_13
4	60	8	0.00	0	2715	5.00	ambig_blue_50
6	1	5	0.00	2	0	34.00	risk_red_25
6	2	5	0.00	1	3051	65.00	risk_red_25
6	3	9	0.00	0	2632	9.50	ambig_blue_75
6	4	4	0.00	0	2366	65.00	risk_red_13
6	5	4	0.00	0	2983	18.00	risk_red_13
6	6	1	9.50	0	2407	0.00	risk_blue_13
6	7	1	5.00	0	2942	0.00	risk_blue_13
6	8	1	65.00	1	2831	0.00	risk_blue_13
6	9	5	0.00	0	2957	9.50	risk_red_25
6	10	7	34.00	0	3149	0.00	ambig_blue_25
6	11	9	18.00	0	2774	0.00	ambig_blue_75
6	12	7	5.00	0	2118	0.00	ambig_blue_25
6	13	8	65.00	1	2073	0.00	ambig_blue_50
6	14	8	34.00	1	3390	0.00	ambig_blue_50
6	15	9	0.00	0	2924	5.00	ambig_blue_75
6	16	8	0.00	0	2894	34.00	ambig_blue_50
6	17	7	0.00	0	1553	9.50	ambig_blue_25
6	18	2	9.50	0	2107	0.00	risk_blue_25
6	19	2	18.00	0	3126	0.00	risk_blue_25
6	20	9	5.00	0	2184	0.00	ambig_blue_75
6	21	3	9.50	0	1496	0.00	risk_blue_38
6	22	4	0.00	0	3557	34.00	risk_red_13
6	23	6	0.00	1	3557	65.00	risk_red_38
6	24	3	18.00	0	2565	0.00	risk_blue_38
6	25	9	9.50	0	1525	0.00	ambig_blue_75
6	26	9	0.00	1	3200	34.00	ambig_blue_75
6	27	9	0.00	0	3887	18.00	ambig_blue_75
6	28	1	34.00	0	3562	0.00	risk_blue_13
6	29	8	0.00	0	3129	18.00	ambig_blue_50
6	30	3	34.00	1	3795	0.00	risk_blue_38
6	31	3	65.00	1	1872	0.00	risk_blue_38
6	32	7	0.00	1	3501	65.00	ambig_blue_25
6	33	4	0.00	0	2160	9.50	risk_red_13
6	34	9	0.00	1	2905	65.00	ambig_blue_75
6	35	8	0.00	1	1771	65.00	ambig_blue_50
6	36	8	0.00	0	2820	5.00	ambig_blue_50
6	37	2	5.00	0	1930	0.00	risk_blue_25
6	38	8	0.00	0	1685	9.50	ambig_blue_50
6	39	5	0.00	0	2185	5.00	risk_red_25
6	40	7	0.00	0	2649	18.00	ambig_blue_25
6	41	6	0.00	1	3086	18.00	risk_red_38
6	42	6	0.00	0	2121	9.50	risk_red_38
6	43	8	18.00	1	3116	0.00	ambig_blue_50
6	44	3	5.00	0	2646	0.00	risk_blue_38
6	45	7	18.00	1	3043	0.00	ambig_blue_25
6	46	7	9.50	1	2800	0.00	ambig_blue_25
6	47	8	5.00	0	1672	0.00	ambig_blue_50
6	48	9	65.00	1	2693	0.00	ambig_blue_75
6	49	8	9.50	0	2072	0.00	ambig_blue_50
6	50	6	0.00	0	3044	5.00	risk_red_38
6	51	6	0.00	1	2409	34.00	risk_red_38
6	52	9	34.00	1	2776	0.00	ambig_blue_75
6	53	1	18.00	0	1752	0.00	risk_blue_13
6	54	5	0.00	0	3282	18.00	risk_red_25
6	55	7	0.00	0	3693	5.00	ambig_blue_25
6	56	7	65.00	1	2656	0.00	ambig_blue_25
6	57	2	34.00	1	2540	0.00	risk_blue_25
6	58	4	0.00	0	3038	5.00	risk_red_13
6	59	2	65.00	1	2427	0.00	risk_blue_25
6	60	7	0.00	1	3081	34.00	ambig_blue_25
7	1	2	5.00	0	2693	0.00	risk_blue_25
7	2	2	18.00	1	2129	0.00	risk_blue_25
7	3	7	0.00	0	2179	5.00	ambig_blue_25
7	4	7	65.00	1	2924	0.00	ambig_blue_25
7	5	1	65.00	0	1805	0.00	risk_blue_13
7	6	9	9.50	0	1381	0.00	ambig_blue_75
7	7	3	18.00	1	2078	0.00	risk_blue_38
7	8	4	0.00	0	2107	9.50	risk_red_13
7	9	2	9.50	0	1430	0.00	risk_blue_25
7	10	9	5.00	0	1917	0.00	ambig_blue_75
7	11	5	0.00	0	2545	34.00	risk_red_25
7	12	3	5.00	0	2610	0.00	risk_blue_38
7	13	5	0.00	0	1800	18.00	risk_red_25
7	14	9	34.00	1	1736	0.00	ambig_blue_75
7	15	9	18.00	1	2442	0.00	ambig_blue_75
7	16	2	65.00	1	2544	0.00	risk_blue_25
7	17	7	0.00	1	2753	18.00	ambig_blue_25
7	18	8	18.00	0	3170	0.00	ambig_blue_50
7	19	1	9.50	0	3305	0.00	risk_blue_13
7	20	4	0.00	0	5772	18.00	risk_red_13
7	21	7	9.50	0	1513	0.00	ambig_blue_25
7	22	9	0.00	0	3324	5.00	ambig_blue_75
7	23	8	0.00	1	4630	18.00	ambig_blue_50
7	24	5	0.00	0	3826	5.00	risk_red_25
7	25	7	0.00	0	991	9.50	ambig_blue_25
7	26	8	0.00	1	2936	34.00	ambig_blue_50
7	27	8	9.50	0	1361	0.00	ambig_blue_50
7	28	4	0.00	1	2947	34.00	risk_red_13
7	29	8	5.00	0	2628	0.00	ambig_blue_50
7	30	7	0.00	1	3538	34.00	ambig_blue_25
7	31	1	18.00	0	3371	0.00	risk_blue_13
7	32	9	0.00	0	1058	9.50	ambig_blue_75
7	33	6	0.00	0	3816	9.50	risk_red_38
7	34	2	34.00	1	2230	0.00	risk_blue_25
7	35	7	5.00	0	2028	0.00	ambig_blue_25
7	36	8	34.00	0	4467	0.00	ambig_blue_50
7	37	5	0.00	1	1974	65.00	risk_red_25
7	38	6	0.00	1	1871	34.00	risk_red_38
7	39	9	0.00	1	1947	65.00	ambig_blue_75
7	40	4	0.00	1	5189	65.00	risk_red_13
7	41	6	0.00	0	2594	5.00	risk_red_38
7	42	8	0.00	0	1194	9.50	ambig_blue_50
7	43	9	65.00	1	2243	0.00	ambig_blue_75
7	44	1	5.00	0	2192	0.00	risk_blue_13
7	45	3	9.50	0	1504	0.00	risk_blue_38
7	46	8	0.00	1	2556	65.00	ambig_blue_50
7	47	8	65.00	1	2069	0.00	ambig_blue_50
7	48	6	0.00	1	2697	65.00	risk_red_38
7	49	3	65.00	1	1605	0.00	risk_blue_38
7	50	3	34.00	1	1436	0.00	risk_blue_38
7	51	7	0.00	1	2779	65.00	ambig_blue_25
7	52	8	0.00	0	1531	5.00	ambig_blue_50
7	53	5	0.00	0	2606	9.50	risk_red_25
7	54	7	34.00	1	2061	0.00	ambig_blue_25
7	55	7	18.00	0	2585	0.00	ambig_blue_25
7	56	9	0.00	1	3456	34.00	ambig_blue_75
7	57	1	34.00	1	3548	0.00	risk_blue_13
7	58	4	0.00	0	3015	5.00	risk_red_13
7	59	6	0.00	1	2459	18.00	risk_red_38
7	60	9	0.00	0	2168	18.00	ambig_blue_75
8	1	4	0.00	0	3486	34.00	risk_red_13
8	2	5	0.00	1	3569	34.00	risk_red_25
8	3	9	5.00	0	2664	0.00	ambig_blue_75
8	4	2	18.00	0	2533	0.00	risk_blue_25
8	5	7	0.00	1	4439	18.00	ambig_blue_25
8	6	1	65.00	1	3867	0.00	risk_blue_13
8	7	9	65.00	1	2871	0.00	ambig_blue_75
8	8	7	34.00	1	1618	0.00	ambig_blue_25
8	9	9	9.50	0	1457	0.00	ambig_blue_75
8	10	6	0.00	1	1479	65.00	risk_red_38
8	11	3	34.00	1	2236	0.00	risk_blue_38
8	12	3	5.00	0	2066	0.00	risk_blue_38
8	13	8	0.00	0	1895	5.00	ambig_blue_50
8	14	8	0.00	0	1403	9.50	ambig_blue_50
8	15	4	0.00	0	3955	18.00	risk_red_13
8	16	6	0.00	1	1915	34.00	risk_red_38
8	17	3	9.50	0	2494	0.00	risk_blue_38
8	18	1	9.50	0	2394	0.00	risk_blue_13
8	19	7	0.00	0	1361	9.50	ambig_blue_25
8	20	8	5.00	0	2835	0.00	ambig_blue_50
8	21	7	65.00	1	3113	0.00	ambig_blue_25
8	22	7	5.00	1	4123	0.00	ambig_blue_25
8	23	8	9.50	0	2100	0.00	ambig_blue_50
8	24	9	0.00	0	3080	5.00	ambig_blue_75
8	25	4	0.00	0	1332	9.50	risk_red_13
8	26	3	65.00	1	4287	0.00	risk_blue_38
8	27	7	9.50	0	4825	0.00	ambig_blue_25
8	28	5	0.00	0	2509	9.50	risk_red_25
8	29	5	0.00	0	3768	18.00	risk_red_25
8	30	4	0.00	0	2359	5.00	risk_red_13
8	31	9	34.00	1	3272	0.00	ambig_blue_75
8	32	2	9.50	0	1148	0.00	risk_blue_25
8	33	8	0.00	1	3495	65.00	ambig_blue_50
8	34	9	0.00	0	4024	18.00	ambig_blue_75
8	35	6	0.00	1	3645	9.50	risk_red_38
8	36	7	18.00	1	2025	0.00	ambig_blue_25
8	37	2	5.00	0	2952	0.00	risk_blue_25
8	38	1	34.00	0	3041	0.00	risk_blue_13
8	39	8	65.00	1	3766	0.00	ambig_blue_50
8	40	8	0.00	1	3910	18.00	ambig_blue_50
8	41	8	34.00	1	3479	0.00	ambig_blue_50
8	42	2	65.00	1	3450	0.00	risk_blue_25
8	43	1	5.00	0	1927	0.00	risk_blue_13
8	44	8	18.00	0	2298	0.00	ambig_blue_50
8	45	1	18.00	0	2773	0.00	risk_blue_13
8	46	5	0.00	0	1661	5.00	risk_red_25
8	47	2	34.00	1	3811	0.00	risk_blue_25
8	48	6	0.00	1	3065	18.00	risk_red_38
8	49	6	0.00	0	3421	5.00	risk_red_38
8	50	4	0.00	1	3322	65.00	risk_red_13
8	51	7	0.00	1	2396	65.00	ambig_blue_25
8	52	3	18.00	1	3283	0.00	risk_blue_38
8	53	9	18.00	0	2375	0.00	ambig_blue_75
8	54	7	0.00	0	2943	5.00	ambig_blue_25
8	55	7	0.00	1	4192	34.00	ambig_blue_25
8	56	9	0.00	1	2982	65.00	ambig_blue_75
8	57	9	0.00	0	3334	34.00	ambig_blue_75
8	58	8	0.00	0	4471	34.00	ambig_blue_50
8	59	9	0.00	0	4874	9.50	ambig_blue_75
8	60	5	0.00	1	4299	65.00	risk_red_25
