# Supplementary material for: Learning about the Ellsberg Paradox reduces, but does not abolish, ambiguity aversion
Source: PLoS One. 2020 Mar 4;15(3):e0228782. doi: 10.1371/journal.pone.0228782 (PMC7055742; doi:10.1371/journal.pone.0228782)
Supplement: S1 Dataset — (ZIP) [file pone.0228782.s009.zip › S1_dataset/EF/1687.txt]

Block	Trial	BagNo	BlueValue	choice.RESP	choice.RT	RedValue	RiskAmbigLevel
2	1	5	0.00	2	0	5.00	risk_red_25
2	2	1	34.00	2	0	0.00	risk_blue_13
2	3	8	0.00	0	5497	34.00	ambig_blue_50
2	4	8	18.00	2	0	0.00	ambig_blue_50
2	5	6	0.00	2	0	5.00	risk_red_38
2	6	7	0.00	0	4442	34.00	ambig_blue_25
2	7	9	0.00	0	2878	34.00	ambig_blue_75
2	8	3	34.00	1	2737	0.00	risk_blue_38
2	9	7	0.00	0	1931	18.00	ambig_blue_25
2	10	4	0.00	0	2485	65.00	risk_red_13
2	11	4	0.00	0	3657	18.00	risk_red_13
2	12	9	0.00	1	4109	18.00	ambig_blue_75
2	13	5	0.00	0	2758	65.00	risk_red_25
2	14	9	0.00	1	3591	65.00	ambig_blue_75
2	15	2	18.00	1	3541	0.00	risk_blue_25
2	16	9	9.50	1	2533	0.00	ambig_blue_75
2	17	3	9.50	0	2775	0.00	risk_blue_38
2	18	7	0.00	0	2359	65.00	ambig_blue_25
2	19	2	65.00	0	2168	0.00	risk_blue_25
2	20	2	5.00	0	1984	0.00	risk_blue_25
2	21	5	0.00	1	1976	9.50	risk_red_25
2	22	8	0.00	1	1865	18.00	ambig_blue_50
2	23	7	0.00	1	1975	5.00	ambig_blue_25
2	24	9	18.00	0	1735	0.00	ambig_blue_75
2	25	1	5.00	0	1538	0.00	risk_blue_13
2	26	5	0.00	0	1348	34.00	risk_red_25
2	27	3	5.00	1	1383	0.00	risk_blue_38
2	28	8	0.00	1	1280	65.00	ambig_blue_50
2	29	7	18.00	0	1285	0.00	ambig_blue_25
2	30	1	9.50	0	1346	0.00	risk_blue_13
2	31	4	0.00	1	1196	34.00	risk_red_13
2	32	6	0.00	0	1125	65.00	risk_red_38
2	33	4	0.00	0	1441	9.50	risk_red_13
2	34	8	0.00	0	1887	5.00	ambig_blue_50
2	35	7	34.00	0	1075	0.00	ambig_blue_25
2	36	6	0.00	1	1153	18.00	risk_red_38
2	37	8	0.00	1	1099	9.50	ambig_blue_50
2	38	1	65.00	1	1424	0.00	risk_blue_13
2	39	6	0.00	1	1255	34.00	risk_red_38
2	40	9	34.00	1	1261	0.00	ambig_blue_75
2	41	2	9.50	0	1163	0.00	risk_blue_25
2	42	8	5.00	0	1349	0.00	ambig_blue_50
2	43	5	0.00	0	1656	18.00	risk_red_25
2	44	6	0.00	1	1718	9.50	risk_red_38
2	45	7	5.00	0	1177	0.00	ambig_blue_25
2	46	2	34.00	0	1275	0.00	risk_blue_25
2	47	4	0.00	1	1768	5.00	risk_red_13
2	48	1	18.00	0	1665	0.00	risk_blue_13
2	49	8	34.00	0	527	0.00	ambig_blue_50
2	50	9	5.00	0	1291	0.00	ambig_blue_75
2	51	7	9.50	1	1247	0.00	ambig_blue_25
2	52	9	0.00	0	982	5.00	ambig_blue_75
2	53	3	18.00	0	888	0.00	risk_blue_38
2	54	8	65.00	0	1020	0.00	ambig_blue_50
2	55	7	0.00	0	995	9.50	ambig_blue_25
2	56	9	0.00	1	964	9.50	ambig_blue_75
2	57	7	65.00	1	1071	0.00	ambig_blue_25
2	58	9	65.00	0	852	0.00	ambig_blue_75
2	59	8	9.50	1	803	0.00	ambig_blue_50
2	60	3	65.00	0	939	0.00	risk_blue_38
3	1	8	0.00	1	2728	9.50	ambig_blue_50
3	2	7	18.00	0	1114	0.00	ambig_blue_25
3	3	8	65.00	1	1078	0.00	ambig_blue_50
3	4	9	0.00	0	1332	65.00	ambig_blue_75
3	5	8	0.00	0	1071	65.00	ambig_blue_50
3	6	7	0.00	1	972	9.50	ambig_blue_25
3	7	8	9.50	0	1198	0.00	ambig_blue_50
3	8	2	34.00	0	807	0.00	risk_blue_25
3	9	2	65.00	1	927	0.00	risk_blue_25
3	10	9	18.00	1	827	0.00	ambig_blue_75
3	11	4	0.00	1	1099	9.50	risk_red_13
3	12	4	0.00	1	944	18.00	risk_red_13
3	13	6	0.00	1	867	65.00	risk_red_38
3	14	8	18.00	0	1081	0.00	ambig_blue_50
3	15	8	0.00	0	871	18.00	ambig_blue_50
3	16	3	5.00	1	716	0.00	risk_blue_38
3	17	7	0.00	1	881	5.00	ambig_blue_25
3	18	7	65.00	1	791	0.00	ambig_blue_25
3	19	9	0.00	1	800	9.50	ambig_blue_75
3	20	9	0.00	1	953	34.00	ambig_blue_75
3	21	9	5.00	0	883	0.00	ambig_blue_75
3	22	9	9.50	0	969	0.00	ambig_blue_75
3	23	1	18.00	1	811	0.00	risk_blue_13
3	24	6	0.00	1	1115	5.00	risk_red_38
3	25	5	0.00	1	1063	5.00	risk_red_25
3	26	7	0.00	1	1013	18.00	ambig_blue_25
3	27	6	0.00	0	822	18.00	risk_red_38
3	28	5	0.00	1	661	9.50	risk_red_25
3	29	6	0.00	0	844	34.00	risk_red_38
3	30	2	9.50	0	1387	0.00	risk_blue_25
3	31	4	0.00	0	1156	5.00	risk_red_13
3	32	3	65.00	0	1342	0.00	risk_blue_38
3	33	7	34.00	1	872	0.00	ambig_blue_25
3	34	4	0.00	0	774	65.00	risk_red_13
3	35	8	0.00	1	831	5.00	ambig_blue_50
3	36	2	18.00	1	759	0.00	risk_blue_25
3	37	1	34.00	1	633	0.00	risk_blue_13
3	38	1	65.00	1	681	0.00	risk_blue_13
3	39	7	0.00	0	663	34.00	ambig_blue_25
3	40	1	5.00	0	597	0.00	risk_blue_13
3	41	7	9.50	1	726	0.00	ambig_blue_25
3	42	3	18.00	1	698	0.00	risk_blue_38
3	43	9	0.00	1	680	5.00	ambig_blue_75
3	44	5	0.00	0	733	65.00	risk_red_25
3	45	6	0.00	0	673	9.50	risk_red_38
3	46	7	0.00	0	591	65.00	ambig_blue_25
3	47	2	5.00	1	632	0.00	risk_blue_25
3	48	8	34.00	1	576	0.00	ambig_blue_50
3	49	9	65.00	1	642	0.00	ambig_blue_75
3	50	4	0.00	0	529	34.00	risk_red_13
3	51	3	9.50	1	637	0.00	risk_blue_38
3	52	1	9.50	1	645	0.00	risk_blue_13
3	53	8	5.00	0	580	0.00	ambig_blue_50
3	54	3	34.00	1	646	0.00	risk_blue_38
3	55	5	0.00	0	533	34.00	risk_red_25
3	56	5	0.00	1	561	18.00	risk_red_25
3	57	7	5.00	1	700	0.00	ambig_blue_25
3	58	9	0.00	0	673	18.00	ambig_blue_75
3	59	9	34.00	0	687	0.00	ambig_blue_75
3	60	8	0.00	1	524	34.00	ambig_blue_50
4	1	5	0.00	0	2202	34.00	risk_red_25
4	2	5	0.00	0	793	9.50	risk_red_25
4	3	9	0.00	1	770	18.00	ambig_blue_75
4	4	8	0.00	1	740	9.50	ambig_blue_50
4	5	2	5.00	1	767	0.00	risk_blue_25
4	6	7	18.00	1	777	0.00	ambig_blue_25
4	7	4	0.00	1	691	18.00	risk_red_13
4	8	9	9.50	1	641	0.00	ambig_blue_75
4	9	4	0.00	1	928	34.00	risk_red_13
4	10	7	0.00	0	707	18.00	ambig_blue_25
4	11	8	18.00	0	896	0.00	ambig_blue_50
4	12	3	65.00	0	549	0.00	risk_blue_38
4	13	3	34.00	1	552	0.00	risk_blue_38
4	14	7	0.00	1	531	5.00	ambig_blue_25
4	15	8	0.00	1	503	65.00	ambig_blue_50
4	16	3	9.50	1	548	0.00	risk_blue_38
4	17	2	9.50	1	503	0.00	risk_blue_25
4	18	8	65.00	0	532	0.00	ambig_blue_50
4	19	7	0.00	2	0	65.00	ambig_blue_25
4	20	9	18.00	0	1852	0.00	ambig_blue_75
4	21	1	18.00	1	1017	0.00	risk_blue_13
4	22	6	0.00	1	656	9.50	risk_red_38
4	23	6	0.00	0	999	65.00	risk_red_38
4	24	9	0.00	1	512	9.50	ambig_blue_75
4	25	7	65.00	1	461	0.00	ambig_blue_25
4	26	8	0.00	0	531	5.00	ambig_blue_50
4	27	9	0.00	0	527	5.00	ambig_blue_75
4	28	7	0.00	1	436	9.50	ambig_blue_25
4	29	7	34.00	1	555	0.00	ambig_blue_25
4	30	1	34.00	1	678	0.00	risk_blue_13
4	31	7	0.00	1	668	34.00	ambig_blue_25
4	32	6	0.00	0	618	5.00	risk_red_38
4	33	1	5.00	1	721	0.00	risk_blue_13
4	34	3	5.00	1	693	0.00	risk_blue_38
4	35	7	9.50	1	643	0.00	ambig_blue_25
4	36	2	34.00	1	826	0.00	risk_blue_25
4	37	6	0.00	0	458	34.00	risk_red_38
4	38	9	0.00	1	616	34.00	ambig_blue_75
4	39	3	18.00	1	721	0.00	risk_blue_38
4	40	9	0.00	1	573	65.00	ambig_blue_75
4	41	1	65.00	0	655	0.00	risk_blue_13
4	42	2	65.00	1	526	0.00	risk_blue_25
4	43	8	0.00	1	554	18.00	ambig_blue_50
4	44	7	5.00	0	1740	0.00	ambig_blue_25
4	45	8	9.50	2	0	0.00	ambig_blue_50
4	46	9	5.00	1	1155	0.00	ambig_blue_75
4	47	2	18.00	1	645	0.00	risk_blue_25
4	48	4	0.00	1	748	5.00	risk_red_13
4	49	9	65.00	1	4183	0.00	ambig_blue_75
4	50	6	0.00	1	2710	18.00	risk_red_38
4	51	8	34.00	1	1385	0.00	ambig_blue_50
4	52	4	0.00	1	537	65.00	risk_red_13
4	53	5	0.00	0	869	18.00	risk_red_25
4	54	9	34.00	1	1002	0.00	ambig_blue_75
4	55	5	0.00	1	507	5.00	risk_red_25
4	56	8	5.00	1	2863	0.00	ambig_blue_50
4	57	4	0.00	1	4140	9.50	risk_red_13
4	58	5	0.00	0	2236	65.00	risk_red_25
4	59	8	0.00	0	1193	34.00	ambig_blue_50
4	60	1	9.50	1	945	0.00	risk_blue_13
6	1	6	0.00	0	4463	18.00	risk_red_38
6	2	2	34.00	1	610	0.00	risk_blue_25
6	3	9	34.00	1	394	0.00	ambig_blue_75
6	4	6	0.00	0	308	34.00	risk_red_38
6	5	8	18.00	0	313	0.00	ambig_blue_50
6	6	7	9.50	1	318	0.00	ambig_blue_25
6	7	7	18.00	0	338	0.00	ambig_blue_25
6	8	8	34.00	0	430	0.00	ambig_blue_50
6	9	8	0.00	1	334	65.00	ambig_blue_50
6	10	8	0.00	1	329	18.00	ambig_blue_50
6	11	2	65.00	0	470	0.00	risk_blue_25
6	12	9	18.00	0	420	0.00	ambig_blue_75
6	13	1	18.00	0	332	0.00	risk_blue_13
6	14	6	0.00	0	264	65.00	risk_red_38
6	15	1	5.00	1	271	0.00	risk_blue_13
6	16	3	18.00	1	229	0.00	risk_blue_38
6	17	9	0.00	1	110	34.00	ambig_blue_75
6	18	3	34.00	1	155	0.00	risk_blue_38
6	19	1	34.00	0	302	0.00	risk_blue_13
6	20	8	0.00	1	315	5.00	ambig_blue_50
6	21	7	65.00	1	280	0.00	ambig_blue_25
6	22	7	0.00	0	278	5.00	ambig_blue_25
6	23	7	0.00	0	260	65.00	ambig_blue_25
6	24	4	0.00	1	219	18.00	risk_red_13
6	25	5	0.00	1	244	65.00	risk_red_25
6	26	9	9.50	1	243	0.00	ambig_blue_75
6	27	7	0.00	0	235	34.00	ambig_blue_25
6	28	3	9.50	0	243	0.00	risk_blue_38
6	29	4	0.00	1	266	34.00	risk_red_13
6	30	5	0.00	0	129	18.00	risk_red_25
6	31	7	34.00	1	237	0.00	ambig_blue_25
6	32	8	0.00	0	237	9.50	ambig_blue_50
6	33	4	0.00	0	204	9.50	risk_red_13
6	34	8	65.00	1	230	0.00	ambig_blue_50
6	35	3	5.00	0	230	0.00	risk_blue_38
6	36	9	65.00	1	1534	0.00	ambig_blue_75
6	37	8	9.50	1	225	0.00	ambig_blue_50
6	38	1	65.00	0	146	0.00	risk_blue_13
6	39	8	0.00	0	29	34.00	ambig_blue_50
6	40	5	0.00	0	302	34.00	risk_red_25
6	41	9	5.00	1	75	0.00	ambig_blue_75
6	42	9	0.00	0	1697	5.00	ambig_blue_75
6	43	1	9.50	1	262	0.00	risk_blue_13
6	44	6	0.00	0	237	5.00	risk_red_38
6	45	7	0.00	1	212	9.50	ambig_blue_25
6	46	2	18.00	0	269	0.00	risk_blue_25
6	47	4	0.00	0	868	65.00	risk_red_13
6	48	6	0.00	1	665	9.50	risk_red_38
6	49	5	0.00	0	1120	9.50	risk_red_25
6	50	2	5.00	0	210	0.00	risk_blue_25
6	51	2	9.50	0	435	0.00	risk_blue_25
6	52	5	0.00	0	35	5.00	risk_red_25
6	53	9	0.00	1	171	18.00	ambig_blue_75
6	54	9	0.00	1	1221	65.00	ambig_blue_75
6	55	3	65.00	1	245	0.00	risk_blue_38
6	56	7	0.00	0	196	18.00	ambig_blue_25
6	57	8	5.00	0	190	0.00	ambig_blue_50
6	58	4	0.00	0	328	5.00	risk_red_13
6	59	7	5.00	1	212	0.00	ambig_blue_25
6	60	9	0.00	0	197	9.50	ambig_blue_75
7	1	2	9.50	1	1598	0.00	risk_blue_25
7	2	7	34.00	1	302	0.00	ambig_blue_25
7	3	3	18.00	0	267	0.00	risk_blue_38
7	4	1	9.50	0	241	0.00	risk_blue_13
7	5	9	65.00	1	233	0.00	ambig_blue_75
7	6	3	34.00	1	177	0.00	risk_blue_38
7	7	4	0.00	1	123	18.00	risk_red_13
7	8	1	34.00	1	128	0.00	risk_blue_13
7	9	9	0.00	1	188	5.00	ambig_blue_75
7	10	4	0.00	0	198	65.00	risk_red_13
7	11	7	65.00	1	271	0.00	ambig_blue_25
7	12	3	9.50	1	342	0.00	risk_blue_38
7	13	4	0.00	0	401	5.00	risk_red_13
7	14	5	0.00	1	370	65.00	risk_red_25
7	15	7	18.00	0	572	0.00	ambig_blue_25
7	16	4	0.00	0	518	9.50	risk_red_13
7	17	2	34.00	1	522	0.00	risk_blue_25
7	18	9	5.00	1	631	0.00	ambig_blue_75
7	19	7	0.00	1	1855	18.00	ambig_blue_25
7	20	5	0.00	0	2660	9.50	risk_red_25
7	21	6	0.00	1	4353	5.00	risk_red_38
7	22	8	0.00	1	2328	34.00	ambig_blue_50
7	23	9	0.00	1	795	34.00	ambig_blue_75
7	24	2	5.00	0	604	0.00	risk_blue_25
7	25	3	5.00	0	349	0.00	risk_blue_38
7	26	2	65.00	1	296	0.00	risk_blue_25
7	27	8	9.50	1	358	0.00	ambig_blue_50
7	28	8	0.00	1	321	18.00	ambig_blue_50
7	29	6	0.00	1	453	18.00	risk_red_38
7	30	8	5.00	1	436	0.00	ambig_blue_50
7	31	1	5.00	0	499	0.00	risk_blue_13
7	32	8	65.00	1	737	0.00	ambig_blue_50
7	33	8	0.00	0	788	5.00	ambig_blue_50
7	34	9	18.00	0	661	0.00	ambig_blue_75
7	35	7	0.00	1	524	9.50	ambig_blue_25
7	36	4	0.00	0	1584	34.00	risk_red_13
7	37	9	0.00	1	745	65.00	ambig_blue_75
7	38	7	9.50	1	476	0.00	ambig_blue_25
7	39	8	34.00	0	242	0.00	ambig_blue_50
7	40	5	0.00	0	665	18.00	risk_red_25
7	41	7	0.00	1	743	34.00	ambig_blue_25
7	42	5	0.00	1	258	34.00	risk_red_25
7	43	6	0.00	0	393	65.00	risk_red_38
7	44	8	18.00	1	203	0.00	ambig_blue_50
7	45	7	5.00	0	1028	0.00	ambig_blue_25
7	46	8	0.00	1	3196	65.00	ambig_blue_50
7	47	1	18.00	0	2730	0.00	risk_blue_13
7	48	8	0.00	1	1188	9.50	ambig_blue_50
7	49	9	0.00	0	877	18.00	ambig_blue_75
7	50	6	0.00	0	4411	34.00	risk_red_38
7	51	7	0.00	1	2200	5.00	ambig_blue_25
7	52	9	9.50	0	712	0.00	ambig_blue_75
7	53	7	0.00	1	1716	65.00	ambig_blue_25
7	54	9	0.00	1	528	9.50	ambig_blue_75
7	55	1	65.00	1	676	0.00	risk_blue_13
7	56	3	65.00	0	730	0.00	risk_blue_38
7	57	6	0.00	0	1110	9.50	risk_red_38
7	58	2	18.00	0	162	0.00	risk_blue_25
7	59	9	34.00	0	677	0.00	ambig_blue_75
7	60	5	0.00	0	667	5.00	risk_red_25
8	1	2	34.00	0	772	0.00	risk_blue_25
8	2	6	0.00	0	111	18.00	risk_red_38
8	3	5	0.00	0	1044	5.00	risk_red_25
8	4	6	0.00	1	555	5.00	risk_red_38
8	5	8	0.00	0	494	5.00	ambig_blue_50
8	6	8	9.50	0	331	0.00	ambig_blue_50
8	7	8	0.00	0	463	18.00	ambig_blue_50
8	8	9	0.00	0	254	9.50	ambig_blue_75
8	9	9	9.50	1	37	0.00	ambig_blue_75
8	10	9	0.00	0	21	18.00	ambig_blue_75
8	11	7	0.00	0	357	5.00	ambig_blue_25
8	12	1	34.00	0	1264	0.00	risk_blue_13
8	13	6	0.00	1	798	65.00	risk_red_38
8	14	4	0.00	1	2199	34.00	risk_red_13
8	15	7	0.00	1	1567	9.50	ambig_blue_25
8	16	1	65.00	0	193	0.00	risk_blue_13
8	17	8	0.00	1	171	34.00	ambig_blue_50
8	18	1	5.00	0	301	0.00	risk_blue_13
8	19	4	0.00	1	882	5.00	risk_red_13
8	20	8	0.00	1	2696	65.00	ambig_blue_50
8	21	7	5.00	0	75	0.00	ambig_blue_25
8	22	7	18.00	1	1194	0.00	ambig_blue_25
8	23	8	0.00	0	385	9.50	ambig_blue_50
8	24	9	0.00	0	755	5.00	ambig_blue_75
8	25	5	0.00	1	2349	9.50	risk_red_25
8	26	8	65.00	1	880	0.00	ambig_blue_50
8	27	2	18.00	1	405	0.00	risk_blue_25
8	28	4	0.00	0	1549	18.00	risk_red_13
8	29	6	0.00	0	920	9.50	risk_red_38
8	30	3	5.00	0	436	0.00	risk_blue_38
8	31	5	0.00	1	507	65.00	risk_red_25
8	32	7	9.50	1	592	0.00	ambig_blue_25
8	33	2	5.00	0	369	0.00	risk_blue_25
8	34	1	18.00	0	1204	0.00	risk_blue_13
8	35	8	34.00	1	2196	0.00	ambig_blue_50
8	36	7	0.00	0	99	34.00	ambig_blue_25
8	37	3	65.00	1	1641	0.00	risk_blue_38
8	38	3	9.50	1	2887	0.00	risk_blue_38
8	39	9	5.00	1	1858	0.00	ambig_blue_75
8	40	8	5.00	1	2336	0.00	ambig_blue_50
8	41	6	0.00	0	441	34.00	risk_red_38
8	42	9	18.00	0	857	0.00	ambig_blue_75
8	43	7	65.00	1	575	0.00	ambig_blue_25
8	44	8	18.00	0	241	0.00	ambig_blue_50
8	45	9	0.00	1	425	34.00	ambig_blue_75
8	46	5	0.00	0	537	18.00	risk_red_25
8	47	2	9.50	0	300	0.00	risk_blue_25
8	48	4	0.00	1	25	65.00	risk_red_13
8	49	7	0.00	0	186	18.00	ambig_blue_25
8	50	4	0.00	0	28	9.50	risk_red_13
8	51	9	34.00	0	1924	0.00	ambig_blue_75
8	52	3	18.00	0	1791	0.00	risk_blue_38
8	53	5	0.00	1	1735	34.00	risk_red_25
8	54	1	9.50	1	81	0.00	risk_blue_13
8	55	7	34.00	1	984	0.00	ambig_blue_25
8	56	9	65.00	1	1977	0.00	ambig_blue_75
8	57	7	0.00	1	3281	65.00	ambig_blue_25
8	58	9	0.00	1	909	65.00	ambig_blue_75
8	59	2	65.00	1	3049	0.00	risk_blue_25
8	60	3	34.00	0	854	0.00	risk_blue_38
