# Supplementary material for: Learning about the Ellsberg Paradox reduces, but does not abolish, ambiguity aversion
Source: PLoS One. 2020 Mar 4;15(3):e0228782. doi: 10.1371/journal.pone.0228782 (PMC7055742; doi:10.1371/journal.pone.0228782)
Supplement: S1 Dataset — (ZIP) [file pone.0228782.s009.zip › S1_dataset/EF/1689.txt]

Block	Trial	BagNo	BlueValue	choice.RESP	choice.RT	RedValue	RiskAmbigLevel
2	1	8	0.00	1	4418	65.00	ambig_blue_50
2	2	9	34.00	1	4299	0.00	ambig_blue_75
2	3	7	0.00	0	4603	9.50	ambig_blue_25
2	4	9	0.00	1	4136	34.00	ambig_blue_75
2	5	8	0.00	0	3576	5.00	ambig_blue_50
2	6	4	0.00	0	3746	18.00	risk_red_13
2	7	9	0.00	1	4619	18.00	ambig_blue_75
2	8	1	34.00	1	4305	0.00	risk_blue_13
2	9	3	18.00	1	3352	0.00	risk_blue_38
2	10	5	0.00	0	5004	9.50	risk_red_25
2	11	9	5.00	0	2642	0.00	ambig_blue_75
2	12	9	9.50	0	3037	0.00	ambig_blue_75
2	13	2	18.00	1	3565	0.00	risk_blue_25
2	14	8	65.00	1	2871	0.00	ambig_blue_50
2	15	8	0.00	1	3217	34.00	ambig_blue_50
2	16	7	65.00	1	2476	0.00	ambig_blue_25
2	17	2	5.00	0	2389	0.00	risk_blue_25
2	18	2	9.50	0	3472	0.00	risk_blue_25
2	19	5	0.00	1	3072	65.00	risk_red_25
2	20	7	5.00	0	3457	0.00	ambig_blue_25
2	21	7	34.00	1	2392	0.00	ambig_blue_25
2	22	5	0.00	0	2347	5.00	risk_red_25
2	23	4	0.00	2	0	5.00	risk_red_13
2	24	6	0.00	1	2487	9.50	risk_red_38
2	25	1	9.50	0	2352	0.00	risk_blue_13
2	26	6	0.00	1	2018	18.00	risk_red_38
2	27	8	18.00	1	1961	0.00	ambig_blue_50
2	28	3	65.00	1	1390	0.00	risk_blue_38
2	29	1	5.00	0	2129	0.00	risk_blue_13
2	30	6	0.00	1	2180	34.00	risk_red_38
2	31	4	0.00	0	1679	9.50	risk_red_13
2	32	9	65.00	1	1739	0.00	ambig_blue_75
2	33	1	18.00	0	2942	0.00	risk_blue_13
2	34	4	0.00	1	4727	34.00	risk_red_13
2	35	9	18.00	1	2288	0.00	ambig_blue_75
2	36	6	0.00	1	1861	65.00	risk_red_38
2	37	3	9.50	1	3484	0.00	risk_blue_38
2	38	9	0.00	0	2286	5.00	ambig_blue_75
2	39	8	0.00	1	1844	18.00	ambig_blue_50
2	40	5	0.00	1	1405	18.00	risk_red_25
2	41	8	5.00	0	2210	0.00	ambig_blue_50
2	42	9	0.00	0	3419	9.50	ambig_blue_75
2	43	3	5.00	0	3068	0.00	risk_blue_38
2	44	7	9.50	1	1614	0.00	ambig_blue_25
2	45	7	0.00	0	3247	5.00	ambig_blue_25
2	46	6	0.00	0	2563	5.00	risk_red_38
2	47	9	0.00	1	1815	65.00	ambig_blue_75
2	48	5	0.00	1	1899	34.00	risk_red_25
2	49	4	0.00	1	2000	65.00	risk_red_13
2	50	7	0.00	1	1349	65.00	ambig_blue_25
2	51	7	0.00	1	1206	18.00	ambig_blue_25
2	52	2	65.00	1	2119	0.00	risk_blue_25
2	53	7	0.00	1	1777	34.00	ambig_blue_25
2	54	3	34.00	1	1652	0.00	risk_blue_38
2	55	2	34.00	1	1632	0.00	risk_blue_25
2	56	7	18.00	1	1526	0.00	ambig_blue_25
2	57	8	0.00	0	1836	9.50	ambig_blue_50
2	58	1	65.00	1	1483	0.00	risk_blue_13
2	59	8	9.50	1	3078	0.00	ambig_blue_50
2	60	8	34.00	1	1400	0.00	ambig_blue_50
3	1	4	0.00	1	3089	18.00	risk_red_13
3	2	3	18.00	1	1938	0.00	risk_blue_38
3	3	9	34.00	1	1394	0.00	ambig_blue_75
3	4	5	0.00	0	2131	5.00	risk_red_25
3	5	8	0.00	1	1606	65.00	ambig_blue_50
3	6	9	65.00	1	1421	0.00	ambig_blue_75
3	7	7	0.00	1	1611	65.00	ambig_blue_25
3	8	4	0.00	1	1271	65.00	risk_red_13
3	9	2	5.00	0	2073	0.00	risk_blue_25
3	10	9	0.00	1	1836	9.50	ambig_blue_75
3	11	3	65.00	1	1458	0.00	risk_blue_38
3	12	7	65.00	1	984	0.00	ambig_blue_25
3	13	7	18.00	1	1338	0.00	ambig_blue_25
3	14	4	0.00	0	3278	9.50	risk_red_13
3	15	8	5.00	0	2363	0.00	ambig_blue_50
3	16	2	18.00	1	1796	0.00	risk_blue_25
3	17	8	0.00	0	1784	5.00	ambig_blue_50
3	18	8	34.00	1	1362	0.00	ambig_blue_50
3	19	8	65.00	1	1490	0.00	ambig_blue_50
3	20	6	0.00	1	2038	9.50	risk_red_38
3	21	9	5.00	0	1898	0.00	ambig_blue_75
3	22	6	0.00	1	1859	18.00	risk_red_38
3	23	8	0.00	1	2176	9.50	ambig_blue_50
3	24	9	0.00	1	1272	65.00	ambig_blue_75
3	25	7	9.50	1	2311	0.00	ambig_blue_25
3	26	4	0.00	1	1419	34.00	risk_red_13
3	27	1	34.00	1	1506	0.00	risk_blue_13
3	28	9	0.00	1	1675	18.00	ambig_blue_75
3	29	1	5.00	0	2445	0.00	risk_blue_13
3	30	8	9.50	1	2507	0.00	ambig_blue_50
3	31	1	9.50	0	1884	0.00	risk_blue_13
3	32	6	0.00	0	2506	5.00	risk_red_38
3	33	1	18.00	1	2701	0.00	risk_blue_13
3	34	9	0.00	0	2312	5.00	ambig_blue_75
3	35	7	5.00	0	2784	0.00	ambig_blue_25
3	36	2	34.00	1	1538	0.00	risk_blue_25
3	37	8	0.00	1	1361	34.00	ambig_blue_50
3	38	6	0.00	1	1208	65.00	risk_red_38
3	39	2	9.50	0	2511	0.00	risk_blue_25
3	40	5	0.00	1	1779	65.00	risk_red_25
3	41	9	18.00	1	2050	0.00	ambig_blue_75
3	42	6	0.00	1	1280	34.00	risk_red_38
3	43	5	0.00	1	1258	34.00	risk_red_25
3	44	2	65.00	1	1244	0.00	risk_blue_25
3	45	5	0.00	1	1601	18.00	risk_red_25
3	46	3	34.00	1	1125	0.00	risk_blue_38
3	47	9	0.00	1	1490	34.00	ambig_blue_75
3	48	5	0.00	0	2524	9.50	risk_red_25
3	49	3	5.00	0	2389	0.00	risk_blue_38
3	50	8	18.00	1	1565	0.00	ambig_blue_50
3	51	7	0.00	0	2738	5.00	ambig_blue_25
3	52	7	0.00	1	1363	18.00	ambig_blue_25
3	53	7	34.00	1	1564	0.00	ambig_blue_25
3	54	7	0.00	1	1271	34.00	ambig_blue_25
3	55	8	0.00	1	1408	18.00	ambig_blue_50
3	56	4	0.00	0	2159	5.00	risk_red_13
3	57	3	9.50	1	2148	0.00	risk_blue_38
3	58	7	0.00	1	2141	9.50	ambig_blue_25
3	59	9	9.50	1	2922	0.00	ambig_blue_75
3	60	1	65.00	1	1371	0.00	risk_blue_13
4	1	8	65.00	1	1415	0.00	ambig_blue_50
4	2	8	18.00	1	1583	0.00	ambig_blue_50
4	3	4	0.00	1	1346	65.00	risk_red_13
4	4	9	0.00	0	2289	5.00	ambig_blue_75
4	5	1	34.00	1	1453	0.00	risk_blue_13
4	6	6	0.00	1	2090	9.50	risk_red_38
4	7	8	9.50	1	1486	0.00	ambig_blue_50
4	8	7	0.00	1	1205	18.00	ambig_blue_25
4	9	9	0.00	1	1977	9.50	ambig_blue_75
4	10	3	18.00	1	1289	0.00	risk_blue_38
4	11	6	0.00	1	732	65.00	risk_red_38
4	12	9	0.00	1	1245	34.00	ambig_blue_75
4	13	3	9.50	1	1989	0.00	risk_blue_38
4	14	2	9.50	1	812	0.00	risk_blue_25
4	15	1	18.00	1	1554	0.00	risk_blue_13
4	16	5	0.00	1	1367	34.00	risk_red_25
4	17	9	5.00	0	2276	0.00	ambig_blue_75
4	18	7	0.00	0	1696	5.00	ambig_blue_25
4	19	2	18.00	1	1280	0.00	risk_blue_25
4	20	5	0.00	1	1259	18.00	risk_red_25
4	21	6	0.00	0	1542	5.00	risk_red_38
4	22	7	9.50	1	1954	0.00	ambig_blue_25
4	23	9	65.00	1	1523	0.00	ambig_blue_75
4	24	2	65.00	1	1403	0.00	risk_blue_25
4	25	8	0.00	0	1308	5.00	ambig_blue_50
4	26	9	9.50	0	2040	0.00	ambig_blue_75
4	27	9	18.00	1	1167	0.00	ambig_blue_75
4	28	7	18.00	1	1136	0.00	ambig_blue_25
4	29	3	5.00	0	3234	0.00	risk_blue_38
4	30	5	0.00	0	2769	5.00	risk_red_25
4	31	9	0.00	1	1420	18.00	ambig_blue_75
4	32	7	0.00	1	1718	34.00	ambig_blue_25
4	33	8	34.00	1	2116	0.00	ambig_blue_50
4	34	1	9.50	0	1640	0.00	risk_blue_13
4	35	4	0.00	1	2437	18.00	risk_red_13
4	36	7	34.00	1	1561	0.00	ambig_blue_25
4	37	7	65.00	1	1351	0.00	ambig_blue_25
4	38	6	0.00	1	1344	34.00	risk_red_38
4	39	1	5.00	0	1719	0.00	risk_blue_13
4	40	9	0.00	1	1456	65.00	ambig_blue_75
4	41	4	0.00	1	1579	34.00	risk_red_13
4	42	9	34.00	1	1716	0.00	ambig_blue_75
4	43	5	0.00	1	788	65.00	risk_red_25
4	44	4	0.00	0	1432	9.50	risk_red_13
4	45	7	5.00	0	2467	0.00	ambig_blue_25
4	46	7	0.00	1	1836	9.50	ambig_blue_25
4	47	5	0.00	1	1385	9.50	risk_red_25
4	48	3	34.00	1	1907	0.00	risk_blue_38
4	49	2	5.00	0	1891	0.00	risk_blue_25
4	50	2	34.00	1	1690	0.00	risk_blue_25
4	51	8	0.00	1	2620	9.50	ambig_blue_50
4	52	7	0.00	1	1953	65.00	ambig_blue_25
4	53	3	65.00	1	833	0.00	risk_blue_38
4	54	6	0.00	1	1031	18.00	risk_red_38
4	55	8	0.00	1	979	65.00	ambig_blue_50
4	56	8	0.00	1	1418	18.00	ambig_blue_50
4	57	1	65.00	1	2216	0.00	risk_blue_13
4	58	8	5.00	0	1774	0.00	ambig_blue_50
4	59	8	0.00	1	1248	34.00	ambig_blue_50
4	60	4	0.00	0	1647	5.00	risk_red_13
6	1	7	65.00	1	1973	0.00	ambig_blue_25
6	2	6	0.00	0	2467	5.00	risk_red_38
6	3	8	5.00	0	1687	0.00	ambig_blue_50
6	4	8	65.00	1	1215	0.00	ambig_blue_50
6	5	8	0.00	1	1377	65.00	ambig_blue_50
6	6	5	0.00	1	1373	34.00	risk_red_25
6	7	1	9.50	1	1529	0.00	risk_blue_13
6	8	2	18.00	1	1009	0.00	risk_blue_25
6	9	5	0.00	1	1402	9.50	risk_red_25
6	10	9	65.00	1	986	0.00	ambig_blue_75
6	11	9	0.00	1	1599	18.00	ambig_blue_75
6	12	7	0.00	1	1028	34.00	ambig_blue_25
6	13	8	0.00	0	1758	5.00	ambig_blue_50
6	14	3	5.00	0	2088	0.00	risk_blue_38
6	15	8	0.00	1	1711	9.50	ambig_blue_50
6	16	3	65.00	1	1263	0.00	risk_blue_38
6	17	4	0.00	1	1436	18.00	risk_red_13
6	18	8	34.00	1	1346	0.00	ambig_blue_50
6	19	3	34.00	1	1101	0.00	risk_blue_38
6	20	2	5.00	0	1593	0.00	risk_blue_25
6	21	8	0.00	1	1146	18.00	ambig_blue_50
6	22	8	18.00	1	958	0.00	ambig_blue_50
6	23	4	0.00	1	1808	9.50	risk_red_13
6	24	7	5.00	0	1689	0.00	ambig_blue_25
6	25	3	18.00	1	1322	0.00	risk_blue_38
6	26	9	0.00	1	1131	34.00	ambig_blue_75
6	27	3	9.50	1	1433	0.00	risk_blue_38
6	28	9	0.00	0	1751	5.00	ambig_blue_75
6	29	7	0.00	1	1008	9.50	ambig_blue_25
6	30	7	0.00	0	2338	5.00	ambig_blue_25
6	31	8	0.00	1	1345	34.00	ambig_blue_50
6	32	5	0.00	1	1105	18.00	risk_red_25
6	33	2	9.50	1	1037	0.00	risk_blue_25
6	34	6	0.00	1	777	9.50	risk_red_38
6	35	7	9.50	1	809	0.00	ambig_blue_25
6	36	9	0.00	1	1445	9.50	ambig_blue_75
6	37	2	34.00	1	894	0.00	risk_blue_25
6	38	6	0.00	1	1360	18.00	risk_red_38
6	39	9	34.00	1	1309	0.00	ambig_blue_75
6	40	2	65.00	1	905	0.00	risk_blue_25
6	41	9	5.00	0	1327	0.00	ambig_blue_75
6	42	7	0.00	1	639	65.00	ambig_blue_25
6	43	8	9.50	1	1136	0.00	ambig_blue_50
6	44	6	0.00	1	885	34.00	risk_red_38
6	45	5	0.00	0	2582	5.00	risk_red_25
6	46	4	0.00	1	2011	65.00	risk_red_13
6	47	9	9.50	1	1200	0.00	ambig_blue_75
6	48	1	18.00	1	1041	0.00	risk_blue_13
6	49	7	18.00	1	1282	0.00	ambig_blue_25
6	50	7	34.00	1	960	0.00	ambig_blue_25
6	51	9	18.00	1	897	0.00	ambig_blue_75
6	52	1	5.00	0	1863	0.00	risk_blue_13
6	53	1	34.00	1	1068	0.00	risk_blue_13
6	54	7	0.00	1	1278	18.00	ambig_blue_25
6	55	1	65.00	1	935	0.00	risk_blue_13
6	56	5	0.00	1	1057	65.00	risk_red_25
6	57	9	0.00	1	955	65.00	ambig_blue_75
6	58	6	0.00	1	992	65.00	risk_red_38
6	59	4	0.00	0	2149	5.00	risk_red_13
6	60	4	0.00	1	2148	34.00	risk_red_13
7	1	8	9.50	1	1232	0.00	ambig_blue_50
7	2	5	0.00	0	2520	5.00	risk_red_25
7	3	9	18.00	1	1213	0.00	ambig_blue_75
7	4	3	5.00	0	2352	0.00	risk_blue_38
7	5	4	0.00	1	1035	34.00	risk_red_13
7	6	9	0.00	0	1509	5.00	ambig_blue_75
7	7	3	65.00	1	1530	0.00	risk_blue_38
7	8	7	65.00	1	1318	0.00	ambig_blue_25
7	9	1	65.00	1	900	0.00	risk_blue_13
7	10	7	34.00	1	1984	0.00	ambig_blue_25
7	11	9	9.50	1	1035	0.00	ambig_blue_75
7	12	8	0.00	0	1644	5.00	ambig_blue_50
7	13	6	0.00	0	2009	5.00	risk_red_38
7	14	5	0.00	1	1042	65.00	risk_red_25
7	15	7	0.00	1	1076	34.00	ambig_blue_25
7	16	8	0.00	1	996	9.50	ambig_blue_50
7	17	2	65.00	1	1082	0.00	risk_blue_25
7	18	7	18.00	1	1253	0.00	ambig_blue_25
7	19	6	0.00	1	722	34.00	risk_red_38
7	20	9	0.00	1	1661	65.00	ambig_blue_75
7	21	7	0.00	1	753	9.50	ambig_blue_25
7	22	3	9.50	1	1011	0.00	risk_blue_38
7	23	7	0.00	1	1641	65.00	ambig_blue_25
7	24	5	0.00	1	788	18.00	risk_red_25
7	25	5	0.00	1	593	34.00	risk_red_25
7	26	7	9.50	1	1323	0.00	ambig_blue_25
7	27	2	9.50	1	857	0.00	risk_blue_25
7	28	7	0.00	0	1855	5.00	ambig_blue_25
7	29	9	0.00	1	964	34.00	ambig_blue_75
7	30	4	0.00	1	1212	9.50	risk_red_13
7	31	8	34.00	1	1452	0.00	ambig_blue_50
7	32	4	0.00	1	1756	18.00	risk_red_13
7	33	2	34.00	1	1857	0.00	risk_blue_25
7	34	9	34.00	1	968	0.00	ambig_blue_75
7	35	7	0.00	1	873	18.00	ambig_blue_25
7	36	2	18.00	1	850	0.00	risk_blue_25
7	37	9	5.00	0	1756	0.00	ambig_blue_75
7	38	3	18.00	1	969	0.00	risk_blue_38
7	39	4	0.00	0	1620	5.00	risk_red_13
7	40	9	65.00	1	908	0.00	ambig_blue_75
7	41	1	9.50	1	1806	0.00	risk_blue_13
7	42	9	0.00	1	1156	18.00	ambig_blue_75
7	43	1	34.00	1	1170	0.00	risk_blue_13
7	44	8	5.00	0	1889	0.00	ambig_blue_50
7	45	8	65.00	1	988	0.00	ambig_blue_50
7	46	3	34.00	1	1229	0.00	risk_blue_38
7	47	9	0.00	1	1022	9.50	ambig_blue_75
7	48	7	5.00	0	1991	0.00	ambig_blue_25
7	49	8	0.00	1	1355	18.00	ambig_blue_50
7	50	2	5.00	0	2461	0.00	risk_blue_25
7	51	1	5.00	0	2456	0.00	risk_blue_13
7	52	6	0.00	1	994	65.00	risk_red_38
7	53	6	0.00	1	1068	9.50	risk_red_38
7	54	8	18.00	1	1401	0.00	ambig_blue_50
7	55	5	0.00	1	1162	9.50	risk_red_25
7	56	6	0.00	1	1230	18.00	risk_red_38
7	57	8	0.00	1	920	65.00	ambig_blue_50
7	58	4	0.00	1	854	65.00	risk_red_13
7	59	1	18.00	1	1445	0.00	risk_blue_13
7	60	8	0.00	1	835	34.00	ambig_blue_50
8	1	8	65.00	1	1804	0.00	ambig_blue_50
8	2	9	34.00	1	1169	0.00	ambig_blue_75
8	3	5	0.00	1	1121	65.00	risk_red_25
8	4	7	18.00	1	1089	0.00	ambig_blue_25
8	5	6	0.00	1	1591	18.00	risk_red_38
8	6	7	5.00	0	1915	0.00	ambig_blue_25
8	7	8	0.00	1	943	34.00	ambig_blue_50
8	8	5	0.00	1	1361	18.00	risk_red_25
8	9	4	0.00	1	1310	65.00	risk_red_13
8	10	9	0.00	1	1114	18.00	ambig_blue_75
8	11	5	0.00	0	1987	5.00	risk_red_25
8	12	2	18.00	1	1106	0.00	risk_blue_25
8	13	1	9.50	1	1326	0.00	risk_blue_13
8	14	3	34.00	1	1154	0.00	risk_blue_38
8	15	9	0.00	0	1222	5.00	ambig_blue_75
8	16	6	0.00	1	1037	65.00	risk_red_38
8	17	7	0.00	1	879	9.50	ambig_blue_25
8	18	4	0.00	0	1946	5.00	risk_red_13
8	19	3	65.00	1	1052	0.00	risk_blue_38
8	20	1	18.00	1	1097	0.00	risk_blue_13
8	21	6	0.00	1	1126	9.50	risk_red_38
8	22	1	34.00	1	1078	0.00	risk_blue_13
8	23	8	0.00	1	1011	18.00	ambig_blue_50
8	24	5	0.00	1	648	34.00	risk_red_25
8	25	7	65.00	1	955	0.00	ambig_blue_25
8	26	8	5.00	0	2154	0.00	ambig_blue_50
8	27	2	34.00	1	991	0.00	risk_blue_25
8	28	2	9.50	1	924	0.00	risk_blue_25
8	29	1	65.00	1	902	0.00	risk_blue_13
8	30	9	9.50	1	838	0.00	ambig_blue_75
8	31	4	0.00	1	1140	34.00	risk_red_13
8	32	8	0.00	0	1829	5.00	ambig_blue_50
8	33	4	0.00	1	1169	18.00	risk_red_13
8	34	2	65.00	1	1098	0.00	risk_blue_25
8	35	7	34.00	1	946	0.00	ambig_blue_25
8	36	7	9.50	1	785	0.00	ambig_blue_25
8	37	8	18.00	1	841	0.00	ambig_blue_50
8	38	4	0.00	1	1274	9.50	risk_red_13
8	39	8	9.50	1	1060	0.00	ambig_blue_50
8	40	9	0.00	1	1154	65.00	ambig_blue_75
8	41	7	0.00	1	896	34.00	ambig_blue_25
8	42	8	0.00	1	609	9.50	ambig_blue_50
8	43	8	34.00	1	1009	0.00	ambig_blue_50
8	44	7	0.00	1	934	65.00	ambig_blue_25
8	45	3	18.00	1	1094	0.00	risk_blue_38
8	46	8	0.00	1	915	65.00	ambig_blue_50
8	47	9	5.00	0	1560	0.00	ambig_blue_75
8	48	9	0.00	1	1017	34.00	ambig_blue_75
8	49	6	0.00	0	2428	5.00	risk_red_38
8	50	7	0.00	1	936	18.00	ambig_blue_25
8	51	7	0.00	0	1458	5.00	ambig_blue_25
8	52	3	9.50	1	1092	0.00	risk_blue_38
8	53	9	0.00	1	1972	9.50	ambig_blue_75
8	54	3	5.00	0	1529	0.00	risk_blue_38
8	55	5	0.00	1	1411	9.50	risk_red_25
8	56	9	18.00	1	1167	0.00	ambig_blue_75
8	57	6	0.00	1	937	34.00	risk_red_38
8	58	1	5.00	0	2377	0.00	risk_blue_13
8	59	2	5.00	0	989	0.00	risk_blue_25
8	60	9	65.00	1	836	0.00	ambig_blue_75
