# Supplementary material for: Learning about the Ellsberg Paradox reduces, but does not abolish, ambiguity aversion
Source: PLoS One. 2020 Mar 4;15(3):e0228782. doi: 10.1371/journal.pone.0228782 (PMC7055742; doi:10.1371/journal.pone.0228782)
Supplement: S1 Dataset — (ZIP) [file pone.0228782.s009.zip › S1_dataset/EF/1690.txt]

Block	Trial	BagNo	BlueValue	choice.RESP	choice.RT	RedValue	RiskAmbigLevel
2	1	9	5.00	0	5439	0.00	ambig_blue_75
2	2	9	18.00	2	0	0.00	ambig_blue_75
2	3	8	0.00	0	1942	5.00	ambig_blue_50
2	4	4	0.00	0	2313	65.00	risk_red_13
2	5	3	34.00	1	2276	0.00	risk_blue_38
2	6	3	5.00	0	2184	0.00	risk_blue_38
2	7	1	9.50	0	2136	0.00	risk_blue_13
2	8	4	0.00	0	1690	34.00	risk_red_13
2	9	2	34.00	0	1751	0.00	risk_blue_25
2	10	8	0.00	0	1433	34.00	ambig_blue_50
2	11	1	5.00	0	1656	0.00	risk_blue_13
2	12	5	0.00	1	1102	9.50	risk_red_25
2	13	2	9.50	0	1505	0.00	risk_blue_25
2	14	9	0.00	0	1181	5.00	ambig_blue_75
2	15	9	65.00	0	1598	0.00	ambig_blue_75
2	16	6	0.00	0	1991	5.00	risk_red_38
2	17	7	0.00	0	1439	5.00	ambig_blue_25
2	18	2	65.00	0	1421	0.00	risk_blue_25
2	19	3	9.50	1	1980	0.00	risk_blue_38
2	20	9	0.00	0	1197	18.00	ambig_blue_75
2	21	1	18.00	1	2374	0.00	risk_blue_13
2	22	8	5.00	0	1358	0.00	ambig_blue_50
2	23	9	9.50	0	1968	0.00	ambig_blue_75
2	24	7	34.00	1	2017	0.00	ambig_blue_25
2	25	8	18.00	0	1848	0.00	ambig_blue_50
2	26	7	0.00	0	1926	9.50	ambig_blue_25
2	27	3	18.00	1	1625	0.00	risk_blue_38
2	28	5	0.00	0	1664	65.00	risk_red_25
2	29	5	0.00	0	1550	34.00	risk_red_25
2	30	8	0.00	0	1640	18.00	ambig_blue_50
2	31	7	0.00	0	1350	34.00	ambig_blue_25
2	32	2	18.00	0	1985	0.00	risk_blue_25
2	33	1	65.00	1	2377	0.00	risk_blue_13
2	34	8	34.00	1	1833	0.00	ambig_blue_50
2	35	4	0.00	0	1424	9.50	risk_red_13
2	36	6	0.00	0	1351	18.00	risk_red_38
2	37	5	0.00	0	1265	18.00	risk_red_25
2	38	8	9.50	1	2103	0.00	ambig_blue_50
2	39	9	0.00	0	1107	9.50	ambig_blue_75
2	40	7	5.00	1	2247	0.00	ambig_blue_25
2	41	8	0.00	0	1269	65.00	ambig_blue_50
2	42	5	0.00	0	1202	5.00	risk_red_25
2	43	1	34.00	0	1154	0.00	risk_blue_13
2	44	7	65.00	1	1492	0.00	ambig_blue_25
2	45	7	0.00	0	1297	18.00	ambig_blue_25
2	46	9	34.00	0	1677	0.00	ambig_blue_75
2	47	9	0.00	0	1338	65.00	ambig_blue_75
2	48	9	0.00	0	980	34.00	ambig_blue_75
2	49	7	0.00	0	1102	65.00	ambig_blue_25
2	50	4	0.00	0	1218	18.00	risk_red_13
2	51	7	9.50	1	1825	0.00	ambig_blue_25
2	52	2	5.00	0	1960	0.00	risk_blue_25
2	53	6	0.00	0	1041	65.00	risk_red_38
2	54	7	18.00	1	1240	0.00	ambig_blue_25
2	55	3	65.00	1	2023	0.00	risk_blue_38
2	56	4	0.00	0	1214	5.00	risk_red_13
2	57	6	0.00	0	1318	34.00	risk_red_38
2	58	8	65.00	1	2025	0.00	ambig_blue_50
2	59	6	0.00	0	1152	9.50	risk_red_38
2	60	8	0.00	0	1578	9.50	ambig_blue_50
3	1	8	5.00	0	2122	0.00	ambig_blue_50
3	2	4	0.00	0	1429	18.00	risk_red_13
3	3	3	5.00	0	1740	0.00	risk_blue_38
3	4	3	9.50	1	3286	0.00	risk_blue_38
3	5	4	0.00	0	1409	9.50	risk_red_13
3	6	4	0.00	0	1729	5.00	risk_red_13
3	7	1	9.50	0	940	0.00	risk_blue_13
3	8	8	18.00	0	3319	0.00	ambig_blue_50
3	9	2	18.00	0	1249	0.00	risk_blue_25
3	10	6	0.00	0	1368	9.50	risk_red_38
3	11	2	9.50	0	1377	0.00	risk_blue_25
3	12	8	65.00	1	1922	0.00	ambig_blue_50
3	13	9	65.00	0	2509	0.00	ambig_blue_75
3	14	4	0.00	0	1256	34.00	risk_red_13
3	15	3	65.00	1	1174	0.00	risk_blue_38
3	16	7	65.00	1	1318	0.00	ambig_blue_25
3	17	9	0.00	0	1178	65.00	ambig_blue_75
3	18	9	5.00	0	1515	0.00	ambig_blue_75
3	19	8	0.00	0	1199	65.00	ambig_blue_50
3	20	9	0.00	0	800	9.50	ambig_blue_75
3	21	8	9.50	0	2465	0.00	ambig_blue_50
3	22	5	0.00	0	1062	65.00	risk_red_25
3	23	1	65.00	0	1852	0.00	risk_blue_13
3	24	9	18.00	0	2049	0.00	ambig_blue_75
3	25	7	0.00	0	1879	65.00	ambig_blue_25
3	26	9	34.00	0	1964	0.00	ambig_blue_75
3	27	8	0.00	0	1390	18.00	ambig_blue_50
3	28	7	0.00	0	1222	5.00	ambig_blue_25
3	29	7	34.00	1	1653	0.00	ambig_blue_25
3	30	5	0.00	0	1251	18.00	risk_red_25
3	31	2	5.00	0	1545	0.00	risk_blue_25
3	32	2	34.00	0	1948	0.00	risk_blue_25
3	33	1	34.00	0	1758	0.00	risk_blue_13
3	34	1	5.00	0	1551	0.00	risk_blue_13
3	35	7	0.00	0	977	9.50	ambig_blue_25
3	36	7	0.00	0	1099	18.00	ambig_blue_25
3	37	9	9.50	0	1311	0.00	ambig_blue_75
3	38	7	0.00	0	1259	34.00	ambig_blue_25
3	39	9	0.00	0	1194	34.00	ambig_blue_75
3	40	5	0.00	0	1306	9.50	risk_red_25
3	41	6	0.00	0	1406	18.00	risk_red_38
3	42	4	0.00	0	1230	65.00	risk_red_13
3	43	1	18.00	0	1494	0.00	risk_blue_13
3	44	3	18.00	0	2178	0.00	risk_blue_38
3	45	2	65.00	1	2667	0.00	risk_blue_25
3	46	6	0.00	0	991	65.00	risk_red_38
3	47	7	5.00	0	1672	0.00	ambig_blue_25
3	48	6	0.00	0	853	5.00	risk_red_38
3	49	5	0.00	0	868	34.00	risk_red_25
3	50	9	0.00	0	1001	5.00	ambig_blue_75
3	51	3	34.00	0	2482	0.00	risk_blue_38
3	52	6	0.00	0	1093	34.00	risk_red_38
3	53	9	0.00	0	922	18.00	ambig_blue_75
3	54	8	0.00	0	813	34.00	ambig_blue_50
3	55	5	0.00	0	686	5.00	risk_red_25
3	56	7	18.00	1	2075	0.00	ambig_blue_25
3	57	8	0.00	0	1448	9.50	ambig_blue_50
3	58	7	9.50	1	1558	0.00	ambig_blue_25
3	59	8	0.00	0	1384	5.00	ambig_blue_50
3	60	8	34.00	0	1121	0.00	ambig_blue_50
4	1	6	0.00	0	2708	18.00	risk_red_38
4	2	3	5.00	0	1503	0.00	risk_blue_38
4	3	3	65.00	1	1450	0.00	risk_blue_38
4	4	8	0.00	0	865	34.00	ambig_blue_50
4	5	8	34.00	0	1831	0.00	ambig_blue_50
4	6	3	9.50	1	1814	0.00	risk_blue_38
4	7	5	0.00	0	1294	65.00	risk_red_25
4	8	9	0.00	0	818	34.00	ambig_blue_75
4	9	9	34.00	0	1394	0.00	ambig_blue_75
4	10	9	18.00	0	1403	0.00	ambig_blue_75
4	11	9	65.00	0	2171	0.00	ambig_blue_75
4	12	2	9.50	0	2458	0.00	risk_blue_25
4	13	8	65.00	1	2271	0.00	ambig_blue_50
4	14	9	0.00	0	836	18.00	ambig_blue_75
4	15	8	0.00	0	971	18.00	ambig_blue_50
4	16	9	9.50	0	1060	0.00	ambig_blue_75
4	17	4	0.00	0	1202	9.50	risk_red_13
4	18	6	0.00	0	955	5.00	risk_red_38
4	19	7	18.00	1	2485	0.00	ambig_blue_25
4	20	8	0.00	0	1304	65.00	ambig_blue_50
4	21	2	5.00	0	1404	0.00	risk_blue_25
4	22	6	0.00	0	1252	65.00	risk_red_38
4	23	8	9.50	0	1418	0.00	ambig_blue_50
4	24	3	18.00	0	1842	0.00	risk_blue_38
4	25	1	65.00	0	1136	0.00	risk_blue_13
4	26	8	0.00	0	1347	5.00	ambig_blue_50
4	27	7	65.00	1	1629	0.00	ambig_blue_25
4	28	7	0.00	0	932	65.00	ambig_blue_25
4	29	7	0.00	0	1872	34.00	ambig_blue_25
4	30	4	0.00	0	1261	18.00	risk_red_13
4	31	7	34.00	1	2227	0.00	ambig_blue_25
4	32	6	0.00	0	1025	9.50	risk_red_38
4	33	7	5.00	0	2273	0.00	ambig_blue_25
4	34	2	34.00	0	1149	0.00	risk_blue_25
4	35	5	0.00	0	752	9.50	risk_red_25
4	36	7	0.00	0	690	9.50	ambig_blue_25
4	37	7	0.00	0	2544	18.00	ambig_blue_25
4	38	4	0.00	0	1009	34.00	risk_red_13
4	39	1	18.00	0	1521	0.00	risk_blue_13
4	40	9	5.00	0	1405	0.00	ambig_blue_75
4	41	9	0.00	0	1916	65.00	ambig_blue_75
4	42	3	34.00	1	2400	0.00	risk_blue_38
4	43	4	0.00	0	1208	65.00	risk_red_13
4	44	7	9.50	1	1880	0.00	ambig_blue_25
4	45	1	9.50	0	1324	0.00	risk_blue_13
4	46	5	0.00	0	1136	5.00	risk_red_25
4	47	1	5.00	0	1603	0.00	risk_blue_13
4	48	8	0.00	0	1010	9.50	ambig_blue_50
4	49	5	0.00	0	994	34.00	risk_red_25
4	50	2	65.00	0	3786	0.00	risk_blue_25
4	51	8	18.00	0	2121	0.00	ambig_blue_50
4	52	4	0.00	0	843	5.00	risk_red_13
4	53	1	34.00	0	1210	0.00	risk_blue_13
4	54	8	5.00	0	955	0.00	ambig_blue_50
4	55	5	0.00	0	869	18.00	risk_red_25
4	56	7	0.00	0	1155	5.00	ambig_blue_25
4	57	9	0.00	0	1381	5.00	ambig_blue_75
4	58	6	0.00	0	2078	34.00	risk_red_38
4	59	9	0.00	0	1003	9.50	ambig_blue_75
4	60	2	18.00	0	1667	0.00	risk_blue_25
6	1	7	0.00	0	3249	18.00	ambig_blue_25
6	2	5	0.00	0	1758	18.00	risk_red_25
6	3	8	0.00	0	1551	9.50	ambig_blue_50
6	4	5	0.00	0	1441	9.50	risk_red_25
6	5	3	18.00	0	4095	0.00	risk_blue_38
6	6	7	34.00	1	1681	0.00	ambig_blue_25
6	7	4	0.00	0	910	65.00	risk_red_13
6	8	7	18.00	1	1507	0.00	ambig_blue_25
6	9	1	9.50	0	1415	0.00	risk_blue_13
6	10	9	5.00	0	1622	0.00	ambig_blue_75
6	11	4	0.00	0	917	34.00	risk_red_13
6	12	3	65.00	1	1977	0.00	risk_blue_38
6	13	8	34.00	0	2610	0.00	ambig_blue_50
6	14	5	0.00	0	1104	34.00	risk_red_25
6	15	7	0.00	0	1165	34.00	ambig_blue_25
6	16	7	0.00	0	663	9.50	ambig_blue_25
6	17	7	0.00	0	917	5.00	ambig_blue_25
6	18	8	5.00	0	1001	0.00	ambig_blue_50
6	19	8	9.50	0	1489	0.00	ambig_blue_50
6	20	6	0.00	0	1014	34.00	risk_red_38
6	21	9	0.00	0	1118	9.50	ambig_blue_75
6	22	3	34.00	0	1337	0.00	risk_blue_38
6	23	5	0.00	0	1036	5.00	risk_red_25
6	24	8	0.00	0	627	34.00	ambig_blue_50
6	25	9	18.00	0	1619	0.00	ambig_blue_75
6	26	9	0.00	0	714	5.00	ambig_blue_75
6	27	2	65.00	0	2007	0.00	risk_blue_25
6	28	9	9.50	0	942	0.00	ambig_blue_75
6	29	7	0.00	0	1033	65.00	ambig_blue_25
6	30	6	0.00	0	712	18.00	risk_red_38
6	31	8	0.00	0	909	18.00	ambig_blue_50
6	32	2	18.00	0	1209	0.00	risk_blue_25
6	33	1	5.00	0	585	0.00	risk_blue_13
6	34	4	0.00	0	1155	5.00	risk_red_13
6	35	9	0.00	0	621	65.00	ambig_blue_75
6	36	9	0.00	0	581	18.00	ambig_blue_75
6	37	2	9.50	0	1183	0.00	risk_blue_25
6	38	2	5.00	0	616	0.00	risk_blue_25
6	39	9	0.00	0	657	34.00	ambig_blue_75
6	40	8	18.00	0	1232	0.00	ambig_blue_50
6	41	4	0.00	0	903	9.50	risk_red_13
6	42	6	0.00	0	1107	5.00	risk_red_38
6	43	1	65.00	0	880	0.00	risk_blue_13
6	44	7	65.00	1	1269	0.00	ambig_blue_25
6	45	8	0.00	0	2339	65.00	ambig_blue_50
6	46	4	0.00	0	756	18.00	risk_red_13
6	47	9	34.00	0	1399	0.00	ambig_blue_75
6	48	8	65.00	0	2471	0.00	ambig_blue_50
6	49	8	0.00	0	779	5.00	ambig_blue_50
6	50	5	0.00	0	797	65.00	risk_red_25
6	51	1	34.00	0	1238	0.00	risk_blue_13
6	52	3	5.00	0	629	0.00	risk_blue_38
6	53	2	34.00	0	868	0.00	risk_blue_25
6	54	7	9.50	1	4322	0.00	ambig_blue_25
6	55	6	0.00	0	739	9.50	risk_red_38
6	56	1	18.00	0	1430	0.00	risk_blue_13
6	57	7	5.00	0	1077	0.00	ambig_blue_25
6	58	3	9.50	0	1090	0.00	risk_blue_38
6	59	9	65.00	0	1807	0.00	ambig_blue_75
6	60	6	0.00	0	807	65.00	risk_red_38
7	1	9	5.00	0	1422	0.00	ambig_blue_75
7	2	6	0.00	0	837	34.00	risk_red_38
7	3	9	0.00	0	588	34.00	ambig_blue_75
7	4	1	18.00	0	789	0.00	risk_blue_13
7	5	4	0.00	0	550	18.00	risk_red_13
7	6	7	5.00	0	577	0.00	ambig_blue_25
7	7	8	34.00	0	1099	0.00	ambig_blue_50
7	8	5	0.00	0	928	18.00	risk_red_25
7	9	9	18.00	0	852	0.00	ambig_blue_75
7	10	5	0.00	0	1026	5.00	risk_red_25
7	11	8	65.00	0	1066	0.00	ambig_blue_50
7	12	7	0.00	0	960	18.00	ambig_blue_25
7	13	8	5.00	0	1130	0.00	ambig_blue_50
7	14	2	18.00	0	1214	0.00	risk_blue_25
7	15	4	0.00	0	790	5.00	risk_red_13
7	16	8	18.00	0	1103	0.00	ambig_blue_50
7	17	2	5.00	0	1075	0.00	risk_blue_25
7	18	4	0.00	0	905	34.00	risk_red_13
7	19	7	0.00	0	1485	9.50	ambig_blue_25
7	20	3	65.00	0	1113	0.00	risk_blue_38
7	21	4	0.00	0	1142	9.50	risk_red_13
7	22	7	0.00	0	936	34.00	ambig_blue_25
7	23	9	0.00	0	835	65.00	ambig_blue_75
7	24	1	9.50	0	890	0.00	risk_blue_13
7	25	9	9.50	0	856	0.00	ambig_blue_75
7	26	2	34.00	0	1070	0.00	risk_blue_25
7	27	1	65.00	0	931	0.00	risk_blue_13
7	28	2	65.00	0	1551	0.00	risk_blue_25
7	29	6	0.00	0	866	18.00	risk_red_38
7	30	4	0.00	0	1512	65.00	risk_red_13
7	31	8	0.00	0	1004	5.00	ambig_blue_50
7	32	7	0.00	0	931	5.00	ambig_blue_25
7	33	3	34.00	0	903	0.00	risk_blue_38
7	34	9	65.00	0	891	0.00	ambig_blue_75
7	35	6	0.00	0	1024	5.00	risk_red_38
7	36	8	0.00	0	1072	65.00	ambig_blue_50
7	37	6	0.00	0	989	65.00	risk_red_38
7	38	1	34.00	0	966	0.00	risk_blue_13
7	39	3	5.00	0	1369	0.00	risk_blue_38
7	40	7	18.00	1	3386	0.00	ambig_blue_25
7	41	9	0.00	0	777	18.00	ambig_blue_75
7	42	8	0.00	0	914	34.00	ambig_blue_50
7	43	3	18.00	0	1359	0.00	risk_blue_38
7	44	2	9.50	0	2681	0.00	risk_blue_25
7	45	8	0.00	0	701	18.00	ambig_blue_50
7	46	8	0.00	0	681	9.50	ambig_blue_50
7	47	7	34.00	1	1279	0.00	ambig_blue_25
7	48	7	9.50	1	1533	0.00	ambig_blue_25
7	49	5	0.00	0	1160	9.50	risk_red_25
7	50	7	0.00	0	818	65.00	ambig_blue_25
7	51	9	0.00	0	762	5.00	ambig_blue_75
7	52	8	9.50	0	924	0.00	ambig_blue_50
7	53	6	0.00	0	936	9.50	risk_red_38
7	54	5	0.00	0	1195	34.00	risk_red_25
7	55	9	0.00	0	564	9.50	ambig_blue_75
7	56	7	65.00	1	1086	0.00	ambig_blue_25
7	57	3	9.50	1	2931	0.00	risk_blue_38
7	58	9	34.00	0	781	0.00	ambig_blue_75
7	59	5	0.00	0	959	65.00	risk_red_25
7	60	1	5.00	0	729	0.00	risk_blue_13
8	1	9	18.00	0	847	0.00	ambig_blue_75
8	2	7	34.00	1	1958	0.00	ambig_blue_25
8	3	3	65.00	1	1960	0.00	risk_blue_38
8	4	4	0.00	0	1337	18.00	risk_red_13
8	5	1	65.00	0	940	0.00	risk_blue_13
8	6	9	0.00	0	647	65.00	ambig_blue_75
8	7	8	0.00	0	814	65.00	ambig_blue_50
8	8	9	0.00	0	863	5.00	ambig_blue_75
8	9	8	0.00	0	1221	9.50	ambig_blue_50
8	10	7	0.00	0	788	5.00	ambig_blue_25
8	11	9	9.50	0	933	0.00	ambig_blue_75
8	12	5	0.00	0	616	9.50	risk_red_25
8	13	1	34.00	0	929	0.00	risk_blue_13
8	14	5	0.00	0	1005	34.00	risk_red_25
8	15	2	65.00	0	925	0.00	risk_blue_25
8	16	7	9.50	1	1713	0.00	ambig_blue_25
8	17	6	0.00	0	1044	65.00	risk_red_38
8	18	7	0.00	0	667	34.00	ambig_blue_25
8	19	9	5.00	0	897	0.00	ambig_blue_75
8	20	2	9.50	0	1102	0.00	risk_blue_25
8	21	8	9.50	0	730	0.00	ambig_blue_50
8	22	4	0.00	0	1014	34.00	risk_red_13
8	23	2	18.00	0	1230	0.00	risk_blue_25
8	24	4	0.00	0	782	9.50	risk_red_13
8	25	1	9.50	0	1152	0.00	risk_blue_13
8	26	7	65.00	1	962	0.00	ambig_blue_25
8	27	8	5.00	0	1268	0.00	ambig_blue_50
8	28	4	0.00	0	897	5.00	risk_red_13
8	29	2	34.00	0	950	0.00	risk_blue_25
8	30	6	0.00	0	921	34.00	risk_red_38
8	31	8	34.00	0	964	0.00	ambig_blue_50
8	32	8	0.00	0	871	34.00	ambig_blue_50
8	33	6	0.00	0	853	18.00	risk_red_38
8	34	9	65.00	0	1059	0.00	ambig_blue_75
8	35	3	9.50	1	1825	0.00	risk_blue_38
8	36	1	18.00	0	976	0.00	risk_blue_13
8	37	3	5.00	0	1818	0.00	risk_blue_38
8	38	7	18.00	1	1857	0.00	ambig_blue_25
8	39	8	0.00	0	727	18.00	ambig_blue_50
8	40	3	34.00	1	1530	0.00	risk_blue_38
8	41	9	0.00	0	918	34.00	ambig_blue_75
8	42	3	18.00	1	1713	0.00	risk_blue_38
8	43	5	0.00	0	2661	5.00	risk_red_25
8	44	8	0.00	0	1370	5.00	ambig_blue_50
8	45	9	0.00	0	731	9.50	ambig_blue_75
8	46	8	65.00	0	903	0.00	ambig_blue_50
8	47	6	0.00	0	755	5.00	risk_red_38
8	48	2	5.00	0	990	0.00	risk_blue_25
8	49	1	5.00	0	639	0.00	risk_blue_13
8	50	8	18.00	0	686	0.00	ambig_blue_50
8	51	9	0.00	0	611	18.00	ambig_blue_75
8	52	7	0.00	0	948	9.50	ambig_blue_25
8	53	7	5.00	0	1966	0.00	ambig_blue_25
8	54	7	0.00	0	3303	18.00	ambig_blue_25
8	55	4	0.00	0	745	65.00	risk_red_13
8	56	6	0.00	0	1076	9.50	risk_red_38
8	57	5	0.00	0	1018	18.00	risk_red_25
8	58	7	0.00	0	730	65.00	ambig_blue_25
8	59	5	0.00	0	773	65.00	risk_red_25
8	60	9	34.00	0	695	0.00	ambig_blue_75
