# Supplementary material for: Learning about the Ellsberg Paradox reduces, but does not abolish, ambiguity aversion
Source: PLoS One. 2020 Mar 4;15(3):e0228782. doi: 10.1371/journal.pone.0228782 (PMC7055742; doi:10.1371/journal.pone.0228782)
Supplement: S1 Dataset — (ZIP) [file pone.0228782.s009.zip › S1_dataset/EF/1694.txt]

Block	Trial	BagNo	BlueValue	choice.RESP	choice.RT	RedValue	RiskAmbigLevel
2	1	7	9.50	1	4865	0.00	ambig_blue_25
2	2	8	0.00	2	0	65.00	ambig_blue_50
2	3	1	18.00	0	4486	0.00	risk_blue_13
2	4	2	65.00	0	3601	0.00	risk_blue_25
2	5	8	34.00	0	4489	0.00	ambig_blue_50
2	6	2	18.00	1	4114	0.00	risk_blue_25
2	7	9	0.00	1	5577	18.00	ambig_blue_75
2	8	6	0.00	1	5786	9.50	risk_red_38
2	9	7	0.00	0	4913	5.00	ambig_blue_25
2	10	6	0.00	0	4452	5.00	risk_red_38
2	11	2	34.00	0	4374	0.00	risk_blue_25
2	12	3	65.00	1	3116	0.00	risk_blue_38
2	13	3	18.00	0	5962	0.00	risk_blue_38
2	14	7	0.00	0	3365	34.00	ambig_blue_25
2	15	9	65.00	2	0	0.00	ambig_blue_75
2	16	1	9.50	0	3696	0.00	risk_blue_13
2	17	8	0.00	1	3377	18.00	ambig_blue_50
2	18	7	34.00	0	2763	0.00	ambig_blue_25
2	19	8	65.00	1	2701	0.00	ambig_blue_50
2	20	5	0.00	0	3798	18.00	risk_red_25
2	21	5	0.00	1	3135	34.00	risk_red_25
2	22	4	0.00	0	4459	65.00	risk_red_13
2	23	3	34.00	1	2091	0.00	risk_blue_38
2	24	3	5.00	1	2619	0.00	risk_blue_38
2	25	4	0.00	0	5064	34.00	risk_red_13
2	26	9	0.00	0	4360	9.50	ambig_blue_75
2	27	4	0.00	1	3527	9.50	risk_red_13
2	28	4	0.00	0	3381	18.00	risk_red_13
2	29	5	0.00	0	4328	9.50	risk_red_25
2	30	1	34.00	0	2932	0.00	risk_blue_13
2	31	8	0.00	0	2114	5.00	ambig_blue_50
2	32	8	0.00	1	3199	34.00	ambig_blue_50
2	33	7	18.00	0	1736	0.00	ambig_blue_25
2	34	9	0.00	1	1580	65.00	ambig_blue_75
2	35	1	5.00	1	3243	0.00	risk_blue_13
2	36	8	18.00	1	3774	0.00	ambig_blue_50
2	37	8	9.50	0	1371	0.00	ambig_blue_50
2	38	3	9.50	0	3835	0.00	risk_blue_38
2	39	9	0.00	1	1322	5.00	ambig_blue_75
2	40	5	0.00	0	2593	65.00	risk_red_25
2	41	9	18.00	2	0	0.00	ambig_blue_75
2	42	1	65.00	1	2151	0.00	risk_blue_13
2	43	5	0.00	0	3496	5.00	risk_red_25
2	44	7	65.00	1	1793	0.00	ambig_blue_25
2	45	6	0.00	0	1945	34.00	risk_red_38
2	46	7	0.00	1	4768	9.50	ambig_blue_25
2	47	9	5.00	1	5357	0.00	ambig_blue_75
2	48	6	0.00	0	1433	18.00	risk_red_38
2	49	2	5.00	1	1843	0.00	risk_blue_25
2	50	4	0.00	0	3220	5.00	risk_red_13
2	51	7	0.00	1	1406	65.00	ambig_blue_25
2	52	9	9.50	0	5770	0.00	ambig_blue_75
2	53	9	0.00	1	1324	34.00	ambig_blue_75
2	54	7	0.00	0	1523	18.00	ambig_blue_25
2	55	2	9.50	0	2282	0.00	risk_blue_25
2	56	8	5.00	1	1404	0.00	ambig_blue_50
2	57	6	0.00	1	1414	65.00	risk_red_38
2	58	9	34.00	1	3999	0.00	ambig_blue_75
2	59	7	5.00	0	3213	0.00	ambig_blue_25
2	60	8	0.00	0	3026	9.50	ambig_blue_50
3	1	6	0.00	1	1785	18.00	risk_red_38
3	2	3	65.00	1	1046	0.00	risk_blue_38
3	3	2	34.00	1	1424	0.00	risk_blue_25
3	4	5	0.00	1	1100	34.00	risk_red_25
3	5	3	34.00	1	2161	0.00	risk_blue_38
3	6	8	0.00	1	1805	34.00	ambig_blue_50
3	7	1	34.00	1	2347	0.00	risk_blue_13
3	8	6	0.00	1	1147	65.00	risk_red_38
3	9	9	0.00	1	3789	18.00	ambig_blue_75
3	10	5	0.00	1	1016	65.00	risk_red_25
3	11	9	0.00	1	2860	34.00	ambig_blue_75
3	12	7	5.00	0	4485	0.00	ambig_blue_25
3	13	3	9.50	1	2144	0.00	risk_blue_38
3	14	9	65.00	1	1762	0.00	ambig_blue_75
3	15	6	0.00	1	1158	34.00	risk_red_38
3	16	2	9.50	0	4744	0.00	risk_blue_25
3	17	9	0.00	0	1535	5.00	ambig_blue_75
3	18	9	0.00	0	3895	9.50	ambig_blue_75
3	19	1	9.50	0	4066	0.00	risk_blue_13
3	20	1	65.00	1	1010	0.00	risk_blue_13
3	21	7	65.00	1	1430	0.00	ambig_blue_25
3	22	6	0.00	0	2364	9.50	risk_red_38
3	23	7	0.00	1	1513	34.00	ambig_blue_25
3	24	7	0.00	0	1554	5.00	ambig_blue_25
3	25	7	9.50	1	3053	0.00	ambig_blue_25
3	26	8	18.00	1	2560	0.00	ambig_blue_50
3	27	5	0.00	0	1515	5.00	risk_red_25
3	28	8	9.50	0	2621	0.00	ambig_blue_50
3	29	8	0.00	0	2928	5.00	ambig_blue_50
3	30	8	0.00	1	2669	9.50	ambig_blue_50
3	31	4	0.00	1	3462	65.00	risk_red_13
3	32	8	0.00	1	1204	18.00	ambig_blue_50
3	33	2	5.00	0	2825	0.00	risk_blue_25
3	34	8	65.00	1	1418	0.00	ambig_blue_50
3	35	4	0.00	0	1735	5.00	risk_red_13
3	36	4	0.00	1	3659	18.00	risk_red_13
3	37	8	0.00	1	1231	65.00	ambig_blue_50
3	38	2	18.00	1	4783	0.00	risk_blue_25
3	39	9	0.00	1	1672	65.00	ambig_blue_75
3	40	7	0.00	1	1049	65.00	ambig_blue_25
3	41	7	0.00	1	1605	18.00	ambig_blue_25
3	42	4	0.00	1	2209	34.00	risk_red_13
3	43	5	0.00	1	2070	18.00	risk_red_25
3	44	8	5.00	0	1799	0.00	ambig_blue_50
3	45	9	5.00	0	1553	0.00	ambig_blue_75
3	46	5	0.00	1	2923	9.50	risk_red_25
3	47	3	5.00	0	3607	0.00	risk_blue_38
3	48	1	5.00	0	1465	0.00	risk_blue_13
3	49	7	0.00	1	2675	9.50	ambig_blue_25
3	50	2	65.00	1	1451	0.00	risk_blue_25
3	51	3	18.00	1	2223	0.00	risk_blue_38
3	52	4	0.00	0	2876	9.50	risk_red_13
3	53	9	18.00	1	3861	0.00	ambig_blue_75
3	54	1	18.00	0	3625	0.00	risk_blue_13
3	55	7	18.00	1	4499	0.00	ambig_blue_25
3	56	8	34.00	1	2073	0.00	ambig_blue_50
3	57	7	34.00	1	3814	0.00	ambig_blue_25
3	58	9	34.00	1	1482	0.00	ambig_blue_75
3	59	6	0.00	0	2930	5.00	risk_red_38
3	60	9	9.50	1	2605	0.00	ambig_blue_75
4	1	7	0.00	1	1975	65.00	ambig_blue_25
4	2	5	0.00	0	4913	9.50	risk_red_25
4	3	1	65.00	1	4389	0.00	risk_blue_13
4	4	4	0.00	1	1508	65.00	risk_red_13
4	5	9	9.50	1	2073	0.00	ambig_blue_75
4	6	7	18.00	1	1770	0.00	ambig_blue_25
4	7	7	0.00	1	1627	34.00	ambig_blue_25
4	8	6	0.00	1	4099	18.00	risk_red_38
4	9	7	5.00	0	2644	0.00	ambig_blue_25
4	10	5	0.00	1	1607	65.00	risk_red_25
4	11	2	65.00	1	1068	0.00	risk_blue_25
4	12	9	0.00	0	3591	5.00	ambig_blue_75
4	13	4	0.00	1	2341	34.00	risk_red_13
4	14	1	5.00	0	1486	0.00	risk_blue_13
4	15	4	0.00	0	1687	5.00	risk_red_13
4	16	6	0.00	1	1096	65.00	risk_red_38
4	17	7	9.50	1	1667	0.00	ambig_blue_25
4	18	8	0.00	1	1326	18.00	ambig_blue_50
4	19	2	9.50	1	2251	0.00	risk_blue_25
4	20	9	0.00	1	1662	65.00	ambig_blue_75
4	21	2	18.00	1	5128	0.00	risk_blue_25
4	22	6	0.00	1	3585	9.50	risk_red_38
4	23	9	65.00	1	5443	0.00	ambig_blue_75
4	24	4	0.00	1	3093	18.00	risk_red_13
4	25	9	34.00	1	2442	0.00	ambig_blue_75
4	26	3	65.00	1	1611	0.00	risk_blue_38
4	27	7	0.00	0	1682	5.00	ambig_blue_25
4	28	6	0.00	1	1976	34.00	risk_red_38
4	29	5	0.00	1	1331	18.00	risk_red_25
4	30	7	0.00	1	1384	18.00	ambig_blue_25
4	31	9	0.00	1	1619	34.00	ambig_blue_75
4	32	8	9.50	1	3112	0.00	ambig_blue_50
4	33	7	65.00	1	1565	0.00	ambig_blue_25
4	34	8	65.00	1	1280	0.00	ambig_blue_50
4	35	8	0.00	1	1230	65.00	ambig_blue_50
4	36	2	5.00	0	2539	0.00	risk_blue_25
4	37	1	34.00	1	3622	0.00	risk_blue_13
4	38	8	5.00	0	1336	0.00	ambig_blue_50
4	39	5	0.00	1	1451	34.00	risk_red_25
4	40	7	0.00	1	3009	9.50	ambig_blue_25
4	41	7	34.00	1	1257	0.00	ambig_blue_25
4	42	5	0.00	0	1160	5.00	risk_red_25
4	43	3	5.00	0	1568	0.00	risk_blue_38
4	44	8	0.00	1	3126	9.50	ambig_blue_50
4	45	1	9.50	1	1224	0.00	risk_blue_13
4	46	8	0.00	0	1353	5.00	ambig_blue_50
4	47	9	5.00	0	1248	0.00	ambig_blue_75
4	48	3	9.50	1	1155	0.00	risk_blue_38
4	49	9	0.00	1	1254	9.50	ambig_blue_75
4	50	3	18.00	1	1614	0.00	risk_blue_38
4	51	8	18.00	1	1351	0.00	ambig_blue_50
4	52	3	34.00	1	938	0.00	risk_blue_38
4	53	1	18.00	1	3420	0.00	risk_blue_13
4	54	9	18.00	1	1180	0.00	ambig_blue_75
4	55	2	34.00	1	1015	0.00	risk_blue_25
4	56	8	0.00	1	1187	34.00	ambig_blue_50
4	57	9	0.00	1	1727	18.00	ambig_blue_75
4	58	4	0.00	0	2522	9.50	risk_red_13
4	59	8	34.00	1	1213	0.00	ambig_blue_50
4	60	6	0.00	0	1571	5.00	risk_red_38
6	1	8	0.00	0	2758	5.00	ambig_blue_50
6	2	9	5.00	0	2429	0.00	ambig_blue_75
6	3	4	0.00	1	2573	34.00	risk_red_13
6	4	7	34.00	1	1853	0.00	ambig_blue_25
6	5	8	18.00	1	2056	0.00	ambig_blue_50
6	6	1	9.50	0	1859	0.00	risk_blue_13
6	7	7	65.00	1	1238	0.00	ambig_blue_25
6	8	5	0.00	1	2314	18.00	risk_red_25
6	9	9	0.00	0	1794	5.00	ambig_blue_75
6	10	5	0.00	1	900	34.00	risk_red_25
6	11	9	18.00	1	1383	0.00	ambig_blue_75
6	12	7	0.00	0	1198	5.00	ambig_blue_25
6	13	9	0.00	1	1510	18.00	ambig_blue_75
6	14	1	5.00	0	1210	0.00	risk_blue_13
6	15	7	0.00	1	1133	9.50	ambig_blue_25
6	16	8	65.00	1	958	0.00	ambig_blue_50
6	17	6	0.00	1	2836	18.00	risk_red_38
6	18	2	5.00	0	1047	0.00	risk_blue_25
6	19	2	18.00	1	1143	0.00	risk_blue_25
6	20	5	0.00	1	1028	65.00	risk_red_25
6	21	9	0.00	1	1100	34.00	ambig_blue_75
6	22	6	0.00	1	1044	65.00	risk_red_38
6	23	1	18.00	1	3676	0.00	risk_blue_13
6	24	2	9.50	1	1561	0.00	risk_blue_25
6	25	1	34.00	1	4100	0.00	risk_blue_13
6	26	8	0.00	1	1217	34.00	ambig_blue_50
6	27	7	18.00	1	1323	0.00	ambig_blue_25
6	28	9	34.00	1	1147	0.00	ambig_blue_75
6	29	9	9.50	1	1464	0.00	ambig_blue_75
6	30	6	0.00	1	920	34.00	risk_red_38
6	31	8	0.00	1	1173	65.00	ambig_blue_50
6	32	9	65.00	1	1122	0.00	ambig_blue_75
6	33	5	0.00	0	1554	5.00	risk_red_25
6	34	9	0.00	1	824	65.00	ambig_blue_75
6	35	8	5.00	0	1385	0.00	ambig_blue_50
6	36	4	0.00	0	3357	9.50	risk_red_13
6	37	7	0.00	1	1320	18.00	ambig_blue_25
6	38	6	0.00	1	1210	9.50	risk_red_38
6	39	7	0.00	1	1199	34.00	ambig_blue_25
6	40	2	65.00	1	2272	0.00	risk_blue_25
6	41	3	65.00	1	1807	0.00	risk_blue_38
6	42	8	34.00	1	1081	0.00	ambig_blue_50
6	43	5	0.00	1	3063	9.50	risk_red_25
6	44	2	34.00	1	948	0.00	risk_blue_25
6	45	8	9.50	1	1347	0.00	ambig_blue_50
6	46	8	0.00	1	980	9.50	ambig_blue_50
6	47	7	5.00	0	3744	0.00	ambig_blue_25
6	48	4	0.00	1	1921	18.00	risk_red_13
6	49	1	65.00	1	3674	0.00	risk_blue_13
6	50	4	0.00	1	1364	65.00	risk_red_13
6	51	3	5.00	0	1970	0.00	risk_blue_38
6	52	7	0.00	1	952	65.00	ambig_blue_25
6	53	7	9.50	1	2270	0.00	ambig_blue_25
6	54	3	9.50	1	1554	0.00	risk_blue_38
6	55	3	18.00	1	1189	0.00	risk_blue_38
6	56	8	0.00	1	1451	18.00	ambig_blue_50
6	57	9	0.00	1	1116	9.50	ambig_blue_75
6	58	3	34.00	1	1331	0.00	risk_blue_38
6	59	6	0.00	0	1856	5.00	risk_red_38
6	60	4	0.00	0	1701	5.00	risk_red_13
7	1	8	0.00	0	1295	5.00	ambig_blue_50
7	2	8	0.00	1	842	34.00	ambig_blue_50
7	3	3	5.00	0	984	0.00	risk_blue_38
7	4	8	34.00	1	820	0.00	ambig_blue_50
7	5	7	0.00	1	667	34.00	ambig_blue_25
7	6	5	0.00	1	1757	18.00	risk_red_25
7	7	9	0.00	1	1191	9.50	ambig_blue_75
7	8	8	65.00	1	937	0.00	ambig_blue_50
7	9	7	34.00	1	769	0.00	ambig_blue_25
7	10	9	18.00	1	1037	0.00	ambig_blue_75
7	11	4	0.00	0	1713	9.50	risk_red_13
7	12	1	9.50	0	1181	0.00	risk_blue_13
7	13	3	18.00	1	1361	0.00	risk_blue_38
7	14	8	0.00	1	949	65.00	ambig_blue_50
7	15	1	5.00	0	951	0.00	risk_blue_13
7	16	6	0.00	0	1434	5.00	risk_red_38
7	17	4	0.00	0	1891	34.00	risk_red_13
7	18	6	0.00	1	1194	34.00	risk_red_38
7	19	9	0.00	1	1035	18.00	ambig_blue_75
7	20	1	65.00	1	1551	0.00	risk_blue_13
7	21	9	0.00	0	1146	5.00	ambig_blue_75
7	22	2	18.00	1	1682	0.00	risk_blue_25
7	23	3	9.50	1	2340	0.00	risk_blue_38
7	24	9	0.00	1	869	34.00	ambig_blue_75
7	25	8	5.00	0	1229	0.00	ambig_blue_50
7	26	8	0.00	1	1086	18.00	ambig_blue_50
7	27	5	0.00	1	937	65.00	risk_red_25
7	28	7	9.50	1	2563	0.00	ambig_blue_25
7	29	7	18.00	1	903	0.00	ambig_blue_25
7	30	6	0.00	1	2179	18.00	risk_red_38
7	31	8	0.00	1	1512	9.50	ambig_blue_50
7	32	7	65.00	1	1767	0.00	ambig_blue_25
7	33	5	0.00	1	1110	34.00	risk_red_25
7	34	5	0.00	0	1126	5.00	risk_red_25
7	35	4	0.00	1	1190	65.00	risk_red_13
7	36	7	0.00	1	957	65.00	ambig_blue_25
7	37	8	9.50	1	1548	0.00	ambig_blue_50
7	38	6	0.00	1	824	65.00	risk_red_38
7	39	2	34.00	1	1317	0.00	risk_blue_25
7	40	9	5.00	0	1418	0.00	ambig_blue_75
7	41	2	5.00	0	1003	0.00	risk_blue_25
7	42	9	34.00	1	899	0.00	ambig_blue_75
7	43	8	18.00	1	933	0.00	ambig_blue_50
7	44	7	0.00	1	963	18.00	ambig_blue_25
7	45	4	0.00	0	1352	5.00	risk_red_13
7	46	1	34.00	1	3156	0.00	risk_blue_13
7	47	2	65.00	1	1042	0.00	risk_blue_25
7	48	7	0.00	1	1674	9.50	ambig_blue_25
7	49	5	0.00	1	1293	9.50	risk_red_25
7	50	1	18.00	1	4789	0.00	risk_blue_13
7	51	9	65.00	1	1031	0.00	ambig_blue_75
7	52	9	0.00	1	888	65.00	ambig_blue_75
7	53	3	34.00	1	963	0.00	risk_blue_38
7	54	7	5.00	0	1672	0.00	ambig_blue_25
7	55	7	0.00	0	1074	5.00	ambig_blue_25
7	56	2	9.50	1	1144	0.00	risk_blue_25
7	57	9	9.50	1	1187	0.00	ambig_blue_75
7	58	3	65.00	1	953	0.00	risk_blue_38
7	59	6	0.00	0	2077	9.50	risk_red_38
7	60	4	0.00	1	3760	18.00	risk_red_13
8	1	8	18.00	1	1088	0.00	ambig_blue_50
8	2	8	0.00	0	1157	5.00	ambig_blue_50
8	3	9	34.00	1	792	0.00	ambig_blue_75
8	4	6	0.00	1	1013	34.00	risk_red_38
8	5	9	0.00	1	982	9.50	ambig_blue_75
8	6	3	34.00	1	954	0.00	risk_blue_38
8	7	7	0.00	1	1163	65.00	ambig_blue_25
8	8	3	65.00	1	1018	0.00	risk_blue_38
8	9	7	0.00	1	2256	18.00	ambig_blue_25
8	10	3	9.50	1	2578	0.00	risk_blue_38
8	11	7	0.00	1	898	9.50	ambig_blue_25
8	12	6	0.00	1	2336	18.00	risk_red_38
8	13	7	0.00	0	2682	5.00	ambig_blue_25
8	14	9	5.00	0	1271	0.00	ambig_blue_75
8	15	2	18.00	1	1943	0.00	risk_blue_25
8	16	1	9.50	0	1797	0.00	risk_blue_13
8	17	8	0.00	1	1329	18.00	ambig_blue_50
8	18	8	5.00	0	1178	0.00	ambig_blue_50
8	19	3	18.00	1	923	0.00	risk_blue_38
8	20	2	34.00	1	829	0.00	risk_blue_25
8	21	2	9.50	1	4287	0.00	risk_blue_25
8	22	8	65.00	1	946	0.00	ambig_blue_50
8	23	2	5.00	0	1751	0.00	risk_blue_25
8	24	9	0.00	1	911	34.00	ambig_blue_75
8	25	7	65.00	1	1893	0.00	ambig_blue_25
8	26	9	0.00	0	1295	5.00	ambig_blue_75
8	27	8	0.00	1	985	65.00	ambig_blue_50
8	28	4	0.00	0	1473	5.00	risk_red_13
8	29	6	0.00	0	2120	5.00	risk_red_38
8	30	9	65.00	1	787	0.00	ambig_blue_75
8	31	6	0.00	1	1163	9.50	risk_red_38
8	32	3	5.00	0	1154	0.00	risk_blue_38
8	33	5	0.00	0	1257	5.00	risk_red_25
8	34	8	0.00	1	984	9.50	ambig_blue_50
8	35	7	0.00	1	1300	34.00	ambig_blue_25
8	36	7	5.00	0	1255	0.00	ambig_blue_25
8	37	4	0.00	0	1131	9.50	risk_red_13
8	38	7	9.50	1	1257	0.00	ambig_blue_25
8	39	9	9.50	1	1285	0.00	ambig_blue_75
8	40	5	0.00	1	1318	34.00	risk_red_25
8	41	4	0.00	1	1414	65.00	risk_red_13
8	42	4	0.00	0	3116	18.00	risk_red_13
8	43	5	0.00	1	794	65.00	risk_red_25
8	44	1	18.00	0	1060	0.00	risk_blue_13
8	45	1	65.00	1	2244	0.00	risk_blue_13
8	46	6	0.00	1	1021	65.00	risk_red_38
8	47	8	9.50	1	1317	0.00	ambig_blue_50
8	48	7	34.00	1	944	0.00	ambig_blue_25
8	49	9	0.00	1	1162	18.00	ambig_blue_75
8	50	8	0.00	1	670	34.00	ambig_blue_50
8	51	7	18.00	1	1163	0.00	ambig_blue_25
8	52	9	18.00	1	718	0.00	ambig_blue_75
8	53	1	34.00	1	2177	0.00	risk_blue_13
8	54	5	0.00	1	989	9.50	risk_red_25
8	55	1	5.00	0	1503	0.00	risk_blue_13
8	56	8	34.00	1	755	0.00	ambig_blue_50
8	57	5	0.00	1	1301	18.00	risk_red_25
8	58	4	0.00	1	2256	34.00	risk_red_13
8	59	9	0.00	1	912	65.00	ambig_blue_75
8	60	2	65.00	1	1128	0.00	risk_blue_25
