# Supplementary material for: Learning about the Ellsberg Paradox reduces, but does not abolish, ambiguity aversion
Source: PLoS One. 2020 Mar 4;15(3):e0228782. doi: 10.1371/journal.pone.0228782 (PMC7055742; doi:10.1371/journal.pone.0228782)
Supplement: S1 Dataset — (ZIP) [file pone.0228782.s009.zip › S1_dataset/EF/1696.txt]

Block	Trial	BagNo	BlueValue	choice.RESP	choice.RT	RedValue	RiskAmbigLevel
2	1	9	0.00	2	0	5.00	ambig_blue_75
2	2	7	0.00	2	0	9.50	ambig_blue_25
2	3	1	65.00	2	0	0.00	risk_blue_13
2	4	3	18.00	2	0	0.00	risk_blue_38
2	5	8	18.00	2	0	0.00	ambig_blue_50
2	6	8	0.00	2	0	34.00	ambig_blue_50
2	7	9	0.00	0	5138	34.00	ambig_blue_75
2	8	7	18.00	1	3689	0.00	ambig_blue_25
2	9	6	0.00	2	0	65.00	risk_red_38
2	10	4	0.00	0	2328	5.00	risk_red_13
2	11	3	34.00	2	0	0.00	risk_blue_38
2	12	5	0.00	2	0	9.50	risk_red_25
2	13	3	5.00	2	0	0.00	risk_blue_38
2	14	8	0.00	2	0	9.50	ambig_blue_50
2	15	6	0.00	2	0	34.00	risk_red_38
2	16	1	34.00	2	0	0.00	risk_blue_13
2	17	3	9.50	0	4643	0.00	risk_blue_38
2	18	7	34.00	1	5070	0.00	ambig_blue_25
2	19	2	5.00	0	5361	0.00	risk_blue_25
2	20	9	0.00	2	0	65.00	ambig_blue_75
2	21	6	0.00	2	0	5.00	risk_red_38
2	22	7	0.00	1	3256	34.00	ambig_blue_25
2	23	7	5.00	0	3772	0.00	ambig_blue_25
2	24	8	65.00	1	3451	0.00	ambig_blue_50
2	25	5	0.00	1	2519	18.00	risk_red_25
2	26	2	34.00	1	4458	0.00	risk_blue_25
2	27	8	0.00	1	2812	65.00	ambig_blue_50
2	28	5	0.00	0	3066	5.00	risk_red_25
2	29	9	65.00	1	3751	0.00	ambig_blue_75
2	30	9	0.00	0	3207	9.50	ambig_blue_75
2	31	9	18.00	1	2629	0.00	ambig_blue_75
2	32	4	0.00	0	1843	18.00	risk_red_13
2	33	1	18.00	0	4610	0.00	risk_blue_13
2	34	1	5.00	0	4918	0.00	risk_blue_13
2	35	8	34.00	1	2255	0.00	ambig_blue_50
2	36	8	0.00	1	3460	18.00	ambig_blue_50
2	37	9	9.50	1	5200	0.00	ambig_blue_75
2	38	7	0.00	1	3709	18.00	ambig_blue_25
2	39	8	0.00	0	3791	5.00	ambig_blue_50
2	40	4	0.00	2	0	34.00	risk_red_13
2	41	8	5.00	1	4457	0.00	ambig_blue_50
2	42	9	0.00	1	4444	18.00	ambig_blue_75
2	43	4	0.00	0	4071	9.50	risk_red_13
2	44	7	0.00	1	3594	5.00	ambig_blue_25
2	45	2	18.00	1	3321	0.00	risk_blue_25
2	46	8	9.50	1	4842	0.00	ambig_blue_50
2	47	7	65.00	1	3645	0.00	ambig_blue_25
2	48	2	9.50	1	5066	0.00	risk_blue_25
2	49	7	9.50	1	3188	0.00	ambig_blue_25
2	50	7	0.00	1	3187	65.00	ambig_blue_25
2	51	9	5.00	1	4513	0.00	ambig_blue_75
2	52	2	65.00	1	3914	0.00	risk_blue_25
2	53	5	0.00	1	4364	65.00	risk_red_25
2	54	9	34.00	1	2971	0.00	ambig_blue_75
2	55	4	0.00	1	3539	65.00	risk_red_13
2	56	3	65.00	1	3475	0.00	risk_blue_38
2	57	1	9.50	1	3255	0.00	risk_blue_13
2	58	5	0.00	1	2115	34.00	risk_red_25
2	59	6	0.00	1	1750	18.00	risk_red_38
2	60	6	0.00	1	1360	9.50	risk_red_38
3	1	9	0.00	1	2020	34.00	ambig_blue_75
3	2	7	0.00	1	1876	18.00	ambig_blue_25
3	3	8	0.00	1	1409	65.00	ambig_blue_50
3	4	1	5.00	0	2432	0.00	risk_blue_13
3	5	7	18.00	1	1398	0.00	ambig_blue_25
3	6	4	0.00	1	1198	9.50	risk_red_13
3	7	9	0.00	1	1207	18.00	ambig_blue_75
3	8	2	34.00	1	1087	0.00	risk_blue_25
3	9	8	18.00	1	1140	0.00	ambig_blue_50
3	10	1	18.00	1	959	0.00	risk_blue_13
3	11	8	0.00	1	905	34.00	ambig_blue_50
3	12	2	18.00	1	1046	0.00	risk_blue_25
3	13	4	0.00	1	901	18.00	risk_red_13
3	14	1	9.50	1	905	0.00	risk_blue_13
3	15	6	0.00	0	2109	5.00	risk_red_38
3	16	3	9.50	1	1985	0.00	risk_blue_38
3	17	1	65.00	1	1873	0.00	risk_blue_13
3	18	5	0.00	1	1549	18.00	risk_red_25
3	19	9	18.00	1	1160	0.00	ambig_blue_75
3	20	9	9.50	1	882	0.00	ambig_blue_75
3	21	7	34.00	1	848	0.00	ambig_blue_25
3	22	7	5.00	1	1727	0.00	ambig_blue_25
3	23	7	0.00	1	2978	65.00	ambig_blue_25
3	24	7	0.00	1	1554	34.00	ambig_blue_25
3	25	4	0.00	1	1043	34.00	risk_red_13
3	26	1	34.00	1	1514	0.00	risk_blue_13
3	27	9	34.00	1	1773	0.00	ambig_blue_75
3	28	9	0.00	1	1391	9.50	ambig_blue_75
3	29	5	0.00	1	2031	65.00	risk_red_25
3	30	6	0.00	1	949	9.50	risk_red_38
3	31	5	0.00	1	928	34.00	risk_red_25
3	32	5	0.00	1	1916	5.00	risk_red_25
3	33	6	0.00	1	1311	18.00	risk_red_38
3	34	2	9.50	1	1171	0.00	risk_blue_25
3	35	3	65.00	1	1165	0.00	risk_blue_38
3	36	6	0.00	1	1575	34.00	risk_red_38
3	37	8	5.00	0	1832	0.00	ambig_blue_50
3	38	9	5.00	1	1807	0.00	ambig_blue_75
3	39	5	0.00	0	887	9.50	risk_red_25
3	40	7	65.00	1	1876	0.00	ambig_blue_25
3	41	7	9.50	1	1144	0.00	ambig_blue_25
3	42	7	0.00	1	1371	9.50	ambig_blue_25
3	43	8	34.00	1	1573	0.00	ambig_blue_50
3	44	8	0.00	1	1526	5.00	ambig_blue_50
3	45	8	65.00	1	1513	0.00	ambig_blue_50
3	46	8	0.00	1	869	9.50	ambig_blue_50
3	47	9	0.00	1	1314	65.00	ambig_blue_75
3	48	7	0.00	1	1270	5.00	ambig_blue_25
3	49	4	0.00	1	1971	65.00	risk_red_13
3	50	8	0.00	1	1579	18.00	ambig_blue_50
3	51	2	65.00	1	1301	0.00	risk_blue_25
3	52	9	65.00	1	1745	0.00	ambig_blue_75
3	53	6	0.00	1	1811	65.00	risk_red_38
3	54	3	18.00	1	1018	0.00	risk_blue_38
3	55	9	0.00	1	3378	5.00	ambig_blue_75
3	56	2	5.00	0	1729	0.00	risk_blue_25
3	57	4	0.00	0	2596	5.00	risk_red_13
3	58	8	9.50	1	1412	0.00	ambig_blue_50
3	59	3	34.00	1	1108	0.00	risk_blue_38
3	60	3	5.00	0	2936	0.00	risk_blue_38
4	1	8	0.00	1	3519	18.00	ambig_blue_50
4	2	7	0.00	0	2873	5.00	ambig_blue_25
4	3	7	65.00	1	1557	0.00	ambig_blue_25
4	4	9	0.00	1	1846	5.00	ambig_blue_75
4	5	5	0.00	1	1332	65.00	risk_red_25
4	6	6	0.00	1	1936	18.00	risk_red_38
4	7	8	65.00	1	1057	0.00	ambig_blue_50
4	8	5	0.00	1	1623	34.00	risk_red_25
4	9	1	9.50	1	1102	0.00	risk_blue_13
4	10	7	5.00	1	1634	0.00	ambig_blue_25
4	11	3	18.00	1	1681	0.00	risk_blue_38
4	12	5	0.00	1	1390	9.50	risk_red_25
4	13	4	0.00	0	2390	5.00	risk_red_13
4	14	2	34.00	1	1214	0.00	risk_blue_25
4	15	7	0.00	1	1238	18.00	ambig_blue_25
4	16	8	9.50	1	821	0.00	ambig_blue_50
4	17	9	9.50	1	805	0.00	ambig_blue_75
4	18	8	18.00	1	973	0.00	ambig_blue_50
4	19	9	0.00	1	1183	34.00	ambig_blue_75
4	20	2	9.50	1	1048	0.00	risk_blue_25
4	21	9	18.00	1	959	0.00	ambig_blue_75
4	22	8	0.00	1	1417	9.50	ambig_blue_50
4	23	6	0.00	1	881	9.50	risk_red_38
4	24	9	34.00	1	1326	0.00	ambig_blue_75
4	25	8	0.00	1	1410	34.00	ambig_blue_50
4	26	9	0.00	1	978	18.00	ambig_blue_75
4	27	7	0.00	1	667	9.50	ambig_blue_25
4	28	8	5.00	0	2145	0.00	ambig_blue_50
4	29	7	0.00	1	1219	65.00	ambig_blue_25
4	30	9	5.00	0	1594	0.00	ambig_blue_75
4	31	4	0.00	1	754	9.50	risk_red_13
4	32	3	5.00	0	1372	0.00	risk_blue_38
4	33	6	0.00	0	1414	5.00	risk_red_38
4	34	4	0.00	1	2102	34.00	risk_red_13
4	35	7	9.50	1	1137	0.00	ambig_blue_25
4	36	6	0.00	1	1860	65.00	risk_red_38
4	37	3	65.00	1	1889	0.00	risk_blue_38
4	38	9	0.00	1	1293	65.00	ambig_blue_75
4	39	9	65.00	1	1186	0.00	ambig_blue_75
4	40	5	0.00	1	1267	18.00	risk_red_25
4	41	1	34.00	1	1553	0.00	risk_blue_13
4	42	3	9.50	1	1547	0.00	risk_blue_38
4	43	6	0.00	1	1661	34.00	risk_red_38
4	44	7	34.00	1	1467	0.00	ambig_blue_25
4	45	2	65.00	1	1489	0.00	risk_blue_25
4	46	2	5.00	0	2245	0.00	risk_blue_25
4	47	1	5.00	0	2339	0.00	risk_blue_13
4	48	4	0.00	1	1381	65.00	risk_red_13
4	49	7	18.00	1	1934	0.00	ambig_blue_25
4	50	7	0.00	1	1617	34.00	ambig_blue_25
4	51	1	65.00	1	1695	0.00	risk_blue_13
4	52	8	0.00	0	2204	5.00	ambig_blue_50
4	53	5	0.00	1	3883	5.00	risk_red_25
4	54	8	0.00	1	1542	65.00	ambig_blue_50
4	55	3	34.00	1	1056	0.00	risk_blue_38
4	56	9	0.00	1	1167	9.50	ambig_blue_75
4	57	8	34.00	1	1121	0.00	ambig_blue_50
4	58	1	18.00	1	1684	0.00	risk_blue_13
4	59	2	18.00	1	1465	0.00	risk_blue_25
4	60	4	0.00	1	1551	18.00	risk_red_13
6	1	9	34.00	1	1770	0.00	ambig_blue_75
6	2	2	9.50	1	1075	0.00	risk_blue_25
6	3	8	0.00	1	1657	65.00	ambig_blue_50
6	4	8	65.00	1	1166	0.00	ambig_blue_50
6	5	6	0.00	1	1048	34.00	risk_red_38
6	6	8	18.00	1	1207	0.00	ambig_blue_50
6	7	2	34.00	1	847	0.00	risk_blue_25
6	8	8	9.50	1	871	0.00	ambig_blue_50
6	9	9	0.00	1	1076	34.00	ambig_blue_75
6	10	7	0.00	1	1073	9.50	ambig_blue_25
6	11	5	0.00	1	1014	9.50	risk_red_25
6	12	9	5.00	0	1847	0.00	ambig_blue_75
6	13	3	34.00	1	1381	0.00	risk_blue_38
6	14	8	5.00	0	1254	0.00	ambig_blue_50
6	15	8	0.00	0	852	34.00	ambig_blue_50
6	16	7	0.00	0	779	65.00	ambig_blue_25
6	17	4	0.00	0	1405	5.00	risk_red_13
6	18	9	9.50	1	1252	0.00	ambig_blue_75
6	19	9	0.00	1	2626	65.00	ambig_blue_75
6	20	9	0.00	0	1905	5.00	ambig_blue_75
6	21	7	65.00	1	1124	0.00	ambig_blue_25
6	22	1	34.00	1	1136	0.00	risk_blue_13
6	23	5	0.00	1	1922	5.00	risk_red_25
6	24	1	9.50	1	1085	0.00	risk_blue_13
6	25	4	0.00	1	1034	9.50	risk_red_13
6	26	3	9.50	1	817	0.00	risk_blue_38
6	27	8	34.00	1	1449	0.00	ambig_blue_50
6	28	9	65.00	1	1183	0.00	ambig_blue_75
6	29	6	0.00	1	2553	18.00	risk_red_38
6	30	3	65.00	1	1426	0.00	risk_blue_38
6	31	9	0.00	1	1545	9.50	ambig_blue_75
6	32	4	0.00	1	1603	18.00	risk_red_13
6	33	9	18.00	1	2322	0.00	ambig_blue_75
6	34	7	0.00	1	2116	18.00	ambig_blue_25
6	35	5	0.00	1	880	18.00	risk_red_25
6	36	7	9.50	1	1005	0.00	ambig_blue_25
6	37	8	0.00	1	942	18.00	ambig_blue_50
6	38	7	18.00	1	961	0.00	ambig_blue_25
6	39	3	18.00	1	1275	0.00	risk_blue_38
6	40	7	34.00	1	1224	0.00	ambig_blue_25
6	41	6	0.00	0	2640	5.00	risk_red_38
6	42	9	0.00	1	1165	18.00	ambig_blue_75
6	43	2	18.00	1	1103	0.00	risk_blue_25
6	44	3	5.00	0	1972	0.00	risk_blue_38
6	45	4	0.00	0	1900	34.00	risk_red_13
6	46	1	5.00	0	2672	0.00	risk_blue_13
6	47	6	0.00	1	796	9.50	risk_red_38
6	48	8	0.00	1	1518	5.00	ambig_blue_50
6	49	1	65.00	1	1913	0.00	risk_blue_13
6	50	1	18.00	1	1220	0.00	risk_blue_13
6	51	5	0.00	1	1444	34.00	risk_red_25
6	52	2	5.00	0	1978	0.00	risk_blue_25
6	53	7	0.00	1	1578	34.00	ambig_blue_25
6	54	7	5.00	0	1363	0.00	ambig_blue_25
6	55	5	0.00	1	1461	65.00	risk_red_25
6	56	8	0.00	1	1187	9.50	ambig_blue_50
6	57	2	65.00	1	1308	0.00	risk_blue_25
6	58	6	0.00	1	2128	65.00	risk_red_38
6	59	4	0.00	1	1034	65.00	risk_red_13
6	60	7	0.00	1	2121	5.00	ambig_blue_25
7	1	7	9.50	1	1060	0.00	ambig_blue_25
7	2	8	9.50	1	858	0.00	ambig_blue_50
7	3	1	9.50	1	817	0.00	risk_blue_13
7	4	8	0.00	1	889	34.00	ambig_blue_50
7	5	8	65.00	1	1366	0.00	ambig_blue_50
7	6	5	0.00	1	1040	18.00	risk_red_25
7	7	2	34.00	1	1287	0.00	risk_blue_25
7	8	6	0.00	1	1251	18.00	risk_red_38
7	9	9	34.00	1	1369	0.00	ambig_blue_75
7	10	2	18.00	1	1643	0.00	risk_blue_25
7	11	5	0.00	1	1097	5.00	risk_red_25
7	12	5	0.00	1	894	9.50	risk_red_25
7	13	5	0.00	1	1339	34.00	risk_red_25
7	14	3	34.00	1	1062	0.00	risk_blue_38
7	15	1	34.00	1	1148	0.00	risk_blue_13
7	16	1	5.00	1	1478	0.00	risk_blue_13
7	17	1	18.00	1	963	0.00	risk_blue_13
7	18	9	0.00	1	1325	65.00	ambig_blue_75
7	19	9	0.00	1	1609	18.00	ambig_blue_75
7	20	7	34.00	1	1288	0.00	ambig_blue_25
7	21	3	65.00	1	1173	0.00	risk_blue_38
7	22	9	0.00	1	862	34.00	ambig_blue_75
7	23	8	34.00	1	941	0.00	ambig_blue_50
7	24	6	0.00	1	704	34.00	risk_red_38
7	25	9	18.00	1	1220	0.00	ambig_blue_75
7	26	7	0.00	1	860	18.00	ambig_blue_25
7	27	3	9.50	1	1106	0.00	risk_blue_38
7	28	6	0.00	1	1838	65.00	risk_red_38
7	29	7	0.00	1	1389	5.00	ambig_blue_25
7	30	6	0.00	0	1461	5.00	risk_red_38
7	31	8	5.00	0	1843	0.00	ambig_blue_50
7	32	2	65.00	1	1321	0.00	risk_blue_25
7	33	4	0.00	0	2165	5.00	risk_red_13
7	34	8	0.00	1	1774	65.00	ambig_blue_50
7	35	1	65.00	1	1815	0.00	risk_blue_13
7	36	7	5.00	0	2166	0.00	ambig_blue_25
7	37	7	18.00	1	1030	0.00	ambig_blue_25
7	38	2	9.50	1	1022	0.00	risk_blue_25
7	39	6	0.00	1	1014	9.50	risk_red_38
7	40	2	5.00	0	1318	0.00	risk_blue_25
7	41	4	0.00	1	1025	65.00	risk_red_13
7	42	9	0.00	1	753	9.50	ambig_blue_75
7	43	7	0.00	1	2035	34.00	ambig_blue_25
7	44	4	0.00	1	849	9.50	risk_red_13
7	45	3	5.00	0	1521	0.00	risk_blue_38
7	46	8	0.00	0	1476	5.00	ambig_blue_50
7	47	4	0.00	1	1425	34.00	risk_red_13
7	48	9	65.00	1	1288	0.00	ambig_blue_75
7	49	9	5.00	1	1733	0.00	ambig_blue_75
7	50	9	9.50	1	1016	0.00	ambig_blue_75
7	51	8	0.00	1	1168	9.50	ambig_blue_50
7	52	7	0.00	1	1201	65.00	ambig_blue_25
7	53	9	0.00	0	954	5.00	ambig_blue_75
7	54	5	0.00	1	980	65.00	risk_red_25
7	55	8	0.00	1	1182	18.00	ambig_blue_50
7	56	8	18.00	1	823	0.00	ambig_blue_50
7	57	4	0.00	1	1015	18.00	risk_red_13
7	58	7	0.00	1	879	9.50	ambig_blue_25
7	59	7	65.00	1	1453	0.00	ambig_blue_25
7	60	3	18.00	1	2914	0.00	risk_blue_38
8	1	4	0.00	0	2173	5.00	risk_red_13
8	2	5	0.00	1	1486	18.00	risk_red_25
8	3	6	0.00	0	1954	5.00	risk_red_38
8	4	2	5.00	0	1540	0.00	risk_blue_25
8	5	1	65.00	1	1438	0.00	risk_blue_13
8	6	4	0.00	1	1053	34.00	risk_red_13
8	7	3	5.00	1	1307	0.00	risk_blue_38
8	8	8	0.00	1	1071	9.50	ambig_blue_50
8	9	4	0.00	1	1005	18.00	risk_red_13
8	10	8	18.00	1	957	0.00	ambig_blue_50
8	11	8	9.50	1	1111	0.00	ambig_blue_50
8	12	7	0.00	1	1291	18.00	ambig_blue_25
8	13	6	0.00	1	752	34.00	risk_red_38
8	14	3	18.00	1	1083	0.00	risk_blue_38
8	15	3	34.00	1	904	0.00	risk_blue_38
8	16	2	9.50	1	1005	0.00	risk_blue_25
8	17	5	0.00	1	909	34.00	risk_red_25
8	18	7	0.00	1	745	9.50	ambig_blue_25
8	19	1	5.00	0	1364	0.00	risk_blue_13
8	20	9	65.00	1	1462	0.00	ambig_blue_75
8	21	8	0.00	1	1468	5.00	ambig_blue_50
8	22	5	0.00	1	2225	65.00	risk_red_25
8	23	8	0.00	1	783	34.00	ambig_blue_50
8	24	9	34.00	1	825	0.00	ambig_blue_75
8	25	7	9.50	1	969	0.00	ambig_blue_25
8	26	4	0.00	1	986	65.00	risk_red_13
8	27	9	5.00	1	3235	0.00	ambig_blue_75
8	28	7	18.00	1	2441	0.00	ambig_blue_25
8	29	9	18.00	1	1086	0.00	ambig_blue_75
8	30	4	0.00	1	1979	9.50	risk_red_13
8	31	2	65.00	1	1892	0.00	risk_blue_25
8	32	6	0.00	1	1160	9.50	risk_red_38
8	33	8	34.00	1	1018	0.00	ambig_blue_50
8	34	9	0.00	1	1202	65.00	ambig_blue_75
8	35	5	0.00	1	794	9.50	risk_red_25
8	36	9	0.00	1	955	18.00	ambig_blue_75
8	37	2	18.00	1	877	0.00	risk_blue_25
8	38	8	5.00	0	1547	0.00	ambig_blue_50
8	39	3	65.00	1	1294	0.00	risk_blue_38
8	40	5	0.00	0	1298	5.00	risk_red_25
8	41	8	0.00	1	1375	65.00	ambig_blue_50
8	42	1	18.00	0	1704	0.00	risk_blue_13
8	43	7	0.00	1	1012	34.00	ambig_blue_25
8	44	1	34.00	1	1356	0.00	risk_blue_13
8	45	9	9.50	1	1445	0.00	ambig_blue_75
8	46	7	65.00	1	1212	0.00	ambig_blue_25
8	47	9	0.00	0	2044	5.00	ambig_blue_75
8	48	7	0.00	0	2418	5.00	ambig_blue_25
8	49	7	0.00	1	873	65.00	ambig_blue_25
8	50	6	0.00	1	1110	65.00	risk_red_38
8	51	8	65.00	1	1451	0.00	ambig_blue_50
8	52	3	9.50	1	929	0.00	risk_blue_38
8	53	9	0.00	1	885	34.00	ambig_blue_75
8	54	7	34.00	1	922	0.00	ambig_blue_25
8	55	1	9.50	1	1054	0.00	risk_blue_13
8	56	8	0.00	1	1164	18.00	ambig_blue_50
8	57	6	0.00	1	710	18.00	risk_red_38
8	58	7	5.00	1	1099	0.00	ambig_blue_25
8	59	9	0.00	1	800	9.50	ambig_blue_75
8	60	2	34.00	1	1921	0.00	risk_blue_25
