# Supplementary material for: Learning about the Ellsberg Paradox reduces, but does not abolish, ambiguity aversion
Source: PLoS One. 2020 Mar 4;15(3):e0228782. doi: 10.1371/journal.pone.0228782 (PMC7055742; doi:10.1371/journal.pone.0228782)
Supplement: S1 Dataset — (ZIP) [file pone.0228782.s009.zip › S1_dataset/EF/1697.txt]

Block	Trial	BagNo	BlueValue	choice.RESP	choice.RT	RedValue	RiskAmbigLevel
2	1	6	0.00	2	0	65.00	risk_red_38
2	2	5	0.00	0	4198	65.00	risk_red_25
2	3	5	0.00	1	3510	5.00	risk_red_25
2	4	8	9.50	1	2833	0.00	ambig_blue_50
2	5	3	9.50	0	4771	0.00	risk_blue_38
2	6	7	0.00	1	4242	5.00	ambig_blue_25
2	7	7	18.00	1	4384	0.00	ambig_blue_25
2	8	5	0.00	0	3775	18.00	risk_red_25
2	9	2	34.00	1	3071	0.00	risk_blue_25
2	10	2	9.50	0	3806	0.00	risk_blue_25
2	11	3	18.00	1	3008	0.00	risk_blue_38
2	12	7	0.00	0	4225	18.00	ambig_blue_25
2	13	8	34.00	1	3435	0.00	ambig_blue_50
2	14	8	65.00	1	3821	0.00	ambig_blue_50
2	15	8	0.00	1	3107	65.00	ambig_blue_50
2	16	7	0.00	1	2759	34.00	ambig_blue_25
2	17	8	0.00	0	2623	5.00	ambig_blue_50
2	18	7	34.00	0	2014	0.00	ambig_blue_25
2	19	8	5.00	0	2108	0.00	ambig_blue_50
2	20	6	0.00	1	3327	5.00	risk_red_38
2	21	4	0.00	0	2848	5.00	risk_red_13
2	22	9	0.00	1	2667	9.50	ambig_blue_75
2	23	4	0.00	0	3673	65.00	risk_red_13
2	24	8	0.00	0	3946	9.50	ambig_blue_50
2	25	7	5.00	0	2968	0.00	ambig_blue_25
2	26	7	0.00	1	2135	9.50	ambig_blue_25
2	27	1	34.00	0	3618	0.00	risk_blue_13
2	28	7	0.00	1	2902	65.00	ambig_blue_25
2	29	6	0.00	1	2856	34.00	risk_red_38
2	30	8	0.00	1	3348	18.00	ambig_blue_50
2	31	8	18.00	1	4536	0.00	ambig_blue_50
2	32	3	65.00	1	2776	0.00	risk_blue_38
2	33	9	0.00	0	3002	34.00	ambig_blue_75
2	34	5	0.00	0	2937	9.50	risk_red_25
2	35	4	0.00	0	2769	9.50	risk_red_13
2	36	4	0.00	0	2412	34.00	risk_red_13
2	37	1	65.00	0	2837	0.00	risk_blue_13
2	38	3	34.00	1	3193	0.00	risk_blue_38
2	39	9	9.50	1	4731	0.00	ambig_blue_75
2	40	5	0.00	1	2348	34.00	risk_red_25
2	41	9	18.00	0	2919	0.00	ambig_blue_75
2	42	9	0.00	0	3763	5.00	ambig_blue_75
2	43	6	0.00	1	2566	18.00	risk_red_38
2	44	6	0.00	1	2956	9.50	risk_red_38
2	45	7	9.50	0	3986	0.00	ambig_blue_25
2	46	7	65.00	1	1600	0.00	ambig_blue_25
2	47	1	9.50	0	3844	0.00	risk_blue_13
2	48	4	0.00	0	2846	18.00	risk_red_13
2	49	9	65.00	1	3113	0.00	ambig_blue_75
2	50	2	65.00	0	4767	0.00	risk_blue_25
2	51	2	5.00	0	3536	0.00	risk_blue_25
2	52	9	0.00	1	3359	65.00	ambig_blue_75
2	53	3	5.00	0	3395	0.00	risk_blue_38
2	54	1	5.00	0	2513	0.00	risk_blue_13
2	55	9	5.00	0	4314	0.00	ambig_blue_75
2	56	9	0.00	0	2904	18.00	ambig_blue_75
2	57	9	34.00	0	4089	0.00	ambig_blue_75
2	58	2	18.00	1	3549	0.00	risk_blue_25
2	59	1	18.00	0	1434	0.00	risk_blue_13
2	60	8	0.00	1	2899	34.00	ambig_blue_50
3	1	8	9.50	0	2370	0.00	ambig_blue_50
3	2	4	0.00	0	2754	9.50	risk_red_13
3	3	6	0.00	1	1974	65.00	risk_red_38
3	4	7	18.00	1	2874	0.00	ambig_blue_25
3	5	8	34.00	1	3185	0.00	ambig_blue_50
3	6	1	5.00	0	2265	0.00	risk_blue_13
3	7	8	0.00	1	4147	18.00	ambig_blue_50
3	8	2	65.00	0	2591	0.00	risk_blue_25
3	9	3	65.00	1	2327	0.00	risk_blue_38
3	10	5	0.00	0	3297	9.50	risk_red_25
3	11	4	0.00	0	3596	18.00	risk_red_13
3	12	4	0.00	0	2974	65.00	risk_red_13
3	13	9	5.00	1	3585	0.00	ambig_blue_75
3	14	9	0.00	0	2600	9.50	ambig_blue_75
3	15	2	9.50	0	2405	0.00	risk_blue_25
3	16	8	5.00	0	2872	0.00	ambig_blue_50
3	17	5	0.00	1	4502	34.00	risk_red_25
3	18	7	0.00	0	4703	9.50	ambig_blue_25
3	19	1	34.00	0	3128	0.00	risk_blue_13
3	20	9	9.50	0	3662	0.00	ambig_blue_75
3	21	4	0.00	0	2604	34.00	risk_red_13
3	22	9	0.00	1	2457	65.00	ambig_blue_75
3	23	9	65.00	1	3650	0.00	ambig_blue_75
3	24	6	0.00	0	4838	5.00	risk_red_38
3	25	1	65.00	0	2465	0.00	risk_blue_13
3	26	6	0.00	1	4032	18.00	risk_red_38
3	27	5	0.00	1	3157	5.00	risk_red_25
3	28	8	65.00	1	2905	0.00	ambig_blue_50
3	29	8	0.00	1	3104	65.00	ambig_blue_50
3	30	2	5.00	0	3786	0.00	risk_blue_25
3	31	2	34.00	0	2764	0.00	risk_blue_25
3	32	7	0.00	1	3838	34.00	ambig_blue_25
3	33	6	0.00	1	2268	9.50	risk_red_38
3	34	5	0.00	1	2827	65.00	risk_red_25
3	35	3	9.50	0	4232	0.00	risk_blue_38
3	36	9	0.00	1	1822	34.00	ambig_blue_75
3	37	9	0.00	0	3373	5.00	ambig_blue_75
3	38	2	18.00	0	2550	0.00	risk_blue_25
3	39	7	65.00	1	1899	0.00	ambig_blue_25
3	40	1	9.50	0	3750	0.00	risk_blue_13
3	41	7	34.00	1	3135	0.00	ambig_blue_25
3	42	5	0.00	0	3876	18.00	risk_red_25
3	43	6	0.00	1	2077	34.00	risk_red_38
3	44	3	5.00	1	4364	0.00	risk_blue_38
3	45	8	0.00	1	2513	34.00	ambig_blue_50
3	46	9	18.00	1	3643	0.00	ambig_blue_75
3	47	7	5.00	0	4918	0.00	ambig_blue_25
3	48	7	9.50	0	4200	0.00	ambig_blue_25
3	49	9	0.00	2	0	18.00	ambig_blue_75
3	50	7	0.00	1	2419	18.00	ambig_blue_25
3	51	9	34.00	1	2225	0.00	ambig_blue_75
3	52	1	18.00	0	2167	0.00	risk_blue_13
3	53	7	0.00	0	2821	5.00	ambig_blue_25
3	54	7	0.00	0	2520	65.00	ambig_blue_25
3	55	3	34.00	1	5200	0.00	risk_blue_38
3	56	8	0.00	0	2021	9.50	ambig_blue_50
3	57	8	18.00	1	3238	0.00	ambig_blue_50
3	58	3	18.00	1	2499	0.00	risk_blue_38
3	59	4	0.00	0	2328	5.00	risk_red_13
3	60	8	0.00	0	3078	5.00	ambig_blue_50
4	1	7	0.00	1	2183	18.00	ambig_blue_25
4	2	3	5.00	1	2262	0.00	risk_blue_38
4	3	9	0.00	0	1828	5.00	ambig_blue_75
4	4	8	0.00	0	2436	9.50	ambig_blue_50
4	5	7	9.50	1	2328	0.00	ambig_blue_25
4	6	1	9.50	0	1515	0.00	risk_blue_13
4	7	7	0.00	1	2080	65.00	ambig_blue_25
4	8	8	5.00	0	4191	0.00	ambig_blue_50
4	9	3	34.00	1	2522	0.00	risk_blue_38
4	10	8	34.00	1	2511	0.00	ambig_blue_50
4	11	9	0.00	0	2938	9.50	ambig_blue_75
4	12	1	34.00	0	2174	0.00	risk_blue_13
4	13	5	0.00	0	3634	5.00	risk_red_25
4	14	2	34.00	0	2642	0.00	risk_blue_25
4	15	9	0.00	1	3026	65.00	ambig_blue_75
4	16	4	0.00	0	3239	65.00	risk_red_13
4	17	6	0.00	1	2681	34.00	risk_red_38
4	18	5	0.00	1	2536	65.00	risk_red_25
4	19	7	34.00	1	2655	0.00	ambig_blue_25
4	20	1	18.00	0	2123	0.00	risk_blue_13
4	21	6	0.00	1	1979	65.00	risk_red_38
4	22	8	9.50	0	2113	0.00	ambig_blue_50
4	23	2	18.00	0	2706	0.00	risk_blue_25
4	24	2	5.00	0	1395	0.00	risk_blue_25
4	25	9	0.00	1	3018	18.00	ambig_blue_75
4	26	9	18.00	1	2894	0.00	ambig_blue_75
4	27	9	5.00	0	2882	0.00	ambig_blue_75
4	28	4	0.00	0	2407	9.50	risk_red_13
4	29	5	0.00	0	2374	9.50	risk_red_25
4	30	9	9.50	1	2789	0.00	ambig_blue_75
4	31	8	18.00	1	3942	0.00	ambig_blue_50
4	32	5	0.00	0	3584	18.00	risk_red_25
4	33	2	65.00	1	4595	0.00	risk_blue_25
4	34	1	65.00	0	1557	0.00	risk_blue_13
4	35	8	0.00	1	2699	34.00	ambig_blue_50
4	36	1	5.00	0	2445	0.00	risk_blue_13
4	37	3	65.00	1	1687	0.00	risk_blue_38
4	38	7	18.00	1	2478	0.00	ambig_blue_25
4	39	7	65.00	1	2087	0.00	ambig_blue_25
4	40	4	0.00	0	3308	34.00	risk_red_13
4	41	8	0.00	0	2838	5.00	ambig_blue_50
4	42	5	0.00	1	3322	34.00	risk_red_25
4	43	6	0.00	1	2277	18.00	risk_red_38
4	44	4	0.00	0	1876	5.00	risk_red_13
4	45	9	34.00	1	3357	0.00	ambig_blue_75
4	46	4	0.00	0	2981	18.00	risk_red_13
4	47	3	9.50	1	2980	0.00	risk_blue_38
4	48	8	0.00	1	3349	18.00	ambig_blue_50
4	49	7	5.00	0	3287	0.00	ambig_blue_25
4	50	9	65.00	1	2263	0.00	ambig_blue_75
4	51	9	0.00	1	2637	34.00	ambig_blue_75
4	52	6	0.00	0	3487	5.00	risk_red_38
4	53	7	0.00	0	2395	5.00	ambig_blue_25
4	54	8	65.00	1	1841	0.00	ambig_blue_50
4	55	3	18.00	1	1956	0.00	risk_blue_38
4	56	2	9.50	0	2558	0.00	risk_blue_25
4	57	8	0.00	1	2076	65.00	ambig_blue_50
4	58	7	0.00	1	2438	9.50	ambig_blue_25
4	59	7	0.00	1	1506	34.00	ambig_blue_25
4	60	6	0.00	0	2915	9.50	risk_red_38
6	1	4	0.00	0	4655	9.50	risk_red_13
6	2	2	65.00	0	1839	0.00	risk_blue_25
6	3	7	0.00	1	1813	18.00	ambig_blue_25
6	4	1	9.50	1	2032	0.00	risk_blue_13
6	5	5	0.00	0	2262	65.00	risk_red_25
6	6	6	0.00	1	1583	5.00	risk_red_38
6	7	5	0.00	0	2620	5.00	risk_red_25
6	8	1	18.00	0	1193	0.00	risk_blue_13
6	9	3	18.00	1	2100	0.00	risk_blue_38
6	10	7	18.00	1	1370	0.00	ambig_blue_25
6	11	7	34.00	1	1141	0.00	ambig_blue_25
6	12	4	0.00	0	2422	65.00	risk_red_13
6	13	8	65.00	1	1098	0.00	ambig_blue_50
6	14	4	0.00	0	1140	5.00	risk_red_13
6	15	3	9.50	1	1704	0.00	risk_blue_38
6	16	2	18.00	0	1589	0.00	risk_blue_25
6	17	8	18.00	1	986	0.00	ambig_blue_50
6	18	7	0.00	1	925	34.00	ambig_blue_25
6	19	2	34.00	0	2864	0.00	risk_blue_25
6	20	7	0.00	1	753	9.50	ambig_blue_25
6	21	5	0.00	0	1229	9.50	risk_red_25
6	22	1	5.00	0	894	0.00	risk_blue_13
6	23	8	5.00	1	875	0.00	ambig_blue_50
6	24	7	9.50	1	769	0.00	ambig_blue_25
6	25	6	0.00	1	787	18.00	risk_red_38
6	26	3	5.00	0	2145	0.00	risk_blue_38
6	27	8	9.50	1	1354	0.00	ambig_blue_50
6	28	4	0.00	0	826	18.00	risk_red_13
6	29	1	65.00	0	892	0.00	risk_blue_13
6	30	3	34.00	1	978	0.00	risk_blue_38
6	31	7	65.00	1	1056	0.00	ambig_blue_25
6	32	3	65.00	1	1511	0.00	risk_blue_38
6	33	8	0.00	0	1783	65.00	ambig_blue_50
6	34	6	0.00	1	1853	34.00	risk_red_38
6	35	8	0.00	0	2473	9.50	ambig_blue_50
6	36	7	0.00	1	1893	5.00	ambig_blue_25
6	37	5	0.00	1	2361	34.00	risk_red_25
6	38	8	0.00	1	977	34.00	ambig_blue_50
6	39	7	5.00	0	3097	0.00	ambig_blue_25
6	40	9	65.00	1	1493	0.00	ambig_blue_75
6	41	9	34.00	1	1229	0.00	ambig_blue_75
6	42	9	18.00	1	1311	0.00	ambig_blue_75
6	43	1	34.00	1	1477	0.00	risk_blue_13
6	44	9	9.50	0	1306	0.00	ambig_blue_75
6	45	2	5.00	0	1157	0.00	risk_blue_25
6	46	9	0.00	0	1836	5.00	ambig_blue_75
6	47	9	0.00	1	1293	65.00	ambig_blue_75
6	48	9	0.00	1	1030	9.50	ambig_blue_75
6	49	9	0.00	1	487	18.00	ambig_blue_75
6	50	8	34.00	0	924	0.00	ambig_blue_50
6	51	6	0.00	1	1380	9.50	risk_red_38
6	52	9	0.00	1	1236	34.00	ambig_blue_75
6	53	7	0.00	1	993	65.00	ambig_blue_25
6	54	6	0.00	1	1406	65.00	risk_red_38
6	55	5	0.00	1	856	18.00	risk_red_25
6	56	4	0.00	0	1041	34.00	risk_red_13
6	57	8	0.00	1	1047	18.00	ambig_blue_50
6	58	2	9.50	0	1742	0.00	risk_blue_25
6	59	8	0.00	1	1564	5.00	ambig_blue_50
6	60	9	5.00	0	1462	0.00	ambig_blue_75
7	1	5	0.00	1	1692	18.00	risk_red_25
7	2	8	0.00	0	1380	18.00	ambig_blue_50
7	3	7	5.00	1	3067	0.00	ambig_blue_25
7	4	6	0.00	0	759	18.00	risk_red_38
7	5	6	0.00	0	1003	5.00	risk_red_38
7	6	8	0.00	0	3115	5.00	ambig_blue_50
7	7	9	0.00	0	1190	5.00	ambig_blue_75
7	8	7	0.00	1	1252	9.50	ambig_blue_25
7	9	7	0.00	1	1407	34.00	ambig_blue_25
7	10	7	9.50	1	1985	0.00	ambig_blue_25
7	11	7	0.00	0	1753	5.00	ambig_blue_25
7	12	6	0.00	1	1437	34.00	risk_red_38
7	13	8	0.00	1	1939	34.00	ambig_blue_50
7	14	1	5.00	1	1755	0.00	risk_blue_13
7	15	2	18.00	0	2020	0.00	risk_blue_25
7	16	7	34.00	1	1326	0.00	ambig_blue_25
7	17	2	65.00	0	1624	0.00	risk_blue_25
7	18	1	9.50	1	1109	0.00	risk_blue_13
7	19	8	18.00	1	1297	0.00	ambig_blue_50
7	20	4	0.00	0	1354	9.50	risk_red_13
7	21	7	0.00	1	1388	18.00	ambig_blue_25
7	22	7	65.00	1	1405	0.00	ambig_blue_25
7	23	5	0.00	0	1688	65.00	risk_red_25
7	24	1	65.00	0	1534	0.00	risk_blue_13
7	25	9	0.00	0	1449	18.00	ambig_blue_75
7	26	9	34.00	1	1963	0.00	ambig_blue_75
7	27	8	34.00	1	1078	0.00	ambig_blue_50
7	28	4	0.00	0	1105	65.00	risk_red_13
7	29	9	0.00	1	1142	34.00	ambig_blue_75
7	30	8	0.00	1	2115	65.00	ambig_blue_50
7	31	5	0.00	0	1548	34.00	risk_red_25
7	32	8	65.00	1	1595	0.00	ambig_blue_50
7	33	6	0.00	1	1176	65.00	risk_red_38
7	34	3	18.00	0	1095	0.00	risk_blue_38
7	35	9	0.00	0	955	9.50	ambig_blue_75
7	36	3	9.50	1	1479	0.00	risk_blue_38
7	37	1	34.00	1	925	0.00	risk_blue_13
7	38	5	0.00	1	1135	9.50	risk_red_25
7	39	7	18.00	1	999	0.00	ambig_blue_25
7	40	9	18.00	0	1351	0.00	ambig_blue_75
7	41	1	18.00	0	2033	0.00	risk_blue_13
7	42	2	5.00	0	1305	0.00	risk_blue_25
7	43	9	65.00	1	1304	0.00	ambig_blue_75
7	44	8	5.00	1	740	0.00	ambig_blue_50
7	45	9	5.00	0	1152	0.00	ambig_blue_75
7	46	3	5.00	0	1474	0.00	risk_blue_38
7	47	3	34.00	1	1162	0.00	risk_blue_38
7	48	3	65.00	1	1284	0.00	risk_blue_38
7	49	8	0.00	0	2088	9.50	ambig_blue_50
7	50	4	0.00	0	2072	18.00	risk_red_13
7	51	5	0.00	0	1719	5.00	risk_red_25
7	52	2	9.50	0	975	0.00	risk_blue_25
7	53	4	0.00	0	1569	5.00	risk_red_13
7	54	2	34.00	0	1187	0.00	risk_blue_25
7	55	8	9.50	0	1002	0.00	ambig_blue_50
7	56	4	0.00	0	1600	34.00	risk_red_13
7	57	7	0.00	1	848	65.00	ambig_blue_25
7	58	9	9.50	0	1226	0.00	ambig_blue_75
7	59	9	0.00	1	1319	65.00	ambig_blue_75
7	60	6	0.00	1	1273	9.50	risk_red_38
8	1	6	0.00	0	1754	5.00	risk_red_38
8	2	9	0.00	0	1499	5.00	ambig_blue_75
8	3	8	5.00	1	2591	0.00	ambig_blue_50
8	4	8	0.00	0	1262	5.00	ambig_blue_50
8	5	8	18.00	1	1313	0.00	ambig_blue_50
8	6	6	0.00	0	1175	18.00	risk_red_38
8	7	2	34.00	1	1965	0.00	risk_blue_25
8	8	7	0.00	0	1687	5.00	ambig_blue_25
8	9	9	5.00	0	1880	0.00	ambig_blue_75
8	10	2	65.00	1	1644	0.00	risk_blue_25
8	11	1	9.50	0	1274	0.00	risk_blue_13
8	12	6	0.00	0	1211	9.50	risk_red_38
8	13	9	0.00	1	916	34.00	ambig_blue_75
8	14	7	0.00	1	1233	18.00	ambig_blue_25
8	15	8	0.00	1	961	18.00	ambig_blue_50
8	16	1	18.00	0	1641	0.00	risk_blue_13
8	17	2	18.00	1	1195	0.00	risk_blue_25
8	18	8	65.00	1	1245	0.00	ambig_blue_50
8	19	8	9.50	1	1268	0.00	ambig_blue_50
8	20	7	0.00	1	1655	9.50	ambig_blue_25
8	21	3	34.00	0	1848	0.00	risk_blue_38
8	22	7	65.00	1	811	0.00	ambig_blue_25
8	23	8	0.00	1	1809	65.00	ambig_blue_50
8	24	3	9.50	1	1711	0.00	risk_blue_38
8	25	5	0.00	1	1725	18.00	risk_red_25
8	26	9	9.50	1	2836	0.00	ambig_blue_75
8	27	7	34.00	1	2051	0.00	ambig_blue_25
8	28	6	0.00	1	2609	65.00	risk_red_38
8	29	3	65.00	1	2086	0.00	risk_blue_38
8	30	2	9.50	1	1423	0.00	risk_blue_25
8	31	4	0.00	0	891	5.00	risk_red_13
8	32	4	0.00	1	1126	34.00	risk_red_13
8	33	1	65.00	0	1879	0.00	risk_blue_13
8	34	8	0.00	1	1385	9.50	ambig_blue_50
8	35	6	0.00	1	1197	34.00	risk_red_38
8	36	3	5.00	0	2449	0.00	risk_blue_38
8	37	5	0.00	1	1876	65.00	risk_red_25
8	38	7	9.50	1	1157	0.00	ambig_blue_25
8	39	8	34.00	1	1151	0.00	ambig_blue_50
8	40	4	0.00	0	1086	9.50	risk_red_13
8	41	8	0.00	1	1048	34.00	ambig_blue_50
8	42	7	5.00	1	1993	0.00	ambig_blue_25
8	43	7	18.00	1	872	0.00	ambig_blue_25
8	44	9	65.00	1	1126	0.00	ambig_blue_75
8	45	9	0.00	1	1097	18.00	ambig_blue_75
8	46	4	0.00	1	2194	65.00	risk_red_13
8	47	5	0.00	0	1770	5.00	risk_red_25
8	48	9	0.00	1	1493	9.50	ambig_blue_75
8	49	7	0.00	1	835	34.00	ambig_blue_25
8	50	5	0.00	1	932	34.00	risk_red_25
8	51	2	5.00	0	1253	0.00	risk_blue_25
8	52	7	0.00	1	884	65.00	ambig_blue_25
8	53	1	5.00	0	853	0.00	risk_blue_13
8	54	3	18.00	1	877	0.00	risk_blue_38
8	55	4	0.00	1	821	18.00	risk_red_13
8	56	5	0.00	1	1644	9.50	risk_red_25
8	57	9	0.00	1	1014	65.00	ambig_blue_75
8	58	9	34.00	1	1019	0.00	ambig_blue_75
8	59	1	34.00	1	838	0.00	risk_blue_13
8	60	9	18.00	1	1027	0.00	ambig_blue_75
