# Supplementary material for: Learning about the Ellsberg Paradox reduces, but does not abolish, ambiguity aversion
Source: PLoS One. 2020 Mar 4;15(3):e0228782. doi: 10.1371/journal.pone.0228782 (PMC7055742; doi:10.1371/journal.pone.0228782)
Supplement: S1 Dataset — (ZIP) [file pone.0228782.s009.zip › S1_dataset/EF/1699.txt]

Block	Trial	BagNo	BlueValue	choice.RESP	choice.RT	RedValue	RiskAmbigLevel
2	1	2	65.00	0	4256	0.00	risk_blue_25
2	2	4	0.00	0	4828	9.50	risk_red_13
2	3	1	65.00	2	0	0.00	risk_blue_13
2	4	1	5.00	0	3444	0.00	risk_blue_13
2	5	3	65.00	1	3497	0.00	risk_blue_38
2	6	9	65.00	0	5507	0.00	ambig_blue_75
2	7	6	0.00	1	4850	18.00	risk_red_38
2	8	6	0.00	1	4710	65.00	risk_red_38
2	9	7	34.00	1	5463	0.00	ambig_blue_25
2	10	9	5.00	0	4529	0.00	ambig_blue_75
2	11	7	5.00	1	4457	0.00	ambig_blue_25
2	12	5	0.00	0	4404	34.00	risk_red_25
2	13	8	5.00	0	5049	0.00	ambig_blue_50
2	14	9	0.00	2	0	65.00	ambig_blue_75
2	15	9	34.00	0	4121	0.00	ambig_blue_75
2	16	3	34.00	1	5385	0.00	risk_blue_38
2	17	8	34.00	0	5350	0.00	ambig_blue_50
2	18	7	65.00	1	3389	0.00	ambig_blue_25
2	19	7	0.00	1	3979	9.50	ambig_blue_25
2	20	4	0.00	0	3138	34.00	risk_red_13
2	21	3	5.00	0	2955	0.00	risk_blue_38
2	22	5	0.00	1	2836	65.00	risk_red_25
2	23	1	34.00	0	4593	0.00	risk_blue_13
2	24	8	0.00	0	4742	9.50	ambig_blue_50
2	25	8	0.00	1	4054	34.00	ambig_blue_50
2	26	8	9.50	0	4665	0.00	ambig_blue_50
2	27	7	18.00	1	4900	0.00	ambig_blue_25
2	28	1	9.50	0	4582	0.00	risk_blue_13
2	29	9	0.00	2	0	5.00	ambig_blue_75
2	30	9	9.50	2	0	0.00	ambig_blue_75
2	31	5	0.00	1	3571	18.00	risk_red_25
2	32	6	0.00	1	3723	34.00	risk_red_38
2	33	9	0.00	1	2596	9.50	ambig_blue_75
2	34	8	18.00	1	4171	0.00	ambig_blue_50
2	35	4	0.00	0	3490	5.00	risk_red_13
2	36	2	9.50	0	4348	0.00	risk_blue_25
2	37	6	0.00	1	3172	9.50	risk_red_38
2	38	7	0.00	1	4036	18.00	ambig_blue_25
2	39	9	0.00	0	4401	18.00	ambig_blue_75
2	40	2	5.00	0	4389	0.00	risk_blue_25
2	41	7	0.00	0	3547	5.00	ambig_blue_25
2	42	5	0.00	0	4532	5.00	risk_red_25
2	43	9	0.00	1	3396	34.00	ambig_blue_75
2	44	5	0.00	1	4867	9.50	risk_red_25
2	45	7	9.50	1	4173	0.00	ambig_blue_25
2	46	8	0.00	0	4300	5.00	ambig_blue_50
2	47	6	0.00	0	3406	5.00	risk_red_38
2	48	4	0.00	0	5060	18.00	risk_red_13
2	49	3	18.00	1	3438	0.00	risk_blue_38
2	50	3	9.50	1	3667	0.00	risk_blue_38
2	51	9	18.00	1	4406	0.00	ambig_blue_75
2	52	8	0.00	1	4835	65.00	ambig_blue_50
2	53	2	18.00	1	5439	0.00	risk_blue_25
2	54	4	0.00	0	5058	65.00	risk_red_13
2	55	7	0.00	1	3828	34.00	ambig_blue_25
2	56	7	0.00	1	2377	65.00	ambig_blue_25
2	57	1	18.00	0	4450	0.00	risk_blue_13
2	58	2	34.00	1	4109	0.00	risk_blue_25
2	59	8	0.00	1	2943	18.00	ambig_blue_50
2	60	8	65.00	1	3240	0.00	ambig_blue_50
3	1	3	65.00	1	1618	0.00	risk_blue_38
3	2	8	34.00	1	2169	0.00	ambig_blue_50
3	3	9	0.00	1	4585	18.00	ambig_blue_75
3	4	4	0.00	0	2455	5.00	risk_red_13
3	5	5	0.00	0	2852	5.00	risk_red_25
3	6	8	9.50	1	4625	0.00	ambig_blue_50
3	7	3	18.00	1	4293	0.00	risk_blue_38
3	8	1	18.00	0	2599	0.00	risk_blue_13
3	9	6	0.00	1	2646	34.00	risk_red_38
3	10	7	9.50	1	2596	0.00	ambig_blue_25
3	11	1	5.00	0	2731	0.00	risk_blue_13
3	12	9	0.00	1	3165	65.00	ambig_blue_75
3	13	5	0.00	1	2566	65.00	risk_red_25
3	14	4	0.00	0	3262	18.00	risk_red_13
3	15	3	34.00	1	2691	0.00	risk_blue_38
3	16	7	0.00	1	2485	18.00	ambig_blue_25
3	17	7	34.00	1	2088	0.00	ambig_blue_25
3	18	2	65.00	1	2604	0.00	risk_blue_25
3	19	6	0.00	1	2611	18.00	risk_red_38
3	20	5	0.00	1	2410	34.00	risk_red_25
3	21	5	0.00	1	4801	9.50	risk_red_25
3	22	8	0.00	1	3126	34.00	ambig_blue_50
3	23	7	0.00	1	2472	65.00	ambig_blue_25
3	24	9	0.00	0	4036	5.00	ambig_blue_75
3	25	9	0.00	0	3633	9.50	ambig_blue_75
3	26	8	65.00	1	2622	0.00	ambig_blue_50
3	27	5	0.00	1	2300	18.00	risk_red_25
3	28	2	34.00	1	3240	0.00	risk_blue_25
3	29	8	5.00	0	3253	0.00	ambig_blue_50
3	30	7	0.00	1	2320	9.50	ambig_blue_25
3	31	7	65.00	1	1322	0.00	ambig_blue_25
3	32	4	0.00	0	4190	34.00	risk_red_13
3	33	2	9.50	0	3316	0.00	risk_blue_25
3	34	7	0.00	0	3942	5.00	ambig_blue_25
3	35	8	0.00	1	1934	65.00	ambig_blue_50
3	36	2	18.00	1	3649	0.00	risk_blue_25
3	37	8	0.00	1	3693	9.50	ambig_blue_50
3	38	8	0.00	0	2256	5.00	ambig_blue_50
3	39	6	0.00	1	2557	9.50	risk_red_38
3	40	9	18.00	0	3118	0.00	ambig_blue_75
3	41	9	9.50	0	3248	0.00	ambig_blue_75
3	42	1	65.00	1	5237	0.00	risk_blue_13
3	43	9	65.00	1	3201	0.00	ambig_blue_75
3	44	3	9.50	1	3078	0.00	risk_blue_38
3	45	8	18.00	1	3186	0.00	ambig_blue_50
3	46	6	0.00	1	2241	65.00	risk_red_38
3	47	3	5.00	0	3975	0.00	risk_blue_38
3	48	7	5.00	0	2518	0.00	ambig_blue_25
3	49	1	34.00	0	3649	0.00	risk_blue_13
3	50	7	18.00	1	3189	0.00	ambig_blue_25
3	51	1	9.50	0	3388	0.00	risk_blue_13
3	52	9	0.00	1	3723	34.00	ambig_blue_75
3	53	9	34.00	1	2388	0.00	ambig_blue_75
3	54	8	0.00	1	3403	18.00	ambig_blue_50
3	55	7	0.00	1	2889	34.00	ambig_blue_25
3	56	6	0.00	0	3061	5.00	risk_red_38
3	57	2	5.00	0	3249	0.00	risk_blue_25
3	58	4	0.00	0	2981	9.50	risk_red_13
3	59	9	5.00	0	3061	0.00	ambig_blue_75
3	60	4	0.00	1	2121	65.00	risk_red_13
4	1	7	9.50	1	4179	0.00	ambig_blue_25
4	2	4	0.00	0	3850	34.00	risk_red_13
4	3	2	34.00	1	1646	0.00	risk_blue_25
4	4	4	0.00	0	2557	9.50	risk_red_13
4	5	9	18.00	1	4414	0.00	ambig_blue_75
4	6	1	18.00	0	2979	0.00	risk_blue_13
4	7	7	0.00	1	3675	18.00	ambig_blue_25
4	8	9	34.00	1	3782	0.00	ambig_blue_75
4	9	2	18.00	1	3029	0.00	risk_blue_25
4	10	8	0.00	0	3978	5.00	ambig_blue_50
4	11	8	65.00	1	3336	0.00	ambig_blue_50
4	12	5	0.00	1	1673	65.00	risk_red_25
4	13	6	0.00	0	4478	5.00	risk_red_38
4	14	9	0.00	1	4128	34.00	ambig_blue_75
4	15	5	0.00	1	4009	9.50	risk_red_25
4	16	9	65.00	1	3903	0.00	ambig_blue_75
4	17	2	9.50	0	3665	0.00	risk_blue_25
4	18	2	65.00	1	2725	0.00	risk_blue_25
4	19	7	65.00	1	1599	0.00	ambig_blue_25
4	20	7	0.00	0	3847	5.00	ambig_blue_25
4	21	8	34.00	1	3211	0.00	ambig_blue_50
4	22	8	18.00	1	4874	0.00	ambig_blue_50
4	23	2	5.00	0	2820	0.00	risk_blue_25
4	24	1	65.00	1	4040	0.00	risk_blue_13
4	25	3	9.50	1	1989	0.00	risk_blue_38
4	26	1	5.00	0	2973	0.00	risk_blue_13
4	27	6	0.00	1	3780	34.00	risk_red_38
4	28	5	0.00	1	4691	18.00	risk_red_25
4	29	6	0.00	1	1533	65.00	risk_red_38
4	30	5	0.00	0	2960	5.00	risk_red_25
4	31	6	0.00	1	2944	9.50	risk_red_38
4	32	7	0.00	1	3282	9.50	ambig_blue_25
4	33	3	34.00	1	3389	0.00	risk_blue_38
4	34	9	0.00	0	3956	9.50	ambig_blue_75
4	35	5	0.00	1	2523	34.00	risk_red_25
4	36	7	18.00	1	2078	0.00	ambig_blue_25
4	37	9	0.00	0	3298	5.00	ambig_blue_75
4	38	3	18.00	1	3060	0.00	risk_blue_38
4	39	6	0.00	1	1840	18.00	risk_red_38
4	40	9	5.00	0	3535	0.00	ambig_blue_75
4	41	1	9.50	0	2192	0.00	risk_blue_13
4	42	8	0.00	1	2528	65.00	ambig_blue_50
4	43	4	0.00	0	2450	5.00	risk_red_13
4	44	9	0.00	1	2367	65.00	ambig_blue_75
4	45	3	65.00	1	1568	0.00	risk_blue_38
4	46	9	9.50	0	2730	0.00	ambig_blue_75
4	47	8	0.00	1	2628	9.50	ambig_blue_50
4	48	4	0.00	0	4378	18.00	risk_red_13
4	49	7	5.00	0	4672	0.00	ambig_blue_25
4	50	3	5.00	0	3058	0.00	risk_blue_38
4	51	8	9.50	0	4119	0.00	ambig_blue_50
4	52	8	0.00	1	1903	34.00	ambig_blue_50
4	53	8	5.00	0	3899	0.00	ambig_blue_50
4	54	7	0.00	1	2941	34.00	ambig_blue_25
4	55	7	0.00	1	1582	65.00	ambig_blue_25
4	56	8	0.00	1	3519	18.00	ambig_blue_50
4	57	7	34.00	1	1809	0.00	ambig_blue_25
4	58	4	0.00	1	3016	65.00	risk_red_13
4	59	1	34.00	0	3927	0.00	risk_blue_13
4	60	9	0.00	0	3296	18.00	ambig_blue_75
6	1	5	0.00	1	4313	18.00	risk_red_25
6	2	8	0.00	1	4394	18.00	ambig_blue_50
6	3	8	0.00	1	2848	9.50	ambig_blue_50
6	4	6	0.00	1	2165	18.00	risk_red_38
6	5	7	0.00	1	1615	18.00	ambig_blue_25
6	6	7	0.00	1	1446	34.00	ambig_blue_25
6	7	7	34.00	1	2109	0.00	ambig_blue_25
6	8	2	5.00	0	2104	0.00	risk_blue_25
6	9	4	0.00	1	2475	65.00	risk_red_13
6	10	8	5.00	0	1680	0.00	ambig_blue_50
6	11	2	18.00	1	2397	0.00	risk_blue_25
6	12	8	18.00	1	1708	0.00	ambig_blue_50
6	13	5	0.00	0	3631	9.50	risk_red_25
6	14	1	18.00	0	3084	0.00	risk_blue_13
6	15	9	0.00	1	3296	9.50	ambig_blue_75
6	16	9	0.00	0	2611	5.00	ambig_blue_75
6	17	4	0.00	1	3385	18.00	risk_red_13
6	18	3	18.00	1	1937	0.00	risk_blue_38
6	19	2	65.00	1	3835	0.00	risk_blue_25
6	20	1	65.00	1	1688	0.00	risk_blue_13
6	21	4	0.00	1	2076	34.00	risk_red_13
6	22	6	0.00	1	2081	5.00	risk_red_38
6	23	7	9.50	1	1637	0.00	ambig_blue_25
6	24	3	5.00	0	3412	0.00	risk_blue_38
6	25	3	65.00	1	1226	0.00	risk_blue_38
6	26	6	0.00	1	1777	34.00	risk_red_38
6	27	8	0.00	1	1938	34.00	ambig_blue_50
6	28	7	5.00	0	1876	0.00	ambig_blue_25
6	29	9	5.00	0	1897	0.00	ambig_blue_75
6	30	3	34.00	1	1301	0.00	risk_blue_38
6	31	9	0.00	1	2905	34.00	ambig_blue_75
6	32	2	34.00	1	1467	0.00	risk_blue_25
6	33	8	0.00	0	2033	5.00	ambig_blue_50
6	34	9	34.00	1	2232	0.00	ambig_blue_75
6	35	8	9.50	1	3622	0.00	ambig_blue_50
6	36	9	0.00	1	2691	18.00	ambig_blue_75
6	37	9	9.50	0	2815	0.00	ambig_blue_75
6	38	7	18.00	1	1941	0.00	ambig_blue_25
6	39	8	65.00	1	1831	0.00	ambig_blue_50
6	40	5	0.00	0	2222	5.00	risk_red_25
6	41	7	0.00	1	1789	9.50	ambig_blue_25
6	42	3	9.50	1	1693	0.00	risk_blue_38
6	43	2	9.50	1	2809	0.00	risk_blue_25
6	44	6	0.00	1	2296	65.00	risk_red_38
6	45	7	65.00	1	1996	0.00	ambig_blue_25
6	46	1	5.00	0	3276	0.00	risk_blue_13
6	47	9	65.00	1	2094	0.00	ambig_blue_75
6	48	1	9.50	0	2986	0.00	risk_blue_13
6	49	1	34.00	1	3361	0.00	risk_blue_13
6	50	8	0.00	1	1497	65.00	ambig_blue_50
6	51	8	34.00	1	2134	0.00	ambig_blue_50
6	52	4	0.00	0	2696	9.50	risk_red_13
6	53	7	0.00	1	1228	65.00	ambig_blue_25
6	54	5	0.00	1	1267	65.00	risk_red_25
6	55	6	0.00	1	2129	9.50	risk_red_38
6	56	7	0.00	0	3252	5.00	ambig_blue_25
6	57	4	0.00	0	3089	5.00	risk_red_13
6	58	5	0.00	1	2428	34.00	risk_red_25
6	59	9	18.00	1	3258	0.00	ambig_blue_75
6	60	9	0.00	1	1686	65.00	ambig_blue_75
7	1	2	5.00	0	2301	0.00	risk_blue_25
7	2	3	65.00	1	1161	0.00	risk_blue_38
7	3	4	0.00	0	2258	9.50	risk_red_13
7	4	7	0.00	1	1895	65.00	ambig_blue_25
7	5	8	0.00	1	1379	65.00	ambig_blue_50
7	6	5	0.00	1	2356	9.50	risk_red_25
7	7	1	18.00	0	3517	0.00	risk_blue_13
7	8	7	34.00	1	2719	0.00	ambig_blue_25
7	9	8	0.00	1	2201	34.00	ambig_blue_50
7	10	2	65.00	1	1625	0.00	risk_blue_25
7	11	5	0.00	0	2808	5.00	risk_red_25
7	12	8	9.50	1	1831	0.00	ambig_blue_50
7	13	4	0.00	1	2046	65.00	risk_red_13
7	14	6	0.00	1	2796	9.50	risk_red_38
7	15	7	5.00	1	2579	0.00	ambig_blue_25
7	16	7	9.50	1	2083	0.00	ambig_blue_25
7	17	9	0.00	1	2104	34.00	ambig_blue_75
7	18	7	0.00	1	2275	9.50	ambig_blue_25
7	19	4	0.00	1	5294	18.00	risk_red_13
7	20	8	34.00	1	2759	0.00	ambig_blue_50
7	21	3	18.00	1	3632	0.00	risk_blue_38
7	22	9	0.00	1	2197	65.00	ambig_blue_75
7	23	8	0.00	0	3917	5.00	ambig_blue_50
7	24	2	34.00	1	4519	0.00	risk_blue_25
7	25	3	34.00	1	2736	0.00	risk_blue_38
7	26	9	18.00	1	3849	0.00	ambig_blue_75
7	27	1	9.50	0	1693	0.00	risk_blue_13
7	28	3	5.00	1	4066	0.00	risk_blue_38
7	29	1	34.00	1	4957	0.00	risk_blue_13
7	30	6	0.00	1	2484	34.00	risk_red_38
7	31	9	5.00	0	2064	0.00	ambig_blue_75
7	32	9	65.00	1	1957	0.00	ambig_blue_75
7	33	8	18.00	1	2725	0.00	ambig_blue_50
7	34	7	0.00	0	3103	5.00	ambig_blue_25
7	35	5	0.00	1	4274	34.00	risk_red_25
7	36	7	0.00	1	1364	34.00	ambig_blue_25
7	37	4	0.00	1	4366	34.00	risk_red_13
7	38	8	5.00	0	3749	0.00	ambig_blue_50
7	39	9	0.00	0	1806	5.00	ambig_blue_75
7	40	7	0.00	1	1581	18.00	ambig_blue_25
7	41	3	9.50	1	1750	0.00	risk_blue_38
7	42	6	0.00	1	1481	18.00	risk_red_38
7	43	8	0.00	1	2206	9.50	ambig_blue_50
7	44	1	5.00	0	1709	0.00	risk_blue_13
7	45	7	18.00	1	1689	0.00	ambig_blue_25
7	46	4	0.00	0	3389	5.00	risk_red_13
7	47	9	9.50	1	3428	0.00	ambig_blue_75
7	48	9	34.00	1	2160	0.00	ambig_blue_75
7	49	9	0.00	1	3449	9.50	ambig_blue_75
7	50	7	65.00	1	2230	0.00	ambig_blue_25
7	51	6	0.00	0	2772	5.00	risk_red_38
7	52	6	0.00	1	1124	65.00	risk_red_38
7	53	8	0.00	1	1744	18.00	ambig_blue_50
7	54	9	0.00	1	2610	18.00	ambig_blue_75
7	55	2	9.50	1	2289	0.00	risk_blue_25
7	56	1	65.00	1	3645	0.00	risk_blue_13
7	57	5	0.00	1	1257	65.00	risk_red_25
7	58	5	0.00	1	3719	18.00	risk_red_25
7	59	2	18.00	1	3737	0.00	risk_blue_25
7	60	8	65.00	1	2001	0.00	ambig_blue_50
8	1	7	0.00	1	2456	9.50	ambig_blue_25
8	2	8	0.00	1	2357	9.50	ambig_blue_50
8	3	8	5.00	0	2462	0.00	ambig_blue_50
8	4	6	0.00	1	1794	9.50	risk_red_38
8	5	5	0.00	1	2066	65.00	risk_red_25
8	6	8	0.00	1	3415	34.00	ambig_blue_50
8	7	9	0.00	1	2069	65.00	ambig_blue_75
8	8	2	9.50	0	3250	0.00	risk_blue_25
8	9	6	0.00	1	2431	34.00	risk_red_38
8	10	7	0.00	1	1573	18.00	ambig_blue_25
8	11	9	0.00	1	2734	34.00	ambig_blue_75
8	12	3	5.00	0	3320	0.00	risk_blue_38
8	13	9	9.50	1	2441	0.00	ambig_blue_75
8	14	8	65.00	1	4183	0.00	ambig_blue_50
8	15	7	5.00	0	2798	0.00	ambig_blue_25
8	16	4	0.00	0	4261	34.00	risk_red_13
8	17	8	9.50	1	4336	0.00	ambig_blue_50
8	18	9	65.00	1	1633	0.00	ambig_blue_75
8	19	9	0.00	1	4351	9.50	ambig_blue_75
8	20	4	0.00	0	2015	5.00	risk_red_13
8	21	7	0.00	1	1710	34.00	ambig_blue_25
8	22	6	0.00	1	1034	65.00	risk_red_38
8	23	7	0.00	0	3200	5.00	ambig_blue_25
8	24	1	18.00	1	4551	0.00	risk_blue_13
8	25	9	34.00	1	1647	0.00	ambig_blue_75
8	26	2	5.00	0	3493	0.00	risk_blue_25
8	27	8	18.00	1	2360	0.00	ambig_blue_50
8	28	3	18.00	1	2881	0.00	risk_blue_38
8	29	9	0.00	0	1597	5.00	ambig_blue_75
8	30	7	0.00	1	925	65.00	ambig_blue_25
8	31	1	65.00	1	1713	0.00	risk_blue_13
8	32	4	0.00	1	2645	65.00	risk_red_13
8	33	1	34.00	0	3490	0.00	risk_blue_13
8	34	3	9.50	1	1373	0.00	risk_blue_38
8	35	5	0.00	1	1557	18.00	risk_red_25
8	36	7	65.00	1	1999	0.00	ambig_blue_25
8	37	4	0.00	0	3119	9.50	risk_red_13
8	38	8	0.00	1	1209	65.00	ambig_blue_50
8	39	5	0.00	0	2625	9.50	risk_red_25
8	40	9	0.00	1	1479	18.00	ambig_blue_75
8	41	5	0.00	1	2212	34.00	risk_red_25
8	42	2	65.00	1	1708	0.00	risk_blue_25
8	43	6	0.00	1	1415	18.00	risk_red_38
8	44	9	5.00	0	1567	0.00	ambig_blue_75
8	45	4	0.00	0	4225	18.00	risk_red_13
8	46	1	9.50	0	1230	0.00	risk_blue_13
8	47	9	18.00	1	1221	0.00	ambig_blue_75
8	48	7	34.00	1	1476	0.00	ambig_blue_25
8	49	3	65.00	1	1770	0.00	risk_blue_38
8	50	8	34.00	1	1074	0.00	ambig_blue_50
8	51	2	34.00	1	1592	0.00	risk_blue_25
8	52	7	18.00	1	1504	0.00	ambig_blue_25
8	53	2	18.00	1	1308	0.00	risk_blue_25
8	54	5	0.00	0	2031	5.00	risk_red_25
8	55	3	34.00	1	1270	0.00	risk_blue_38
8	56	7	9.50	1	1315	0.00	ambig_blue_25
8	57	6	0.00	0	2879	5.00	risk_red_38
8	58	8	0.00	0	2595	5.00	ambig_blue_50
8	59	1	5.00	0	2011	0.00	risk_blue_13
8	60	8	0.00	1	1514	18.00	ambig_blue_50
