# Supplementary material for: Learning about the Ellsberg Paradox reduces, but does not abolish, ambiguity aversion
Source: PLoS One. 2020 Mar 4;15(3):e0228782. doi: 10.1371/journal.pone.0228782 (PMC7055742; doi:10.1371/journal.pone.0228782)
Supplement: S1 Dataset — (ZIP) [file pone.0228782.s009.zip › S1_dataset/EF/1858.txt]

Block	Trial	BagNo	BlueValue	choice.RESP	choice.RT	RedValue	RiskAmbigLevel
2	1	4	0.0	2	0	65.0	risk_red_13
2	2	7	0.0	0	4347	5.0	ambig_blue_25
2	3	5	0.0	1	3369	9.5	risk_red_25
2	4	4	0.0	0	3360	18.0	risk_red_13
2	5	5	0.0	1	2864	34.0	risk_red_25
2	6	2	5.0	0	3237	0.0	risk_blue_25
2	7	6	0.0	1	3209	18.0	risk_red_38
2	8	3	65.0	1	2518	0.0	risk_blue_38
2	9	4	0.0	1	5001	34.0	risk_red_13
2	10	4	0.0	0	2142	9.5	risk_red_13
2	11	9	0.0	0	2702	9.5	ambig_blue_75
2	12	9	34.0	1	3202	0.0	ambig_blue_75
2	13	7	9.5	1	3328	0.0	ambig_blue_25
2	14	6	0.0	1	2194	65.0	risk_red_38
2	15	8	0.0	1	4456	18.0	ambig_blue_50
2	16	8	65.0	1	2291	0.0	ambig_blue_50
2	17	1	5.0	0	3631	0.0	risk_blue_13
2	18	1	34.0	1	2268	0.0	risk_blue_13
2	19	8	9.5	0	2225	0.0	ambig_blue_50
2	20	8	0.0	1	3231	34.0	ambig_blue_50
2	21	1	18.0	1	2941	0.0	risk_blue_13
2	22	8	0.0	1	3350	65.0	ambig_blue_50
2	23	9	65.0	1	2966	0.0	ambig_blue_75
2	24	5	0.0	1	1935	65.0	risk_red_25
2	25	3	18.0	1	2785	0.0	risk_blue_38
2	26	4	0.0	0	2369	5.0	risk_red_13
2	27	2	34.0	1	2113	0.0	risk_blue_25
2	28	6	0.0	1	2564	34.0	risk_red_38
2	29	9	0.0	1	4125	18.0	ambig_blue_75
2	30	8	18.0	1	2189	0.0	ambig_blue_50
2	31	2	65.0	1	1733	0.0	risk_blue_25
2	32	5	0.0	1	3736	18.0	risk_red_25
2	33	9	0.0	1	1432	65.0	ambig_blue_75
2	34	3	5.0	0	2847	0.0	risk_blue_38
2	35	8	5.0	0	2188	0.0	ambig_blue_50
2	36	7	0.0	1	1828	34.0	ambig_blue_25
2	37	2	9.5	1	4379	0.0	risk_blue_25
2	38	9	9.5	0	2105	0.0	ambig_blue_75
2	39	8	34.0	1	1413	0.0	ambig_blue_50
2	40	9	0.0	1	2885	34.0	ambig_blue_75
2	41	1	9.5	0	3024	0.0	risk_blue_13
2	42	6	0.0	1	2310	9.5	risk_red_38
2	43	5	0.0	0	2777	5.0	risk_red_25
2	44	7	0.0	1	2193	65.0	ambig_blue_25
2	45	7	0.0	1	2273	18.0	ambig_blue_25
2	46	9	0.0	0	2277	5.0	ambig_blue_75
2	47	9	5.0	0	3314	0.0	ambig_blue_75
2	48	2	18.0	1	1972	0.0	risk_blue_25
2	49	6	0.0	0	2068	5.0	risk_red_38
2	50	7	0.0	1	2545	9.5	ambig_blue_25
2	51	8	0.0	0	3003	5.0	ambig_blue_50
2	52	7	5.0	0	2385	0.0	ambig_blue_25
2	53	8	0.0	1	3833	9.5	ambig_blue_50
2	54	7	65.0	1	1846	0.0	ambig_blue_25
2	55	3	34.0	1	1732	0.0	risk_blue_38
2	56	7	18.0	1	1759	0.0	ambig_blue_25
2	57	3	9.5	1	1535	0.0	risk_blue_38
2	58	9	18.0	1	3314	0.0	ambig_blue_75
2	59	7	34.0	1	1860	0.0	ambig_blue_25
2	60	1	65.0	1	1681	0.0	risk_blue_13
3	1	8	5.0	0	1942	0.0	ambig_blue_50
3	2	8	0.0	1	2048	65.0	ambig_blue_50
3	3	4	0.0	0	4110	34.0	risk_red_13
3	4	5	0.0	1	2295	18.0	risk_red_25
3	5	7	0.0	1	1955	18.0	ambig_blue_25
3	6	7	5.0	0	4860	0.0	ambig_blue_25
3	7	7	34.0	1	1511	0.0	ambig_blue_25
3	8	7	0.0	0	3427	5.0	ambig_blue_25
3	9	6	0.0	0	4017	5.0	risk_red_38
3	10	8	65.0	1	1510	0.0	ambig_blue_50
3	11	7	65.0	1	1753	0.0	ambig_blue_25
3	12	3	5.0	0	2427	0.0	risk_blue_38
3	13	9	0.0	0	3609	5.0	ambig_blue_75
3	14	9	0.0	1	3263	18.0	ambig_blue_75
3	15	4	0.0	0	4691	18.0	risk_red_13
3	16	2	5.0	0	2165	0.0	risk_blue_25
3	17	6	0.0	1	1830	65.0	risk_red_38
3	18	5	0.0	0	2461	5.0	risk_red_25
3	19	2	34.0	1	1649	0.0	risk_blue_25
3	20	7	0.0	1	1944	65.0	ambig_blue_25
3	21	7	9.5	1	2346	0.0	ambig_blue_25
3	22	5	0.0	1	2972	9.5	risk_red_25
3	23	1	9.5	0	2411	0.0	risk_blue_13
3	24	8	34.0	1	1673	0.0	ambig_blue_50
3	25	3	65.0	1	1142	0.0	risk_blue_38
3	26	5	0.0	1	3337	34.0	risk_red_25
3	27	9	0.0	1	3722	9.5	ambig_blue_75
3	28	3	9.5	1	1851	0.0	risk_blue_38
3	29	8	0.0	0	1824	5.0	ambig_blue_50
3	30	8	0.0	1	1335	34.0	ambig_blue_50
3	31	8	18.0	1	1738	0.0	ambig_blue_50
3	32	3	18.0	1	1500	0.0	risk_blue_38
3	33	4	0.0	0	1912	5.0	risk_red_13
3	34	1	18.0	1	3164	0.0	risk_blue_13
3	35	1	34.0	1	1244	0.0	risk_blue_13
3	36	8	0.0	1	1859	9.5	ambig_blue_50
3	37	9	5.0	0	2088	0.0	ambig_blue_75
3	38	8	0.0	1	1588	18.0	ambig_blue_50
3	39	1	5.0	0	1877	0.0	risk_blue_13
3	40	6	0.0	1	1537	34.0	risk_red_38
3	41	7	18.0	1	1900	0.0	ambig_blue_25
3	42	6	0.0	1	1303	18.0	risk_red_38
3	43	4	0.0	0	2771	9.5	risk_red_13
3	44	5	0.0	1	1051	65.0	risk_red_25
3	45	9	9.5	1	4392	0.0	ambig_blue_75
3	46	3	34.0	1	1260	0.0	risk_blue_38
3	47	4	0.0	1	1386	65.0	risk_red_13
3	48	2	65.0	1	1130	0.0	risk_blue_25
3	49	2	9.5	1	1758	0.0	risk_blue_25
3	50	2	18.0	1	1823	0.0	risk_blue_25
3	51	6	0.0	1	1950	9.5	risk_red_38
3	52	9	34.0	1	1824	0.0	ambig_blue_75
3	53	9	65.0	1	991	0.0	ambig_blue_75
3	54	9	0.0	1	1560	65.0	ambig_blue_75
3	55	9	18.0	1	1490	0.0	ambig_blue_75
3	56	7	0.0	1	1269	34.0	ambig_blue_25
3	57	8	9.5	1	2291	0.0	ambig_blue_50
3	58	7	0.0	1	1654	9.5	ambig_blue_25
3	59	1	65.0	1	1084	0.0	risk_blue_13
3	60	9	0.0	1	2001	34.0	ambig_blue_75
4	1	4	0.0	1	1430	18.0	risk_red_13
4	2	3	18.0	1	1253	0.0	risk_blue_38
4	3	6	0.0	1	1204	9.5	risk_red_38
4	4	7	5.0	0	2052	0.0	ambig_blue_25
4	5	9	65.0	1	1161	0.0	ambig_blue_75
4	6	8	0.0	1	1987	18.0	ambig_blue_50
4	7	8	5.0	0	1571	0.0	ambig_blue_50
4	8	3	34.0	1	1020	0.0	risk_blue_38
4	9	4	0.0	1	1148	34.0	risk_red_13
4	10	7	0.0	1	1246	34.0	ambig_blue_25
4	11	1	9.5	0	2509	0.0	risk_blue_13
4	12	8	9.5	1	2768	0.0	ambig_blue_50
4	13	2	5.0	0	2145	0.0	risk_blue_25
4	14	6	0.0	1	1427	5.0	risk_red_38
4	15	6	0.0	1	1898	65.0	risk_red_38
4	16	6	0.0	1	1350	18.0	risk_red_38
4	17	9	18.0	1	3560	0.0	ambig_blue_75
4	18	4	0.0	1	1304	65.0	risk_red_13
4	19	7	0.0	1	2012	65.0	ambig_blue_25
4	20	8	0.0	1	2164	65.0	ambig_blue_50
4	21	9	34.0	1	1669	0.0	ambig_blue_75
4	22	7	0.0	0	2474	5.0	ambig_blue_25
4	23	7	65.0	1	1822	0.0	ambig_blue_25
4	24	8	34.0	1	1452	0.0	ambig_blue_50
4	25	4	0.0	0	2819	5.0	risk_red_13
4	26	7	9.5	1	1465	0.0	ambig_blue_25
4	27	8	18.0	1	1085	0.0	ambig_blue_50
4	28	2	34.0	1	1082	0.0	risk_blue_25
4	29	8	0.0	0	1631	5.0	ambig_blue_50
4	30	4	0.0	0	3686	9.5	risk_red_13
4	31	1	34.0	0	3569	0.0	risk_blue_13
4	32	3	5.0	0	1744	0.0	risk_blue_38
4	33	6	0.0	1	954	34.0	risk_red_38
4	34	5	0.0	1	1276	34.0	risk_red_25
4	35	9	0.0	0	1690	5.0	ambig_blue_75
4	36	5	0.0	0	1726	5.0	risk_red_25
4	37	5	0.0	1	1433	18.0	risk_red_25
4	38	5	0.0	1	1272	9.5	risk_red_25
4	39	7	0.0	1	1062	18.0	ambig_blue_25
4	40	1	65.0	1	1164	0.0	risk_blue_13
4	41	2	9.5	1	1054	0.0	risk_blue_25
4	42	3	65.0	1	812	0.0	risk_blue_38
4	43	7	18.0	1	981	0.0	ambig_blue_25
4	44	9	0.0	1	1678	18.0	ambig_blue_75
4	45	9	5.0	0	1635	0.0	ambig_blue_75
4	46	1	5.0	0	2426	0.0	risk_blue_13
4	47	9	0.0	0	4144	9.5	ambig_blue_75
4	48	2	65.0	1	1016	0.0	risk_blue_25
4	49	2	18.0	1	1048	0.0	risk_blue_25
4	50	9	9.5	1	1799	0.0	ambig_blue_75
4	51	5	0.0	1	1439	65.0	risk_red_25
4	52	8	0.0	1	1286	34.0	ambig_blue_50
4	53	7	0.0	1	2674	9.5	ambig_blue_25
4	54	9	0.0	1	1174	65.0	ambig_blue_75
4	55	1	18.0	1	2272	0.0	risk_blue_13
4	56	9	0.0	1	2060	34.0	ambig_blue_75
4	57	8	0.0	1	1169	9.5	ambig_blue_50
4	58	8	65.0	1	931	0.0	ambig_blue_50
4	59	3	9.5	1	1063	0.0	risk_blue_38
4	60	7	34.0	1	861	0.0	ambig_blue_25
6	1	2	5.0	0	3491	0.0	risk_blue_25
6	2	8	0.0	1	3567	34.0	ambig_blue_50
6	3	7	9.5	1	2854	0.0	ambig_blue_25
6	4	9	0.0	1	1283	34.0	ambig_blue_75
6	5	4	0.0	0	1920	5.0	risk_red_13
6	6	5	0.0	1	1787	18.0	risk_red_25
6	7	3	5.0	0	1603	0.0	risk_blue_38
6	8	7	18.0	1	1363	0.0	ambig_blue_25
6	9	8	34.0	1	989	0.0	ambig_blue_50
6	10	3	9.5	1	3374	0.0	risk_blue_38
6	11	8	0.0	1	1061	9.5	ambig_blue_50
6	12	3	34.0	1	1300	0.0	risk_blue_38
6	13	6	0.0	1	1432	9.5	risk_red_38
6	14	7	34.0	1	1127	0.0	ambig_blue_25
6	15	9	0.0	1	987	9.5	ambig_blue_75
6	16	5	0.0	1	748	9.5	risk_red_25
6	17	4	0.0	1	1534	65.0	risk_red_13
6	18	9	9.5	1	1576	0.0	ambig_blue_75
6	19	2	18.0	1	3434	0.0	risk_blue_25
6	20	6	0.0	1	1527	65.0	risk_red_38
6	21	7	0.0	1	2018	9.5	ambig_blue_25
6	22	6	0.0	1	1065	18.0	risk_red_38
6	23	3	65.0	1	1055	0.0	risk_blue_38
6	24	8	5.0	1	509	0.0	ambig_blue_50
6	25	8	0.0	1	4138	5.0	ambig_blue_50
6	26	1	18.0	1	2570	0.0	risk_blue_13
6	27	7	0.0	1	786	34.0	ambig_blue_25
6	28	9	5.0	1	1051	0.0	ambig_blue_75
6	29	7	0.0	1	1521	65.0	ambig_blue_25
6	30	7	65.0	1	1132	0.0	ambig_blue_25
6	31	8	9.5	1	1120	0.0	ambig_blue_50
6	32	8	0.0	1	1091	18.0	ambig_blue_50
6	33	6	0.0	1	4464	5.0	risk_red_38
6	34	3	18.0	1	2179	0.0	risk_blue_38
6	35	1	9.5	0	2204	0.0	risk_blue_13
6	36	4	0.0	1	1715	34.0	risk_red_13
6	37	7	0.0	0	1831	5.0	ambig_blue_25
6	38	2	34.0	1	1101	0.0	risk_blue_25
6	39	9	34.0	1	1082	0.0	ambig_blue_75
6	40	8	18.0	1	1159	0.0	ambig_blue_50
6	41	9	65.0	1	1105	0.0	ambig_blue_75
6	42	2	9.5	1	2229	0.0	risk_blue_25
6	43	5	0.0	1	1412	65.0	risk_red_25
6	44	1	34.0	1	1524	0.0	risk_blue_13
6	45	6	0.0	1	1151	34.0	risk_red_38
6	46	4	0.0	1	1281	9.5	risk_red_13
6	47	9	0.0	1	1374	18.0	ambig_blue_75
6	48	9	0.0	0	2728	5.0	ambig_blue_75
6	49	4	0.0	1	1098	18.0	risk_red_13
6	50	1	65.0	1	1302	0.0	risk_blue_13
6	51	9	0.0	1	2498	65.0	ambig_blue_75
6	52	1	5.0	0	2037	0.0	risk_blue_13
6	53	9	18.0	1	1627	0.0	ambig_blue_75
6	54	5	0.0	0	1682	5.0	risk_red_25
6	55	5	0.0	1	727	34.0	risk_red_25
6	56	2	65.0	1	1219	0.0	risk_blue_25
6	57	7	0.0	1	1354	18.0	ambig_blue_25
6	58	7	5.0	0	1852	0.0	ambig_blue_25
6	59	8	65.0	1	2938	0.0	ambig_blue_50
6	60	8	0.0	1	1579	65.0	ambig_blue_50
7	1	9	5.0	0	3397	0.0	ambig_blue_75
7	2	1	18.0	1	2434	0.0	risk_blue_13
7	3	3	65.0	1	1968	0.0	risk_blue_38
7	4	7	65.0	1	1024	0.0	ambig_blue_25
7	5	4	0.0	0	2687	5.0	risk_red_13
7	6	1	5.0	0	1139	0.0	risk_blue_13
7	7	9	0.0	0	1293	5.0	ambig_blue_75
7	8	6	0.0	1	1497	9.5	risk_red_38
7	9	3	34.0	1	1870	0.0	risk_blue_38
7	10	9	18.0	1	1395	0.0	ambig_blue_75
7	11	2	34.0	1	1307	0.0	risk_blue_25
7	12	8	0.0	1	1455	9.5	ambig_blue_50
7	13	2	5.0	0	1373	0.0	risk_blue_25
7	14	9	9.5	1	934	0.0	ambig_blue_75
7	15	2	18.0	1	1089	0.0	risk_blue_25
7	16	1	65.0	1	854	0.0	risk_blue_13
7	17	7	0.0	1	1765	65.0	ambig_blue_25
7	18	5	0.0	0	2028	5.0	risk_red_25
7	19	8	65.0	1	1149	0.0	ambig_blue_50
7	20	7	0.0	1	1376	18.0	ambig_blue_25
7	21	7	0.0	0	1641	5.0	ambig_blue_25
7	22	7	18.0	1	2430	0.0	ambig_blue_25
7	23	9	0.0	1	1093	18.0	ambig_blue_75
7	24	5	0.0	1	897	9.5	risk_red_25
7	25	2	9.5	1	1166	0.0	risk_blue_25
7	26	4	0.0	1	4153	65.0	risk_red_13
7	27	3	18.0	1	1617	0.0	risk_blue_38
7	28	7	5.0	0	2288	0.0	ambig_blue_25
7	29	9	0.0	1	2076	9.5	ambig_blue_75
7	30	4	0.0	1	1513	18.0	risk_red_13
7	31	7	34.0	1	804	0.0	ambig_blue_25
7	32	5	0.0	1	901	34.0	risk_red_25
7	33	9	0.0	1	953	34.0	ambig_blue_75
7	34	6	0.0	0	2300	5.0	risk_red_38
7	35	6	0.0	1	1607	18.0	risk_red_38
7	36	4	0.0	1	911	34.0	risk_red_13
7	37	8	0.0	1	1835	18.0	ambig_blue_50
7	38	8	34.0	1	826	0.0	ambig_blue_50
7	39	3	9.5	1	1657	0.0	risk_blue_38
7	40	9	34.0	1	1407	0.0	ambig_blue_75
7	41	3	5.0	0	2319	0.0	risk_blue_38
7	42	7	9.5	1	1137	0.0	ambig_blue_25
7	43	1	9.5	0	2332	0.0	risk_blue_13
7	44	8	9.5	1	870	0.0	ambig_blue_50
7	45	2	65.0	1	1748	0.0	risk_blue_25
7	46	5	0.0	1	1270	65.0	risk_red_25
7	47	1	34.0	1	1148	0.0	risk_blue_13
7	48	8	5.0	0	1335	0.0	ambig_blue_50
7	49	9	0.0	1	2097	65.0	ambig_blue_75
7	50	6	0.0	1	725	65.0	risk_red_38
7	51	6	0.0	1	1049	34.0	risk_red_38
7	52	9	65.0	1	888	0.0	ambig_blue_75
7	53	8	18.0	1	1285	0.0	ambig_blue_50
7	54	8	0.0	0	1506	5.0	ambig_blue_50
7	55	7	0.0	1	853	9.5	ambig_blue_25
7	56	7	0.0	1	868	34.0	ambig_blue_25
7	57	5	0.0	1	1138	18.0	risk_red_25
7	58	4	0.0	1	883	9.5	risk_red_13
7	59	8	0.0	1	825	65.0	ambig_blue_50
7	60	8	0.0	1	688	34.0	ambig_blue_50
8	1	3	18.0	1	1267	0.0	risk_blue_38
8	2	7	0.0	1	713	34.0	ambig_blue_25
8	3	9	0.0	1	1125	9.5	ambig_blue_75
8	4	8	34.0	1	1033	0.0	ambig_blue_50
8	5	7	0.0	0	1400	5.0	ambig_blue_25
8	6	5	0.0	1	1536	65.0	risk_red_25
8	7	7	0.0	1	843	9.5	ambig_blue_25
8	8	3	65.0	1	850	0.0	risk_blue_38
8	9	6	0.0	1	817	34.0	risk_red_38
8	10	2	5.0	0	2129	0.0	risk_blue_25
8	11	6	0.0	1	1835	65.0	risk_red_38
8	12	4	0.0	1	1177	65.0	risk_red_13
8	13	3	9.5	1	907	0.0	risk_blue_38
8	14	2	18.0	1	2263	0.0	risk_blue_25
8	15	4	0.0	1	2172	18.0	risk_red_13
8	16	9	0.0	0	1733	5.0	ambig_blue_75
8	17	4	0.0	1	1056	9.5	risk_red_13
8	18	3	5.0	0	2230	0.0	risk_blue_38
8	19	1	18.0	1	1005	0.0	risk_blue_13
8	20	1	5.0	0	2149	0.0	risk_blue_13
8	21	7	18.0	1	823	0.0	ambig_blue_25
8	22	6	0.0	1	1246	9.5	risk_red_38
8	23	5	0.0	1	837	18.0	risk_red_25
8	24	2	9.5	1	908	0.0	risk_blue_25
8	25	3	34.0	1	1265	0.0	risk_blue_38
8	26	8	9.5	1	879	0.0	ambig_blue_50
8	27	7	0.0	1	892	18.0	ambig_blue_25
8	28	9	65.0	1	1105	0.0	ambig_blue_75
8	29	2	65.0	1	670	0.0	risk_blue_25
8	30	8	0.0	1	924	34.0	ambig_blue_50
8	31	8	0.0	1	1015	18.0	ambig_blue_50
8	32	4	0.0	1	719	34.0	risk_red_13
8	33	8	0.0	0	1259	5.0	ambig_blue_50
8	34	6	0.0	1	713	18.0	risk_red_38
8	35	6	0.0	0	1742	5.0	risk_red_38
8	36	5	0.0	1	1024	9.5	risk_red_25
8	37	8	65.0	1	719	0.0	ambig_blue_50
8	38	8	0.0	1	1092	9.5	ambig_blue_50
8	39	9	0.0	1	616	18.0	ambig_blue_75
8	40	8	18.0	1	1808	0.0	ambig_blue_50
8	41	1	34.0	1	704	0.0	risk_blue_13
8	42	7	0.0	1	988	65.0	ambig_blue_25
8	43	7	34.0	1	1317	0.0	ambig_blue_25
8	44	5	0.0	1	1664	34.0	risk_red_25
8	45	1	65.0	1	1118	0.0	risk_blue_13
8	46	7	5.0	0	1578	0.0	ambig_blue_25
8	47	9	0.0	1	2123	65.0	ambig_blue_75
8	48	2	34.0	1	861	0.0	risk_blue_25
8	49	9	34.0	1	1004	0.0	ambig_blue_75
8	50	9	9.5	1	828	0.0	ambig_blue_75
8	51	9	5.0	0	1196	0.0	ambig_blue_75
8	52	9	0.0	1	925	34.0	ambig_blue_75
8	53	8	0.0	1	1056	65.0	ambig_blue_50
8	54	9	18.0	1	990	0.0	ambig_blue_75
8	55	7	9.5	1	1023	0.0	ambig_blue_25
8	56	1	9.5	1	879	0.0	risk_blue_13
8	57	4	0.0	1	957	5.0	risk_red_13
8	58	8	5.0	0	2775	0.0	ambig_blue_50
8	59	7	65.0	1	1375	0.0	ambig_blue_25
8	60	5	0.0	0	1912	5.0	risk_red_25
