# Supplementary material for: Learning about the Ellsberg Paradox reduces, but does not abolish, ambiguity aversion
Source: PLoS One. 2020 Mar 4;15(3):e0228782. doi: 10.1371/journal.pone.0228782 (PMC7055742; doi:10.1371/journal.pone.0228782)
Supplement: S1 Dataset — (ZIP) [file pone.0228782.s009.zip › S1_dataset/EF/1860.txt]

Block	Trial	BagNo	BlueValue	choice.RESP	choice.RT	RedValue	RiskAmbigLevel
2	1	3	34.0	2	0	0.0	risk_blue_38
2	2	9	0.0	2	0	34.0	ambig_blue_75
2	3	9	34.0	2	0	0.0	ambig_blue_75
2	4	7	0.0	2	0	5.0	ambig_blue_25
2	5	6	0.0	1	1803	34.0	risk_red_38
2	6	7	0.0	0	3337	9.5	ambig_blue_25
2	7	8	0.0	2	0	5.0	ambig_blue_50
2	8	5	0.0	0	2783	5.0	risk_red_25
2	9	1	34.0	2	0	0.0	risk_blue_13
2	10	3	18.0	2	0	0.0	risk_blue_38
2	11	4	0.0	2	0	9.5	risk_red_13
2	12	6	0.0	2	0	18.0	risk_red_38
2	13	7	9.5	0	2745	0.0	ambig_blue_25
2	14	8	5.0	0	3087	0.0	ambig_blue_50
2	15	7	0.0	1	3829	34.0	ambig_blue_25
2	16	5	0.0	0	2882	18.0	risk_red_25
2	17	7	5.0	0	2504	0.0	ambig_blue_25
2	18	2	18.0	0	1867	0.0	risk_blue_25
2	19	9	9.5	0	2051	0.0	ambig_blue_75
2	20	1	18.0	0	2262	0.0	risk_blue_13
2	21	6	0.0	0	3628	5.0	risk_red_38
2	22	9	0.0	0	2266	5.0	ambig_blue_75
2	23	7	65.0	1	3051	0.0	ambig_blue_25
2	24	2	5.0	0	1732	0.0	risk_blue_25
2	25	1	5.0	0	1539	0.0	risk_blue_13
2	26	5	0.0	0	2533	9.5	risk_red_25
2	27	2	9.5	0	2121	0.0	risk_blue_25
2	28	5	0.0	0	2400	65.0	risk_red_25
2	29	7	34.0	1	3311	0.0	ambig_blue_25
2	30	7	18.0	1	3140	0.0	ambig_blue_25
2	31	8	9.5	1	3242	0.0	ambig_blue_50
2	32	4	0.0	0	2787	5.0	risk_red_13
2	33	4	0.0	0	1907	34.0	risk_red_13
2	34	9	18.0	0	3320	0.0	ambig_blue_75
2	35	6	0.0	0	1950	9.5	risk_red_38
2	36	9	0.0	0	2118	9.5	ambig_blue_75
2	37	8	0.0	0	2345	65.0	ambig_blue_50
2	38	8	18.0	0	5122	0.0	ambig_blue_50
2	39	6	0.0	0	1727	65.0	risk_red_38
2	40	1	65.0	0	2174	0.0	risk_blue_13
2	41	8	0.0	1	1836	34.0	ambig_blue_50
2	42	9	65.0	1	1943	0.0	ambig_blue_75
2	43	1	9.5	0	1734	0.0	risk_blue_13
2	44	7	0.0	1	2346	18.0	ambig_blue_25
2	45	9	0.0	1	1870	18.0	ambig_blue_75
2	46	8	0.0	1	2063	9.5	ambig_blue_50
2	47	8	34.0	1	2547	0.0	ambig_blue_50
2	48	9	0.0	1	3887	65.0	ambig_blue_75
2	49	4	0.0	0	3326	65.0	risk_red_13
2	50	3	65.0	0	2328	0.0	risk_blue_38
2	51	7	0.0	1	2583	65.0	ambig_blue_25
2	52	3	5.0	0	2584	0.0	risk_blue_38
2	53	3	9.5	0	1577	0.0	risk_blue_38
2	54	2	65.0	0	1426	0.0	risk_blue_25
2	55	8	65.0	1	1398	0.0	ambig_blue_50
2	56	2	34.0	0	1621	0.0	risk_blue_25
2	57	8	0.0	1	1936	18.0	ambig_blue_50
2	58	5	0.0	0	1432	34.0	risk_red_25
2	59	9	5.0	1	1972	0.0	ambig_blue_75
2	60	4	0.0	0	1617	18.0	risk_red_13
3	1	4	0.0	0	1456	65.0	risk_red_13
3	2	4	0.0	0	1937	9.5	risk_red_13
3	3	1	5.0	0	2371	0.0	risk_blue_13
3	4	7	0.0	1	1862	9.5	ambig_blue_25
3	5	7	0.0	1	2404	18.0	ambig_blue_25
3	6	5	0.0	0	3128	65.0	risk_red_25
3	7	5	0.0	0	2706	5.0	risk_red_25
3	8	7	5.0	1	2263	0.0	ambig_blue_25
3	9	8	34.0	1	2789	0.0	ambig_blue_50
3	10	4	0.0	0	2194	34.0	risk_red_13
3	11	8	0.0	1	3108	18.0	ambig_blue_50
3	12	9	34.0	0	2307	0.0	ambig_blue_75
3	13	8	18.0	1	2092	0.0	ambig_blue_50
3	14	8	9.5	1	1392	0.0	ambig_blue_50
3	15	9	9.5	1	1827	0.0	ambig_blue_75
3	16	8	0.0	0	3251	5.0	ambig_blue_50
3	17	1	65.0	0	1450	0.0	risk_blue_13
3	18	6	0.0	0	2194	18.0	risk_red_38
3	19	6	0.0	0	2160	5.0	risk_red_38
3	20	8	0.0	1	2108	65.0	ambig_blue_50
3	21	7	9.5	1	2541	0.0	ambig_blue_25
3	22	9	5.0	1	3268	0.0	ambig_blue_75
3	23	2	9.5	0	2404	0.0	risk_blue_25
3	24	8	5.0	0	2182	0.0	ambig_blue_50
3	25	5	0.0	0	2688	18.0	risk_red_25
3	26	3	65.0	0	2617	0.0	risk_blue_38
3	27	6	0.0	0	3012	65.0	risk_red_38
3	28	8	65.0	1	1880	0.0	ambig_blue_50
3	29	1	9.5	0	1665	0.0	risk_blue_13
3	30	3	18.0	0	2348	0.0	risk_blue_38
3	31	2	18.0	0	1688	0.0	risk_blue_25
3	32	6	0.0	0	1688	34.0	risk_red_38
3	33	4	0.0	0	2138	18.0	risk_red_13
3	34	7	0.0	0	2410	5.0	ambig_blue_25
3	35	1	18.0	0	2745	0.0	risk_blue_13
3	36	1	34.0	0	1463	0.0	risk_blue_13
3	37	4	0.0	0	2509	5.0	risk_red_13
3	38	9	0.0	1	2368	34.0	ambig_blue_75
3	39	8	0.0	0	2268	9.5	ambig_blue_50
3	40	9	18.0	1	3064	0.0	ambig_blue_75
3	41	2	65.0	0	2790	0.0	risk_blue_25
3	42	9	0.0	0	1517	9.5	ambig_blue_75
3	43	3	9.5	0	2000	0.0	risk_blue_38
3	44	9	0.0	0	2403	5.0	ambig_blue_75
3	45	2	34.0	0	2362	0.0	risk_blue_25
3	46	3	5.0	0	1596	0.0	risk_blue_38
3	47	9	65.0	1	1453	0.0	ambig_blue_75
3	48	6	0.0	0	2202	9.5	risk_red_38
3	49	9	0.0	1	1492	65.0	ambig_blue_75
3	50	3	34.0	0	1859	0.0	risk_blue_38
3	51	5	0.0	0	2208	9.5	risk_red_25
3	52	7	0.0	1	1807	34.0	ambig_blue_25
3	53	9	0.0	0	3379	18.0	ambig_blue_75
3	54	7	34.0	1	2294	0.0	ambig_blue_25
3	55	7	65.0	1	2354	0.0	ambig_blue_25
3	56	5	0.0	0	3205	34.0	risk_red_25
3	57	2	5.0	0	2337	0.0	risk_blue_25
3	58	7	18.0	1	2593	0.0	ambig_blue_25
3	59	7	0.0	1	2032	65.0	ambig_blue_25
3	60	8	0.0	1	2674	34.0	ambig_blue_50
4	1	9	0.0	1	3511	65.0	ambig_blue_75
4	2	5	0.0	0	2372	34.0	risk_red_25
4	3	2	5.0	0	2272	0.0	risk_blue_25
4	4	3	34.0	0	2035	0.0	risk_blue_38
4	5	1	65.0	0	1802	0.0	risk_blue_13
4	6	7	18.0	1	1776	0.0	ambig_blue_25
4	7	7	0.0	1	2985	65.0	ambig_blue_25
4	8	9	18.0	1	2489	0.0	ambig_blue_75
4	9	7	34.0	1	1388	0.0	ambig_blue_25
4	10	8	34.0	1	1402	0.0	ambig_blue_50
4	11	3	65.0	0	2306	0.0	risk_blue_38
4	12	2	34.0	0	1017	0.0	risk_blue_25
4	13	4	0.0	0	2043	9.5	risk_red_13
4	14	5	0.0	0	2121	18.0	risk_red_25
4	15	7	0.0	0	1691	9.5	ambig_blue_25
4	16	6	0.0	0	3337	5.0	risk_red_38
4	17	9	5.0	0	2103	0.0	ambig_blue_75
4	18	1	34.0	0	1883	0.0	risk_blue_13
4	19	9	0.0	0	1592	9.5	ambig_blue_75
4	20	8	18.0	0	2536	0.0	ambig_blue_50
4	21	9	34.0	0	2530	0.0	ambig_blue_75
4	22	4	0.0	0	1735	18.0	risk_red_13
4	23	6	0.0	0	1890	9.5	risk_red_38
4	24	2	65.0	0	1743	0.0	risk_blue_25
4	25	6	0.0	0	2809	18.0	risk_red_38
4	26	3	9.5	0	1869	0.0	risk_blue_38
4	27	7	0.0	0	2144	5.0	ambig_blue_25
4	28	9	65.0	1	4874	0.0	ambig_blue_75
4	29	3	5.0	0	2118	0.0	risk_blue_38
4	30	4	0.0	0	2361	65.0	risk_red_13
4	31	9	0.0	0	2704	5.0	ambig_blue_75
4	32	8	0.0	0	1664	9.5	ambig_blue_50
4	33	4	0.0	0	1794	5.0	risk_red_13
4	34	7	9.5	0	2046	0.0	ambig_blue_25
4	35	4	0.0	0	2145	34.0	risk_red_13
4	36	8	0.0	1	1684	65.0	ambig_blue_50
4	37	5	0.0	0	2213	65.0	risk_red_25
4	38	1	5.0	0	3173	0.0	risk_blue_13
4	39	2	9.5	0	1099	0.0	risk_blue_25
4	40	5	0.0	0	1832	5.0	risk_red_25
4	41	8	0.0	1	3654	18.0	ambig_blue_50
4	42	8	9.5	0	1670	0.0	ambig_blue_50
4	43	2	18.0	0	2624	0.0	risk_blue_25
4	44	6	0.0	0	3469	34.0	risk_red_38
4	45	9	9.5	0	1578	0.0	ambig_blue_75
4	46	8	0.0	0	1765	5.0	ambig_blue_50
4	47	3	18.0	0	2856	0.0	risk_blue_38
4	48	8	0.0	1	1432	34.0	ambig_blue_50
4	49	8	65.0	1	1545	0.0	ambig_blue_50
4	50	1	9.5	0	1648	0.0	risk_blue_13
4	51	9	0.0	0	1515	18.0	ambig_blue_75
4	52	7	5.0	0	1811	0.0	ambig_blue_25
4	53	6	0.0	0	3232	65.0	risk_red_38
4	54	7	65.0	1	1755	0.0	ambig_blue_25
4	55	5	0.0	0	1733	9.5	risk_red_25
4	56	1	18.0	0	1460	0.0	risk_blue_13
4	57	7	0.0	1	2830	34.0	ambig_blue_25
4	58	8	5.0	0	2283	0.0	ambig_blue_50
4	59	9	0.0	0	1369	34.0	ambig_blue_75
4	60	7	0.0	1	3348	18.0	ambig_blue_25
6	1	8	0.0	1	2480	34.0	ambig_blue_50
6	2	8	34.0	1	1887	0.0	ambig_blue_50
6	3	4	0.0	0	3438	65.0	risk_red_13
6	4	7	0.0	1	2035	18.0	ambig_blue_25
6	5	9	9.5	0	1861	0.0	ambig_blue_75
6	6	4	0.0	0	1701	5.0	risk_red_13
6	7	2	65.0	0	2023	0.0	risk_blue_25
6	8	7	0.0	0	2306	5.0	ambig_blue_25
6	9	9	0.0	0	1691	9.5	ambig_blue_75
6	10	8	18.0	1	1999	0.0	ambig_blue_50
6	11	8	0.0	1	2117	18.0	ambig_blue_50
6	12	7	0.0	1	3378	65.0	ambig_blue_25
6	13	7	5.0	0	2501	0.0	ambig_blue_25
6	14	7	65.0	1	2664	0.0	ambig_blue_25
6	15	3	5.0	0	2076	0.0	risk_blue_38
6	16	3	34.0	0	2029	0.0	risk_blue_38
6	17	2	18.0	0	2277	0.0	risk_blue_25
6	18	5	0.0	0	2200	9.5	risk_red_25
6	19	1	9.5	0	1346	0.0	risk_blue_13
6	20	5	0.0	0	2469	5.0	risk_red_25
6	21	9	18.0	0	1402	0.0	ambig_blue_75
6	22	6	0.0	0	1418	34.0	risk_red_38
6	23	9	0.0	0	2413	65.0	ambig_blue_75
6	24	7	18.0	1	3790	0.0	ambig_blue_25
6	25	6	0.0	0	2387	65.0	risk_red_38
6	26	6	0.0	0	3274	5.0	risk_red_38
6	27	4	0.0	0	1490	9.5	risk_red_13
6	28	8	0.0	0	1994	5.0	ambig_blue_50
6	29	3	18.0	0	1620	0.0	risk_blue_38
6	30	8	9.5	0	1306	0.0	ambig_blue_50
6	31	9	34.0	0	2940	0.0	ambig_blue_75
6	32	8	65.0	1	1845	0.0	ambig_blue_50
6	33	1	65.0	0	1216	0.0	risk_blue_13
6	34	8	0.0	1	1874	65.0	ambig_blue_50
6	35	9	0.0	0	1747	18.0	ambig_blue_75
6	36	1	34.0	0	1607	0.0	risk_blue_13
6	37	7	9.5	0	929	0.0	ambig_blue_25
6	38	6	0.0	0	1399	18.0	risk_red_38
6	39	8	5.0	0	2110	0.0	ambig_blue_50
6	40	2	5.0	0	1641	0.0	risk_blue_25
6	41	2	34.0	0	1590	0.0	risk_blue_25
6	42	5	0.0	0	1680	18.0	risk_red_25
6	43	5	0.0	0	1501	34.0	risk_red_25
6	44	9	5.0	0	1705	0.0	ambig_blue_75
6	45	6	0.0	0	2022	9.5	risk_red_38
6	46	1	5.0	0	1318	0.0	risk_blue_13
6	47	8	0.0	0	1617	9.5	ambig_blue_50
6	48	3	9.5	0	1186	0.0	risk_blue_38
6	49	7	0.0	0	2132	9.5	ambig_blue_25
6	50	3	65.0	0	1609	0.0	risk_blue_38
6	51	9	0.0	0	3684	5.0	ambig_blue_75
6	52	4	0.0	0	1887	34.0	risk_red_13
6	53	9	0.0	0	2238	34.0	ambig_blue_75
6	54	1	18.0	0	1417	0.0	risk_blue_13
6	55	5	0.0	0	2185	65.0	risk_red_25
6	56	9	65.0	0	1961	0.0	ambig_blue_75
6	57	4	0.0	0	1915	18.0	risk_red_13
6	58	2	9.5	0	1823	0.0	risk_blue_25
6	59	7	0.0	1	1692	34.0	ambig_blue_25
6	60	7	34.0	1	1057	0.0	ambig_blue_25
7	1	3	9.5	0	1379	0.0	risk_blue_38
7	2	4	0.0	0	1456	9.5	risk_red_13
7	3	3	34.0	0	1021	0.0	risk_blue_38
7	4	9	0.0	0	1365	65.0	ambig_blue_75
7	5	7	0.0	1	2513	65.0	ambig_blue_25
7	6	8	34.0	1	3314	0.0	ambig_blue_50
7	7	8	18.0	1	3236	0.0	ambig_blue_50
7	8	7	9.5	0	1371	0.0	ambig_blue_25
7	9	9	34.0	0	1740	0.0	ambig_blue_75
7	10	7	0.0	0	1777	5.0	ambig_blue_25
7	11	5	0.0	0	1612	65.0	risk_red_25
7	12	1	34.0	0	1010	0.0	risk_blue_13
7	13	9	18.0	0	1200	0.0	ambig_blue_75
7	14	7	18.0	1	1889	0.0	ambig_blue_25
7	15	8	65.0	1	1420	0.0	ambig_blue_50
7	16	1	9.5	0	1336	0.0	risk_blue_13
7	17	7	5.0	0	1469	0.0	ambig_blue_25
7	18	8	9.5	0	1356	0.0	ambig_blue_50
7	19	7	34.0	1	1385	0.0	ambig_blue_25
7	20	6	0.0	0	1841	5.0	risk_red_38
7	21	5	0.0	0	1352	9.5	risk_red_25
7	22	5	0.0	0	1348	34.0	risk_red_25
7	23	3	65.0	0	2325	0.0	risk_blue_38
7	24	7	65.0	1	1607	0.0	ambig_blue_25
7	25	8	0.0	0	1482	9.5	ambig_blue_50
7	26	5	0.0	0	1507	5.0	risk_red_25
7	27	5	0.0	0	1529	18.0	risk_red_25
7	28	9	9.5	0	1196	0.0	ambig_blue_75
7	29	7	0.0	1	1368	34.0	ambig_blue_25
7	30	9	65.0	0	3619	0.0	ambig_blue_75
7	31	2	9.5	0	1417	0.0	risk_blue_25
7	32	9	5.0	0	1455	0.0	ambig_blue_75
7	33	6	0.0	0	3247	34.0	risk_red_38
7	34	8	0.0	1	1828	65.0	ambig_blue_50
7	35	7	0.0	1	1301	18.0	ambig_blue_25
7	36	4	0.0	0	1124	65.0	risk_red_13
7	37	9	0.0	0	2048	34.0	ambig_blue_75
7	38	7	0.0	0	1234	9.5	ambig_blue_25
7	39	2	5.0	0	874	0.0	risk_blue_25
7	40	8	0.0	1	1325	18.0	ambig_blue_50
7	41	8	0.0	0	1601	5.0	ambig_blue_50
7	42	6	0.0	0	2066	18.0	risk_red_38
7	43	1	65.0	0	2712	0.0	risk_blue_13
7	44	9	0.0	0	4125	9.5	ambig_blue_75
7	45	2	34.0	0	1458	0.0	risk_blue_25
7	46	6	0.0	0	1654	65.0	risk_red_38
7	47	8	0.0	1	1157	34.0	ambig_blue_50
7	48	8	5.0	0	3713	0.0	ambig_blue_50
7	49	2	65.0	0	1394	0.0	risk_blue_25
7	50	9	0.0	0	1157	5.0	ambig_blue_75
7	51	2	18.0	0	1035	0.0	risk_blue_25
7	52	9	0.0	0	1410	18.0	ambig_blue_75
7	53	4	0.0	0	1182	34.0	risk_red_13
7	54	3	5.0	0	1597	0.0	risk_blue_38
7	55	3	18.0	0	1811	0.0	risk_blue_38
7	56	1	5.0	0	1231	0.0	risk_blue_13
7	57	1	18.0	0	867	0.0	risk_blue_13
7	58	4	0.0	0	2179	18.0	risk_red_13
7	59	6	0.0	0	1368	9.5	risk_red_38
7	60	4	0.0	0	1882	5.0	risk_red_13
8	1	7	0.0	0	1900	9.5	ambig_blue_25
8	2	5	0.0	0	1073	9.5	risk_red_25
8	3	6	0.0	0	1255	5.0	risk_red_38
8	4	4	0.0	0	1395	34.0	risk_red_13
8	5	4	0.0	0	1076	5.0	risk_red_13
8	6	8	18.0	1	1878	0.0	ambig_blue_50
8	7	7	0.0	1	1150	65.0	ambig_blue_25
8	8	9	5.0	0	1476	0.0	ambig_blue_75
8	9	7	0.0	1	1350	18.0	ambig_blue_25
8	10	5	0.0	0	2997	65.0	risk_red_25
8	11	7	9.5	0	1089	0.0	ambig_blue_25
8	12	7	18.0	1	1112	0.0	ambig_blue_25
8	13	3	18.0	0	1523	0.0	risk_blue_38
8	14	6	0.0	0	1363	9.5	risk_red_38
8	15	1	9.5	0	1443	0.0	risk_blue_13
8	16	5	0.0	0	1232	18.0	risk_red_25
8	17	3	65.0	0	1884	0.0	risk_blue_38
8	18	4	0.0	0	1447	65.0	risk_red_13
8	19	8	0.0	0	1920	9.5	ambig_blue_50
8	20	5	0.0	0	1761	34.0	risk_red_25
8	21	8	5.0	0	1284	0.0	ambig_blue_50
8	22	8	0.0	0	1330	5.0	ambig_blue_50
8	23	9	0.0	0	1076	9.5	ambig_blue_75
8	24	8	0.0	1	1549	65.0	ambig_blue_50
8	25	5	0.0	0	1892	5.0	risk_red_25
8	26	9	65.0	0	1757	0.0	ambig_blue_75
8	27	6	0.0	0	1633	65.0	risk_red_38
8	28	4	0.0	0	1308	9.5	risk_red_13
8	29	2	34.0	0	942	0.0	risk_blue_25
8	30	2	5.0	0	979	0.0	risk_blue_25
8	31	3	9.5	0	1827	0.0	risk_blue_38
8	32	9	18.0	0	1884	0.0	ambig_blue_75
8	33	9	34.0	0	1195	0.0	ambig_blue_75
8	34	7	5.0	0	1381	0.0	ambig_blue_25
8	35	1	5.0	0	818	0.0	risk_blue_13
8	36	2	18.0	0	831	0.0	risk_blue_25
8	37	6	0.0	0	1073	34.0	risk_red_38
8	38	1	18.0	0	939	0.0	risk_blue_13
8	39	9	0.0	0	950	5.0	ambig_blue_75
8	40	2	9.5	0	1110	0.0	risk_blue_25
8	41	8	0.0	1	1371	34.0	ambig_blue_50
8	42	9	0.0	0	1172	34.0	ambig_blue_75
8	43	9	0.0	0	2212	65.0	ambig_blue_75
8	44	7	65.0	1	1567	0.0	ambig_blue_25
8	45	6	0.0	0	1535	18.0	risk_red_38
8	46	3	34.0	0	1233	0.0	risk_blue_38
8	47	8	0.0	1	2052	18.0	ambig_blue_50
8	48	3	5.0	0	1771	0.0	risk_blue_38
8	49	7	0.0	1	1244	34.0	ambig_blue_25
8	50	7	34.0	1	1036	0.0	ambig_blue_25
8	51	4	0.0	0	1229	18.0	risk_red_13
8	52	2	65.0	0	1172	0.0	risk_blue_25
8	53	8	34.0	1	997	0.0	ambig_blue_50
8	54	8	65.0	1	1310	0.0	ambig_blue_50
8	55	8	9.5	0	1104	0.0	ambig_blue_50
8	56	1	34.0	0	868	0.0	risk_blue_13
8	57	9	9.5	0	1148	0.0	ambig_blue_75
8	58	9	0.0	0	997	18.0	ambig_blue_75
8	59	7	0.0	0	1502	5.0	ambig_blue_25
8	60	1	65.0	0	2250	0.0	risk_blue_13
