# Supplementary material for: Learning about the Ellsberg Paradox reduces, but does not abolish, ambiguity aversion
Source: PLoS One. 2020 Mar 4;15(3):e0228782. doi: 10.1371/journal.pone.0228782 (PMC7055742; doi:10.1371/journal.pone.0228782)
Supplement: S1 Dataset — (ZIP) [file pone.0228782.s009.zip › S1_dataset/EF/1861.txt]

Block	Trial	BagNo	BlueValue	choice.RESP	choice.RT	RedValue	RiskAmbigLevel
2	1	7	0.0	2	0	18.0	ambig_blue_25
2	2	8	9.5	1	2131	0.0	ambig_blue_50
2	3	8	0.0	2	0	65.0	ambig_blue_50
2	4	9	18.0	2	0	0.0	ambig_blue_75
2	5	2	9.5	0	3326	0.0	risk_blue_25
2	6	2	5.0	2	0	0.0	risk_blue_25
2	7	3	34.0	2	0	0.0	risk_blue_38
2	8	4	0.0	1	2694	65.0	risk_red_13
2	9	1	9.5	0	2282	0.0	risk_blue_13
2	10	1	65.0	2	0	0.0	risk_blue_13
2	11	1	34.0	2	0	0.0	risk_blue_13
2	12	8	18.0	1	4439	0.0	ambig_blue_50
2	13	5	0.0	0	4074	5.0	risk_red_25
2	14	3	5.0	0	2605	0.0	risk_blue_38
2	15	2	18.0	0	2532	0.0	risk_blue_25
2	16	9	0.0	0	2294	5.0	ambig_blue_75
2	17	8	0.0	1	4106	34.0	ambig_blue_50
2	18	4	0.0	0	3147	9.5	risk_red_13
2	19	9	34.0	1	2692	0.0	ambig_blue_75
2	20	5	0.0	1	2799	18.0	risk_red_25
2	21	5	0.0	1	2071	65.0	risk_red_25
2	22	3	18.0	1	1947	0.0	risk_blue_38
2	23	9	0.0	1	1989	34.0	ambig_blue_75
2	24	8	0.0	1	1973	9.5	ambig_blue_50
2	25	1	5.0	0	2454	0.0	risk_blue_13
2	26	9	65.0	1	1819	0.0	ambig_blue_75
2	27	6	0.0	1	2282	65.0	risk_red_38
2	28	2	65.0	1	1782	0.0	risk_blue_25
2	29	7	0.0	0	2471	5.0	ambig_blue_25
2	30	6	0.0	0	3203	5.0	risk_red_38
2	31	4	0.0	1	2225	34.0	risk_red_13
2	32	4	0.0	0	2480	18.0	risk_red_13
2	33	9	0.0	1	2163	9.5	ambig_blue_75
2	34	8	0.0	1	2332	5.0	ambig_blue_50
2	35	5	0.0	1	2415	9.5	risk_red_25
2	36	7	34.0	1	2782	0.0	ambig_blue_25
2	37	5	0.0	1	2414	34.0	risk_red_25
2	38	9	0.0	1	2316	18.0	ambig_blue_75
2	39	6	0.0	1	2016	9.5	risk_red_38
2	40	7	0.0	1	2247	9.5	ambig_blue_25
2	41	8	0.0	1	2301	18.0	ambig_blue_50
2	42	7	0.0	1	1896	34.0	ambig_blue_25
2	43	9	5.0	1	2460	0.0	ambig_blue_75
2	44	2	34.0	1	1985	0.0	risk_blue_25
2	45	6	0.0	1	1593	18.0	risk_red_38
2	46	3	9.5	1	1930	0.0	risk_blue_38
2	47	7	65.0	1	1620	0.0	ambig_blue_25
2	48	7	5.0	0	1764	0.0	ambig_blue_25
2	49	8	5.0	0	2157	0.0	ambig_blue_50
2	50	7	18.0	1	1606	0.0	ambig_blue_25
2	51	7	0.0	1	1390	65.0	ambig_blue_25
2	52	3	65.0	1	1623	0.0	risk_blue_38
2	53	6	0.0	1	1390	34.0	risk_red_38
2	54	4	0.0	0	1942	5.0	risk_red_13
2	55	9	9.5	0	2000	0.0	ambig_blue_75
2	56	8	34.0	1	1776	0.0	ambig_blue_50
2	57	1	18.0	1	1705	0.0	risk_blue_13
2	58	9	0.0	1	1917	65.0	ambig_blue_75
2	59	7	9.5	0	1368	0.0	ambig_blue_25
2	60	8	65.0	1	1569	0.0	ambig_blue_50
3	1	6	0.0	1	1722	18.0	risk_red_38
3	2	7	0.0	1	1901	5.0	ambig_blue_25
3	3	7	0.0	1	1480	34.0	ambig_blue_25
3	4	5	0.0	1	1413	18.0	risk_red_25
3	5	8	5.0	0	1733	0.0	ambig_blue_50
3	6	8	9.5	1	1432	0.0	ambig_blue_50
3	7	4	0.0	1	2023	18.0	risk_red_13
3	8	6	0.0	1	1446	65.0	risk_red_38
3	9	1	34.0	1	1221	0.0	risk_blue_13
3	10	8	0.0	1	2052	9.5	ambig_blue_50
3	11	3	9.5	1	2641	0.0	risk_blue_38
3	12	9	65.0	1	1439	0.0	ambig_blue_75
3	13	4	0.0	1	2125	65.0	risk_red_13
3	14	1	9.5	1	2296	0.0	risk_blue_13
3	15	8	65.0	1	1492	0.0	ambig_blue_50
3	16	1	18.0	0	1808	0.0	risk_blue_13
3	17	3	5.0	0	1584	0.0	risk_blue_38
3	18	9	34.0	1	1609	0.0	ambig_blue_75
3	19	5	0.0	1	1888	65.0	risk_red_25
3	20	8	34.0	1	1692	0.0	ambig_blue_50
3	21	1	65.0	1	1233	0.0	risk_blue_13
3	22	7	18.0	1	1344	0.0	ambig_blue_25
3	23	5	0.0	0	1739	9.5	risk_red_25
3	24	7	5.0	0	1741	0.0	ambig_blue_25
3	25	7	9.5	1	2079	0.0	ambig_blue_25
3	26	5	0.0	0	1796	5.0	risk_red_25
3	27	6	0.0	1	1420	5.0	risk_red_38
3	28	2	34.0	1	1155	0.0	risk_blue_25
3	29	9	18.0	1	1277	0.0	ambig_blue_75
3	30	9	0.0	1	1587	9.5	ambig_blue_75
3	31	8	0.0	1	1427	18.0	ambig_blue_50
3	32	2	5.0	0	2218	0.0	risk_blue_25
3	33	8	0.0	1	1529	34.0	ambig_blue_50
3	34	9	0.0	0	3036	5.0	ambig_blue_75
3	35	3	18.0	1	2073	0.0	risk_blue_38
3	36	4	0.0	0	1918	5.0	risk_red_13
3	37	6	0.0	1	2097	9.5	risk_red_38
3	38	6	0.0	1	1684	34.0	risk_red_38
3	39	3	34.0	1	1617	0.0	risk_blue_38
3	40	7	0.0	1	1849	9.5	ambig_blue_25
3	41	2	18.0	1	2063	0.0	risk_blue_25
3	42	9	0.0	1	1684	34.0	ambig_blue_75
3	43	3	65.0	1	1705	0.0	risk_blue_38
3	44	8	0.0	1	1349	65.0	ambig_blue_50
3	45	9	5.0	0	2135	0.0	ambig_blue_75
3	46	7	65.0	1	1377	0.0	ambig_blue_25
3	47	1	5.0	0	2338	0.0	risk_blue_13
3	48	7	0.0	1	1772	65.0	ambig_blue_25
3	49	2	9.5	1	2053	0.0	risk_blue_25
3	50	7	34.0	1	1730	0.0	ambig_blue_25
3	51	4	0.0	1	2429	34.0	risk_red_13
3	52	9	0.0	1	1947	65.0	ambig_blue_75
3	53	7	0.0	1	1901	18.0	ambig_blue_25
3	54	9	9.5	0	2433	0.0	ambig_blue_75
3	55	8	18.0	1	2239	0.0	ambig_blue_50
3	56	2	65.0	1	2173	0.0	risk_blue_25
3	57	9	0.0	1	2477	18.0	ambig_blue_75
3	58	4	0.0	1	2106	9.5	risk_red_13
3	59	5	0.0	1	1373	34.0	risk_red_25
3	60	8	0.0	0	1838	5.0	ambig_blue_50
4	1	9	34.0	1	1531	0.0	ambig_blue_75
4	2	8	18.0	1	1990	0.0	ambig_blue_50
4	3	7	0.0	1	1758	9.5	ambig_blue_25
4	4	3	5.0	0	2495	0.0	risk_blue_38
4	5	5	0.0	0	2403	5.0	risk_red_25
4	6	6	0.0	1	2162	18.0	risk_red_38
4	7	7	34.0	1	1514	0.0	ambig_blue_25
4	8	9	9.5	1	1358	0.0	ambig_blue_75
4	9	3	18.0	1	1656	0.0	risk_blue_38
4	10	9	0.0	0	2262	5.0	ambig_blue_75
4	11	4	0.0	0	2635	18.0	risk_red_13
4	12	8	0.0	1	1985	65.0	ambig_blue_50
4	13	8	0.0	1	1881	34.0	ambig_blue_50
4	14	7	0.0	0	2741	5.0	ambig_blue_25
4	15	9	0.0	1	2415	18.0	ambig_blue_75
4	16	2	65.0	1	1422	0.0	risk_blue_25
4	17	5	0.0	0	2301	9.5	risk_red_25
4	18	9	18.0	1	2633	0.0	ambig_blue_75
4	19	4	0.0	0	2175	5.0	risk_red_13
4	20	9	5.0	0	2903	0.0	ambig_blue_75
4	21	3	34.0	1	1610	0.0	risk_blue_38
4	22	6	0.0	0	2273	5.0	risk_red_38
4	23	1	9.5	0	2270	0.0	risk_blue_13
4	24	9	0.0	0	2370	9.5	ambig_blue_75
4	25	4	0.0	1	1691	34.0	risk_red_13
4	26	6	0.0	1	1639	34.0	risk_red_38
4	27	8	65.0	1	1421	0.0	ambig_blue_50
4	28	1	5.0	0	1796	0.0	risk_blue_13
4	29	7	0.0	1	1989	65.0	ambig_blue_25
4	30	6	0.0	1	1509	65.0	risk_red_38
4	31	9	0.0	1	2040	34.0	ambig_blue_75
4	32	6	0.0	0	1838	9.5	risk_red_38
4	33	4	0.0	0	2749	9.5	risk_red_13
4	34	8	0.0	1	2526	9.5	ambig_blue_50
4	35	4	0.0	1	2088	65.0	risk_red_13
4	36	8	34.0	1	2172	0.0	ambig_blue_50
4	37	8	9.5	1	2611	0.0	ambig_blue_50
4	38	2	9.5	0	2738	0.0	risk_blue_25
4	39	8	0.0	1	3012	18.0	ambig_blue_50
4	40	9	0.0	1	2338	65.0	ambig_blue_75
4	41	1	34.0	1	1996	0.0	risk_blue_13
4	42	7	5.0	0	2516	0.0	ambig_blue_25
4	43	2	5.0	0	2126	0.0	risk_blue_25
4	44	1	18.0	0	3105	0.0	risk_blue_13
4	45	1	65.0	1	1419	0.0	risk_blue_13
4	46	7	18.0	1	1275	0.0	ambig_blue_25
4	47	3	65.0	1	1384	0.0	risk_blue_38
4	48	5	0.0	1	1761	34.0	risk_red_25
4	49	7	9.5	0	1795	0.0	ambig_blue_25
4	50	7	0.0	1	2171	18.0	ambig_blue_25
4	51	5	0.0	1	2531	18.0	risk_red_25
4	52	8	5.0	0	3006	0.0	ambig_blue_50
4	53	7	0.0	0	2788	34.0	ambig_blue_25
4	54	2	34.0	1	1827	0.0	risk_blue_25
4	55	9	65.0	1	1762	0.0	ambig_blue_75
4	56	2	18.0	1	2036	0.0	risk_blue_25
4	57	8	0.0	0	1698	5.0	ambig_blue_50
4	58	7	65.0	1	1110	0.0	ambig_blue_25
4	59	5	0.0	1	1954	65.0	risk_red_25
4	60	3	9.5	0	3635	0.0	risk_blue_38
6	1	9	9.5	0	3425	0.0	ambig_blue_75
6	2	8	5.0	2	0	0.0	ambig_blue_50
6	3	2	34.0	1	2499	0.0	risk_blue_25
6	4	3	65.0	1	1990	0.0	risk_blue_38
6	5	2	18.0	1	2390	0.0	risk_blue_25
6	6	2	65.0	1	1550	0.0	risk_blue_25
6	7	8	0.0	1	2064	34.0	ambig_blue_50
6	8	3	18.0	1	2549	0.0	risk_blue_38
6	9	1	65.0	1	1351	0.0	risk_blue_13
6	10	6	0.0	1	1921	18.0	risk_red_38
6	11	6	0.0	1	1740	65.0	risk_red_38
6	12	8	0.0	0	2654	18.0	ambig_blue_50
6	13	3	9.5	1	2851	0.0	risk_blue_38
6	14	9	0.0	0	1960	5.0	ambig_blue_75
6	15	8	0.0	0	2737	5.0	ambig_blue_50
6	16	6	0.0	0	2938	5.0	risk_red_38
6	17	7	0.0	1	1428	34.0	ambig_blue_25
6	18	2	9.5	0	1675	0.0	risk_blue_25
6	19	5	0.0	0	2727	5.0	risk_red_25
6	20	7	0.0	1	1937	18.0	ambig_blue_25
6	21	6	0.0	0	2323	9.5	risk_red_38
6	22	7	5.0	0	2613	0.0	ambig_blue_25
6	23	8	9.5	1	2428	0.0	ambig_blue_50
6	24	7	0.0	1	1698	65.0	ambig_blue_25
6	25	3	34.0	1	1367	0.0	risk_blue_38
6	26	1	18.0	0	1928	0.0	risk_blue_13
6	27	7	9.5	1	1683	0.0	ambig_blue_25
6	28	8	34.0	1	1360	0.0	ambig_blue_50
6	29	7	34.0	1	1194	0.0	ambig_blue_25
6	30	1	9.5	1	1195	0.0	risk_blue_13
6	31	9	0.0	1	2220	18.0	ambig_blue_75
6	32	5	0.0	0	2114	18.0	risk_red_25
6	33	4	0.0	1	1173	34.0	risk_red_13
6	34	8	18.0	1	1255	0.0	ambig_blue_50
6	35	9	34.0	1	1469	0.0	ambig_blue_75
6	36	7	65.0	1	1114	0.0	ambig_blue_25
6	37	7	0.0	0	1870	5.0	ambig_blue_25
6	38	9	0.0	1	1555	34.0	ambig_blue_75
6	39	5	0.0	1	1277	34.0	risk_red_25
6	40	4	0.0	1	1834	5.0	risk_red_13
6	41	9	65.0	1	1617	0.0	ambig_blue_75
6	42	8	0.0	1	1577	65.0	ambig_blue_50
6	43	8	65.0	1	1290	0.0	ambig_blue_50
6	44	4	0.0	0	1374	9.5	risk_red_13
6	45	7	0.0	0	1632	9.5	ambig_blue_25
6	46	4	0.0	1	1175	65.0	risk_red_13
6	47	8	0.0	0	1912	9.5	ambig_blue_50
6	48	9	0.0	0	1811	9.5	ambig_blue_75
6	49	5	0.0	0	2187	9.5	risk_red_25
6	50	1	5.0	0	2275	0.0	risk_blue_13
6	51	9	18.0	0	2063	0.0	ambig_blue_75
6	52	7	18.0	0	1485	0.0	ambig_blue_25
6	53	1	34.0	1	1561	0.0	risk_blue_13
6	54	5	0.0	1	1586	65.0	risk_red_25
6	55	3	5.0	0	1723	0.0	risk_blue_38
6	56	4	0.0	0	1702	18.0	risk_red_13
6	57	2	5.0	0	1985	0.0	risk_blue_25
6	58	6	0.0	1	1817	34.0	risk_red_38
6	59	9	5.0	0	1728	0.0	ambig_blue_75
6	60	9	0.0	1	1779	65.0	ambig_blue_75
7	1	4	0.0	0	1856	9.5	risk_red_13
7	2	9	0.0	0	2134	9.5	ambig_blue_75
7	3	2	34.0	1	1872	0.0	risk_blue_25
7	4	2	5.0	0	1397	0.0	risk_blue_25
7	5	7	34.0	1	1254	0.0	ambig_blue_25
7	6	3	65.0	1	1596	0.0	risk_blue_38
7	7	2	9.5	0	1404	0.0	risk_blue_25
7	8	9	0.0	0	1532	18.0	ambig_blue_75
7	9	5	0.0	1	2671	18.0	risk_red_25
7	10	7	65.0	1	1019	0.0	ambig_blue_25
7	11	1	9.5	0	1211	0.0	risk_blue_13
7	12	5	0.0	0	2683	5.0	risk_red_25
7	13	8	65.0	1	1639	0.0	ambig_blue_50
7	14	6	0.0	1	2005	18.0	risk_red_38
7	15	8	5.0	0	2373	0.0	ambig_blue_50
7	16	7	0.0	0	2357	5.0	ambig_blue_25
7	17	8	9.5	1	1862	0.0	ambig_blue_50
7	18	9	65.0	1	1259	0.0	ambig_blue_75
7	19	1	65.0	1	1210	0.0	risk_blue_13
7	20	5	0.0	1	1690	65.0	risk_red_25
7	21	7	5.0	1	3030	0.0	ambig_blue_25
7	22	9	0.0	0	2460	5.0	ambig_blue_75
7	23	4	0.0	1	1641	65.0	risk_red_13
7	24	1	5.0	0	2271	0.0	risk_blue_13
7	25	9	5.0	0	1922	0.0	ambig_blue_75
7	26	8	0.0	1	2349	18.0	ambig_blue_50
7	27	3	18.0	1	2231	0.0	risk_blue_38
7	28	4	0.0	0	2197	5.0	risk_red_13
7	29	5	0.0	0	2893	9.5	risk_red_25
7	30	4	0.0	0	2320	18.0	risk_red_13
7	31	6	0.0	1	1746	65.0	risk_red_38
7	32	5	0.0	1	1765	34.0	risk_red_25
7	33	7	18.0	1	2006	0.0	ambig_blue_25
7	34	2	18.0	0	2654	0.0	risk_blue_25
7	35	4	0.0	1	2122	34.0	risk_red_13
7	36	7	0.0	1	1733	9.5	ambig_blue_25
7	37	8	0.0	0	2384	5.0	ambig_blue_50
7	38	8	0.0	1	1432	65.0	ambig_blue_50
7	39	3	9.5	1	1831	0.0	risk_blue_38
7	40	6	0.0	0	1774	9.5	risk_red_38
7	41	9	34.0	1	1567	0.0	ambig_blue_75
7	42	9	0.0	1	1745	34.0	ambig_blue_75
7	43	3	34.0	1	1475	0.0	risk_blue_38
7	44	6	0.0	1	1408	34.0	risk_red_38
7	45	6	0.0	0	2440	5.0	risk_red_38
7	46	9	18.0	0	2390	0.0	ambig_blue_75
7	47	3	5.0	0	2493	0.0	risk_blue_38
7	48	8	0.0	0	1841	9.5	ambig_blue_50
7	49	7	9.5	0	2151	0.0	ambig_blue_25
7	50	9	0.0	1	2057	65.0	ambig_blue_75
7	51	9	9.5	0	2902	0.0	ambig_blue_75
7	52	7	0.0	1	1737	34.0	ambig_blue_25
7	53	1	18.0	1	1907	0.0	risk_blue_13
7	54	1	34.0	1	1598	0.0	risk_blue_13
7	55	2	65.0	1	1222	0.0	risk_blue_25
7	56	8	0.0	1	1389	34.0	ambig_blue_50
7	57	8	18.0	1	1758	0.0	ambig_blue_50
7	58	8	34.0	1	1383	0.0	ambig_blue_50
7	59	7	0.0	1	1729	65.0	ambig_blue_25
7	60	7	0.0	0	1683	18.0	ambig_blue_25
8	1	9	5.0	0	1929	0.0	ambig_blue_75
8	2	6	0.0	1	1556	34.0	risk_red_38
8	3	1	9.5	0	1789	0.0	risk_blue_13
8	4	7	18.0	0	1774	0.0	ambig_blue_25
8	5	9	0.0	0	1839	5.0	ambig_blue_75
8	6	3	5.0	1	2997	0.0	risk_blue_38
8	7	4	0.0	0	3148	9.5	risk_red_13
8	8	9	18.0	0	1805	0.0	ambig_blue_75
8	9	8	18.0	0	2492	0.0	ambig_blue_50
8	10	5	0.0	1	2192	9.5	risk_red_25
8	11	2	18.0	1	2192	0.0	risk_blue_25
8	12	7	0.0	1	1495	34.0	ambig_blue_25
8	13	2	65.0	1	1140	0.0	risk_blue_25
8	14	7	0.0	1	2551	18.0	ambig_blue_25
8	15	5	0.0	1	1736	34.0	risk_red_25
8	16	7	34.0	1	1946	0.0	ambig_blue_25
8	17	6	0.0	0	2564	5.0	risk_red_38
8	18	9	0.0	0	2741	18.0	ambig_blue_75
8	19	7	0.0	0	2799	5.0	ambig_blue_25
8	20	9	65.0	1	2270	0.0	ambig_blue_75
8	21	9	0.0	1	1826	34.0	ambig_blue_75
8	22	1	65.0	1	1097	0.0	risk_blue_13
8	23	4	0.0	1	1254	34.0	risk_red_13
8	24	7	0.0	1	1188	65.0	ambig_blue_25
8	25	2	9.5	1	1868	0.0	risk_blue_25
8	26	5	0.0	0	1833	5.0	risk_red_25
8	27	8	5.0	0	2103	0.0	ambig_blue_50
8	28	7	9.5	0	1907	0.0	ambig_blue_25
8	29	3	9.5	1	1950	0.0	risk_blue_38
8	30	7	0.0	0	3216	9.5	ambig_blue_25
8	31	3	18.0	1	2462	0.0	risk_blue_38
8	32	5	0.0	1	1875	65.0	risk_red_25
8	33	1	34.0	1	1248	0.0	risk_blue_13
8	34	2	34.0	1	1447	0.0	risk_blue_25
8	35	1	5.0	0	1973	0.0	risk_blue_13
8	36	9	0.0	0	1846	9.5	ambig_blue_75
8	37	7	5.0	0	2604	0.0	ambig_blue_25
8	38	3	65.0	1	1491	0.0	risk_blue_38
8	39	1	18.0	0	1847	0.0	risk_blue_13
8	40	8	0.0	0	1437	9.5	ambig_blue_50
8	41	8	65.0	1	1228	0.0	ambig_blue_50
8	42	6	0.0	1	1419	65.0	risk_red_38
8	43	8	9.5	0	2683	0.0	ambig_blue_50
8	44	8	34.0	1	1319	0.0	ambig_blue_50
8	45	3	34.0	1	1914	0.0	risk_blue_38
8	46	5	0.0	1	2349	18.0	risk_red_25
8	47	8	0.0	0	2063	5.0	ambig_blue_50
8	48	2	5.0	0	2076	0.0	risk_blue_25
8	49	6	0.0	1	3017	9.5	risk_red_38
8	50	4	0.0	0	2839	5.0	risk_red_13
8	51	9	0.0	1	2245	65.0	ambig_blue_75
8	52	7	65.0	1	1258	0.0	ambig_blue_25
8	53	9	9.5	0	2904	0.0	ambig_blue_75
8	54	8	0.0	1	1483	65.0	ambig_blue_50
8	55	4	0.0	0	3272	18.0	risk_red_13
8	56	8	0.0	1	1907	34.0	ambig_blue_50
8	57	8	0.0	1	2398	18.0	ambig_blue_50
8	58	4	0.0	1	1509	65.0	risk_red_13
8	59	9	34.0	1	2289	0.0	ambig_blue_75
8	60	6	0.0	0	3877	18.0	risk_red_38
