# Supplementary material for: Learning about the Ellsberg Paradox reduces, but does not abolish, ambiguity aversion
Source: PLoS One. 2020 Mar 4;15(3):e0228782. doi: 10.1371/journal.pone.0228782 (PMC7055742; doi:10.1371/journal.pone.0228782)
Supplement: S1 Dataset — (ZIP) [file pone.0228782.s009.zip › S1_dataset/EF/1921.txt]

Block	Trial	BagNo	BlueValue	choice.RESP	choice.RT	RedValue	RiskAmbigLevel
2	1	5	0	2	0	34	risk_red_25
2	2	6	0	2	0	9.5	risk_red_38
2	3	9	0	0	3889	9.5	ambig_blue_75
2	4	2	34	1	4246	0	risk_blue_25
2	5	9	0	1	4390	34	ambig_blue_75
2	6	8	5	0	4503	0	ambig_blue_50
2	7	9	18	0	4600	0	ambig_blue_75
2	8	8	0	1	5070	65	ambig_blue_50
2	9	6	0	0	4296	5	risk_red_38
2	10	8	0	1	2505	34	ambig_blue_50
2	11	9	34	0	2812	0	ambig_blue_75
2	12	3	34	1	3048	0	risk_blue_38
2	13	7	9.5	1	3244	0	ambig_blue_25
2	14	9	0	1	3769	65	ambig_blue_75
2	15	7	0	1	2305	18	ambig_blue_25
2	16	5	0	0	1980	9.5	risk_red_25
2	17	8	9.5	1	2876	0	ambig_blue_50
2	18	2	5	0	1952	0	risk_blue_25
2	19	4	0	0	2089	5	risk_red_13
2	20	7	65	1	2717	0	ambig_blue_25
2	21	7	5	0	3360	0	ambig_blue_25
2	22	7	0	1	2168	34	ambig_blue_25
2	23	9	5	0	1697	0	ambig_blue_75
2	24	1	34	0	3164	0	risk_blue_13
2	25	9	9.5	0	1653	0	ambig_blue_75
2	26	1	5	0	2042	0	risk_blue_13
2	27	5	0	1	2424	65	risk_red_25
2	28	6	0	1	3254	65	risk_red_38
2	29	7	18	1	3355	0	ambig_blue_25
2	30	6	0	1	1875	34	risk_red_38
2	31	8	65	1	3456	0	ambig_blue_50
2	32	1	9.5	0	2652	0	risk_blue_13
2	33	8	34	1	3985	0	ambig_blue_50
2	34	9	0	0	4047	5	ambig_blue_75
2	35	7	0	1	2275	65	ambig_blue_25
2	36	6	0	0	2568	18	risk_red_38
2	37	7	0	0	3160	5	ambig_blue_25
2	38	2	65	1	2753	0	risk_blue_25
2	39	5	0	0	2344	5	risk_red_25
2	40	3	5	0	2826	0	risk_blue_38
2	41	4	0	0	2928	18	risk_red_13
2	42	4	0	0	2874	34	risk_red_13
2	43	2	18	0	2414	0	risk_blue_25
2	44	7	34	1	2021	0	ambig_blue_25
2	45	4	0	1	4395	65	risk_red_13
2	46	1	18	0	3513	0	risk_blue_13
2	47	1	65	0	3699	0	risk_blue_13
2	48	9	0	1	4614	18	ambig_blue_75
2	49	8	0	1	2994	18	ambig_blue_50
2	50	7	0	0	2514	9.5	ambig_blue_25
2	51	8	18	1	3484	0	ambig_blue_50
2	52	3	9.5	0	4047	0	risk_blue_38
2	53	3	18	1	2779	0	risk_blue_38
2	54	4	0	0	3291	9.5	risk_red_13
2	55	8	0	0	2494	9.5	ambig_blue_50
2	56	9	65	1	3377	0	ambig_blue_75
2	57	8	0	0	2953	5	ambig_blue_50
2	58	3	65	1	2921	0	risk_blue_38
2	59	5	0	0	2611	18	risk_red_25
2	60	2	9.5	0	3074	0	risk_blue_25
3	1	6	0	0	2629	5	risk_red_38
3	2	2	9.5	0	3635	0	risk_blue_25
3	3	8	18	1	3520	0	ambig_blue_50
3	4	4	0	1	2761	65	risk_red_13
3	5	9	0	1	5489	18	ambig_blue_75
3	6	9	9.5	0	4538	0	ambig_blue_75
3	7	2	34	1	3233	0	risk_blue_25
3	8	8	0	1	3927	18	ambig_blue_50
3	9	2	65	1	2336	0	risk_blue_25
3	10	8	65	1	1722	0	ambig_blue_50
3	11	7	0	1	2429	65	ambig_blue_25
3	12	7	18	1	2475	0	ambig_blue_25
3	13	4	0	0	3455	9.5	risk_red_13
3	14	7	0	0	2123	5	ambig_blue_25
3	15	7	34	1	3894	0	ambig_blue_25
3	16	5	0	0	2744	5	risk_red_25
3	17	5	0	0	4417	9.5	risk_red_25
3	18	9	18	0	2326	0	ambig_blue_75
3	19	9	0	0	3448	34	ambig_blue_75
3	20	7	0	1	3356	34	ambig_blue_25
3	21	6	0	0	2508	9.5	risk_red_38
3	22	7	5	0	2007	0	ambig_blue_25
3	23	7	0	1	3783	18	ambig_blue_25
3	24	5	0	0	3230	18	risk_red_25
3	25	4	0	0	3067	18	risk_red_13
3	26	1	9.5	0	1840	0	risk_blue_13
3	27	8	5	0	1470	0	ambig_blue_50
3	28	9	5	0	4315	0	ambig_blue_75
3	29	7	0	1	3908	9.5	ambig_blue_25
3	30	6	0	1	3182	34	risk_red_38
3	31	6	0	1	1381	65	risk_red_38
3	32	3	18	1	4943	0	risk_blue_38
3	33	1	34	0	2381	0	risk_blue_13
3	34	9	0	0	2277	5	ambig_blue_75
3	35	8	0	1	2786	34	ambig_blue_50
3	36	9	0	0	3209	9.5	ambig_blue_75
3	37	7	9.5	0	1967	0	ambig_blue_25
3	38	3	9.5	0	2673	0	risk_blue_38
3	39	1	5	0	2837	0	risk_blue_13
3	40	6	0	1	5346	18	risk_red_38
3	41	5	0	1	2777	65	risk_red_25
3	42	3	34	1	2817	0	risk_blue_38
3	43	4	0	0	2311	34	risk_red_13
3	44	8	0	0	4666	5	ambig_blue_50
3	45	8	0	1	3717	65	ambig_blue_50
3	46	9	34	1	4302	0	ambig_blue_75
3	47	9	0	1	3496	65	ambig_blue_75
3	48	2	18	0	5538	0	risk_blue_25
3	49	1	18	0	4273	0	risk_blue_13
3	50	8	9.5	0	1508	0	ambig_blue_50
3	51	5	0	1	3432	34	risk_red_25
3	52	9	65	1	2285	0	ambig_blue_75
3	53	8	34	1	1937	0	ambig_blue_50
3	54	3	5	0	1571	0	risk_blue_38
3	55	1	65	0	2900	0	risk_blue_13
3	56	3	65	1	2695	0	risk_blue_38
3	57	2	5	0	1922	0	risk_blue_25
3	58	4	0	0	2596	5	risk_red_13
3	59	8	0	0	5355	9.5	ambig_blue_50
3	60	7	65	1	2578	0	ambig_blue_25
4	1	9	0	0	4257	65	ambig_blue_75
4	2	8	0	0	4605	9.5	ambig_blue_50
4	3	7	5	0	3778	0	ambig_blue_25
4	4	8	34	1	2705	0	ambig_blue_50
4	5	7	65	1	1587	0	ambig_blue_25
4	6	7	0	1	3868	18	ambig_blue_25
4	7	3	9.5	2	0	0	risk_blue_38
4	8	3	65	1	1564	0	risk_blue_38
4	9	9	9.5	0	3445	0	ambig_blue_75
4	10	5	0	1	3666	65	risk_red_25
4	11	2	34	1	4958	0	risk_blue_25
4	12	4	0	0	2579	34	risk_red_13
4	13	8	65	1	1732	0	ambig_blue_50
4	14	8	18	1	5607	0	ambig_blue_50
4	15	4	0	0	5011	18	risk_red_13
4	16	2	5	0	4703	0	risk_blue_25
4	17	9	0	0	2457	34	ambig_blue_75
4	18	4	0	0	2709	9.5	risk_red_13
4	19	5	0	0	1952	9.5	risk_red_25
4	20	8	0	0	2418	5	ambig_blue_50
4	21	1	9.5	0	1657	0	risk_blue_13
4	22	9	18	0	3862	0	ambig_blue_75
4	23	6	0	0	1914	9.5	risk_red_38
4	24	3	5	0	2525	0	risk_blue_38
4	25	8	9.5	0	2271	0	ambig_blue_50
4	26	5	0	0	3115	5	risk_red_25
4	27	6	0	0	4629	18	risk_red_38
4	28	7	0	0	3625	5	ambig_blue_25
4	29	2	9.5	0	5087	0	risk_blue_25
4	30	9	34	0	3536	0	ambig_blue_75
4	31	1	34	0	4369	0	risk_blue_13
4	32	7	18	1	1992	0	ambig_blue_25
4	33	2	18	0	4816	0	risk_blue_25
4	34	6	0	1	2413	34	risk_red_38
4	35	1	5	0	3220	0	risk_blue_13
4	36	8	0	1	2465	65	ambig_blue_50
4	37	5	0	0	3950	18	risk_red_25
4	38	7	0	1	2711	9.5	ambig_blue_25
4	39	7	0	1	1816	34	ambig_blue_25
4	40	9	65	1	4136	0	ambig_blue_75
4	41	4	0	0	2664	65	risk_red_13
4	42	9	5	0	2333	0	ambig_blue_75
4	43	1	65	0	2151	0	risk_blue_13
4	44	3	18	0	3657	0	risk_blue_38
4	45	9	0	0	1949	9.5	ambig_blue_75
4	46	7	9.5	1	4615	0	ambig_blue_25
4	47	1	18	0	3084	0	risk_blue_13
4	48	6	0	1	2071	65	risk_red_38
4	49	3	34	1	1836	0	risk_blue_38
4	50	7	34	1	1978	0	ambig_blue_25
4	51	5	0	1	2411	34	risk_red_25
4	52	7	0	1	2178	65	ambig_blue_25
4	53	4	0	0	2978	5	risk_red_13
4	54	2	65	0	3073	0	risk_blue_25
4	55	8	0	1	3021	18	ambig_blue_50
4	56	8	0	1	3106	34	ambig_blue_50
4	57	6	0	0	2829	5	risk_red_38
4	58	8	5	0	3531	0	ambig_blue_50
4	59	9	0	0	1684	5	ambig_blue_75
4	60	9	0	0	5193	18	ambig_blue_75
6	1	9	0	1	3724	34	ambig_blue_75
6	2	6	0	1	5725	34	risk_red_38
6	3	7	5	1	5052	0	ambig_blue_25
6	4	4	0	0	3247	34	risk_red_13
6	5	2	18	0	2644	0	risk_blue_25
6	6	9	18	1	2656	0	ambig_blue_75
6	7	7	9.5	1	4749	0	ambig_blue_25
6	8	6	0	1	2213	65	risk_red_38
6	9	9	5	1	3548	0	ambig_blue_75
6	10	8	0	1	4404	18	ambig_blue_50
6	11	7	0	1	2001	65	ambig_blue_25
6	12	9	0	1	2593	18	ambig_blue_75
6	13	6	0	0	3168	5	risk_red_38
6	14	8	5	0	2889	0	ambig_blue_50
6	15	8	0	1	1860	65	ambig_blue_50
6	16	9	0	0	2849	5	ambig_blue_75
6	17	2	5	0	2390	0	risk_blue_25
6	18	5	0	1	4686	34	risk_red_25
6	19	9	34	1	2096	0	ambig_blue_75
6	20	1	65	0	2219	0	risk_blue_13
6	21	9	9.5	1	2674	0	ambig_blue_75
6	22	3	18	1	2550	0	risk_blue_38
6	23	2	9.5	0	4231	0	risk_blue_25
6	24	5	0	0	2428	18	risk_red_25
6	25	3	65	1	1906	0	risk_blue_38
6	26	8	0	1	1862	34	ambig_blue_50
6	27	3	9.5	0	3651	0	risk_blue_38
6	28	5	0	0	5424	5	risk_red_25
6	29	6	0	0	1891	9.5	risk_red_38
6	30	2	34	0	2759	0	risk_blue_25
6	31	7	0	1	1952	34	ambig_blue_25
6	32	8	0	1	2737	9.5	ambig_blue_50
6	33	4	0	0	1955	9.5	risk_red_13
6	34	9	65	1	1516	0	ambig_blue_75
6	35	9	0	1	1256	9.5	ambig_blue_75
6	36	1	5	0	1357	0	risk_blue_13
6	37	8	9.5	1	2279	0	ambig_blue_50
6	38	7	65	1	1083	0	ambig_blue_25
6	39	1	18	0	1881	0	risk_blue_13
6	40	8	65	1	1094	0	ambig_blue_50
6	41	4	0	0	3410	65	risk_red_13
6	42	3	34	1	2545	0	risk_blue_38
6	43	7	18	1	1194	0	ambig_blue_25
6	44	2	65	1	2531	0	risk_blue_25
6	45	7	0	1	925	5	ambig_blue_25
6	46	3	5	0	2929	0	risk_blue_38
6	47	8	0	0	3867	5	ambig_blue_50
6	48	7	0	1	1334	9.5	ambig_blue_25
6	49	8	34	1	1409	0	ambig_blue_50
6	50	4	0	0	1897	5	risk_red_13
6	51	8	18	1	2181	0	ambig_blue_50
6	52	1	9.5	0	3109	0	risk_blue_13
6	53	6	0	1	2112	18	risk_red_38
6	54	7	34	1	1227	0	ambig_blue_25
6	55	5	0	1	1841	65	risk_red_25
6	56	7	0	1	1712	18	ambig_blue_25
6	57	9	0	1	2723	65	ambig_blue_75
6	58	1	34	0	3157	0	risk_blue_13
6	59	4	0	0	2149	18	risk_red_13
6	60	5	0	0	3607	9.5	risk_red_25
7	1	9	9.5	1	3679	0	ambig_blue_75
7	2	7	9.5	1	866	0	ambig_blue_25
7	3	9	18	1	825	0	ambig_blue_75
7	4	3	18	1	4585	0	risk_blue_38
7	5	1	5	0	1703	0	risk_blue_13
7	6	6	0	0	3226	5	risk_red_38
7	7	3	65	1	1584	0	risk_blue_38
7	8	1	9.5	0	2025	0	risk_blue_13
7	9	5	0	1	2000	65	risk_red_25
7	10	6	0	0	1535	9.5	risk_red_38
7	11	1	65	0	1705	0	risk_blue_13
7	12	9	0	1	1061	9.5	ambig_blue_75
7	13	7	65	1	1571	0	ambig_blue_25
7	14	9	5	0	2500	0	ambig_blue_75
7	15	4	0	0	2048	34	risk_red_13
7	16	8	0	1	2510	9.5	ambig_blue_50
7	17	8	18	1	3641	0	ambig_blue_50
7	18	4	0	0	1829	5	risk_red_13
7	19	8	0	1	2892	65	ambig_blue_50
7	20	5	0	0	2887	18	risk_red_25
7	21	2	5	0	2042	0	risk_blue_25
7	22	9	0	1	1160	65	ambig_blue_75
7	23	5	0	0	1523	5	risk_red_25
7	24	8	65	1	1086	0	ambig_blue_50
7	25	8	0	0	1755	5	ambig_blue_50
7	26	7	0	0	2508	5	ambig_blue_25
7	27	4	0	0	2687	9.5	risk_red_13
7	28	3	9.5	0	2194	0	risk_blue_38
7	29	2	34	0	2217	0	risk_blue_25
7	30	6	0	1	3656	65	risk_red_38
7	31	6	0	1	1252	34	risk_red_38
7	32	1	34	0	1642	0	risk_blue_13
7	33	8	34	1	1153	0	ambig_blue_50
7	34	5	0	0	1331	9.5	risk_red_25
7	35	7	5	1	822	0	ambig_blue_25
7	36	6	0	1	2870	18	risk_red_38
7	37	1	18	0	2386	0	risk_blue_13
7	38	8	0	1	1265	34	ambig_blue_50
7	39	3	5	0	1887	0	risk_blue_38
7	40	7	0	1	2020	9.5	ambig_blue_25
7	41	9	65	1	2090	0	ambig_blue_75
7	42	9	34	1	1182	0	ambig_blue_75
7	43	4	0	0	1656	65	risk_red_13
7	44	9	0	0	2253	5	ambig_blue_75
7	45	3	34	1	2306	0	risk_blue_38
7	46	8	5	0	1773	0	ambig_blue_50
7	47	9	0	1	1405	18	ambig_blue_75
7	48	2	18	0	2237	0	risk_blue_25
7	49	5	0	0	3803	34	risk_red_25
7	50	7	34	1	1345	0	ambig_blue_25
7	51	2	9.5	0	3195	0	risk_blue_25
7	52	8	9.5	1	1466	0	ambig_blue_50
7	53	8	0	1	1464	18	ambig_blue_50
7	54	4	0	0	1430	18	risk_red_13
7	55	2	65	0	1933	0	risk_blue_25
7	56	7	18	1	1304	0	ambig_blue_25
7	57	7	0	1	1252	34	ambig_blue_25
7	58	7	0	1	1322	18	ambig_blue_25
7	59	7	0	1	1261	65	ambig_blue_25
7	60	9	0	1	2748	34	ambig_blue_75
8	1	6	0	0	5004	34	risk_red_38
8	2	3	18	0	2161	0	risk_blue_38
8	3	2	5	0	3609	0	risk_blue_25
8	4	6	0	0	2095	5	risk_red_38
8	5	7	65	1	2011	0	ambig_blue_25
8	6	5	0	0	1403	65	risk_red_25
8	7	7	9.5	1	1482	0	ambig_blue_25
8	8	6	0	0	1712	9.5	risk_red_38
8	9	7	0	1	1843	34	ambig_blue_25
8	10	3	5	0	2393	0	risk_blue_38
8	11	5	0	0	1681	9.5	risk_red_25
8	12	7	0	0	1846	5	ambig_blue_25
8	13	3	9.5	0	1372	0	risk_blue_38
8	14	8	0	1	1198	9.5	ambig_blue_50
8	15	3	65	0	1126	0	risk_blue_38
8	16	3	34	0	1698	0	risk_blue_38
8	17	8	34	1	1646	0	ambig_blue_50
8	18	9	65	1	1004	0	ambig_blue_75
8	19	4	0	0	1069	65	risk_red_13
8	20	8	0	1	1034	65	ambig_blue_50
8	21	7	0	1	1033	9.5	ambig_blue_25
8	22	1	18	0	1497	0	risk_blue_13
8	23	6	0	0	1629	65	risk_red_38
8	24	5	0	0	2211	5	risk_red_25
8	25	9	0	1	1195	9.5	ambig_blue_75
8	26	9	9.5	1	2227	0	ambig_blue_75
8	27	2	18	0	1498	0	risk_blue_25
8	28	4	0	0	1750	18	risk_red_13
8	29	6	0	1	2305	18	risk_red_38
8	30	9	0	1	1316	34	ambig_blue_75
8	31	7	0	1	960	18	ambig_blue_25
8	32	8	0	1	890	18	ambig_blue_50
8	33	9	5	0	2181	0	ambig_blue_75
8	34	1	34	0	3742	0	risk_blue_13
8	35	5	0	0	1854	18	risk_red_25
8	36	8	0	1	843	34	ambig_blue_50
8	37	8	18	1	1355	0	ambig_blue_50
8	38	9	0	1	1573	65	ambig_blue_75
8	39	2	65	1	2510	0	risk_blue_25
8	40	7	18	1	1801	0	ambig_blue_25
8	41	4	0	0	4281	34	risk_red_13
8	42	5	0	1	2827	34	risk_red_25
8	43	8	5	1	1312	0	ambig_blue_50
8	44	4	0	0	1652	9.5	risk_red_13
8	45	7	34	1	1306	0	ambig_blue_25
8	46	9	0	0	1438	5	ambig_blue_75
8	47	9	18	1	1636	0	ambig_blue_75
8	48	4	0	0	1667	5	risk_red_13
8	49	9	0	1	1352	18	ambig_blue_75
8	50	8	9.5	1	1386	0	ambig_blue_50
8	51	8	0	0	1907	5	ambig_blue_50
8	52	1	65	0	1894	0	risk_blue_13
8	53	8	65	1	1323	0	ambig_blue_50
8	54	9	34	1	990	0	ambig_blue_75
8	55	1	9.5	0	2815	0	risk_blue_13
8	56	2	9.5	0	1758	0	risk_blue_25
8	57	1	5	0	1759	0	risk_blue_13
8	58	7	0	1	1465	65	ambig_blue_25
8	59	7	5	0	1951	0	ambig_blue_25
8	60	2	34	0	5193	0	risk_blue_25
