# Supplementary material for: Learning about the Ellsberg Paradox reduces, but does not abolish, ambiguity aversion
Source: PLoS One. 2020 Mar 4;15(3):e0228782. doi: 10.1371/journal.pone.0228782 (PMC7055742; doi:10.1371/journal.pone.0228782)
Supplement: S1 Dataset — (ZIP) [file pone.0228782.s009.zip › S1_dataset/EF/1922.txt]

Block	Trial	BagNo	BlueValue	choice.RESP	choice.RT	RedValue	RiskAmbigLevel
2	1	7	5	2	0	0	ambig_blue_25
2	2	8	0	0	3213	5	ambig_blue_50
2	3	5	0	0	2560	5	risk_red_25
2	4	5	0	0	3770	9.5	risk_red_25
2	5	6	0	0	2581	5	risk_red_38
2	6	2	65	1	4801	0	risk_blue_25
2	7	5	0	0	1687	18	risk_red_25
2	8	9	0	0	2931	5	ambig_blue_75
2	9	7	0	0	2811	5	ambig_blue_25
2	10	9	9.5	1	4257	0	ambig_blue_75
2	11	8	0	1	3367	9.5	ambig_blue_50
2	12	1	18	0	1760	0	risk_blue_13
2	13	7	0	1	2625	65	ambig_blue_25
2	14	3	9.5	0	2488	0	risk_blue_38
2	15	8	18	1	2960	0	ambig_blue_50
2	16	6	0	1	3693	34	risk_red_38
2	17	6	0	1	3330	65	risk_red_38
2	18	7	0	1	3269	9.5	ambig_blue_25
2	19	7	0	1	2209	34	ambig_blue_25
2	20	3	5	0	2276	0	risk_blue_38
2	21	1	34	0	2354	0	risk_blue_13
2	22	9	65	1	3647	0	ambig_blue_75
2	23	3	65	1	1714	0	risk_blue_38
2	24	1	9.5	0	1624	0	risk_blue_13
2	25	7	0	1	2446	18	ambig_blue_25
2	26	8	5	0	3678	0	ambig_blue_50
2	27	7	34	1	2397	0	ambig_blue_25
2	28	2	9.5	0	4842	0	risk_blue_25
2	29	4	0	0	1781	18	risk_red_13
2	30	9	0	0	2162	34	ambig_blue_75
2	31	3	34	1	1427	0	risk_blue_38
2	32	1	65	0	1901	0	risk_blue_13
2	33	3	18	1	5290	0	risk_blue_38
2	34	4	0	0	1529	34	risk_red_13
2	35	7	9.5	1	1859	0	ambig_blue_25
2	36	9	34	0	1943	0	ambig_blue_75
2	37	9	18	0	2571	0	ambig_blue_75
2	38	6	0	1	2435	18	risk_red_38
2	39	8	0	1	2521	65	ambig_blue_50
2	40	7	65	1	1448	0	ambig_blue_25
2	41	8	9.5	1	3805	0	ambig_blue_50
2	42	5	0	0	4319	65	risk_red_25
2	43	5	0	0	4225	34	risk_red_25
2	44	2	34	0	2612	0	risk_blue_25
2	45	9	5	0	1794	0	ambig_blue_75
2	46	8	0	1	1830	34	ambig_blue_50
2	47	4	0	0	1742	9.5	risk_red_13
2	48	8	0	1	4857	18	ambig_blue_50
2	49	6	0	0	5003	9.5	risk_red_38
2	50	8	34	1	2483	0	ambig_blue_50
2	51	1	5	0	1225	0	risk_blue_13
2	52	4	0	0	2072	5	risk_red_13
2	53	7	18	1	2227	0	ambig_blue_25
2	54	8	65	1	1701	0	ambig_blue_50
2	55	2	5	0	1428	0	risk_blue_25
2	56	2	18	0	2448	0	risk_blue_25
2	57	9	0	0	1252	18	ambig_blue_75
2	58	9	0	1	4768	65	ambig_blue_75
2	59	4	0	0	2145	65	risk_red_13
2	60	9	0	0	1766	9.5	ambig_blue_75
3	1	8	0	1	2222	9.5	ambig_blue_50
3	2	6	0	0	2287	5	risk_red_38
3	3	3	18	1	1854	0	risk_blue_38
3	4	5	0	0	2321	9.5	risk_red_25
3	5	2	18	0	1253	0	risk_blue_25
3	6	8	0	0	5056	5	ambig_blue_50
3	7	7	65	1	2137	0	ambig_blue_25
3	8	6	0	1	4208	9.5	risk_red_38
3	9	4	0	0	2448	65	risk_red_13
3	10	4	0	0	1588	34	risk_red_13
3	11	6	0	1	1105	65	risk_red_38
3	12	7	0	1	3425	9.5	ambig_blue_25
3	13	9	5	0	3426	0	ambig_blue_75
3	14	1	34	0	1570	0	risk_blue_13
3	15	7	0	1	2120	18	ambig_blue_25
3	16	7	18	1	1434	0	ambig_blue_25
3	17	6	0	1	2384	34	risk_red_38
3	18	2	65	1	1418	0	risk_blue_25
3	19	9	0	0	2408	34	ambig_blue_75
3	20	7	34	1	2595	0	ambig_blue_25
3	21	7	0	0	1371	5	ambig_blue_25
3	22	8	18	0	3278	0	ambig_blue_50
3	23	9	18	0	1591	0	ambig_blue_75
3	24	8	0	0	1974	34	ambig_blue_50
3	25	3	34	1	1533	0	risk_blue_38
3	26	2	9.5	0	3209	0	risk_blue_25
3	27	1	5	0	2188	0	risk_blue_13
3	28	7	5	1	2152	0	ambig_blue_25
3	29	9	9.5	0	3150	0	ambig_blue_75
3	30	1	65	0	1602	0	risk_blue_13
3	31	5	0	0	2987	65	risk_red_25
3	32	8	0	0	1859	18	ambig_blue_50
3	33	8	34	0	4555	0	ambig_blue_50
3	34	8	5	0	1444	0	ambig_blue_50
3	35	4	0	0	1059	9.5	risk_red_13
3	36	6	0	0	1821	18	risk_red_38
3	37	9	0	0	1166	18	ambig_blue_75
3	38	5	0	0	2760	5	risk_red_25
3	39	8	9.5	0	1562	0	ambig_blue_50
3	40	9	0	0	1087	9.5	ambig_blue_75
3	41	4	0	0	1381	18	risk_red_13
3	42	7	0	1	1131	34	ambig_blue_25
3	43	7	0	1	1126	65	ambig_blue_25
3	44	1	9.5	0	2406	0	risk_blue_13
3	45	9	0	0	1457	5	ambig_blue_75
3	46	5	0	0	2596	18	risk_red_25
3	47	4	0	0	2235	5	risk_red_13
3	48	9	0	2	0	65	ambig_blue_75
3	49	9	34	0	1689	0	ambig_blue_75
3	50	8	0	1	1854	65	ambig_blue_50
3	51	3	9.5	0	3628	0	risk_blue_38
3	52	1	18	0	1183	0	risk_blue_13
3	53	2	34	0	1563	0	risk_blue_25
3	54	9	65	0	3503	0	ambig_blue_75
3	55	5	0	0	1851	34	risk_red_25
3	56	8	65	1	2445	0	ambig_blue_50
3	57	3	65	1	1663	0	risk_blue_38
3	58	2	5	0	1097	0	risk_blue_25
3	59	3	5	0	1775	0	risk_blue_38
3	60	7	9.5	1	2053	0	ambig_blue_25
4	1	6	0	1	2291	9.5	risk_red_38
4	2	4	0	0	1444	18	risk_red_13
4	3	8	0	0	3570	5	ambig_blue_50
4	4	9	0	0	1483	9.5	ambig_blue_75
4	5	6	0	0	1906	5	risk_red_38
4	6	1	65	0	1791	0	risk_blue_13
4	7	9	0	1	2672	65	ambig_blue_75
4	8	2	18	0	1011	0	risk_blue_25
4	9	7	0	1	1181	65	ambig_blue_25
4	10	8	65	1	1488	0	ambig_blue_50
4	11	4	0	0	1270	5	risk_red_13
4	12	8	18	0	1228	0	ambig_blue_50
4	13	7	9.5	1	1127	0	ambig_blue_25
4	14	1	34	0	1894	0	risk_blue_13
4	15	3	9.5	1	3698	0	risk_blue_38
4	16	7	0	1	2186	34	ambig_blue_25
4	17	4	0	0	2762	65	risk_red_13
4	18	7	18	1	1595	0	ambig_blue_25
4	19	8	5	0	1597	0	ambig_blue_50
4	20	9	18	0	1338	0	ambig_blue_75
4	21	3	18	0	1437	0	risk_blue_38
4	22	1	18	0	854	0	risk_blue_13
4	23	9	34	0	1080	0	ambig_blue_75
4	24	8	34	1	3038	0	ambig_blue_50
4	25	9	0	0	970	18	ambig_blue_75
4	26	3	5	0	2612	0	risk_blue_38
4	27	7	0	1	1261	18	ambig_blue_25
4	28	6	0	1	4075	18	risk_red_38
4	29	3	65	1	1317	0	risk_blue_38
4	30	4	0	0	1644	34	risk_red_13
4	31	9	5	0	2065	0	ambig_blue_75
4	32	9	65	0	2241	0	ambig_blue_75
4	33	8	0	0	4268	9.5	ambig_blue_50
4	34	7	65	1	1763	0	ambig_blue_25
4	35	5	0	0	3818	18	risk_red_25
4	36	7	5	0	5175	0	ambig_blue_25
4	37	1	5	0	1650	0	risk_blue_13
4	38	3	34	1	1073	0	risk_blue_38
4	39	2	65	1	1392	0	risk_blue_25
4	40	1	9.5	0	1744	0	risk_blue_13
4	41	4	0	0	1670	9.5	risk_red_13
4	42	2	9.5	0	2830	0	risk_blue_25
4	43	9	0	0	1398	5	ambig_blue_75
4	44	8	0	1	1533	65	ambig_blue_50
4	45	8	0	1	1480	18	ambig_blue_50
4	46	6	0	1	1037	65	risk_red_38
4	47	2	5	0	3157	0	risk_blue_25
4	48	9	9.5	0	1921	0	ambig_blue_75
4	49	7	34	1	1299	0	ambig_blue_25
4	50	9	0	0	1144	34	ambig_blue_75
4	51	5	0	0	1848	5	risk_red_25
4	52	7	0	1	957	5	ambig_blue_25
4	53	7	0	1	1213	9.5	ambig_blue_25
4	54	5	0	1	1193	65	risk_red_25
4	55	5	0	0	1702	9.5	risk_red_25
4	56	8	9.5	0	3172	0	ambig_blue_50
4	57	8	0	1	1517	34	ambig_blue_50
4	58	5	0	0	5125	34	risk_red_25
4	59	2	34	1	1933	0	risk_blue_25
4	60	6	0	1	1533	34	risk_red_38
6	1	1	65	0	4638	0	risk_blue_13
6	2	9	0	0	3074	18	ambig_blue_75
6	3	3	5	0	2201	0	risk_blue_38
6	4	8	0	1	1509	65	ambig_blue_50
6	5	5	0	0	1828	5	risk_red_25
6	6	6	0	1	1420	65	risk_red_38
6	7	2	5	0	1502	0	risk_blue_25
6	8	2	18	0	1613	0	risk_blue_25
6	9	9	18	0	1517	0	ambig_blue_75
6	10	8	0	1	2700	18	ambig_blue_50
6	11	7	0	0	3372	5	ambig_blue_25
6	12	4	0	0	1014	5	risk_red_13
6	13	9	65	1	1440	0	ambig_blue_75
6	14	7	34	1	1535	0	ambig_blue_25
6	15	2	9.5	0	1333	0	risk_blue_25
6	16	8	34	1	1400	0	ambig_blue_50
6	17	7	9.5	1	4139	0	ambig_blue_25
6	18	1	5	0	2029	0	risk_blue_13
6	19	1	9.5	0	2106	0	risk_blue_13
6	20	4	0	0	1557	65	risk_red_13
6	21	1	18	0	1416	0	risk_blue_13
6	22	7	0	1	2458	65	ambig_blue_25
6	23	8	18	1	1334	0	ambig_blue_50
6	24	4	0	0	1318	18	risk_red_13
6	25	9	0	0	1288	9.5	ambig_blue_75
6	26	1	34	0	1737	0	risk_blue_13
6	27	3	34	1	1418	0	risk_blue_38
6	28	5	0	0	2469	9.5	risk_red_25
6	29	9	0	0	2572	5	ambig_blue_75
6	30	4	0	0	1188	9.5	risk_red_13
6	31	9	0	0	2080	34	ambig_blue_75
6	32	3	9.5	0	1970	0	risk_blue_38
6	33	6	0	1	3097	9.5	risk_red_38
6	34	8	65	1	1161	0	ambig_blue_50
6	35	4	0	0	2939	34	risk_red_13
6	36	6	0	1	2946	34	risk_red_38
6	37	8	0	1	1518	9.5	ambig_blue_50
6	38	9	9.5	0	1138	0	ambig_blue_75
6	39	7	0	1	825	34	ambig_blue_25
6	40	5	0	0	1662	18	risk_red_25
6	41	9	34	0	2101	0	ambig_blue_75
6	42	3	65	1	1551	0	risk_blue_38
6	43	7	0	1	996	18	ambig_blue_25
6	44	8	0	0	1665	5	ambig_blue_50
6	45	2	34	0	1660	0	risk_blue_25
6	46	5	0	1	3424	34	risk_red_25
6	47	6	0	0	1870	5	risk_red_38
6	48	8	5	0	1429	0	ambig_blue_50
6	49	8	0	1	1190	34	ambig_blue_50
6	50	9	0	0	1692	65	ambig_blue_75
6	51	7	0	1	3582	9.5	ambig_blue_25
6	52	3	18	2	0	0	risk_blue_38
6	53	2	65	0	2864	0	risk_blue_25
6	54	8	9.5	1	1608	0	ambig_blue_50
6	55	9	5	0	3663	0	ambig_blue_75
6	56	6	0	1	4306	18	risk_red_38
6	57	7	5	0	1564	0	ambig_blue_25
6	58	7	65	1	1182	0	ambig_blue_25
6	59	7	18	1	1179	0	ambig_blue_25
6	60	5	0	1	2640	65	risk_red_25
7	1	5	0	1	1481	65	risk_red_25
7	2	6	0	1	2872	18	risk_red_38
7	3	7	5	1	1398	0	ambig_blue_25
7	4	2	34	0	1957	0	risk_blue_25
7	5	5	0	0	1304	18	risk_red_25
7	6	8	18	1	1497	0	ambig_blue_50
7	7	8	5	0	2020	0	ambig_blue_50
7	8	7	0	1	1085	65	ambig_blue_25
7	9	6	0	1	2240	34	risk_red_38
7	10	8	0	1	901	65	ambig_blue_50
7	11	3	9.5	0	2267	0	risk_blue_38
7	12	4	0	0	892	18	risk_red_13
7	13	7	18	1	1494	0	ambig_blue_25
7	14	9	0	0	1516	65	ambig_blue_75
7	15	9	0	0	1535	34	ambig_blue_75
7	16	7	0	0	2124	9.5	ambig_blue_25
7	17	8	0	1	981	18	ambig_blue_50
7	18	9	5	0	1282	0	ambig_blue_75
7	19	4	0	0	1207	34	risk_red_13
7	20	1	34	0	1319	0	risk_blue_13
7	21	7	9.5	0	1489	0	ambig_blue_25
7	22	1	65	0	1102	0	risk_blue_13
7	23	3	5	0	2046	0	risk_blue_38
7	24	7	0	1	1888	18	ambig_blue_25
7	25	8	34	1	1126	0	ambig_blue_50
7	26	2	9.5	0	1236	0	risk_blue_25
7	27	6	0	0	3208	9.5	risk_red_38
7	28	5	0	0	3073	34	risk_red_25
7	29	1	5	0	1011	0	risk_blue_13
7	30	3	65	1	1109	0	risk_blue_38
7	31	2	65	1	1188	0	risk_blue_25
7	32	4	0	0	1195	9.5	risk_red_13
7	33	7	65	1	1020	0	ambig_blue_25
7	34	6	0	1	1599	65	risk_red_38
7	35	7	34	1	1190	0	ambig_blue_25
7	36	9	0	0	1004	9.5	ambig_blue_75
7	37	8	0	1	948	34	ambig_blue_50
7	38	8	65	1	1095	0	ambig_blue_50
7	39	1	9.5	0	4302	0	risk_blue_13
7	40	7	0	0	1302	5	ambig_blue_25
7	41	8	0	0	1938	5	ambig_blue_50
7	42	7	0	1	1653	34	ambig_blue_25
7	43	2	5	0	2837	0	risk_blue_25
7	44	8	9.5	0	1446	0	ambig_blue_50
7	45	9	65	0	1298	0	ambig_blue_75
7	46	9	9.5	0	1016	0	ambig_blue_75
7	47	1	18	0	2169	0	risk_blue_13
7	48	9	18	0	2100	0	ambig_blue_75
7	49	3	18	1	1988	0	risk_blue_38
7	50	5	0	0	927	9.5	risk_red_25
7	51	5	0	0	1498	5	risk_red_25
7	52	9	0	0	1436	18	ambig_blue_75
7	53	6	0	0	1238	5	risk_red_38
7	54	8	0	0	3334	9.5	ambig_blue_50
7	55	2	18	0	919	0	risk_blue_25
7	56	3	34	1	1619	0	risk_blue_38
7	57	4	0	0	725	65	risk_red_13
7	58	9	34	0	768	0	ambig_blue_75
7	59	4	0	0	834	5	risk_red_13
7	60	9	0	1	839	5	ambig_blue_75
8	1	9	34	0	1778	0	ambig_blue_75
8	2	8	18	1	1732	0	ambig_blue_50
8	3	7	0	1	1850	65	ambig_blue_25
8	4	6	0	1	2228	34	risk_red_38
8	5	2	65	0	1284	0	risk_blue_25
8	6	7	0	0	1001	9.5	ambig_blue_25
8	7	9	0	0	767	34	ambig_blue_75
8	8	3	9.5	0	1487	0	risk_blue_38
8	9	4	0	0	724	34	risk_red_13
8	10	5	0	0	3918	18	risk_red_25
8	11	4	0	0	2383	65	risk_red_13
8	12	1	65	0	1105	0	risk_blue_13
8	13	9	0	0	1263	5	ambig_blue_75
8	14	9	9.5	0	1108	0	ambig_blue_75
8	15	2	34	1	3253	0	risk_blue_25
8	16	3	65	1	1034	0	risk_blue_38
8	17	8	0	0	1015	5	ambig_blue_50
8	18	7	0	1	1181	34	ambig_blue_25
8	19	6	0	1	4263	18	risk_red_38
8	20	1	5	0	1787	0	risk_blue_13
8	21	9	0	0	2079	18	ambig_blue_75
8	22	8	0	1	1005	65	ambig_blue_50
8	23	5	0	1	2480	65	risk_red_25
8	24	7	0	0	1777	5	ambig_blue_25
8	25	7	65	1	2286	0	ambig_blue_25
8	26	8	0	1	1130	34	ambig_blue_50
8	27	8	65	1	1045	0	ambig_blue_50
8	28	1	18	0	1124	0	risk_blue_13
8	29	3	5	0	1634	0	risk_blue_38
8	30	6	0	0	1634	5	risk_red_38
8	31	5	0	0	2719	34	risk_red_25
8	32	5	0	0	1189	9.5	risk_red_25
8	33	6	0	0	3079	9.5	risk_red_38
8	34	8	0	1	1572	9.5	ambig_blue_50
8	35	1	9.5	0	809	0	risk_blue_13
8	36	3	18	1	1329	0	risk_blue_38
8	37	8	9.5	1	982	0	ambig_blue_50
8	38	9	65	0	737	0	ambig_blue_75
8	39	9	18	0	1131	0	ambig_blue_75
8	40	8	0	1	940	18	ambig_blue_50
8	41	7	0	1	1081	18	ambig_blue_25
8	42	1	34	0	798	0	risk_blue_13
8	43	2	18	0	3628	0	risk_blue_25
8	44	2	9.5	0	1153	0	risk_blue_25
8	45	9	0	0	928	9.5	ambig_blue_75
8	46	3	34	1	1188	0	risk_blue_38
8	47	4	0	0	1260	18	risk_red_13
8	48	7	5	0	1616	0	ambig_blue_25
8	49	7	18	1	1411	0	ambig_blue_25
8	50	8	34	1	988	0	ambig_blue_50
8	51	2	5	0	1273	0	risk_blue_25
8	52	4	0	0	909	5	risk_red_13
8	53	4	0	0	877	9.5	risk_red_13
8	54	9	5	0	1130	0	ambig_blue_75
8	55	9	0	0	1509	65	ambig_blue_75
8	56	6	0	1	973	65	risk_red_38
8	57	7	34	1	1026	0	ambig_blue_25
8	58	7	9.5	0	4036	0	ambig_blue_25
8	59	5	0	0	1416	5	risk_red_25
8	60	8	5	1	1057	0	ambig_blue_50
