# Supplementary material for: Learning about the Ellsberg Paradox reduces, but does not abolish, ambiguity aversion
Source: PLoS One. 2020 Mar 4;15(3):e0228782. doi: 10.1371/journal.pone.0228782 (PMC7055742; doi:10.1371/journal.pone.0228782)
Supplement: S1 Dataset — (ZIP) [file pone.0228782.s009.zip › S1_dataset/EF/1923.txt]

Block	Trial	BagNo	BlueValue	choice.RESP	choice.RT	RedValue	RiskAmbigLevel
2	1	8	34	1	3546	0	ambig_blue_50
2	2	7	0	2	0	34	ambig_blue_25
2	3	8	0	0	2615	65	ambig_blue_50
2	4	9	9.5	0	3338	0	ambig_blue_75
2	5	9	34	1	3460	0	ambig_blue_75
2	6	7	0	0	2031	5	ambig_blue_25
2	7	9	5	1	3408	0	ambig_blue_75
2	8	7	0	1	3016	9.5	ambig_blue_25
2	9	5	0	0	4767	5	risk_red_25
2	10	8	5	0	2354	0	ambig_blue_50
2	11	8	0	1	2194	18	ambig_blue_50
2	12	8	9.5	1	1610	0	ambig_blue_50
2	13	9	65	1	1955	0	ambig_blue_75
2	14	9	0	1	1432	65	ambig_blue_75
2	15	2	18	1	1508	0	risk_blue_25
2	16	3	5	0	2770	0	risk_blue_38
2	17	6	0	1	1182	18	risk_red_38
2	18	8	0	1	1942	9.5	ambig_blue_50
2	19	6	0	1	1427	34	risk_red_38
2	20	1	9.5	0	3456	0	risk_blue_13
2	21	3	34	1	2412	0	risk_blue_38
2	22	7	9.5	1	2152	0	ambig_blue_25
2	23	8	65	1	1484	0	ambig_blue_50
2	24	9	0	1	1242	34	ambig_blue_75
2	25	1	34	1	4157	0	risk_blue_13
2	26	6	0	1	1339	9.5	risk_red_38
2	27	4	0	1	2192	65	risk_red_13
2	28	7	0	2	0	18	ambig_blue_25
2	29	1	18	1	3255	0	risk_blue_13
2	30	8	0	1	3758	34	ambig_blue_50
2	31	9	0	1	2168	18	ambig_blue_75
2	32	9	0	0	1822	5	ambig_blue_75
2	33	5	0	1	1050	65	risk_red_25
2	34	3	18	1	1590	0	risk_blue_38
2	35	5	0	1	1391	34	risk_red_25
2	36	7	5	0	1949	0	ambig_blue_25
2	37	3	9.5	0	2140	0	risk_blue_38
2	38	4	0	1	998	34	risk_red_13
2	39	4	0	0	1605	5	risk_red_13
2	40	1	65	1	794	0	risk_blue_13
2	41	1	5	0	2099	0	risk_blue_13
2	42	2	5	0	2147	0	risk_blue_25
2	43	2	9.5	1	2207	0	risk_blue_25
2	44	8	18	1	1449	0	ambig_blue_50
2	45	2	34	1	1314	0	risk_blue_25
2	46	9	0	1	2511	9.5	ambig_blue_75
2	47	5	0	0	1914	18	risk_red_25
2	48	4	0	1	1141	9.5	risk_red_13
2	49	6	0	0	2597	5	risk_red_38
2	50	7	0	1	1362	65	ambig_blue_25
2	51	7	18	1	1447	0	ambig_blue_25
2	52	6	0	1	1526	65	risk_red_38
2	53	5	0	1	1330	9.5	risk_red_25
2	54	8	0	1	1698	5	ambig_blue_50
2	55	2	65	1	1099	0	risk_blue_25
2	56	4	0	1	1172	18	risk_red_13
2	57	7	34	1	1370	0	ambig_blue_25
2	58	7	65	1	901	0	ambig_blue_25
2	59	3	65	1	696	0	risk_blue_38
2	60	9	18	1	1554	0	ambig_blue_75
3	1	9	9.5	1	1909	0	ambig_blue_75
3	2	6	0	1	1503	18	risk_red_38
3	3	8	5	0	1499	0	ambig_blue_50
3	4	9	18	1	1969	0	ambig_blue_75
3	5	8	0	1	1643	9.5	ambig_blue_50
3	6	9	0	1	1150	34	ambig_blue_75
3	7	1	34	1	1696	0	risk_blue_13
3	8	8	0	1	1519	34	ambig_blue_50
3	9	3	18	1	1043	0	risk_blue_38
3	10	3	65	1	1092	0	risk_blue_38
3	11	4	0	1	2283	34	risk_red_13
3	12	8	0	1	907	18	ambig_blue_50
3	13	9	65	1	1862	0	ambig_blue_75
3	14	8	9.5	1	1326	0	ambig_blue_50
3	15	7	9.5	1	2016	0	ambig_blue_25
3	16	7	0	1	1299	65	ambig_blue_25
3	17	7	65	1	1341	0	ambig_blue_25
3	18	9	5	0	2303	0	ambig_blue_75
3	19	3	34	1	3208	0	risk_blue_38
3	20	8	34	1	883	0	ambig_blue_50
3	21	6	0	0	3468	5	risk_red_38
3	22	8	0	1	2572	65	ambig_blue_50
3	23	4	0	1	1055	18	risk_red_13
3	24	3	9.5	1	2062	0	risk_blue_38
3	25	6	0	1	1164	65	risk_red_38
3	26	7	34	1	1353	0	ambig_blue_25
3	27	8	65	1	1108	0	ambig_blue_50
3	28	3	5	0	2566	0	risk_blue_38
3	29	9	0	1	1558	18	ambig_blue_75
3	30	7	0	1	1577	18	ambig_blue_25
3	31	1	65	1	1625	0	risk_blue_13
3	32	6	0	1	794	34	risk_red_38
3	33	5	0	1	1094	18	risk_red_25
3	34	5	0	1	914	9.5	risk_red_25
3	35	5	0	1	719	65	risk_red_25
3	36	1	18	1	1961	0	risk_blue_13
3	37	4	0	0	1885	5	risk_red_13
3	38	9	34	1	2785	0	ambig_blue_75
3	39	7	0	0	2073	5	ambig_blue_25
3	40	2	5	0	1523	0	risk_blue_25
3	41	5	0	1	2780	34	risk_red_25
3	42	2	18	1	2881	0	risk_blue_25
3	43	9	0	1	1138	65	ambig_blue_75
3	44	1	5	0	3058	0	risk_blue_13
3	45	7	0	0	1851	34	ambig_blue_25
3	46	7	0	1	1080	9.5	ambig_blue_25
3	47	2	9.5	1	1226	0	risk_blue_25
3	48	4	0	1	1521	65	risk_red_13
3	49	5	0	0	3073	5	risk_red_25
3	50	4	0	1	1337	9.5	risk_red_13
3	51	7	18	0	1418	0	ambig_blue_25
3	52	8	18	1	2045	0	ambig_blue_50
3	53	6	0	0	1779	9.5	risk_red_38
3	54	1	9.5	0	1736	0	risk_blue_13
3	55	8	0	0	1497	5	ambig_blue_50
3	56	7	5	1	1001	0	ambig_blue_25
3	57	2	34	1	1758	0	risk_blue_25
3	58	9	0	0	2121	5	ambig_blue_75
3	59	9	0	0	2123	9.5	ambig_blue_75
3	60	2	65	1	1208	0	risk_blue_25
4	1	9	0	1	1656	65	ambig_blue_75
4	2	4	0	0	1558	9.5	risk_red_13
4	3	6	0	1	2241	9.5	risk_red_38
4	4	8	0	1	698	34	ambig_blue_50
4	5	9	5	0	2035	0	ambig_blue_75
4	6	8	0	1	2020	65	ambig_blue_50
4	7	9	9.5	0	1414	0	ambig_blue_75
4	8	3	65	1	716	0	risk_blue_38
4	9	3	9.5	1	2382	0	risk_blue_38
4	10	9	0	1	1487	18	ambig_blue_75
4	11	6	0	1	1224	34	risk_red_38
4	12	6	0	1	897	65	risk_red_38
4	13	6	0	0	2262	5	risk_red_38
4	14	5	0	0	1701	9.5	risk_red_25
4	15	2	5	0	1618	0	risk_blue_25
4	16	7	0	0	1287	9.5	ambig_blue_25
4	17	7	65	1	1531	0	ambig_blue_25
4	18	6	0	1	1215	18	risk_red_38
4	19	9	0	1	1427	34	ambig_blue_75
4	20	1	5	0	1562	0	risk_blue_13
4	21	9	18	1	2284	0	ambig_blue_75
4	22	7	0	1	1146	18	ambig_blue_25
4	23	5	0	1	1650	18	risk_red_25
4	24	7	9.5	0	1954	0	ambig_blue_25
4	25	4	0	0	2109	5	risk_red_13
4	26	8	9.5	0	1522	0	ambig_blue_50
4	27	4	0	1	2159	34	risk_red_13
4	28	4	0	1	1111	65	risk_red_13
4	29	1	18	1	2293	0	risk_blue_13
4	30	5	0	1	2988	65	risk_red_25
4	31	8	0	0	1812	5	ambig_blue_50
4	32	4	0	1	2147	18	risk_red_13
4	33	8	18	0	1847	0	ambig_blue_50
4	34	9	65	1	1527	0	ambig_blue_75
4	35	2	9.5	1	4465	0	risk_blue_25
4	36	2	34	1	1677	0	risk_blue_25
4	37	8	5	0	1341	0	ambig_blue_50
4	38	5	0	0	1381	5	risk_red_25
4	39	8	65	1	1891	0	ambig_blue_50
4	40	1	65	1	1096	0	risk_blue_13
4	41	7	18	1	1814	0	ambig_blue_25
4	42	8	0	0	1560	9.5	ambig_blue_50
4	43	7	5	0	2014	0	ambig_blue_25
4	44	3	34	1	1310	0	risk_blue_38
4	45	7	0	1	1527	34	ambig_blue_25
4	46	3	18	1	1454	0	risk_blue_38
4	47	8	0	1	2005	18	ambig_blue_50
4	48	2	18	1	2055	0	risk_blue_25
4	49	1	9.5	0	2428	0	risk_blue_13
4	50	2	65	1	1360	0	risk_blue_25
4	51	9	0	0	2567	5	ambig_blue_75
4	52	1	34	1	1513	0	risk_blue_13
4	53	8	34	1	1365	0	ambig_blue_50
4	54	3	5	0	1996	0	risk_blue_38
4	55	9	34	1	1791	0	ambig_blue_75
4	56	9	0	0	1696	9.5	ambig_blue_75
4	57	7	34	1	1223	0	ambig_blue_25
4	58	5	0	1	1860	34	risk_red_25
4	59	7	0	1	2208	65	ambig_blue_25
4	60	7	0	0	2645	5	ambig_blue_25
6	1	9	9.5	0	1826	0	ambig_blue_75
6	2	5	0	0	3825	18	risk_red_25
6	3	9	34	1	919	0	ambig_blue_75
6	4	3	18	1	2153	0	risk_blue_38
6	5	6	0	1	1824	9.5	risk_red_38
6	6	9	0	0	1182	9.5	ambig_blue_75
6	7	7	5	1	2704	0	ambig_blue_25
6	8	7	18	1	2021	0	ambig_blue_25
6	9	8	0	1	1912	9.5	ambig_blue_50
6	10	8	18	1	1436	0	ambig_blue_50
6	11	7	0	0	1170	5	ambig_blue_25
6	12	7	0	1	1039	18	ambig_blue_25
6	13	4	0	1	939	65	risk_red_13
6	14	8	0	0	1779	5	ambig_blue_50
6	15	8	0	1	828	65	ambig_blue_50
6	16	8	5	0	1620	0	ambig_blue_50
6	17	7	34	1	1997	0	ambig_blue_25
6	18	7	9.5	1	1207	0	ambig_blue_25
6	19	9	65	1	878	0	ambig_blue_75
6	20	2	9.5	0	1840	0	risk_blue_25
6	21	2	18	1	1437	0	risk_blue_25
6	22	2	65	1	576	0	risk_blue_25
6	23	9	0	1	524	65	ambig_blue_75
6	24	7	0	1	774	34	ambig_blue_25
6	25	9	0	1	1215	34	ambig_blue_75
6	26	2	34	1	1203	0	risk_blue_25
6	27	6	0	1	956	65	risk_red_38
6	28	2	5	0	2524	0	risk_blue_25
6	29	1	18	1	1764	0	risk_blue_13
6	30	8	0	1	1385	34	ambig_blue_50
6	31	9	0	1	920	18	ambig_blue_75
6	32	7	0	1	1390	9.5	ambig_blue_25
6	33	8	34	1	1054	0	ambig_blue_50
6	34	6	0	0	1907	5	risk_red_38
6	35	1	5	0	1694	0	risk_blue_13
6	36	5	0	1	1305	34	risk_red_25
6	37	4	0	1	1128	34	risk_red_13
6	38	3	34	1	1114	0	risk_blue_38
6	39	4	0	0	2020	5	risk_red_13
6	40	3	65	1	1081	0	risk_blue_38
6	41	7	65	1	685	0	ambig_blue_25
6	42	3	9.5	1	1976	0	risk_blue_38
6	43	8	65	1	1719	0	ambig_blue_50
6	44	4	0	1	1156	18	risk_red_13
6	45	5	0	0	1960	9.5	risk_red_25
6	46	5	0	0	1715	5	risk_red_25
6	47	5	0	1	1244	65	risk_red_25
6	48	9	18	1	1427	0	ambig_blue_75
6	49	1	9.5	1	1797	0	risk_blue_13
6	50	6	0	1	4088	34	risk_red_38
6	51	4	0	0	1027	9.5	risk_red_13
6	52	9	0	0	1322	5	ambig_blue_75
6	53	1	34	1	1302	0	risk_blue_13
6	54	8	9.5	1	2089	0	ambig_blue_50
6	55	9	5	0	1498	0	ambig_blue_75
6	56	3	5	0	1553	0	risk_blue_38
6	57	6	0	1	1627	18	risk_red_38
6	58	8	0	1	1286	18	ambig_blue_50
6	59	7	0	1	887	65	ambig_blue_25
6	60	1	65	1	977	0	risk_blue_13
7	1	7	0	1	1226	9.5	ambig_blue_25
7	2	4	0	1	932	34	risk_red_13
7	3	7	5	0	1754	0	ambig_blue_25
7	4	9	18	1	870	0	ambig_blue_75
7	5	9	0	1	1020	65	ambig_blue_75
7	6	7	9.5	1	926	0	ambig_blue_25
7	7	9	0	1	1385	9.5	ambig_blue_75
7	8	4	0	0	2227	5	risk_red_13
7	9	6	0	1	749	65	risk_red_38
7	10	7	0	1	674	34	ambig_blue_25
7	11	2	9.5	0	1386	0	risk_blue_25
7	12	9	65	1	843	0	ambig_blue_75
7	13	2	18	0	2677	0	risk_blue_25
7	14	1	65	1	830	0	risk_blue_13
7	15	7	34	1	648	0	ambig_blue_25
7	16	7	18	1	894	0	ambig_blue_25
7	17	8	9.5	1	1250	0	ambig_blue_50
7	18	3	18	1	1220	0	risk_blue_38
7	19	9	0	1	902	34	ambig_blue_75
7	20	9	9.5	1	1530	0	ambig_blue_75
7	21	5	0	1	1642	18	risk_red_25
7	22	2	34	1	725	0	risk_blue_25
7	23	8	34	1	941	0	ambig_blue_50
7	24	2	5	0	1905	0	risk_blue_25
7	25	6	0	1	1288	18	risk_red_38
7	26	3	5	0	1647	0	risk_blue_38
7	27	1	9.5	0	1907	0	risk_blue_13
7	28	8	65	1	967	0	ambig_blue_50
7	29	4	0	1	1856	18	risk_red_13
7	30	8	0	0	2938	5	ambig_blue_50
7	31	7	0	1	932	18	ambig_blue_25
7	32	5	0	0	1842	5	risk_red_25
7	33	1	18	1	1176	0	risk_blue_13
7	34	3	65	1	999	0	risk_blue_38
7	35	8	18	1	806	0	ambig_blue_50
7	36	9	34	1	1149	0	ambig_blue_75
7	37	8	0	1	1221	65	ambig_blue_50
7	38	7	0	1	992	65	ambig_blue_25
7	39	6	0	0	1509	9.5	risk_red_38
7	40	5	0	1	1673	65	risk_red_25
7	41	9	5	0	2549	0	ambig_blue_75
7	42	3	34	1	887	0	risk_blue_38
7	43	7	65	1	836	0	ambig_blue_25
7	44	4	0	0	1993	9.5	risk_red_13
7	45	8	0	1	1375	18	ambig_blue_50
7	46	1	34	1	734	0	risk_blue_13
7	47	9	0	0	1609	5	ambig_blue_75
7	48	8	0	0	1417	9.5	ambig_blue_50
7	49	7	0	0	1285	5	ambig_blue_25
7	50	2	65	1	1945	0	risk_blue_25
7	51	1	5	0	1860	0	risk_blue_13
7	52	8	0	1	1675	34	ambig_blue_50
7	53	8	5	0	1614	0	ambig_blue_50
7	54	5	0	1	1580	9.5	risk_red_25
7	55	6	0	1	1039	34	risk_red_38
7	56	4	0	1	1039	65	risk_red_13
7	57	6	0	0	1692	5	risk_red_38
7	58	3	9.5	1	2215	0	risk_blue_38
7	59	9	0	1	1157	18	ambig_blue_75
7	60	5	0	1	862	34	risk_red_25
8	1	2	18	1	1520	0	risk_blue_25
8	2	4	0	1	938	65	risk_red_13
8	3	3	9.5	0	1405	0	risk_blue_38
8	4	7	18	1	1309	0	ambig_blue_25
8	5	8	0	1	960	9.5	ambig_blue_50
8	6	7	9.5	1	1039	0	ambig_blue_25
8	7	8	65	1	1119	0	ambig_blue_50
8	8	5	0	1	1367	18	risk_red_25
8	9	9	34	1	1085	0	ambig_blue_75
8	10	1	9.5	1	2090	0	risk_blue_13
8	11	9	18	1	1398	0	ambig_blue_75
8	12	8	0	1	1213	18	ambig_blue_50
8	13	5	0	1	1671	34	risk_red_25
8	14	6	0	1	1166	9.5	risk_red_38
8	15	9	9.5	1	2010	0	ambig_blue_75
8	16	9	0	1	977	34	ambig_blue_75
8	17	2	9.5	0	1539	0	risk_blue_25
8	18	8	18	1	1037	0	ambig_blue_50
8	19	7	0	1	936	18	ambig_blue_25
8	20	4	0	1	1476	18	risk_red_13
8	21	3	5	0	1520	0	risk_blue_38
8	22	9	0	1	872	18	ambig_blue_75
8	23	9	65	1	1073	0	ambig_blue_75
8	24	8	9.5	1	834	0	ambig_blue_50
8	25	8	0	1	1349	65	ambig_blue_50
8	26	6	0	1	1358	18	risk_red_38
8	27	3	65	1	1035	0	risk_blue_38
8	28	2	5	1	1789	0	risk_blue_25
8	29	6	0	1	1540	65	risk_red_38
8	30	5	0	0	2132	5	risk_red_25
8	31	6	0	1	1105	34	risk_red_38
8	32	1	34	1	1039	0	risk_blue_13
8	33	9	0	0	1298	5	ambig_blue_75
8	34	1	5	0	1539	0	risk_blue_13
8	35	7	0	0	1641	5	ambig_blue_25
8	36	5	0	1	1280	9.5	risk_red_25
8	37	2	34	1	1807	0	risk_blue_25
8	38	7	0	1	917	65	ambig_blue_25
8	39	3	34	1	899	0	risk_blue_38
8	40	3	18	1	798	0	risk_blue_38
8	41	8	0	0	1695	5	ambig_blue_50
8	42	8	5	0	1503	0	ambig_blue_50
8	43	9	0	1	1084	65	ambig_blue_75
8	44	6	0	0	1676	5	risk_red_38
8	45	9	0	1	984	9.5	ambig_blue_75
8	46	4	0	0	1710	9.5	risk_red_13
8	47	1	65	1	1513	0	risk_blue_13
8	48	7	0	1	1294	34	ambig_blue_25
8	49	8	0	1	688	34	ambig_blue_50
8	50	7	5	0	1746	0	ambig_blue_25
8	51	4	0	1	1166	34	risk_red_13
8	52	1	18	1	1221	0	risk_blue_13
8	53	7	65	1	1126	0	ambig_blue_25
8	54	2	65	1	1498	0	risk_blue_25
8	55	7	0	1	1325	9.5	ambig_blue_25
8	56	7	34	1	963	0	ambig_blue_25
8	57	9	5	0	962	0	ambig_blue_75
8	58	4	0	0	1580	5	risk_red_13
8	59	8	34	1	1030	0	ambig_blue_50
8	60	5	0	1	1533	65	risk_red_25
