# Supplementary material for: Learning about the Ellsberg Paradox reduces, but does not abolish, ambiguity aversion
Source: PLoS One. 2020 Mar 4;15(3):e0228782. doi: 10.1371/journal.pone.0228782 (PMC7055742; doi:10.1371/journal.pone.0228782)
Supplement: S1 Dataset — (ZIP) [file pone.0228782.s009.zip › S1_dataset/EF/1950.txt]

Block	Trial	BagNo	BlueValue	choice.RESP	choice.RT	RedValue	RiskAmbigLevel
2	1	7	0.00	2	0	5.00	ambig_blue_25
2	2	9	34.00	1	3851	0.00	ambig_blue_75
2	3	5	0.00	1	3611	65.00	risk_red_25
2	4	3	65.00	1	3633	0.00	risk_blue_38
2	5	9	0.00	1	5436	34.00	ambig_blue_75
2	6	5	0.00	2	0	34.00	risk_red_25
2	7	3	18.00	0	4064	0.00	risk_blue_38
2	8	4	0.00	0	3164	18.00	risk_red_13
2	9	6	0.00	0	3720	34.00	risk_red_38
2	10	7	18.00	1	3845	0.00	ambig_blue_25
2	11	2	9.50	0	2617	0.00	risk_blue_25
2	12	6	0.00	0	2005	9.50	risk_red_38
2	13	1	18.00	0	2348	0.00	risk_blue_13
2	14	4	0.00	0	1855	5.00	risk_red_13
2	15	7	9.50	1	3636	0.00	ambig_blue_25
2	16	9	0.00	0	2442	18.00	ambig_blue_75
2	17	2	18.00	1	3829	0.00	risk_blue_25
2	18	7	34.00	0	5002	0.00	ambig_blue_25
2	19	6	0.00	0	3408	5.00	risk_red_38
2	20	6	0.00	1	3159	18.00	risk_red_38
2	21	7	0.00	1	2382	65.00	ambig_blue_25
2	22	1	5.00	0	2548	0.00	risk_blue_13
2	23	8	0.00	0	3267	5.00	ambig_blue_50
2	24	8	0.00	1	3953	34.00	ambig_blue_50
2	25	2	65.00	1	3705	0.00	risk_blue_25
2	26	7	0.00	0	3126	9.50	ambig_blue_25
2	27	8	0.00	1	3020	18.00	ambig_blue_50
2	28	2	34.00	1	3253	0.00	risk_blue_25
2	29	8	0.00	0	3380	9.50	ambig_blue_50
2	30	2	5.00	0	3322	0.00	risk_blue_25
2	31	9	65.00	1	3037	0.00	ambig_blue_75
2	32	8	65.00	1	2386	0.00	ambig_blue_50
2	33	7	5.00	0	2875	0.00	ambig_blue_25
2	34	9	5.00	0	2532	0.00	ambig_blue_75
2	35	8	5.00	0	3747	0.00	ambig_blue_50
2	36	4	0.00	0	3527	65.00	risk_red_13
2	37	7	65.00	1	4355	0.00	ambig_blue_25
2	38	3	34.00	1	3684	0.00	risk_blue_38
2	39	1	65.00	1	3020	0.00	risk_blue_13
2	40	1	9.50	0	1947	0.00	risk_blue_13
2	41	9	9.50	0	1703	0.00	ambig_blue_75
2	42	9	0.00	1	3203	65.00	ambig_blue_75
2	43	3	5.00	0	3950	0.00	risk_blue_38
2	44	1	34.00	1	2368	0.00	risk_blue_13
2	45	9	0.00	0	1650	9.50	ambig_blue_75
2	46	5	0.00	1	5035	18.00	risk_red_25
2	47	6	0.00	1	1547	65.00	risk_red_38
2	48	7	0.00	1	2381	18.00	ambig_blue_25
2	49	9	0.00	0	4987	5.00	ambig_blue_75
2	50	5	0.00	0	4084	9.50	risk_red_25
2	51	9	18.00	1	2030	0.00	ambig_blue_75
2	52	3	9.50	0	3486	0.00	risk_blue_38
2	53	4	0.00	1	1966	34.00	risk_red_13
2	54	8	34.00	1	2172	0.00	ambig_blue_50
2	55	5	0.00	0	2586	5.00	risk_red_25
2	56	8	0.00	1	1587	65.00	ambig_blue_50
2	57	8	18.00	1	1901	0.00	ambig_blue_50
2	58	8	9.50	0	2693	0.00	ambig_blue_50
2	59	7	0.00	1	1754	34.00	ambig_blue_25
2	60	4	0.00	0	3180	9.50	risk_red_13
3	1	1	18.00	1	4748	0.00	risk_blue_13
3	2	5	0.00	1	2402	18.00	risk_red_25
3	3	4	0.00	0	1575	9.50	risk_red_13
3	4	9	9.50	0	2897	0.00	ambig_blue_75
3	5	3	18.00	1	1874	0.00	risk_blue_38
3	6	7	0.00	0	3563	5.00	ambig_blue_25
3	7	8	0.00	1	1781	18.00	ambig_blue_50
3	8	3	34.00	1	2459	0.00	risk_blue_38
3	9	3	9.50	1	3225	0.00	risk_blue_38
3	10	3	65.00	1	2240	0.00	risk_blue_38
3	11	7	0.00	1	2593	9.50	ambig_blue_25
3	12	9	65.00	1	2766	0.00	ambig_blue_75
3	13	1	65.00	1	2514	0.00	risk_blue_13
3	14	8	9.50	0	4010	0.00	ambig_blue_50
3	15	5	0.00	0	3509	5.00	risk_red_25
3	16	2	18.00	1	2988	0.00	risk_blue_25
3	17	5	0.00	0	3111	9.50	risk_red_25
3	18	6	0.00	1	4169	9.50	risk_red_38
3	19	7	18.00	1	2219	0.00	ambig_blue_25
3	20	9	0.00	0	3729	9.50	ambig_blue_75
3	21	8	5.00	0	2673	0.00	ambig_blue_50
3	22	9	0.00	1	1883	65.00	ambig_blue_75
3	23	5	0.00	1	2815	65.00	risk_red_25
3	24	6	0.00	1	2604	34.00	risk_red_38
3	25	2	34.00	1	2033	0.00	risk_blue_25
3	26	4	0.00	1	3177	34.00	risk_red_13
3	27	8	0.00	1	2220	34.00	ambig_blue_50
3	28	1	5.00	0	1944	0.00	risk_blue_13
3	29	7	65.00	1	2414	0.00	ambig_blue_25
3	30	9	0.00	0	1469	5.00	ambig_blue_75
3	31	4	0.00	1	2491	18.00	risk_red_13
3	32	9	0.00	1	2118	18.00	ambig_blue_75
3	33	4	0.00	1	2577	65.00	risk_red_13
3	34	9	34.00	1	2233	0.00	ambig_blue_75
3	35	8	0.00	0	2573	5.00	ambig_blue_50
3	36	2	9.50	0	3573	0.00	risk_blue_25
3	37	1	9.50	0	2590	0.00	risk_blue_13
3	38	7	0.00	1	1833	34.00	ambig_blue_25
3	39	3	5.00	0	3366	0.00	risk_blue_38
3	40	8	0.00	1	3817	9.50	ambig_blue_50
3	41	1	34.00	1	2595	0.00	risk_blue_13
3	42	8	34.00	1	2612	0.00	ambig_blue_50
3	43	9	18.00	1	4428	0.00	ambig_blue_75
3	44	2	5.00	0	1895	0.00	risk_blue_25
3	45	8	65.00	1	1818	0.00	ambig_blue_50
3	46	6	0.00	1	1782	65.00	risk_red_38
3	47	8	18.00	1	3308	0.00	ambig_blue_50
3	48	7	34.00	1	2563	0.00	ambig_blue_25
3	49	2	65.00	1	2263	0.00	risk_blue_25
3	50	6	0.00	1	3581	18.00	risk_red_38
3	51	7	0.00	1	3373	18.00	ambig_blue_25
3	52	6	0.00	0	2690	5.00	risk_red_38
3	53	8	0.00	1	1441	65.00	ambig_blue_50
3	54	5	0.00	1	3748	34.00	risk_red_25
3	55	7	9.50	1	4271	0.00	ambig_blue_25
3	56	9	5.00	0	2896	0.00	ambig_blue_75
3	57	7	5.00	0	4533	0.00	ambig_blue_25
3	58	9	0.00	1	2149	34.00	ambig_blue_75
3	59	7	0.00	1	4098	65.00	ambig_blue_25
3	60	4	0.00	0	2711	5.00	risk_red_13
4	1	6	0.00	1	2657	9.50	risk_red_38
4	2	6	0.00	1	1448	34.00	risk_red_38
4	3	9	0.00	1	2264	18.00	ambig_blue_75
4	4	8	0.00	1	1551	18.00	ambig_blue_50
4	5	8	9.50	1	3203	0.00	ambig_blue_50
4	6	3	18.00	1	2994	0.00	risk_blue_38
4	7	1	5.00	0	2013	0.00	risk_blue_13
4	8	8	0.00	1	3363	65.00	ambig_blue_50
4	9	8	0.00	1	3448	9.50	ambig_blue_50
4	10	3	65.00	1	3875	0.00	risk_blue_38
4	11	8	65.00	1	2220	0.00	ambig_blue_50
4	12	2	18.00	1	2612	0.00	risk_blue_25
4	13	3	9.50	1	3062	0.00	risk_blue_38
4	14	4	0.00	0	2850	5.00	risk_red_13
4	15	5	0.00	1	1481	65.00	risk_red_25
4	16	7	65.00	1	2217	0.00	ambig_blue_25
4	17	9	0.00	1	1231	65.00	ambig_blue_75
4	18	8	0.00	0	2265	5.00	ambig_blue_50
4	19	1	9.50	0	2842	0.00	risk_blue_13
4	20	6	0.00	0	2276	5.00	risk_red_38
4	21	7	0.00	0	2144	5.00	ambig_blue_25
4	22	9	9.50	0	2095	0.00	ambig_blue_75
4	23	8	34.00	1	1712	0.00	ambig_blue_50
4	24	4	0.00	1	2514	18.00	risk_red_13
4	25	7	0.00	1	2284	9.50	ambig_blue_25
4	26	8	5.00	0	2030	0.00	ambig_blue_50
4	27	9	5.00	0	3503	0.00	ambig_blue_75
4	28	6	0.00	1	1337	18.00	risk_red_38
4	29	7	9.50	1	2356	0.00	ambig_blue_25
4	30	4	0.00	1	1962	65.00	risk_red_13
4	31	2	65.00	1	1742	0.00	risk_blue_25
4	32	2	9.50	0	3510	0.00	risk_blue_25
4	33	7	18.00	1	3684	0.00	ambig_blue_25
4	34	5	0.00	0	3398	9.50	risk_red_25
4	35	9	65.00	1	2253	0.00	ambig_blue_75
4	36	7	0.00	1	3553	65.00	ambig_blue_25
4	37	5	0.00	1	4292	18.00	risk_red_25
4	38	4	0.00	0	1356	9.50	risk_red_13
4	39	4	0.00	1	1192	34.00	risk_red_13
4	40	6	0.00	1	2792	65.00	risk_red_38
4	41	9	34.00	1	2869	0.00	ambig_blue_75
4	42	9	0.00	0	2064	9.50	ambig_blue_75
4	43	7	34.00	1	1274	0.00	ambig_blue_25
4	44	3	34.00	1	2246	0.00	risk_blue_38
4	45	1	65.00	1	1728	0.00	risk_blue_13
4	46	5	0.00	0	2539	5.00	risk_red_25
4	47	2	5.00	0	2198	0.00	risk_blue_25
4	48	9	0.00	0	1988	5.00	ambig_blue_75
4	49	5	0.00	1	1950	34.00	risk_red_25
4	50	1	18.00	0	2440	0.00	risk_blue_13
4	51	9	0.00	1	2597	34.00	ambig_blue_75
4	52	9	18.00	1	2248	0.00	ambig_blue_75
4	53	3	5.00	0	2476	0.00	risk_blue_38
4	54	8	0.00	1	2031	34.00	ambig_blue_50
4	55	1	34.00	1	1464	0.00	risk_blue_13
4	56	7	0.00	1	1630	18.00	ambig_blue_25
4	57	7	5.00	0	2265	0.00	ambig_blue_25
4	58	2	34.00	1	1106	0.00	risk_blue_25
4	59	8	18.00	1	1699	0.00	ambig_blue_50
4	60	7	0.00	1	1999	34.00	ambig_blue_25
6	1	8	5.00	0	3675	0.00	ambig_blue_50
6	2	2	5.00	0	2819	0.00	risk_blue_25
6	3	1	65.00	1	3316	0.00	risk_blue_13
6	4	6	0.00	1	2829	34.00	risk_red_38
6	5	9	0.00	1	2388	5.00	ambig_blue_75
6	6	9	5.00	1	3366	0.00	ambig_blue_75
6	7	4	0.00	0	3264	5.00	risk_red_13
6	8	7	18.00	1	1110	0.00	ambig_blue_25
6	9	8	65.00	1	1533	0.00	ambig_blue_50
6	10	6	0.00	1	2353	18.00	risk_red_38
6	11	8	0.00	1	1733	65.00	ambig_blue_50
6	12	7	65.00	1	3488	0.00	ambig_blue_25
6	13	4	0.00	1	2113	18.00	risk_red_13
6	14	7	0.00	1	1164	34.00	ambig_blue_25
6	15	2	9.50	1	2886	0.00	risk_blue_25
6	16	8	9.50	1	2826	0.00	ambig_blue_50
6	17	6	0.00	1	1772	65.00	risk_red_38
6	18	1	18.00	1	1957	0.00	risk_blue_13
6	19	7	34.00	1	1364	0.00	ambig_blue_25
6	20	9	34.00	1	1314	0.00	ambig_blue_75
6	21	7	0.00	1	2698	18.00	ambig_blue_25
6	22	8	0.00	1	1845	5.00	ambig_blue_50
6	23	7	0.00	1	2711	9.50	ambig_blue_25
6	24	3	18.00	1	1572	0.00	risk_blue_38
6	25	1	9.50	0	3321	0.00	risk_blue_13
6	26	8	34.00	1	1074	0.00	ambig_blue_50
6	27	9	65.00	1	2061	0.00	ambig_blue_75
6	28	3	65.00	1	2819	0.00	risk_blue_38
6	29	5	0.00	1	1351	34.00	risk_red_25
6	30	4	0.00	0	2127	9.50	risk_red_13
6	31	2	18.00	1	1554	0.00	risk_blue_25
6	32	1	5.00	0	3066	0.00	risk_blue_13
6	33	5	0.00	1	1293	9.50	risk_red_25
6	34	3	34.00	1	2457	0.00	risk_blue_38
6	35	5	0.00	0	2220	5.00	risk_red_25
6	36	2	34.00	1	2872	0.00	risk_blue_25
6	37	3	5.00	0	1942	0.00	risk_blue_38
6	38	1	34.00	1	2607	0.00	risk_blue_13
6	39	7	0.00	1	2400	5.00	ambig_blue_25
6	40	8	18.00	1	1383	0.00	ambig_blue_50
6	41	7	9.50	1	2678	0.00	ambig_blue_25
6	42	9	0.00	1	5622	18.00	ambig_blue_75
6	43	9	9.50	1	2489	0.00	ambig_blue_75
6	44	7	0.00	1	2441	65.00	ambig_blue_25
6	45	9	0.00	1	3664	9.50	ambig_blue_75
6	46	5	0.00	1	1030	65.00	risk_red_25
6	47	8	0.00	1	1337	18.00	ambig_blue_50
6	48	6	0.00	1	2090	9.50	risk_red_38
6	49	5	0.00	1	1806	18.00	risk_red_25
6	50	9	0.00	1	2124	65.00	ambig_blue_75
6	51	6	0.00	0	3562	5.00	risk_red_38
6	52	9	18.00	1	2063	0.00	ambig_blue_75
6	53	9	0.00	1	1456	34.00	ambig_blue_75
6	54	4	0.00	1	2541	34.00	risk_red_13
6	55	8	0.00	1	1989	9.50	ambig_blue_50
6	56	3	9.50	1	2224	0.00	risk_blue_38
6	57	7	5.00	0	3692	0.00	ambig_blue_25
6	58	2	65.00	1	2261	0.00	risk_blue_25
6	59	4	0.00	1	2643	65.00	risk_red_13
6	60	8	0.00	1	2141	34.00	ambig_blue_50
7	1	9	34.00	1	1344	0.00	ambig_blue_75
7	2	4	0.00	1	1270	18.00	risk_red_13
7	3	9	0.00	1	1022	65.00	ambig_blue_75
7	4	9	65.00	1	3667	0.00	ambig_blue_75
7	5	8	65.00	1	3389	0.00	ambig_blue_50
7	6	4	0.00	1	2341	65.00	risk_red_13
7	7	5	0.00	0	3039	5.00	risk_red_25
7	8	7	0.00	1	3620	18.00	ambig_blue_25
7	9	6	0.00	1	2009	9.50	risk_red_38
7	10	8	18.00	1	2312	0.00	ambig_blue_50
7	11	8	0.00	1	1403	18.00	ambig_blue_50
7	12	3	5.00	0	4224	0.00	risk_blue_38
7	13	4	0.00	1	1676	34.00	risk_red_13
7	14	7	9.50	1	3981	0.00	ambig_blue_25
7	15	5	0.00	1	1172	18.00	risk_red_25
7	16	8	9.50	1	2309	0.00	ambig_blue_50
7	17	4	0.00	0	2329	9.50	risk_red_13
7	18	9	0.00	2	0	5.00	ambig_blue_75
7	19	9	0.00	1	3216	9.50	ambig_blue_75
7	20	5	0.00	1	1018	34.00	risk_red_25
7	21	8	5.00	1	1881	0.00	ambig_blue_50
7	22	8	34.00	1	3264	0.00	ambig_blue_50
7	23	8	0.00	1	1997	65.00	ambig_blue_50
7	24	6	0.00	1	2152	18.00	risk_red_38
7	25	2	9.50	1	3169	0.00	risk_blue_25
7	26	2	34.00	1	2314	0.00	risk_blue_25
7	27	3	34.00	1	1835	0.00	risk_blue_38
7	28	7	0.00	1	1915	34.00	ambig_blue_25
7	29	5	0.00	1	3099	65.00	risk_red_25
7	30	2	5.00	0	2255	0.00	risk_blue_25
7	31	6	0.00	1	1959	34.00	risk_red_38
7	32	3	65.00	1	1408	0.00	risk_blue_38
7	33	7	34.00	1	1518	0.00	ambig_blue_25
7	34	9	18.00	1	1552	0.00	ambig_blue_75
7	35	7	0.00	1	2621	5.00	ambig_blue_25
7	36	1	18.00	1	4166	0.00	risk_blue_13
7	37	9	5.00	0	3022	0.00	ambig_blue_75
7	38	5	0.00	1	3083	9.50	risk_red_25
7	39	2	18.00	1	2812	0.00	risk_blue_25
7	40	4	0.00	0	2837	5.00	risk_red_13
7	41	7	0.00	1	1350	65.00	ambig_blue_25
7	42	8	0.00	0	4556	5.00	ambig_blue_50
7	43	7	0.00	1	3083	9.50	ambig_blue_25
7	44	7	65.00	0	2565	0.00	ambig_blue_25
7	45	9	9.50	1	2385	0.00	ambig_blue_75
7	46	6	0.00	0	2113	5.00	risk_red_38
7	47	3	18.00	1	4893	0.00	risk_blue_38
7	48	1	34.00	1	1506	0.00	risk_blue_13
7	49	1	65.00	1	1909	0.00	risk_blue_13
7	50	1	9.50	0	2726	0.00	risk_blue_13
7	51	2	65.00	1	2101	0.00	risk_blue_25
7	52	7	5.00	0	3315	0.00	ambig_blue_25
7	53	9	0.00	1	5079	34.00	ambig_blue_75
7	54	9	0.00	1	4316	18.00	ambig_blue_75
7	55	8	0.00	1	2870	9.50	ambig_blue_50
7	56	7	18.00	1	3169	0.00	ambig_blue_25
7	57	3	9.50	1	2455	0.00	risk_blue_38
7	58	1	5.00	0	3288	0.00	risk_blue_13
7	59	8	0.00	1	1971	34.00	ambig_blue_50
7	60	6	0.00	1	2481	65.00	risk_red_38
8	1	3	5.00	0	1970	0.00	risk_blue_38
8	2	7	65.00	1	1457	0.00	ambig_blue_25
8	3	9	0.00	0	3494	5.00	ambig_blue_75
8	4	9	65.00	1	3672	0.00	ambig_blue_75
8	5	7	9.50	1	3456	0.00	ambig_blue_25
8	6	8	5.00	0	3511	0.00	ambig_blue_50
8	7	3	34.00	1	2746	0.00	risk_blue_38
8	8	6	0.00	1	3566	65.00	risk_red_38
8	9	9	34.00	1	1797	0.00	ambig_blue_75
8	10	1	65.00	1	2193	0.00	risk_blue_13
8	11	7	0.00	0	3020	5.00	ambig_blue_25
8	12	5	0.00	1	4896	65.00	risk_red_25
8	13	4	0.00	1	1929	18.00	risk_red_13
8	14	1	9.50	0	2090	0.00	risk_blue_13
8	15	5	0.00	1	1885	9.50	risk_red_25
8	16	8	18.00	1	3606	0.00	ambig_blue_50
8	17	3	9.50	1	1480	0.00	risk_blue_38
8	18	2	65.00	1	1329	0.00	risk_blue_25
8	19	2	34.00	1	2202	0.00	risk_blue_25
8	20	6	0.00	1	1715	9.50	risk_red_38
8	21	8	0.00	0	3219	5.00	ambig_blue_50
8	22	1	34.00	1	2350	0.00	risk_blue_13
8	23	9	0.00	1	4233	18.00	ambig_blue_75
8	24	8	9.50	1	1744	0.00	ambig_blue_50
8	25	9	9.50	0	2111	0.00	ambig_blue_75
8	26	5	0.00	1	1759	34.00	risk_red_25
8	27	1	5.00	0	2732	0.00	risk_blue_13
8	28	9	0.00	1	4024	34.00	ambig_blue_75
8	29	6	0.00	1	3816	18.00	risk_red_38
8	30	3	18.00	1	1636	0.00	risk_blue_38
8	31	9	18.00	1	2814	0.00	ambig_blue_75
8	32	2	18.00	1	3031	0.00	risk_blue_25
8	33	9	0.00	1	1371	65.00	ambig_blue_75
8	34	7	0.00	1	1139	34.00	ambig_blue_25
8	35	8	0.00	1	1389	65.00	ambig_blue_50
8	36	5	0.00	0	2111	5.00	risk_red_25
8	37	5	0.00	1	1503	18.00	risk_red_25
8	38	8	34.00	1	1835	0.00	ambig_blue_50
8	39	1	18.00	1	3769	0.00	risk_blue_13
8	40	4	0.00	0	2197	5.00	risk_red_13
8	41	9	0.00	0	2211	9.50	ambig_blue_75
8	42	2	9.50	1	2967	0.00	risk_blue_25
8	43	8	0.00	1	1476	34.00	ambig_blue_50
8	44	8	65.00	1	1790	0.00	ambig_blue_50
8	45	2	5.00	0	3546	0.00	risk_blue_25
8	46	4	0.00	0	2024	9.50	risk_red_13
8	47	7	0.00	1	1213	18.00	ambig_blue_25
8	48	8	0.00	1	2852	18.00	ambig_blue_50
8	49	7	18.00	0	1349	0.00	ambig_blue_25
8	50	6	0.00	0	4914	5.00	risk_red_38
8	51	9	5.00	0	4069	0.00	ambig_blue_75
8	52	7	34.00	1	1377	0.00	ambig_blue_25
8	53	4	0.00	1	2750	65.00	risk_red_13
8	54	3	65.00	0	2278	0.00	risk_blue_38
8	55	6	0.00	1	3301	34.00	risk_red_38
8	56	7	0.00	1	991	65.00	ambig_blue_25
8	57	4	0.00	1	1116	34.00	risk_red_13
8	58	7	5.00	0	2484	0.00	ambig_blue_25
8	59	7	0.00	1	1710	9.50	ambig_blue_25
8	60	8	0.00	1	2286	9.50	ambig_blue_50
