# Supplementary material for: Learning about the Ellsberg Paradox reduces, but does not abolish, ambiguity aversion
Source: PLoS One. 2020 Mar 4;15(3):e0228782. doi: 10.1371/journal.pone.0228782 (PMC7055742; doi:10.1371/journal.pone.0228782)
Supplement: S1 Dataset — (ZIP) [file pone.0228782.s009.zip › S1_dataset/EF/1971.txt]

Block	Trial	BagNo	BlueValue	choice.RESP	choice.RT	RedValue	RiskAmbigLevel
2	1	2	34.00	2	0	0.00	risk_blue_25
2	2	5	0.00	0	4711	5.00	risk_red_25
2	3	4	0.00	0	4289	34.00	risk_red_13
2	4	5	0.00	2	0	9.50	risk_red_25
2	5	1	65.00	1	5161	0.00	risk_blue_13
2	6	5	0.00	2	0	34.00	risk_red_25
2	7	8	18.00	1	3012	0.00	ambig_blue_50
2	8	7	0.00	1	2960	18.00	ambig_blue_25
2	9	9	5.00	0	5325	0.00	ambig_blue_75
2	10	4	0.00	0	2944	5.00	risk_red_13
2	11	1	34.00	1	3799	0.00	risk_blue_13
2	12	2	9.50	0	2841	0.00	risk_blue_25
2	13	8	65.00	1	3183	0.00	ambig_blue_50
2	14	6	0.00	0	4148	5.00	risk_red_38
2	15	5	0.00	1	4084	65.00	risk_red_25
2	16	9	0.00	2	0	5.00	ambig_blue_75
2	17	6	0.00	1	3105	65.00	risk_red_38
2	18	2	5.00	0	3311	0.00	risk_blue_25
2	19	9	0.00	1	3633	65.00	ambig_blue_75
2	20	2	65.00	1	5011	0.00	risk_blue_25
2	21	8	34.00	1	3623	0.00	ambig_blue_50
2	22	4	0.00	0	2510	9.50	risk_red_13
2	23	8	9.50	0	3933	0.00	ambig_blue_50
2	24	6	0.00	1	3879	9.50	risk_red_38
2	25	9	9.50	0	2303	0.00	ambig_blue_75
2	26	4	0.00	1	2887	65.00	risk_red_13
2	27	9	18.00	0	4228	0.00	ambig_blue_75
2	28	3	9.50	0	2195	0.00	risk_blue_38
2	29	7	34.00	1	3975	0.00	ambig_blue_25
2	30	3	65.00	1	2835	0.00	risk_blue_38
2	31	8	0.00	0	4659	5.00	ambig_blue_50
2	32	9	65.00	0	4505	0.00	ambig_blue_75
2	33	8	0.00	1	4437	18.00	ambig_blue_50
2	34	1	18.00	0	4042	0.00	risk_blue_13
2	35	8	0.00	1	5108	34.00	ambig_blue_50
2	36	9	0.00	0	3504	34.00	ambig_blue_75
2	37	7	0.00	1	3512	34.00	ambig_blue_25
2	38	1	9.50	0	2631	0.00	risk_blue_13
2	39	1	5.00	0	3110	0.00	risk_blue_13
2	40	8	0.00	0	4600	9.50	ambig_blue_50
2	41	7	65.00	1	2704	0.00	ambig_blue_25
2	42	7	5.00	0	3802	0.00	ambig_blue_25
2	43	3	18.00	1	2979	0.00	risk_blue_38
2	44	7	9.50	0	3508	0.00	ambig_blue_25
2	45	7	0.00	0	4585	9.50	ambig_blue_25
2	46	9	34.00	0	2685	0.00	ambig_blue_75
2	47	5	0.00	0	3693	18.00	risk_red_25
2	48	8	0.00	1	2823	65.00	ambig_blue_50
2	49	9	0.00	0	3988	18.00	ambig_blue_75
2	50	3	5.00	0	4057	0.00	risk_blue_38
2	51	8	5.00	0	3810	0.00	ambig_blue_50
2	52	9	0.00	0	3035	9.50	ambig_blue_75
2	53	7	0.00	0	2889	5.00	ambig_blue_25
2	54	4	0.00	0	4700	18.00	risk_red_13
2	55	7	18.00	1	3080	0.00	ambig_blue_25
2	56	7	0.00	1	4236	65.00	ambig_blue_25
2	57	3	34.00	1	3230	0.00	risk_blue_38
2	58	2	18.00	1	5344	0.00	risk_blue_25
2	59	6	0.00	1	4802	34.00	risk_red_38
2	60	6	0.00	0	4134	18.00	risk_red_38
3	1	1	65.00	1	4878	0.00	risk_blue_13
3	2	9	65.00	1	4124	0.00	ambig_blue_75
3	3	4	0.00	0	3496	18.00	risk_red_13
3	4	2	34.00	1	3746	0.00	risk_blue_25
3	5	5	0.00	0	5175	9.50	risk_red_25
3	6	8	0.00	1	2909	34.00	ambig_blue_50
3	7	9	0.00	1	3896	34.00	ambig_blue_75
3	8	4	0.00	0	4538	5.00	risk_red_13
3	9	2	9.50	0	5914	0.00	risk_blue_25
3	10	4	0.00	0	3603	9.50	risk_red_13
3	11	4	0.00	0	3898	34.00	risk_red_13
3	12	8	9.50	0	2305	0.00	ambig_blue_50
3	13	8	5.00	0	2924	0.00	ambig_blue_50
3	14	8	18.00	1	3650	0.00	ambig_blue_50
3	15	2	5.00	0	4252	0.00	risk_blue_25
3	16	9	18.00	1	3881	0.00	ambig_blue_75
3	17	7	0.00	1	2400	65.00	ambig_blue_25
3	18	7	34.00	1	2585	0.00	ambig_blue_25
3	19	9	34.00	1	3360	0.00	ambig_blue_75
3	20	7	18.00	0	3634	0.00	ambig_blue_25
3	21	5	0.00	0	3877	34.00	risk_red_25
3	22	9	9.50	1	3925	0.00	ambig_blue_75
3	23	7	5.00	0	5737	0.00	ambig_blue_25
3	24	8	65.00	1	2335	0.00	ambig_blue_50
3	25	9	0.00	1	3976	65.00	ambig_blue_75
3	26	3	34.00	1	4767	0.00	risk_blue_38
3	27	9	0.00	0	5873	5.00	ambig_blue_75
3	28	7	0.00	1	5007	5.00	ambig_blue_25
3	29	7	65.00	1	2794	0.00	ambig_blue_25
3	30	6	0.00	1	3332	65.00	risk_red_38
3	31	8	0.00	1	3559	65.00	ambig_blue_50
3	32	6	0.00	0	3867	5.00	risk_red_38
3	33	2	65.00	1	3973	0.00	risk_blue_25
3	34	9	5.00	0	4088	0.00	ambig_blue_75
3	35	5	0.00	1	3887	65.00	risk_red_25
3	36	1	9.50	0	3571	0.00	risk_blue_13
3	37	8	34.00	1	1680	0.00	ambig_blue_50
3	38	6	0.00	1	3032	18.00	risk_red_38
3	39	6	0.00	1	3139	34.00	risk_red_38
3	40	1	5.00	0	2862	0.00	risk_blue_13
3	41	1	34.00	0	5142	0.00	risk_blue_13
3	42	3	18.00	1	1580	0.00	risk_blue_38
3	43	3	5.00	0	4237	0.00	risk_blue_38
3	44	7	0.00	1	3312	34.00	ambig_blue_25
3	45	7	0.00	1	3904	18.00	ambig_blue_25
3	46	7	0.00	1	3092	9.50	ambig_blue_25
3	47	1	18.00	0	3691	0.00	risk_blue_13
3	48	8	0.00	0	4163	5.00	ambig_blue_50
3	49	3	65.00	1	2793	0.00	risk_blue_38
3	50	8	0.00	1	2369	18.00	ambig_blue_50
3	51	9	0.00	1	5502	9.50	ambig_blue_75
3	52	5	0.00	1	4721	18.00	risk_red_25
3	53	4	0.00	0	3518	65.00	risk_red_13
3	54	5	0.00	2	0	5.00	risk_red_25
3	55	6	0.00	1	3952	9.50	risk_red_38
3	56	3	9.50	1	4097	0.00	risk_blue_38
3	57	9	0.00	1	1493	18.00	ambig_blue_75
3	58	7	9.50	1	2449	0.00	ambig_blue_25
3	59	8	0.00	1	2353	9.50	ambig_blue_50
3	60	2	18.00	0	4863	0.00	risk_blue_25
4	1	4	0.00	0	2471	34.00	risk_red_13
4	2	6	0.00	1	2460	18.00	risk_red_38
4	3	3	34.00	1	1664	0.00	risk_blue_38
4	4	8	18.00	1	1840	0.00	ambig_blue_50
4	5	7	0.00	0	3967	5.00	ambig_blue_25
4	6	7	0.00	1	3204	18.00	ambig_blue_25
4	7	8	9.50	1	4518	0.00	ambig_blue_50
4	8	7	0.00	1	1673	34.00	ambig_blue_25
4	9	5	0.00	1	4234	18.00	risk_red_25
4	10	3	5.00	0	3911	0.00	risk_blue_38
4	11	3	18.00	1	2921	0.00	risk_blue_38
4	12	1	5.00	0	2992	0.00	risk_blue_13
4	13	4	0.00	0	3441	9.50	risk_red_13
4	14	6	0.00	1	2257	65.00	risk_red_38
4	15	1	34.00	0	4008	0.00	risk_blue_13
4	16	7	9.50	1	3089	0.00	ambig_blue_25
4	17	5	0.00	0	4504	9.50	risk_red_25
4	18	2	65.00	1	1769	0.00	risk_blue_25
4	19	9	34.00	1	2863	0.00	ambig_blue_75
4	20	2	9.50	0	4603	0.00	risk_blue_25
4	21	8	65.00	1	1732	0.00	ambig_blue_50
4	22	7	34.00	1	2041	0.00	ambig_blue_25
4	23	8	0.00	0	3450	5.00	ambig_blue_50
4	24	7	0.00	1	2904	65.00	ambig_blue_25
4	25	5	0.00	0	2515	5.00	risk_red_25
4	26	7	18.00	1	2409	0.00	ambig_blue_25
4	27	9	5.00	0	2573	0.00	ambig_blue_75
4	28	1	65.00	1	3873	0.00	risk_blue_13
4	29	2	34.00	1	1734	0.00	risk_blue_25
4	30	4	0.00	0	2631	5.00	risk_red_13
4	31	7	5.00	0	2155	0.00	ambig_blue_25
4	32	9	65.00	1	1742	0.00	ambig_blue_75
4	33	5	0.00	1	2001	65.00	risk_red_25
4	34	2	18.00	1	3571	0.00	risk_blue_25
4	35	4	0.00	1	3529	65.00	risk_red_13
4	36	9	18.00	1	3559	0.00	ambig_blue_75
4	37	3	9.50	1	3613	0.00	risk_blue_38
4	38	3	65.00	1	1394	0.00	risk_blue_38
4	39	6	0.00	0	2725	5.00	risk_red_38
4	40	8	5.00	0	3619	0.00	ambig_blue_50
4	41	8	0.00	1	1853	65.00	ambig_blue_50
4	42	8	0.00	1	3534	9.50	ambig_blue_50
4	43	9	0.00	0	3602	5.00	ambig_blue_75
4	44	5	0.00	1	2440	34.00	risk_red_25
4	45	7	0.00	1	5492	9.50	ambig_blue_25
4	46	8	0.00	1	1671	34.00	ambig_blue_50
4	47	1	18.00	0	2361	0.00	risk_blue_13
4	48	7	65.00	1	1973	0.00	ambig_blue_25
4	49	8	0.00	1	3401	18.00	ambig_blue_50
4	50	9	0.00	0	4137	9.50	ambig_blue_75
4	51	9	9.50	0	4037	0.00	ambig_blue_75
4	52	6	0.00	1	2424	34.00	risk_red_38
4	53	9	0.00	1	1634	34.00	ambig_blue_75
4	54	9	0.00	1	2629	18.00	ambig_blue_75
4	55	1	9.50	0	4146	0.00	risk_blue_13
4	56	6	0.00	1	3193	9.50	risk_red_38
4	57	4	0.00	0	3260	18.00	risk_red_13
4	58	9	0.00	1	2016	65.00	ambig_blue_75
4	59	8	34.00	1	1779	0.00	ambig_blue_50
4	60	2	5.00	0	2504	0.00	risk_blue_25
6	1	3	9.50	1	3446	0.00	risk_blue_38
6	2	7	0.00	1	2034	18.00	ambig_blue_25
6	3	9	0.00	1	1903	65.00	ambig_blue_75
6	4	6	0.00	0	3462	5.00	risk_red_38
6	5	9	65.00	1	1627	0.00	ambig_blue_75
6	6	6	0.00	1	2885	9.50	risk_red_38
6	7	7	0.00	1	1865	65.00	ambig_blue_25
6	8	8	65.00	1	2176	0.00	ambig_blue_50
6	9	7	0.00	0	2200	5.00	ambig_blue_25
6	10	8	0.00	1	3857	5.00	ambig_blue_50
6	11	6	0.00	1	2719	34.00	risk_red_38
6	12	6	0.00	1	2225	18.00	risk_red_38
6	13	6	0.00	1	1739	65.00	risk_red_38
6	14	1	34.00	0	4157	0.00	risk_blue_13
6	15	3	65.00	1	2306	0.00	risk_blue_38
6	16	8	0.00	1	2083	34.00	ambig_blue_50
6	17	8	18.00	1	1754	0.00	ambig_blue_50
6	18	5	0.00	1	1581	65.00	risk_red_25
6	19	1	18.00	0	2678	0.00	risk_blue_13
6	20	7	0.00	1	1651	34.00	ambig_blue_25
6	21	9	0.00	1	1833	18.00	ambig_blue_75
6	22	7	18.00	1	1640	0.00	ambig_blue_25
6	23	4	0.00	0	3040	5.00	risk_red_13
6	24	3	5.00	0	2487	0.00	risk_blue_38
6	25	5	0.00	0	4393	18.00	risk_red_25
6	26	5	0.00	0	4087	5.00	risk_red_25
6	27	9	34.00	1	3377	0.00	ambig_blue_75
6	28	7	9.50	1	2674	0.00	ambig_blue_25
6	29	7	0.00	1	1703	9.50	ambig_blue_25
6	30	7	34.00	1	1565	0.00	ambig_blue_25
6	31	2	65.00	1	2202	0.00	risk_blue_25
6	32	7	65.00	1	2092	0.00	ambig_blue_25
6	33	2	34.00	1	2058	0.00	risk_blue_25
6	34	8	9.50	1	1715	0.00	ambig_blue_50
6	35	8	5.00	0	4797	0.00	ambig_blue_50
6	36	2	18.00	1	4036	0.00	risk_blue_25
6	37	4	0.00	1	4092	65.00	risk_red_13
6	38	4	0.00	0	1595	9.50	risk_red_13
6	39	9	0.00	1	3356	9.50	ambig_blue_75
6	40	9	9.50	1	1591	0.00	ambig_blue_75
6	41	3	34.00	1	1720	0.00	risk_blue_38
6	42	8	0.00	1	2332	9.50	ambig_blue_50
6	43	8	0.00	1	1484	65.00	ambig_blue_50
6	44	5	0.00	1	2845	9.50	risk_red_25
6	45	1	65.00	1	1830	0.00	risk_blue_13
6	46	3	18.00	1	2293	0.00	risk_blue_38
6	47	5	0.00	1	2249	34.00	risk_red_25
6	48	1	9.50	0	2070	0.00	risk_blue_13
6	49	4	0.00	1	2121	34.00	risk_red_13
6	50	1	5.00	0	3530	0.00	risk_blue_13
6	51	2	9.50	0	2382	0.00	risk_blue_25
6	52	9	5.00	0	1819	0.00	ambig_blue_75
6	53	4	0.00	0	2632	18.00	risk_red_13
6	54	9	0.00	0	1787	5.00	ambig_blue_75
6	55	8	0.00	1	2421	18.00	ambig_blue_50
6	56	9	18.00	1	1194	0.00	ambig_blue_75
6	57	7	5.00	0	3878	0.00	ambig_blue_25
6	58	8	34.00	1	1866	0.00	ambig_blue_50
6	59	2	5.00	0	2448	0.00	risk_blue_25
6	60	9	0.00	1	1684	34.00	ambig_blue_75
7	1	5	0.00	0	3444	9.50	risk_red_25
7	2	8	65.00	1	1436	0.00	ambig_blue_50
7	3	7	0.00	1	2384	18.00	ambig_blue_25
7	4	8	0.00	1	1234	65.00	ambig_blue_50
7	5	6	0.00	1	1912	18.00	risk_red_38
7	6	4	0.00	0	2467	5.00	risk_red_13
7	7	1	65.00	1	2210	0.00	risk_blue_13
7	8	1	34.00	0	2785	0.00	risk_blue_13
7	9	8	0.00	0	2335	5.00	ambig_blue_50
7	10	5	0.00	1	1485	65.00	risk_red_25
7	11	7	9.50	1	2383	0.00	ambig_blue_25
7	12	4	0.00	1	3556	34.00	risk_red_13
7	13	9	5.00	0	4019	0.00	ambig_blue_75
7	14	8	0.00	1	2512	18.00	ambig_blue_50
7	15	7	0.00	1	2101	9.50	ambig_blue_25
7	16	9	18.00	1	1551	0.00	ambig_blue_75
7	17	2	9.50	1	2934	0.00	risk_blue_25
7	18	6	0.00	1	2064	65.00	risk_red_38
7	19	1	18.00	0	3464	0.00	risk_blue_13
7	20	5	0.00	1	1702	34.00	risk_red_25
7	21	3	34.00	1	1654	0.00	risk_blue_38
7	22	8	0.00	1	2051	9.50	ambig_blue_50
7	23	9	0.00	1	1081	18.00	ambig_blue_75
7	24	4	0.00	1	1852	65.00	risk_red_13
7	25	1	9.50	0	3845	0.00	risk_blue_13
7	26	1	5.00	0	3469	0.00	risk_blue_13
7	27	2	65.00	1	1427	0.00	risk_blue_25
7	28	5	0.00	1	2169	18.00	risk_red_25
7	29	8	18.00	1	1534	0.00	ambig_blue_50
7	30	8	5.00	0	3206	0.00	ambig_blue_50
7	31	2	5.00	0	2328	0.00	risk_blue_25
7	32	7	18.00	1	1286	0.00	ambig_blue_25
7	33	4	0.00	0	2222	18.00	risk_red_13
7	34	7	65.00	1	1615	0.00	ambig_blue_25
7	35	3	65.00	1	1559	0.00	risk_blue_38
7	36	2	34.00	1	1354	0.00	risk_blue_25
7	37	9	9.50	1	3664	0.00	ambig_blue_75
7	38	9	65.00	1	1439	0.00	ambig_blue_75
7	39	8	34.00	1	1250	0.00	ambig_blue_50
7	40	9	0.00	1	2289	34.00	ambig_blue_75
7	41	8	0.00	1	1919	34.00	ambig_blue_50
7	42	7	0.00	1	1785	34.00	ambig_blue_25
7	43	7	0.00	1	5664	5.00	ambig_blue_25
7	44	7	0.00	1	1288	65.00	ambig_blue_25
7	45	6	0.00	1	3972	9.50	risk_red_38
7	46	9	0.00	1	1540	9.50	ambig_blue_75
7	47	7	5.00	1	2987	0.00	ambig_blue_25
7	48	7	34.00	1	1665	0.00	ambig_blue_25
7	49	5	0.00	0	3938	5.00	risk_red_25
7	50	4	0.00	0	3144	9.50	risk_red_13
7	51	6	0.00	1	3333	34.00	risk_red_38
7	52	9	0.00	1	1379	65.00	ambig_blue_75
7	53	2	18.00	1	2369	0.00	risk_blue_25
7	54	9	34.00	1	2305	0.00	ambig_blue_75
7	55	6	0.00	0	3929	5.00	risk_red_38
7	56	3	18.00	1	1832	0.00	risk_blue_38
7	57	3	5.00	0	2135	0.00	risk_blue_38
7	58	8	9.50	1	2849	0.00	ambig_blue_50
7	59	3	9.50	1	2422	0.00	risk_blue_38
7	60	9	0.00	0	4919	5.00	ambig_blue_75
8	1	2	65.00	1	1641	0.00	risk_blue_25
8	2	3	9.50	1	1809	0.00	risk_blue_38
8	3	4	0.00	0	3182	9.50	risk_red_13
8	4	7	65.00	1	1224	0.00	ambig_blue_25
8	5	3	18.00	1	1886	0.00	risk_blue_38
8	6	6	0.00	1	2383	65.00	risk_red_38
8	7	7	0.00	1	2490	18.00	ambig_blue_25
8	8	8	18.00	1	2455	0.00	ambig_blue_50
8	9	6	0.00	0	2542	5.00	risk_red_38
8	10	9	34.00	1	2431	0.00	ambig_blue_75
8	11	2	9.50	1	3605	0.00	risk_blue_25
8	12	9	0.00	1	1771	65.00	ambig_blue_75
8	13	8	34.00	1	1772	0.00	ambig_blue_50
8	14	8	0.00	1	2177	18.00	ambig_blue_50
8	15	5	0.00	1	1591	65.00	risk_red_25
8	16	8	9.50	1	1867	0.00	ambig_blue_50
8	17	8	0.00	1	1297	34.00	ambig_blue_50
8	18	1	18.00	0	2759	0.00	risk_blue_13
8	19	3	34.00	1	1526	0.00	risk_blue_38
8	20	9	0.00	1	2680	9.50	ambig_blue_75
8	21	9	0.00	1	4445	5.00	ambig_blue_75
8	22	4	0.00	0	2856	5.00	risk_red_13
8	23	1	65.00	1	3374	0.00	risk_blue_13
8	24	8	0.00	1	2060	65.00	ambig_blue_50
8	25	9	18.00	1	1522	0.00	ambig_blue_75
8	26	4	0.00	0	1881	18.00	risk_red_13
8	27	5	0.00	0	2833	5.00	risk_red_25
8	28	9	0.00	1	2067	18.00	ambig_blue_75
8	29	5	0.00	1	2562	18.00	risk_red_25
8	30	4	0.00	1	2666	34.00	risk_red_13
8	31	8	0.00	1	1634	5.00	ambig_blue_50
8	32	1	9.50	0	3323	0.00	risk_blue_13
8	33	7	5.00	1	3396	0.00	ambig_blue_25
8	34	7	34.00	1	1603	0.00	ambig_blue_25
8	35	4	0.00	1	1692	65.00	risk_red_13
8	36	6	0.00	1	3147	9.50	risk_red_38
8	37	8	5.00	1	2300	0.00	ambig_blue_50
8	38	7	0.00	1	3071	5.00	ambig_blue_25
8	39	1	5.00	0	4631	0.00	risk_blue_13
8	40	5	0.00	1	2277	34.00	risk_red_25
8	41	3	5.00	0	1823	0.00	risk_blue_38
8	42	8	65.00	1	1589	0.00	ambig_blue_50
8	43	2	5.00	0	2793	0.00	risk_blue_25
8	44	6	0.00	1	4248	34.00	risk_red_38
8	45	1	34.00	0	3929	0.00	risk_blue_13
8	46	7	9.50	1	1612	0.00	ambig_blue_25
8	47	3	65.00	1	2380	0.00	risk_blue_38
8	48	7	0.00	1	2991	9.50	ambig_blue_25
8	49	6	0.00	1	2539	18.00	risk_red_38
8	50	9	65.00	1	1932	0.00	ambig_blue_75
8	51	2	18.00	1	3380	0.00	risk_blue_25
8	52	9	5.00	0	3904	0.00	ambig_blue_75
8	53	7	18.00	1	1302	0.00	ambig_blue_25
8	54	2	34.00	1	3158	0.00	risk_blue_25
8	55	9	0.00	1	1903	34.00	ambig_blue_75
8	56	8	0.00	1	1912	9.50	ambig_blue_50
8	57	5	0.00	1	3090	9.50	risk_red_25
8	58	7	0.00	1	1029	34.00	ambig_blue_25
8	59	7	0.00	1	1295	65.00	ambig_blue_25
8	60	9	9.50	1	2238	0.00	ambig_blue_75
