# Supplementary material for: Learning about the Ellsberg Paradox reduces, but does not abolish, ambiguity aversion
Source: PLoS One. 2020 Mar 4;15(3):e0228782. doi: 10.1371/journal.pone.0228782 (PMC7055742; doi:10.1371/journal.pone.0228782)
Supplement: S1 Dataset — (ZIP) [file pone.0228782.s009.zip › S1_dataset/EF/1972.txt]

Block	Trial	BagNo	BlueValue	choice.RESP	choice.RT	RedValue	RiskAmbigLevel
2	1	8	65.00	2	0	0.00	ambig_blue_50
2	2	3	18.00	1	1928	0.00	risk_blue_38
2	3	6	0.00	0	1720	34.00	risk_red_38
2	4	5	0.00	1	1285	34.00	risk_red_25
2	5	7	9.50	1	3504	0.00	ambig_blue_25
2	6	9	65.00	1	1957	0.00	ambig_blue_75
2	7	5	0.00	1	2959	18.00	risk_red_25
2	8	7	0.00	1	1793	18.00	ambig_blue_25
2	9	2	65.00	1	3143	0.00	risk_blue_25
2	10	8	0.00	0	1439	18.00	ambig_blue_50
2	11	2	5.00	0	2515	0.00	risk_blue_25
2	12	5	0.00	1	1282	5.00	risk_red_25
2	13	4	0.00	1	2031	5.00	risk_red_13
2	14	2	9.50	0	2894	0.00	risk_blue_25
2	15	3	34.00	1	2145	0.00	risk_blue_38
2	16	9	9.50	0	2447	0.00	ambig_blue_75
2	17	8	34.00	0	2358	0.00	ambig_blue_50
2	18	3	65.00	1	2522	0.00	risk_blue_38
2	19	8	0.00	0	2027	34.00	ambig_blue_50
2	20	1	65.00	0	4102	0.00	risk_blue_13
2	21	1	18.00	0	3053	0.00	risk_blue_13
2	22	9	0.00	1	5065	65.00	ambig_blue_75
2	23	7	0.00	1	2912	9.50	ambig_blue_25
2	24	6	0.00	0	2976	18.00	risk_red_38
2	25	9	0.00	0	2651	18.00	ambig_blue_75
2	26	9	18.00	1	2651	0.00	ambig_blue_75
2	27	6	0.00	0	1760	65.00	risk_red_38
2	28	8	18.00	1	2328	0.00	ambig_blue_50
2	29	8	9.50	0	1675	0.00	ambig_blue_50
2	30	1	5.00	1	2240	0.00	risk_blue_13
2	31	8	0.00	0	2427	5.00	ambig_blue_50
2	32	7	5.00	0	1719	0.00	ambig_blue_25
2	33	4	0.00	0	2962	18.00	risk_red_13
2	34	1	34.00	0	2520	0.00	risk_blue_13
2	35	7	0.00	1	2028	65.00	ambig_blue_25
2	36	4	0.00	0	3104	9.50	risk_red_13
2	37	7	0.00	1	2556	34.00	ambig_blue_25
2	38	9	0.00	0	2671	9.50	ambig_blue_75
2	39	2	34.00	1	1566	0.00	risk_blue_25
2	40	2	18.00	0	2766	0.00	risk_blue_25
2	41	4	0.00	1	2884	65.00	risk_red_13
2	42	9	34.00	0	1417	0.00	ambig_blue_75
2	43	5	0.00	1	2384	65.00	risk_red_25
2	44	6	0.00	0	2106	9.50	risk_red_38
2	45	7	34.00	0	700	0.00	ambig_blue_25
2	46	7	0.00	1	797	5.00	ambig_blue_25
2	47	3	9.50	1	1441	0.00	risk_blue_38
2	48	8	0.00	1	3543	65.00	ambig_blue_50
2	49	6	0.00	1	2975	5.00	risk_red_38
2	50	5	0.00	1	1024	9.50	risk_red_25
2	51	4	0.00	1	1742	34.00	risk_red_13
2	52	8	0.00	0	1307	9.50	ambig_blue_50
2	53	8	5.00	0	1942	0.00	ambig_blue_50
2	54	9	0.00	0	2347	5.00	ambig_blue_75
2	55	1	9.50	1	1936	0.00	risk_blue_13
2	56	7	18.00	0	1766	0.00	ambig_blue_25
2	57	3	5.00	0	2372	0.00	risk_blue_38
2	58	9	0.00	0	1850	34.00	ambig_blue_75
2	59	9	5.00	0	2186	0.00	ambig_blue_75
2	60	7	65.00	1	2545	0.00	ambig_blue_25
3	1	1	5.00	1	2846	0.00	risk_blue_13
3	2	2	5.00	1	1730	0.00	risk_blue_25
3	3	4	0.00	1	1165	5.00	risk_red_13
3	4	8	9.50	0	2034	0.00	ambig_blue_50
3	5	5	0.00	1	2060	65.00	risk_red_25
3	6	9	5.00	0	1943	0.00	ambig_blue_75
3	7	4	0.00	0	2246	65.00	risk_red_13
3	8	3	9.50	0	2669	0.00	risk_blue_38
3	9	2	65.00	0	1330	0.00	risk_blue_25
3	10	6	0.00	1	2509	5.00	risk_red_38
3	11	8	0.00	0	1940	9.50	ambig_blue_50
3	12	7	0.00	1	2701	65.00	ambig_blue_25
3	13	7	34.00	1	2506	0.00	ambig_blue_25
3	14	7	18.00	1	1344	0.00	ambig_blue_25
3	15	9	18.00	0	1043	0.00	ambig_blue_75
3	16	8	34.00	0	2192	0.00	ambig_blue_50
3	17	2	9.50	0	2004	0.00	risk_blue_25
3	18	7	0.00	0	1253	18.00	ambig_blue_25
3	19	3	65.00	1	2119	0.00	risk_blue_38
3	20	8	0.00	0	1909	18.00	ambig_blue_50
3	21	8	0.00	0	836	5.00	ambig_blue_50
3	22	8	18.00	0	672	0.00	ambig_blue_50
3	23	9	9.50	0	1994	0.00	ambig_blue_75
3	24	3	18.00	1	1672	0.00	risk_blue_38
3	25	7	0.00	0	1359	5.00	ambig_blue_25
3	26	8	65.00	1	1559	0.00	ambig_blue_50
3	27	9	65.00	0	1765	0.00	ambig_blue_75
3	28	1	34.00	1	1829	0.00	risk_blue_13
3	29	3	5.00	0	864	0.00	risk_blue_38
3	30	1	18.00	1	879	0.00	risk_blue_13
3	31	5	0.00	1	711	34.00	risk_red_25
3	32	9	0.00	0	2114	34.00	ambig_blue_75
3	33	4	0.00	0	1855	34.00	risk_red_13
3	34	9	0.00	0	1885	9.50	ambig_blue_75
3	35	5	0.00	0	2704	9.50	risk_red_25
3	36	4	0.00	1	2442	9.50	risk_red_13
3	37	1	9.50	0	903	0.00	risk_blue_13
3	38	6	0.00	0	2396	18.00	risk_red_38
3	39	8	0.00	0	1456	34.00	ambig_blue_50
3	40	9	0.00	0	970	65.00	ambig_blue_75
3	41	2	18.00	0	2695	0.00	risk_blue_25
3	42	7	0.00	0	2185	9.50	ambig_blue_25
3	43	5	0.00	1	658	5.00	risk_red_25
3	44	7	65.00	0	716	0.00	ambig_blue_25
3	45	1	65.00	1	1491	0.00	risk_blue_13
3	46	8	0.00	0	1734	65.00	ambig_blue_50
3	47	8	5.00	0	2015	0.00	ambig_blue_50
3	48	9	0.00	0	2020	5.00	ambig_blue_75
3	49	6	0.00	1	2496	34.00	risk_red_38
3	50	4	0.00	0	1037	18.00	risk_red_13
3	51	9	0.00	0	1250	18.00	ambig_blue_75
3	52	6	0.00	0	624	65.00	risk_red_38
3	53	9	34.00	0	1361	0.00	ambig_blue_75
3	54	3	34.00	1	1016	0.00	risk_blue_38
3	55	7	0.00	0	1472	34.00	ambig_blue_25
3	56	7	9.50	0	918	0.00	ambig_blue_25
3	57	5	0.00	1	792	18.00	risk_red_25
3	58	6	0.00	1	570	9.50	risk_red_38
3	59	7	5.00	1	619	0.00	ambig_blue_25
3	60	2	34.00	1	2823	0.00	risk_blue_25
4	1	9	0.00	0	2054	34.00	ambig_blue_75
4	2	8	0.00	0	1421	9.50	ambig_blue_50
4	3	7	0.00	0	827	5.00	ambig_blue_25
4	4	8	0.00	0	1259	65.00	ambig_blue_50
4	5	3	34.00	1	2434	0.00	risk_blue_38
4	6	1	9.50	0	1303	0.00	risk_blue_13
4	7	1	5.00	0	1875	0.00	risk_blue_13
4	8	2	18.00	1	2618	0.00	risk_blue_25
4	9	7	0.00	1	2942	34.00	ambig_blue_25
4	10	4	0.00	0	2897	65.00	risk_red_13
4	11	2	34.00	0	1931	0.00	risk_blue_25
4	12	9	0.00	0	2516	18.00	ambig_blue_75
4	13	9	0.00	0	1689	65.00	ambig_blue_75
4	14	3	5.00	0	1060	0.00	risk_blue_38
4	15	8	5.00	0	3015	0.00	ambig_blue_50
4	16	8	34.00	0	1825	0.00	ambig_blue_50
4	17	9	0.00	0	1884	5.00	ambig_blue_75
4	18	8	65.00	1	2815	0.00	ambig_blue_50
4	19	2	9.50	0	1494	0.00	risk_blue_25
4	20	3	65.00	1	1777	0.00	risk_blue_38
4	21	4	0.00	0	1136	18.00	risk_red_13
4	22	9	18.00	0	1018	0.00	ambig_blue_75
4	23	4	0.00	0	2510	34.00	risk_red_13
4	24	9	34.00	0	1368	0.00	ambig_blue_75
4	25	5	0.00	0	1250	5.00	risk_red_25
4	26	6	0.00	0	1737	34.00	risk_red_38
4	27	8	0.00	1	589	34.00	ambig_blue_50
4	28	1	34.00	0	673	0.00	risk_blue_13
4	29	7	65.00	0	761	0.00	ambig_blue_25
4	30	7	5.00	0	947	0.00	ambig_blue_25
4	31	8	0.00	0	1062	18.00	ambig_blue_50
4	32	7	34.00	0	385	0.00	ambig_blue_25
4	33	7	9.50	0	1762	0.00	ambig_blue_25
4	34	8	9.50	0	1829	0.00	ambig_blue_50
4	35	5	0.00	0	623	34.00	risk_red_25
4	36	2	65.00	0	3009	0.00	risk_blue_25
4	37	6	0.00	0	3374	65.00	risk_red_38
4	38	6	0.00	1	3404	5.00	risk_red_38
4	39	7	0.00	1	2251	9.50	ambig_blue_25
4	40	9	9.50	0	3740	0.00	ambig_blue_75
4	41	7	18.00	0	1417	0.00	ambig_blue_25
4	42	6	0.00	1	1563	9.50	risk_red_38
4	43	7	0.00	0	921	65.00	ambig_blue_25
4	44	7	0.00	0	693	18.00	ambig_blue_25
4	45	6	0.00	0	1598	18.00	risk_red_38
4	46	3	9.50	0	791	0.00	risk_blue_38
4	47	9	5.00	0	1277	0.00	ambig_blue_75
4	48	5	0.00	0	889	18.00	risk_red_25
4	49	8	18.00	1	2048	0.00	ambig_blue_50
4	50	2	5.00	0	994	0.00	risk_blue_25
4	51	9	65.00	0	1445	0.00	ambig_blue_75
4	52	4	0.00	0	860	5.00	risk_red_13
4	53	1	65.00	0	737	0.00	risk_blue_13
4	54	8	0.00	0	2672	5.00	ambig_blue_50
4	55	9	0.00	0	2846	9.50	ambig_blue_75
4	56	5	0.00	0	1573	9.50	risk_red_25
4	57	3	18.00	0	861	0.00	risk_blue_38
4	58	5	0.00	0	1837	65.00	risk_red_25
4	59	1	18.00	0	1770	0.00	risk_blue_13
4	60	4	0.00	0	1499	9.50	risk_red_13
6	1	8	18.00	0	2523	0.00	ambig_blue_50
6	2	7	65.00	1	1025	0.00	ambig_blue_25
6	3	9	5.00	0	811	0.00	ambig_blue_75
6	4	6	0.00	1	3318	65.00	risk_red_38
6	5	1	34.00	0	2341	0.00	risk_blue_13
6	6	6	0.00	0	3196	5.00	risk_red_38
6	7	9	65.00	0	1143	0.00	ambig_blue_75
6	8	4	0.00	0	3001	65.00	risk_red_13
6	9	8	0.00	0	1319	18.00	ambig_blue_50
6	10	8	0.00	1	2419	65.00	ambig_blue_50
6	11	3	34.00	1	2336	0.00	risk_blue_38
6	12	3	5.00	0	1892	0.00	risk_blue_38
6	13	1	18.00	0	3859	0.00	risk_blue_13
6	14	7	0.00	0	2923	65.00	ambig_blue_25
6	15	6	0.00	0	2076	18.00	risk_red_38
6	16	7	0.00	0	1254	9.50	ambig_blue_25
6	17	8	65.00	1	3277	0.00	ambig_blue_50
6	18	3	18.00	1	960	0.00	risk_blue_38
6	19	8	9.50	0	3088	0.00	ambig_blue_50
6	20	5	0.00	0	2356	65.00	risk_red_25
6	21	2	9.50	0	741	0.00	risk_blue_25
6	22	9	0.00	0	2254	34.00	ambig_blue_75
6	23	7	5.00	0	1199	0.00	ambig_blue_25
6	24	9	0.00	0	2123	9.50	ambig_blue_75
6	25	1	9.50	0	1490	0.00	risk_blue_13
6	26	2	5.00	0	2133	0.00	risk_blue_25
6	27	5	0.00	1	2992	9.50	risk_red_25
6	28	2	65.00	0	1448	0.00	risk_blue_25
6	29	4	0.00	0	1268	9.50	risk_red_13
6	30	4	0.00	0	843	34.00	risk_red_13
6	31	9	34.00	1	2368	0.00	ambig_blue_75
6	32	3	9.50	1	610	0.00	risk_blue_38
6	33	4	0.00	0	1019	5.00	risk_red_13
6	34	7	0.00	0	762	34.00	ambig_blue_25
6	35	1	5.00	0	839	0.00	risk_blue_13
6	36	5	0.00	0	785	18.00	risk_red_25
6	37	7	34.00	0	1309	0.00	ambig_blue_25
6	38	6	0.00	0	590	34.00	risk_red_38
6	39	5	0.00	0	538	34.00	risk_red_25
6	40	1	65.00	0	822	0.00	risk_blue_13
6	41	8	0.00	0	848	9.50	ambig_blue_50
6	42	7	9.50	0	2163	0.00	ambig_blue_25
6	43	6	0.00	0	1091	9.50	risk_red_38
6	44	3	65.00	0	968	0.00	risk_blue_38
6	45	9	0.00	0	1384	65.00	ambig_blue_75
6	46	9	18.00	0	872	0.00	ambig_blue_75
6	47	8	34.00	1	1493	0.00	ambig_blue_50
6	48	9	9.50	0	2832	0.00	ambig_blue_75
6	49	8	5.00	0	666	0.00	ambig_blue_50
6	50	7	0.00	0	3334	5.00	ambig_blue_25
6	51	5	0.00	2	0	5.00	risk_red_25
6	52	9	0.00	0	3088	5.00	ambig_blue_75
6	53	9	0.00	2	0	18.00	ambig_blue_75
6	54	7	0.00	0	1055	18.00	ambig_blue_25
6	55	4	0.00	0	3096	18.00	risk_red_13
6	56	8	0.00	0	966	34.00	ambig_blue_50
6	57	2	18.00	0	1227	0.00	risk_blue_25
6	58	2	34.00	0	1263	0.00	risk_blue_25
6	59	7	18.00	0	734	0.00	ambig_blue_25
6	60	8	0.00	0	581	5.00	ambig_blue_50
7	1	7	0.00	0	1088	34.00	ambig_blue_25
7	2	7	34.00	1	1174	0.00	ambig_blue_25
7	3	9	18.00	0	570	0.00	ambig_blue_75
7	4	8	9.50	1	2342	0.00	ambig_blue_50
7	5	8	0.00	0	1583	5.00	ambig_blue_50
7	6	5	0.00	0	2442	34.00	risk_red_25
7	7	9	65.00	0	1672	0.00	ambig_blue_75
7	8	5	0.00	0	893	65.00	risk_red_25
7	9	9	5.00	0	688	0.00	ambig_blue_75
7	10	4	0.00	0	1055	34.00	risk_red_13
7	11	1	18.00	0	1291	0.00	risk_blue_13
7	12	8	0.00	1	3008	65.00	ambig_blue_50
7	13	1	5.00	0	3126	0.00	risk_blue_13
7	14	7	0.00	0	1840	9.50	ambig_blue_25
7	15	2	65.00	0	1226	0.00	risk_blue_25
7	16	2	9.50	0	1288	0.00	risk_blue_25
7	17	3	5.00	0	2347	0.00	risk_blue_38
7	18	4	0.00	0	1395	5.00	risk_red_13
7	19	6	0.00	1	1882	34.00	risk_red_38
7	20	6	0.00	1	2946	9.50	risk_red_38
7	21	6	0.00	1	2165	65.00	risk_red_38
7	22	7	0.00	0	2260	5.00	ambig_blue_25
7	23	6	0.00	0	2630	5.00	risk_red_38
7	24	9	34.00	1	3160	0.00	ambig_blue_75
7	25	8	0.00	0	4317	9.50	ambig_blue_50
7	26	8	18.00	0	801	0.00	ambig_blue_50
7	27	9	0.00	0	2451	65.00	ambig_blue_75
7	28	7	5.00	0	587	0.00	ambig_blue_25
7	29	2	34.00	1	2260	0.00	risk_blue_25
7	30	8	65.00	1	1707	0.00	ambig_blue_50
7	31	8	0.00	1	2592	34.00	ambig_blue_50
7	32	7	0.00	1	3417	18.00	ambig_blue_25
7	33	8	0.00	1	2027	18.00	ambig_blue_50
7	34	7	65.00	0	1881	0.00	ambig_blue_25
7	35	7	9.50	0	2272	0.00	ambig_blue_25
7	36	3	34.00	0	787	0.00	risk_blue_38
7	37	6	0.00	1	1854	18.00	risk_red_38
7	38	3	18.00	1	2672	0.00	risk_blue_38
7	39	9	0.00	0	1478	9.50	ambig_blue_75
7	40	7	0.00	1	2220	65.00	ambig_blue_25
7	41	2	5.00	0	2458	0.00	risk_blue_25
7	42	3	9.50	0	1680	0.00	risk_blue_38
7	43	5	0.00	0	963	5.00	risk_red_25
7	44	9	0.00	1	2321	34.00	ambig_blue_75
7	45	4	0.00	0	952	9.50	risk_red_13
7	46	9	0.00	0	957	5.00	ambig_blue_75
7	47	7	18.00	0	3465	0.00	ambig_blue_25
7	48	3	65.00	0	1583	0.00	risk_blue_38
7	49	5	0.00	0	2048	18.00	risk_red_25
7	50	2	18.00	1	2861	0.00	risk_blue_25
7	51	8	34.00	0	966	0.00	ambig_blue_50
7	52	9	9.50	0	636	0.00	ambig_blue_75
7	53	4	0.00	0	2769	18.00	risk_red_13
7	54	4	0.00	0	1227	65.00	risk_red_13
7	55	8	5.00	0	721	0.00	ambig_blue_50
7	56	1	65.00	0	2753	0.00	risk_blue_13
7	57	5	0.00	1	1109	9.50	risk_red_25
7	58	1	34.00	0	1554	0.00	risk_blue_13
7	59	1	9.50	0	1007	0.00	risk_blue_13
7	60	9	0.00	0	695	18.00	ambig_blue_75
8	1	1	34.00	0	2194	0.00	risk_blue_13
8	2	9	34.00	0	642	0.00	ambig_blue_75
8	3	7	0.00	0	672	9.50	ambig_blue_25
8	4	5	0.00	0	1045	9.50	risk_red_25
8	5	2	5.00	0	1986	0.00	risk_blue_25
8	6	7	65.00	0	997	0.00	ambig_blue_25
8	7	6	0.00	0	2538	18.00	risk_red_38
8	8	8	18.00	0	642	0.00	ambig_blue_50
8	9	9	0.00	0	1246	9.50	ambig_blue_75
8	10	2	18.00	1	1644	0.00	risk_blue_25
8	11	8	0.00	1	2040	18.00	ambig_blue_50
8	12	7	0.00	0	1883	5.00	ambig_blue_25
8	13	8	0.00	0	1391	5.00	ambig_blue_50
8	14	3	65.00	1	1864	0.00	risk_blue_38
8	15	9	0.00	0	912	65.00	ambig_blue_75
8	16	8	0.00	0	1098	34.00	ambig_blue_50
8	17	5	0.00	0	3021	34.00	risk_red_25
8	18	9	18.00	0	1581	0.00	ambig_blue_75
8	19	8	9.50	0	2551	0.00	ambig_blue_50
8	20	5	0.00	0	4247	65.00	risk_red_25
8	21	1	65.00	0	1079	0.00	risk_blue_13
8	22	7	5.00	0	1659	0.00	ambig_blue_25
8	23	4	0.00	0	709	18.00	risk_red_13
8	24	9	0.00	0	779	5.00	ambig_blue_75
8	25	4	0.00	0	962	5.00	risk_red_13
8	26	3	18.00	0	754	0.00	risk_blue_38
8	27	6	0.00	1	2868	9.50	risk_red_38
8	28	8	34.00	0	2088	0.00	ambig_blue_50
8	29	6	0.00	0	1413	5.00	risk_red_38
8	30	7	9.50	0	1687	0.00	ambig_blue_25
8	31	9	0.00	0	1229	18.00	ambig_blue_75
8	32	8	0.00	0	1237	65.00	ambig_blue_50
8	33	7	34.00	1	1022	0.00	ambig_blue_25
8	34	9	65.00	0	2842	0.00	ambig_blue_75
8	35	2	65.00	0	1771	0.00	risk_blue_25
8	36	1	9.50	0	1406	0.00	risk_blue_13
8	37	3	34.00	1	1124	0.00	risk_blue_38
8	38	1	5.00	0	949	0.00	risk_blue_13
8	39	9	9.50	0	630	0.00	ambig_blue_75
8	40	2	34.00	1	2586	0.00	risk_blue_25
8	41	6	0.00	0	1555	65.00	risk_red_38
8	42	7	0.00	0	1109	34.00	ambig_blue_25
8	43	8	0.00	0	2505	9.50	ambig_blue_50
8	44	7	18.00	1	1501	0.00	ambig_blue_25
8	45	4	0.00	0	1282	65.00	risk_red_13
8	46	9	5.00	0	767	0.00	ambig_blue_75
8	47	8	5.00	0	1178	0.00	ambig_blue_50
8	48	5	0.00	0	806	18.00	risk_red_25
8	49	7	0.00	1	828	65.00	ambig_blue_25
8	50	3	5.00	1	1504	0.00	risk_blue_38
8	51	6	0.00	0	1634	34.00	risk_red_38
8	52	7	0.00	1	1033	18.00	ambig_blue_25
8	53	5	0.00	1	1314	5.00	risk_red_25
8	54	4	0.00	0	565	34.00	risk_red_13
8	55	3	9.50	0	813	0.00	risk_blue_38
8	56	4	0.00	0	1678	9.50	risk_red_13
8	57	2	9.50	0	3062	0.00	risk_blue_25
8	58	9	0.00	0	872	34.00	ambig_blue_75
8	59	8	65.00	1	1295	0.00	ambig_blue_50
8	60	1	18.00	0	2255	0.00	risk_blue_13
