# Supplementary material for: Learning about the Ellsberg Paradox reduces, but does not abolish, ambiguity aversion
Source: PLoS One. 2020 Mar 4;15(3):e0228782. doi: 10.1371/journal.pone.0228782 (PMC7055742; doi:10.1371/journal.pone.0228782)
Supplement: S1 Dataset — (ZIP) [file pone.0228782.s009.zip › S1_dataset/EF/1973.txt]

Block	Trial	BagNo	BlueValue	choice.RESP	choice.RT	RedValue	RiskAmbigLevel
2	1	7	34.00	1	3606	0.00	ambig_blue_25
2	2	3	34.00	0	2761	0.00	risk_blue_38
2	3	1	5.00	0	4451	0.00	risk_blue_13
2	4	6	0.00	1	4983	9.50	risk_red_38
2	5	9	0.00	0	4008	5.00	ambig_blue_75
2	6	8	0.00	0	4355	34.00	ambig_blue_50
2	7	9	9.50	0	4248	0.00	ambig_blue_75
2	8	7	0.00	1	2771	65.00	ambig_blue_25
2	9	1	65.00	1	5137	0.00	risk_blue_13
2	10	4	0.00	0	4067	65.00	risk_red_13
2	11	1	18.00	0	5984	0.00	risk_blue_13
2	12	2	34.00	0	5396	0.00	risk_blue_25
2	13	3	18.00	1	5940	0.00	risk_blue_38
2	14	9	0.00	1	5404	18.00	ambig_blue_75
2	15	5	0.00	0	3810	5.00	risk_red_25
2	16	2	65.00	1	3507	0.00	risk_blue_25
2	17	2	5.00	0	4832	0.00	risk_blue_25
2	18	6	0.00	0	3092	5.00	risk_red_38
2	19	4	0.00	0	4668	5.00	risk_red_13
2	20	1	34.00	1	5093	0.00	risk_blue_13
2	21	3	5.00	0	2747	0.00	risk_blue_38
2	22	8	65.00	1	3797	0.00	ambig_blue_50
2	23	1	9.50	0	3079	0.00	risk_blue_13
2	24	5	0.00	1	3716	34.00	risk_red_25
2	25	7	65.00	1	3938	0.00	ambig_blue_25
2	26	7	5.00	0	3088	0.00	ambig_blue_25
2	27	8	5.00	0	3773	0.00	ambig_blue_50
2	28	5	0.00	1	3901	18.00	risk_red_25
2	29	8	9.50	1	4245	0.00	ambig_blue_50
2	30	5	0.00	1	3372	65.00	risk_red_25
2	31	7	0.00	1	3808	34.00	ambig_blue_25
2	32	5	0.00	0	3862	9.50	risk_red_25
2	33	9	0.00	0	3255	34.00	ambig_blue_75
2	34	4	0.00	0	2981	9.50	risk_red_13
2	35	2	9.50	0	2544	0.00	risk_blue_25
2	36	8	0.00	0	4995	9.50	ambig_blue_50
2	37	7	0.00	0	4711	5.00	ambig_blue_25
2	38	2	18.00	1	3864	0.00	risk_blue_25
2	39	7	18.00	1	5426	0.00	ambig_blue_25
2	40	8	18.00	1	4748	0.00	ambig_blue_50
2	41	9	34.00	1	3735	0.00	ambig_blue_75
2	42	8	0.00	1	4197	18.00	ambig_blue_50
2	43	7	0.00	1	3685	18.00	ambig_blue_25
2	44	3	65.00	1	3868	0.00	risk_blue_38
2	45	7	0.00	1	5560	9.50	ambig_blue_25
2	46	3	9.50	1	5082	0.00	risk_blue_38
2	47	6	0.00	1	2661	34.00	risk_red_38
2	48	9	5.00	0	5533	0.00	ambig_blue_75
2	49	9	65.00	1	5064	0.00	ambig_blue_75
2	50	9	0.00	0	4652	9.50	ambig_blue_75
2	51	6	0.00	1	3687	65.00	risk_red_38
2	52	4	0.00	2	0	34.00	risk_red_13
2	53	4	0.00	0	4198	18.00	risk_red_13
2	54	9	0.00	1	4471	65.00	ambig_blue_75
2	55	6	0.00	1	2923	18.00	risk_red_38
2	56	9	18.00	0	5048	0.00	ambig_blue_75
2	57	8	34.00	1	2503	0.00	ambig_blue_50
2	58	8	0.00	0	2970	5.00	ambig_blue_50
2	59	7	9.50	1	3824	0.00	ambig_blue_25
2	60	8	0.00	1	3988	65.00	ambig_blue_50
3	1	9	0.00	0	3976	9.50	ambig_blue_75
3	2	3	18.00	1	3923	0.00	risk_blue_38
3	3	9	9.50	0	3029	0.00	ambig_blue_75
3	4	3	9.50	1	4181	0.00	risk_blue_38
3	5	2	18.00	1	4972	0.00	risk_blue_25
3	6	9	5.00	0	3501	0.00	ambig_blue_75
3	7	8	0.00	0	3135	9.50	ambig_blue_50
3	8	8	9.50	0	3382	0.00	ambig_blue_50
3	9	1	34.00	1	5131	0.00	risk_blue_13
3	10	7	0.00	1	3396	18.00	ambig_blue_25
3	11	6	0.00	1	2524	34.00	risk_red_38
3	12	1	9.50	0	2570	0.00	risk_blue_13
3	13	2	65.00	1	2573	0.00	risk_blue_25
3	14	8	0.00	0	4673	5.00	ambig_blue_50
3	15	8	0.00	1	3280	65.00	ambig_blue_50
3	16	5	0.00	1	3348	65.00	risk_red_25
3	17	2	5.00	0	5390	0.00	risk_blue_25
3	18	5	0.00	0	3026	5.00	risk_red_25
3	19	6	0.00	1	4036	18.00	risk_red_38
3	20	7	65.00	1	2121	0.00	ambig_blue_25
3	21	9	18.00	0	3827	0.00	ambig_blue_75
3	22	1	65.00	1	2749	0.00	risk_blue_13
3	23	7	34.00	1	2191	0.00	ambig_blue_25
3	24	7	0.00	0	3736	5.00	ambig_blue_25
3	25	9	65.00	1	2586	0.00	ambig_blue_75
3	26	6	0.00	1	4036	9.50	risk_red_38
3	27	8	34.00	1	3048	0.00	ambig_blue_50
3	28	8	0.00	1	2916	34.00	ambig_blue_50
3	29	9	0.00	1	2721	65.00	ambig_blue_75
3	30	2	9.50	0	3301	0.00	risk_blue_25
3	31	4	0.00	1	2487	65.00	risk_red_13
3	32	8	18.00	1	4518	0.00	ambig_blue_50
3	33	6	0.00	0	5900	5.00	risk_red_38
3	34	1	5.00	0	2449	0.00	risk_blue_13
3	35	7	0.00	1	2100	34.00	ambig_blue_25
3	36	8	5.00	0	2637	0.00	ambig_blue_50
3	37	7	9.50	1	4718	0.00	ambig_blue_25
3	38	5	0.00	0	3594	9.50	risk_red_25
3	39	7	5.00	1	3213	0.00	ambig_blue_25
3	40	7	0.00	1	2580	65.00	ambig_blue_25
3	41	7	18.00	1	5062	0.00	ambig_blue_25
3	42	8	65.00	1	1749	0.00	ambig_blue_50
3	43	9	0.00	1	4672	18.00	ambig_blue_75
3	44	4	0.00	1	4365	34.00	risk_red_13
3	45	6	0.00	1	3171	65.00	risk_red_38
3	46	9	0.00	0	1627	5.00	ambig_blue_75
3	47	4	0.00	0	2396	5.00	risk_red_13
3	48	4	0.00	0	5134	18.00	risk_red_13
3	49	9	0.00	1	3175	34.00	ambig_blue_75
3	50	2	34.00	0	4463	0.00	risk_blue_25
3	51	8	0.00	1	1461	18.00	ambig_blue_50
3	52	3	34.00	1	2896	0.00	risk_blue_38
3	53	3	5.00	0	1959	0.00	risk_blue_38
3	54	9	34.00	1	2024	0.00	ambig_blue_75
3	55	3	65.00	1	2834	0.00	risk_blue_38
3	56	5	0.00	1	3608	18.00	risk_red_25
3	57	5	0.00	1	2809	34.00	risk_red_25
3	58	1	18.00	0	3492	0.00	risk_blue_13
3	59	7	0.00	1	4489	9.50	ambig_blue_25
3	60	4	0.00	0	2028	9.50	risk_red_13
4	1	8	5.00	1	3870	0.00	ambig_blue_50
4	2	7	0.00	1	2282	34.00	ambig_blue_25
4	3	8	65.00	1	2825	0.00	ambig_blue_50
4	4	9	5.00	0	3301	0.00	ambig_blue_75
4	5	7	65.00	1	1444	0.00	ambig_blue_25
4	6	2	34.00	1	3832	0.00	risk_blue_25
4	7	6	0.00	1	2335	18.00	risk_red_38
4	8	4	0.00	1	1925	65.00	risk_red_13
4	9	3	65.00	1	3936	0.00	risk_blue_38
4	10	7	0.00	1	3306	65.00	ambig_blue_25
4	11	1	5.00	0	1877	0.00	risk_blue_13
4	12	7	0.00	1	3590	5.00	ambig_blue_25
4	13	3	5.00	0	2958	0.00	risk_blue_38
4	14	7	34.00	1	3584	0.00	ambig_blue_25
4	15	4	0.00	0	4650	18.00	risk_red_13
4	16	1	65.00	0	5352	0.00	risk_blue_13
4	17	8	0.00	0	4544	5.00	ambig_blue_50
4	18	9	0.00	1	2522	65.00	ambig_blue_75
4	19	8	9.50	1	2661	0.00	ambig_blue_50
4	20	4	0.00	0	3401	5.00	risk_red_13
4	21	1	9.50	0	1921	0.00	risk_blue_13
4	22	8	34.00	1	1760	0.00	ambig_blue_50
4	23	7	18.00	1	1945	0.00	ambig_blue_25
4	24	7	0.00	1	1751	18.00	ambig_blue_25
4	25	6	0.00	0	3486	5.00	risk_red_38
4	26	9	9.50	1	3950	0.00	ambig_blue_75
4	27	5	0.00	1	4363	34.00	risk_red_25
4	28	2	5.00	0	3554	0.00	risk_blue_25
4	29	4	0.00	0	4727	34.00	risk_red_13
4	30	2	65.00	1	2693	0.00	risk_blue_25
4	31	9	0.00	1	4672	34.00	ambig_blue_75
4	32	3	18.00	1	2467	0.00	risk_blue_38
4	33	9	0.00	0	5043	9.50	ambig_blue_75
4	34	6	0.00	1	2570	65.00	risk_red_38
4	35	9	65.00	1	3336	0.00	ambig_blue_75
4	36	9	0.00	1	5127	18.00	ambig_blue_75
4	37	7	5.00	1	3704	0.00	ambig_blue_25
4	38	8	0.00	1	1773	65.00	ambig_blue_50
4	39	8	18.00	1	2397	0.00	ambig_blue_50
4	40	5	0.00	1	4967	18.00	risk_red_25
4	41	6	0.00	1	2558	9.50	risk_red_38
4	42	3	34.00	1	1810	0.00	risk_blue_38
4	43	2	9.50	0	2355	0.00	risk_blue_25
4	44	9	0.00	0	2738	5.00	ambig_blue_75
4	45	9	18.00	0	3546	0.00	ambig_blue_75
4	46	7	9.50	1	3204	0.00	ambig_blue_25
4	47	5	0.00	0	1630	9.50	risk_red_25
4	48	5	0.00	0	2041	5.00	risk_red_25
4	49	7	0.00	1	2109	9.50	ambig_blue_25
4	50	6	0.00	1	2772	34.00	risk_red_38
4	51	2	18.00	1	3988	0.00	risk_blue_25
4	52	8	0.00	1	3493	9.50	ambig_blue_50
4	53	4	0.00	0	2481	9.50	risk_red_13
4	54	8	0.00	1	5006	18.00	ambig_blue_50
4	55	1	34.00	0	4275	0.00	risk_blue_13
4	56	1	18.00	0	1444	0.00	risk_blue_13
4	57	5	0.00	1	2229	65.00	risk_red_25
4	58	8	0.00	1	2378	34.00	ambig_blue_50
4	59	3	9.50	1	2898	0.00	risk_blue_38
4	60	9	34.00	1	3342	0.00	ambig_blue_75
6	1	2	5.00	0	3112	0.00	risk_blue_25
6	2	7	0.00	1	3755	18.00	ambig_blue_25
6	3	7	65.00	1	2208	0.00	ambig_blue_25
6	4	6	0.00	1	3826	34.00	risk_red_38
6	5	4	0.00	0	2783	18.00	risk_red_13
6	6	8	18.00	1	2841	0.00	ambig_blue_50
6	7	1	5.00	0	2452	0.00	risk_blue_13
6	8	5	0.00	1	2376	34.00	risk_red_25
6	9	2	18.00	0	4798	0.00	risk_blue_25
6	10	4	0.00	0	2977	34.00	risk_red_13
6	11	9	18.00	1	2991	0.00	ambig_blue_75
6	12	8	34.00	1	4508	0.00	ambig_blue_50
6	13	9	0.00	0	3302	5.00	ambig_blue_75
6	14	2	34.00	1	5796	0.00	risk_blue_25
6	15	5	0.00	0	1936	9.50	risk_red_25
6	16	8	65.00	1	1687	0.00	ambig_blue_50
6	17	4	0.00	1	4730	65.00	risk_red_13
6	18	5	0.00	1	1539	65.00	risk_red_25
6	19	7	0.00	0	1391	5.00	ambig_blue_25
6	20	6	0.00	0	3008	5.00	risk_red_38
6	21	4	0.00	0	3141	5.00	risk_red_13
6	22	7	9.50	1	1742	0.00	ambig_blue_25
6	23	9	65.00	1	1462	0.00	ambig_blue_75
6	24	7	0.00	1	3345	9.50	ambig_blue_25
6	25	6	0.00	1	2878	9.50	risk_red_38
6	26	2	9.50	0	2835	0.00	risk_blue_25
6	27	7	0.00	1	1645	65.00	ambig_blue_25
6	28	8	0.00	1	3348	65.00	ambig_blue_50
6	29	8	0.00	1	1756	34.00	ambig_blue_50
6	30	2	65.00	1	1788	0.00	risk_blue_25
6	31	1	65.00	1	2231	0.00	risk_blue_13
6	32	7	34.00	1	1575	0.00	ambig_blue_25
6	33	9	5.00	0	2015	0.00	ambig_blue_75
6	34	8	5.00	0	3886	0.00	ambig_blue_50
6	35	1	34.00	0	2360	0.00	risk_blue_13
6	36	9	34.00	1	1747	0.00	ambig_blue_75
6	37	7	18.00	1	2798	0.00	ambig_blue_25
6	38	3	9.50	0	5691	0.00	risk_blue_38
6	39	9	0.00	1	1639	65.00	ambig_blue_75
6	40	3	5.00	0	2569	0.00	risk_blue_38
6	41	1	18.00	0	2712	0.00	risk_blue_13
6	42	8	9.50	1	3823	0.00	ambig_blue_50
6	43	5	0.00	0	1379	5.00	risk_red_25
6	44	8	0.00	1	3031	9.50	ambig_blue_50
6	45	3	18.00	1	4160	0.00	risk_blue_38
6	46	9	0.00	1	2532	18.00	ambig_blue_75
6	47	3	34.00	1	1920	0.00	risk_blue_38
6	48	6	0.00	1	4334	18.00	risk_red_38
6	49	7	0.00	1	1189	34.00	ambig_blue_25
6	50	8	0.00	1	1968	18.00	ambig_blue_50
6	51	4	0.00	0	1251	9.50	risk_red_13
6	52	9	9.50	0	2953	0.00	ambig_blue_75
6	53	5	0.00	1	2898	18.00	risk_red_25
6	54	8	0.00	0	2342	5.00	ambig_blue_50
6	55	7	5.00	0	1711	0.00	ambig_blue_25
6	56	1	9.50	0	1647	0.00	risk_blue_13
6	57	6	0.00	1	2188	65.00	risk_red_38
6	58	9	0.00	1	1262	34.00	ambig_blue_75
6	59	9	0.00	0	1996	9.50	ambig_blue_75
6	60	3	65.00	1	3068	0.00	risk_blue_38
7	1	8	65.00	1	1281	0.00	ambig_blue_50
7	2	8	0.00	0	1481	5.00	ambig_blue_50
7	3	9	18.00	1	2129	0.00	ambig_blue_75
7	4	3	34.00	1	1278	0.00	risk_blue_38
7	5	9	34.00	1	938	0.00	ambig_blue_75
7	6	8	34.00	1	1170	0.00	ambig_blue_50
7	7	8	0.00	1	1799	18.00	ambig_blue_50
7	8	4	0.00	1	3335	34.00	risk_red_13
7	9	7	65.00	1	1267	0.00	ambig_blue_25
7	10	8	18.00	1	1655	0.00	ambig_blue_50
7	11	5	0.00	0	2091	9.50	risk_red_25
7	12	7	0.00	0	1755	5.00	ambig_blue_25
7	13	7	34.00	1	2752	0.00	ambig_blue_25
7	14	6	0.00	0	2938	5.00	risk_red_38
7	15	6	0.00	1	1894	9.50	risk_red_38
7	16	9	0.00	1	3062	18.00	ambig_blue_75
7	17	4	0.00	1	2970	65.00	risk_red_13
7	18	9	0.00	0	2697	9.50	ambig_blue_75
7	19	5	0.00	1	1995	34.00	risk_red_25
7	20	2	34.00	1	1404	0.00	risk_blue_25
7	21	7	5.00	0	1737	0.00	ambig_blue_25
7	22	5	0.00	0	2343	5.00	risk_red_25
7	23	4	0.00	0	1738	5.00	risk_red_13
7	24	6	0.00	1	2249	34.00	risk_red_38
7	25	6	0.00	1	2719	18.00	risk_red_38
7	26	2	18.00	1	3557	0.00	risk_blue_25
7	27	2	65.00	1	1722	0.00	risk_blue_25
7	28	9	65.00	1	2092	0.00	ambig_blue_75
7	29	3	18.00	1	1833	0.00	risk_blue_38
7	30	7	0.00	1	2090	9.50	ambig_blue_25
7	31	4	0.00	0	1789	18.00	risk_red_13
7	32	3	5.00	0	3151	0.00	risk_blue_38
7	33	8	0.00	1	1006	65.00	ambig_blue_50
7	34	4	0.00	0	3167	9.50	risk_red_13
7	35	8	0.00	1	1326	34.00	ambig_blue_50
7	36	5	0.00	1	1896	18.00	risk_red_25
7	37	9	5.00	0	2084	0.00	ambig_blue_75
7	38	1	18.00	0	1755	0.00	risk_blue_13
7	39	7	18.00	1	1637	0.00	ambig_blue_25
7	40	9	0.00	1	2018	34.00	ambig_blue_75
7	41	8	5.00	0	2089	0.00	ambig_blue_50
7	42	3	65.00	1	1432	0.00	risk_blue_38
7	43	9	9.50	0	1786	0.00	ambig_blue_75
7	44	7	0.00	1	1585	65.00	ambig_blue_25
7	45	6	0.00	1	1038	65.00	risk_red_38
7	46	8	9.50	1	2970	0.00	ambig_blue_50
7	47	1	5.00	0	2301	0.00	risk_blue_13
7	48	2	9.50	0	2560	0.00	risk_blue_25
7	49	7	0.00	1	3176	18.00	ambig_blue_25
7	50	1	34.00	0	3174	0.00	risk_blue_13
7	51	9	0.00	1	844	65.00	ambig_blue_75
7	52	9	0.00	0	2089	5.00	ambig_blue_75
7	53	3	9.50	1	2419	0.00	risk_blue_38
7	54	7	0.00	1	3138	34.00	ambig_blue_25
7	55	1	65.00	1	1613	0.00	risk_blue_13
7	56	8	0.00	0	2728	9.50	ambig_blue_50
7	57	5	0.00	1	1592	65.00	risk_red_25
7	58	1	9.50	0	2566	0.00	risk_blue_13
7	59	7	9.50	1	3094	0.00	ambig_blue_25
7	60	2	5.00	0	4174	0.00	risk_blue_25
8	1	9	34.00	1	1612	0.00	ambig_blue_75
8	2	8	0.00	0	2469	9.50	ambig_blue_50
8	3	7	0.00	1	2107	65.00	ambig_blue_25
8	4	8	18.00	1	5261	0.00	ambig_blue_50
8	5	8	65.00	1	1877	0.00	ambig_blue_50
8	6	6	0.00	1	1880	34.00	risk_red_38
8	7	3	18.00	1	2681	0.00	risk_blue_38
8	8	3	9.50	1	3458	0.00	risk_blue_38
8	9	2	18.00	1	4619	0.00	risk_blue_25
8	10	1	34.00	1	2760	0.00	risk_blue_13
8	11	3	5.00	0	2272	0.00	risk_blue_38
8	12	5	0.00	0	3688	9.50	risk_red_25
8	13	2	65.00	1	1307	0.00	risk_blue_25
8	14	2	34.00	2	0	0.00	risk_blue_25
8	15	9	0.00	1	1371	65.00	ambig_blue_75
8	16	9	0.00	0	1590	5.00	ambig_blue_75
8	17	1	9.50	0	1362	0.00	risk_blue_13
8	18	8	0.00	0	1543	5.00	ambig_blue_50
8	19	7	5.00	0	1594	0.00	ambig_blue_25
8	20	9	0.00	1	2507	18.00	ambig_blue_75
8	21	7	34.00	1	2659	0.00	ambig_blue_25
8	22	3	65.00	1	1160	0.00	risk_blue_38
8	23	5	0.00	1	1671	65.00	risk_red_25
8	24	4	0.00	1	2068	34.00	risk_red_13
8	25	8	5.00	0	1772	0.00	ambig_blue_50
8	26	8	0.00	1	1357	18.00	ambig_blue_50
8	27	6	0.00	1	1530	18.00	risk_red_38
8	28	4	0.00	0	2070	18.00	risk_red_13
8	29	4	0.00	0	1077	9.50	risk_red_13
8	30	5	0.00	0	1857	5.00	risk_red_25
8	31	1	18.00	0	3909	0.00	risk_blue_13
8	32	6	0.00	0	1445	5.00	risk_red_38
8	33	7	18.00	1	1206	0.00	ambig_blue_25
8	34	8	9.50	1	1870	0.00	ambig_blue_50
8	35	2	9.50	0	4015	0.00	risk_blue_25
8	36	7	0.00	1	1803	9.50	ambig_blue_25
8	37	1	65.00	1	2160	0.00	risk_blue_13
8	38	8	34.00	1	757	0.00	ambig_blue_50
8	39	8	0.00	1	1172	34.00	ambig_blue_50
8	40	7	0.00	1	1898	18.00	ambig_blue_25
8	41	1	5.00	0	3616	0.00	risk_blue_13
8	42	9	0.00	1	3553	9.50	ambig_blue_75
8	43	9	9.50	1	3006	0.00	ambig_blue_75
8	44	5	0.00	0	2485	18.00	risk_red_25
8	45	7	65.00	1	1720	0.00	ambig_blue_25
8	46	2	5.00	0	1530	0.00	risk_blue_25
8	47	4	0.00	0	3462	5.00	risk_red_13
8	48	9	18.00	1	1112	0.00	ambig_blue_75
8	49	6	0.00	2	0	65.00	risk_red_38
8	50	7	0.00	0	2300	5.00	ambig_blue_25
8	51	7	0.00	1	2280	34.00	ambig_blue_25
8	52	9	65.00	1	1315	0.00	ambig_blue_75
8	53	7	9.50	1	2662	0.00	ambig_blue_25
8	54	5	0.00	1	3174	34.00	risk_red_25
8	55	3	34.00	1	1354	0.00	risk_blue_38
8	56	9	0.00	1	1341	34.00	ambig_blue_75
8	57	4	0.00	1	2385	65.00	risk_red_13
8	58	9	5.00	0	1397	0.00	ambig_blue_75
8	59	6	0.00	1	3864	9.50	risk_red_38
8	60	8	0.00	1	933	65.00	ambig_blue_50
