# Supplementary material for: Learning about the Ellsberg Paradox reduces, but does not abolish, ambiguity aversion
Source: PLoS One. 2020 Mar 4;15(3):e0228782. doi: 10.1371/journal.pone.0228782 (PMC7055742; doi:10.1371/journal.pone.0228782)
Supplement: S1 Dataset — (ZIP) [file pone.0228782.s009.zip › S1_dataset/EF/1974.txt]

Block	Trial	BagNo	BlueValue	choice.RESP	choice.RT	RedValue	RiskAmbigLevel
2	1	2	18.00	0	5455	0.00	risk_blue_25
2	2	1	65.00	1	3097	0.00	risk_blue_13
2	3	3	18.00	1	3989	0.00	risk_blue_38
2	4	4	0.00	0	2863	9.50	risk_red_13
2	5	8	0.00	1	3713	18.00	ambig_blue_50
2	6	9	0.00	2	0	5.00	ambig_blue_75
2	7	7	18.00	1	4592	0.00	ambig_blue_25
2	8	6	0.00	1	2731	18.00	risk_red_38
2	9	8	0.00	0	4238	9.50	ambig_blue_50
2	10	7	0.00	1	3554	18.00	ambig_blue_25
2	11	6	0.00	1	2580	34.00	risk_red_38
2	12	3	34.00	1	3026	0.00	risk_blue_38
2	13	6	0.00	0	3447	5.00	risk_red_38
2	14	7	5.00	0	3099	0.00	ambig_blue_25
2	15	5	0.00	0	3241	9.50	risk_red_25
2	16	7	34.00	1	1914	0.00	ambig_blue_25
2	17	7	65.00	1	2000	0.00	ambig_blue_25
2	18	2	5.00	0	2893	0.00	risk_blue_25
2	19	6	0.00	1	1921	65.00	risk_red_38
2	20	7	0.00	0	2857	9.50	ambig_blue_25
2	21	2	65.00	1	2167	0.00	risk_blue_25
2	22	3	65.00	1	1545	0.00	risk_blue_38
2	23	7	0.00	1	1777	65.00	ambig_blue_25
2	24	8	0.00	0	2565	5.00	ambig_blue_50
2	25	1	9.50	0	1492	0.00	risk_blue_13
2	26	7	9.50	1	3690	0.00	ambig_blue_25
2	27	4	0.00	1	3688	34.00	risk_red_13
2	28	1	18.00	0	1590	0.00	risk_blue_13
2	29	8	0.00	1	1804	65.00	ambig_blue_50
2	30	8	9.50	1	5784	0.00	ambig_blue_50
2	31	3	9.50	0	1707	0.00	risk_blue_38
2	32	2	9.50	0	1624	0.00	risk_blue_25
2	33	8	18.00	1	2218	0.00	ambig_blue_50
2	34	9	34.00	1	2864	0.00	ambig_blue_75
2	35	1	34.00	0	2278	0.00	risk_blue_13
2	36	5	0.00	0	2028	5.00	risk_red_25
2	37	8	65.00	1	1633	0.00	ambig_blue_50
2	38	2	34.00	1	2548	0.00	risk_blue_25
2	39	9	65.00	1	1560	0.00	ambig_blue_75
2	40	9	0.00	1	2328	65.00	ambig_blue_75
2	41	9	0.00	1	4236	18.00	ambig_blue_75
2	42	9	0.00	0	2155	9.50	ambig_blue_75
2	43	5	0.00	1	4684	18.00	risk_red_25
2	44	5	0.00	1	1536	65.00	risk_red_25
2	45	6	0.00	1	3516	9.50	risk_red_38
2	46	8	34.00	1	2866	0.00	ambig_blue_50
2	47	4	0.00	0	2714	18.00	risk_red_13
2	48	9	18.00	1	4566	0.00	ambig_blue_75
2	49	7	0.00	1	2133	34.00	ambig_blue_25
2	50	9	9.50	0	3559	0.00	ambig_blue_75
2	51	4	0.00	0	2537	5.00	risk_red_13
2	52	9	0.00	1	2433	34.00	ambig_blue_75
2	53	3	5.00	0	2034	0.00	risk_blue_38
2	54	8	0.00	1	1893	34.00	ambig_blue_50
2	55	8	5.00	0	3033	0.00	ambig_blue_50
2	56	7	0.00	0	3238	5.00	ambig_blue_25
2	57	5	0.00	1	2622	34.00	risk_red_25
2	58	9	5.00	0	2744	0.00	ambig_blue_75
2	59	1	5.00	0	3210	0.00	risk_blue_13
2	60	4	0.00	1	1496	65.00	risk_red_13
3	1	7	0.00	0	2936	5.00	ambig_blue_25
3	2	9	0.00	0	1740	9.50	ambig_blue_75
3	3	9	9.50	0	1874	0.00	ambig_blue_75
3	4	9	0.00	1	2017	65.00	ambig_blue_75
3	5	8	0.00	1	2234	18.00	ambig_blue_50
3	6	1	34.00	1	3825	0.00	risk_blue_13
3	7	9	0.00	1	1557	34.00	ambig_blue_75
3	8	6	0.00	1	1263	65.00	risk_red_38
3	9	9	0.00	0	2317	5.00	ambig_blue_75
3	10	3	5.00	0	2951	0.00	risk_blue_38
3	11	8	0.00	0	2291	5.00	ambig_blue_50
3	12	9	65.00	0	1337	0.00	ambig_blue_75
3	13	1	9.50	0	2764	0.00	risk_blue_13
3	14	4	0.00	0	2749	5.00	risk_red_13
3	15	4	0.00	1	1990	65.00	risk_red_13
3	16	7	5.00	0	2488	0.00	ambig_blue_25
3	17	5	0.00	1	1831	34.00	risk_red_25
3	18	3	9.50	1	3072	0.00	risk_blue_38
3	19	8	34.00	1	2551	0.00	ambig_blue_50
3	20	2	18.00	1	4596	0.00	risk_blue_25
3	21	3	65.00	1	1389	0.00	risk_blue_38
3	22	8	9.50	1	2617	0.00	ambig_blue_50
3	23	8	0.00	1	1843	34.00	ambig_blue_50
3	24	8	65.00	1	1674	0.00	ambig_blue_50
3	25	6	0.00	1	2219	34.00	risk_red_38
3	26	7	0.00	1	1568	18.00	ambig_blue_25
3	27	5	0.00	0	2925	9.50	risk_red_25
3	28	2	9.50	0	3800	0.00	risk_blue_25
3	29	3	18.00	1	3943	0.00	risk_blue_38
3	30	1	18.00	0	1871	0.00	risk_blue_13
3	31	2	34.00	1	1559	0.00	risk_blue_25
3	32	5	0.00	1	1427	65.00	risk_red_25
3	33	8	0.00	0	3764	9.50	ambig_blue_50
3	34	4	0.00	0	3722	9.50	risk_red_13
3	35	7	34.00	1	1186	0.00	ambig_blue_25
3	36	7	18.00	1	3001	0.00	ambig_blue_25
3	37	1	65.00	1	2661	0.00	risk_blue_13
3	38	3	34.00	1	2256	0.00	risk_blue_38
3	39	2	5.00	0	2490	0.00	risk_blue_25
3	40	7	0.00	1	1497	34.00	ambig_blue_25
3	41	9	0.00	1	4705	18.00	ambig_blue_75
3	42	9	18.00	1	2056	0.00	ambig_blue_75
3	43	5	0.00	0	1853	5.00	risk_red_25
3	44	7	0.00	1	2273	9.50	ambig_blue_25
3	45	4	0.00	1	2843	34.00	risk_red_13
3	46	8	18.00	1	2467	0.00	ambig_blue_50
3	47	6	0.00	0	3048	5.00	risk_red_38
3	48	7	65.00	1	1204	0.00	ambig_blue_25
3	49	5	0.00	0	4471	18.00	risk_red_25
3	50	6	0.00	1	2875	18.00	risk_red_38
3	51	2	65.00	1	1424	0.00	risk_blue_25
3	52	9	34.00	1	1203	0.00	ambig_blue_75
3	53	7	9.50	1	1962	0.00	ambig_blue_25
3	54	6	0.00	0	3545	9.50	risk_red_38
3	55	9	5.00	0	4734	0.00	ambig_blue_75
3	56	4	0.00	2	0	18.00	risk_red_13
3	57	8	0.00	1	1497	65.00	ambig_blue_50
3	58	1	5.00	0	2341	0.00	risk_blue_13
3	59	8	5.00	0	1445	0.00	ambig_blue_50
3	60	7	0.00	1	1293	65.00	ambig_blue_25
4	1	1	5.00	0	1195	0.00	risk_blue_13
4	2	1	9.50	0	1332	0.00	risk_blue_13
4	3	5	0.00	0	1691	9.50	risk_red_25
4	4	3	9.50	1	1329	0.00	risk_blue_38
4	5	3	34.00	1	1402	0.00	risk_blue_38
4	6	7	9.50	1	2559	0.00	ambig_blue_25
4	7	7	5.00	0	1379	0.00	ambig_blue_25
4	8	9	5.00	0	2383	0.00	ambig_blue_75
4	9	9	65.00	1	1460	0.00	ambig_blue_75
4	10	9	0.00	0	2458	5.00	ambig_blue_75
4	11	2	5.00	0	1556	0.00	risk_blue_25
4	12	4	0.00	0	3807	18.00	risk_red_13
4	13	1	34.00	1	1906	0.00	risk_blue_13
4	14	7	0.00	1	2689	18.00	ambig_blue_25
4	15	8	0.00	1	1316	65.00	ambig_blue_50
4	16	8	65.00	1	1507	0.00	ambig_blue_50
4	17	7	0.00	1	1262	65.00	ambig_blue_25
4	18	4	0.00	1	1285	65.00	risk_red_13
4	19	3	18.00	1	1832	0.00	risk_blue_38
4	20	7	0.00	0	1518	5.00	ambig_blue_25
4	21	3	65.00	1	1043	0.00	risk_blue_38
4	22	7	65.00	1	1209	0.00	ambig_blue_25
4	23	1	65.00	1	1098	0.00	risk_blue_13
4	24	9	0.00	1	1970	34.00	ambig_blue_75
4	25	6	0.00	1	2554	18.00	risk_red_38
4	26	9	18.00	1	1877	0.00	ambig_blue_75
4	27	4	0.00	0	2559	9.50	risk_red_13
4	28	9	34.00	1	1902	0.00	ambig_blue_75
4	29	8	34.00	1	2012	0.00	ambig_blue_50
4	30	9	9.50	1	3188	0.00	ambig_blue_75
4	31	7	0.00	1	1097	34.00	ambig_blue_25
4	32	6	0.00	1	2845	9.50	risk_red_38
4	33	5	0.00	0	2597	18.00	risk_red_25
4	34	9	0.00	0	2243	9.50	ambig_blue_75
4	35	2	9.50	0	2055	0.00	risk_blue_25
4	36	7	34.00	1	1550	0.00	ambig_blue_25
4	37	8	9.50	1	2510	0.00	ambig_blue_50
4	38	5	0.00	0	2131	5.00	risk_red_25
4	39	6	0.00	1	1360	65.00	risk_red_38
4	40	6	0.00	0	2176	5.00	risk_red_38
4	41	9	0.00	1	1521	65.00	ambig_blue_75
4	42	9	0.00	1	2119	18.00	ambig_blue_75
4	43	8	0.00	1	2179	18.00	ambig_blue_50
4	44	8	0.00	0	2996	5.00	ambig_blue_50
4	45	4	0.00	0	2052	5.00	risk_red_13
4	46	8	5.00	0	2437	0.00	ambig_blue_50
4	47	4	0.00	1	2255	34.00	risk_red_13
4	48	8	18.00	1	1545	0.00	ambig_blue_50
4	49	2	65.00	1	1039	0.00	risk_blue_25
4	50	7	0.00	1	2124	9.50	ambig_blue_25
4	51	2	34.00	1	1422	0.00	risk_blue_25
4	52	7	18.00	1	1787	0.00	ambig_blue_25
4	53	5	0.00	1	1773	34.00	risk_red_25
4	54	5	0.00	1	1359	65.00	risk_red_25
4	55	1	18.00	0	3275	0.00	risk_blue_13
4	56	3	5.00	0	2078	0.00	risk_blue_38
4	57	8	0.00	1	1491	34.00	ambig_blue_50
4	58	2	18.00	0	2294	0.00	risk_blue_25
4	59	6	0.00	1	1355	34.00	risk_red_38
4	60	8	0.00	0	3977	9.50	ambig_blue_50
6	1	8	0.00	0	2415	9.50	ambig_blue_50
6	2	2	34.00	1	2088	0.00	risk_blue_25
6	3	6	0.00	1	3165	9.50	risk_red_38
6	4	6	0.00	1	1848	18.00	risk_red_38
6	5	9	0.00	1	1747	34.00	ambig_blue_75
6	6	8	0.00	1	1097	65.00	ambig_blue_50
6	7	9	0.00	0	2715	9.50	ambig_blue_75
6	8	1	34.00	1	1671	0.00	risk_blue_13
6	9	2	18.00	1	2672	0.00	risk_blue_25
6	10	8	34.00	1	1628	0.00	ambig_blue_50
6	11	8	18.00	1	1870	0.00	ambig_blue_50
6	12	7	5.00	0	2924	0.00	ambig_blue_25
6	13	7	34.00	1	2152	0.00	ambig_blue_25
6	14	7	0.00	1	1594	18.00	ambig_blue_25
6	15	1	9.50	0	1637	0.00	risk_blue_13
6	16	8	0.00	1	3012	18.00	ambig_blue_50
6	17	7	9.50	0	1854	0.00	ambig_blue_25
6	18	5	0.00	0	3817	9.50	risk_red_25
6	19	2	5.00	0	1602	0.00	risk_blue_25
6	20	5	0.00	1	1266	65.00	risk_red_25
6	21	2	65.00	1	1148	0.00	risk_blue_25
6	22	9	65.00	1	1660	0.00	ambig_blue_75
6	23	3	9.50	0	3705	0.00	risk_blue_38
6	24	1	5.00	0	2350	0.00	risk_blue_13
6	25	9	34.00	1	1234	0.00	ambig_blue_75
6	26	3	18.00	1	1521	0.00	risk_blue_38
6	27	3	65.00	1	1036	0.00	risk_blue_38
6	28	3	5.00	0	2332	0.00	risk_blue_38
6	29	4	0.00	0	2028	5.00	risk_red_13
6	30	7	0.00	1	975	65.00	ambig_blue_25
6	31	3	34.00	1	2082	0.00	risk_blue_38
6	32	7	0.00	1	1744	34.00	ambig_blue_25
6	33	8	0.00	1	1331	34.00	ambig_blue_50
6	34	8	0.00	0	2472	5.00	ambig_blue_50
6	35	9	0.00	1	1985	18.00	ambig_blue_75
6	36	5	0.00	1	2789	18.00	risk_red_25
6	37	5	0.00	0	2204	5.00	risk_red_25
6	38	4	0.00	1	3024	34.00	risk_red_13
6	39	6	0.00	0	2596	5.00	risk_red_38
6	40	1	18.00	1	2198	0.00	risk_blue_13
6	41	6	0.00	1	1033	65.00	risk_red_38
6	42	9	5.00	0	3836	0.00	ambig_blue_75
6	43	8	9.50	1	2430	0.00	ambig_blue_50
6	44	4	0.00	1	1608	65.00	risk_red_13
6	45	7	0.00	1	1629	9.50	ambig_blue_25
6	46	7	18.00	1	3713	0.00	ambig_blue_25
6	47	9	9.50	0	2690	0.00	ambig_blue_75
6	48	2	9.50	0	2422	0.00	risk_blue_25
6	49	9	0.00	0	1729	5.00	ambig_blue_75
6	50	9	18.00	1	1393	0.00	ambig_blue_75
6	51	6	0.00	1	1290	34.00	risk_red_38
6	52	7	0.00	0	1769	5.00	ambig_blue_25
6	53	4	0.00	0	1906	9.50	risk_red_13
6	54	7	65.00	1	1080	0.00	ambig_blue_25
6	55	8	5.00	0	4072	0.00	ambig_blue_50
6	56	4	0.00	0	1312	18.00	risk_red_13
6	57	8	65.00	1	1496	0.00	ambig_blue_50
6	58	1	65.00	1	1558	0.00	risk_blue_13
6	59	5	0.00	1	1553	34.00	risk_red_25
6	60	9	0.00	1	1104	65.00	ambig_blue_75
7	1	4	0.00	0	2805	18.00	risk_red_13
7	2	2	9.50	0	1901	0.00	risk_blue_25
7	3	8	34.00	1	1099	0.00	ambig_blue_50
7	4	8	5.00	0	1733	0.00	ambig_blue_50
7	5	9	18.00	1	2080	0.00	ambig_blue_75
7	6	8	9.50	0	1365	0.00	ambig_blue_50
7	7	7	65.00	1	1144	0.00	ambig_blue_25
7	8	8	0.00	1	1473	65.00	ambig_blue_50
7	9	9	0.00	0	3574	9.50	ambig_blue_75
7	10	8	0.00	1	1653	18.00	ambig_blue_50
7	11	7	5.00	0	1906	0.00	ambig_blue_25
7	12	7	0.00	1	1549	9.50	ambig_blue_25
7	13	4	0.00	0	2573	34.00	risk_red_13
7	14	1	65.00	1	1349	0.00	risk_blue_13
7	15	8	65.00	1	1045	0.00	ambig_blue_50
7	16	8	0.00	1	1909	34.00	ambig_blue_50
7	17	9	0.00	1	4035	18.00	ambig_blue_75
7	18	8	18.00	1	1381	0.00	ambig_blue_50
7	19	6	0.00	1	938	65.00	risk_red_38
7	20	3	5.00	0	2220	0.00	risk_blue_38
7	21	7	18.00	1	1272	0.00	ambig_blue_25
7	22	7	0.00	1	1369	34.00	ambig_blue_25
7	23	6	0.00	1	1201	34.00	risk_red_38
7	24	6	0.00	1	1900	18.00	risk_red_38
7	25	7	34.00	1	1147	0.00	ambig_blue_25
7	26	5	0.00	0	1589	9.50	risk_red_25
7	27	7	0.00	1	1081	65.00	ambig_blue_25
7	28	6	0.00	0	1389	9.50	risk_red_38
7	29	2	18.00	0	1229	0.00	risk_blue_25
7	30	8	0.00	1	2524	9.50	ambig_blue_50
7	31	2	65.00	1	944	0.00	risk_blue_25
7	32	1	18.00	0	2535	0.00	risk_blue_13
7	33	1	34.00	1	1544	0.00	risk_blue_13
7	34	3	65.00	1	1142	0.00	risk_blue_38
7	35	9	65.00	1	917	0.00	ambig_blue_75
7	36	6	0.00	0	2345	5.00	risk_red_38
7	37	9	34.00	1	1381	0.00	ambig_blue_75
7	38	9	0.00	1	1816	34.00	ambig_blue_75
7	39	5	0.00	1	2833	18.00	risk_red_25
7	40	2	5.00	0	2593	0.00	risk_blue_25
7	41	4	0.00	0	1386	9.50	risk_red_13
7	42	9	9.50	1	1828	0.00	ambig_blue_75
7	43	4	0.00	1	1512	65.00	risk_red_13
7	44	1	9.50	0	1720	0.00	risk_blue_13
7	45	7	0.00	1	2027	18.00	ambig_blue_25
7	46	5	0.00	1	1194	65.00	risk_red_25
7	47	5	0.00	1	1804	34.00	risk_red_25
7	48	9	0.00	1	1034	65.00	ambig_blue_75
7	49	9	5.00	0	2072	0.00	ambig_blue_75
7	50	1	5.00	0	1509	0.00	risk_blue_13
7	51	3	18.00	1	1311	0.00	risk_blue_38
7	52	7	0.00	0	2110	5.00	ambig_blue_25
7	53	5	0.00	0	1573	5.00	risk_red_25
7	54	3	9.50	1	2852	0.00	risk_blue_38
7	55	3	34.00	1	1306	0.00	risk_blue_38
7	56	7	9.50	1	1382	0.00	ambig_blue_25
7	57	8	0.00	0	2095	5.00	ambig_blue_50
7	58	4	0.00	0	3623	5.00	risk_red_13
7	59	9	0.00	0	1715	5.00	ambig_blue_75
7	60	2	34.00	1	1560	0.00	risk_blue_25
8	1	8	9.50	1	1342	0.00	ambig_blue_50
8	2	1	65.00	1	1046	0.00	risk_blue_13
8	3	5	0.00	1	1429	34.00	risk_red_25
8	4	6	0.00	1	1958	34.00	risk_red_38
8	5	9	0.00	1	1702	9.50	ambig_blue_75
8	6	7	0.00	1	1158	34.00	ambig_blue_25
8	7	9	5.00	0	1966	0.00	ambig_blue_75
8	8	7	5.00	0	1690	0.00	ambig_blue_25
8	9	6	0.00	0	2603	5.00	risk_red_38
8	10	7	0.00	0	2053	5.00	ambig_blue_25
8	11	1	9.50	0	1334	0.00	risk_blue_13
8	12	9	0.00	0	1500	5.00	ambig_blue_75
8	13	8	0.00	1	1624	18.00	ambig_blue_50
8	14	1	18.00	0	2261	0.00	risk_blue_13
8	15	8	65.00	1	1118	0.00	ambig_blue_50
8	16	2	9.50	0	2253	0.00	risk_blue_25
8	17	7	34.00	1	1432	0.00	ambig_blue_25
8	18	6	0.00	1	3209	9.50	risk_red_38
8	19	8	5.00	0	1635	0.00	ambig_blue_50
8	20	7	65.00	1	1332	0.00	ambig_blue_25
8	21	7	0.00	1	990	65.00	ambig_blue_25
8	22	8	34.00	1	939	0.00	ambig_blue_50
8	23	6	0.00	1	953	65.00	risk_red_38
8	24	7	0.00	1	1730	18.00	ambig_blue_25
8	25	8	0.00	0	2206	5.00	ambig_blue_50
8	26	4	0.00	1	1486	65.00	risk_red_13
8	27	9	65.00	1	1544	0.00	ambig_blue_75
8	28	5	0.00	0	2245	9.50	risk_red_25
8	29	8	0.00	0	1664	9.50	ambig_blue_50
8	30	5	0.00	0	1657	5.00	risk_red_25
8	31	8	18.00	1	1477	0.00	ambig_blue_50
8	32	4	0.00	1	1580	34.00	risk_red_13
8	33	8	0.00	1	1110	65.00	ambig_blue_50
8	34	3	65.00	1	802	0.00	risk_blue_38
8	35	7	18.00	1	1232	0.00	ambig_blue_25
8	36	1	34.00	1	2227	0.00	risk_blue_13
8	37	8	0.00	1	1078	34.00	ambig_blue_50
8	38	2	34.00	1	1628	0.00	risk_blue_25
8	39	9	0.00	1	1325	34.00	ambig_blue_75
8	40	2	18.00	1	2842	0.00	risk_blue_25
8	41	9	0.00	1	852	65.00	ambig_blue_75
8	42	1	5.00	0	1985	0.00	risk_blue_13
8	43	9	18.00	1	1421	0.00	ambig_blue_75
8	44	4	0.00	0	2491	18.00	risk_red_13
8	45	3	9.50	0	3432	0.00	risk_blue_38
8	46	6	0.00	1	1986	18.00	risk_red_38
8	47	7	9.50	1	1817	0.00	ambig_blue_25
8	48	3	18.00	1	2252	0.00	risk_blue_38
8	49	5	0.00	1	1063	65.00	risk_red_25
8	50	9	34.00	1	1186	0.00	ambig_blue_75
8	51	9	0.00	1	1886	18.00	ambig_blue_75
8	52	4	0.00	0	2447	9.50	risk_red_13
8	53	5	0.00	1	2979	18.00	risk_red_25
8	54	3	34.00	1	1070	0.00	risk_blue_38
8	55	4	0.00	0	1699	5.00	risk_red_13
8	56	2	5.00	0	1283	0.00	risk_blue_25
8	57	3	5.00	0	1373	0.00	risk_blue_38
8	58	7	0.00	1	1630	9.50	ambig_blue_25
8	59	2	65.00	1	1068	0.00	risk_blue_25
8	60	9	9.50	0	3048	0.00	ambig_blue_75
