# Supplementary material for: Learning about the Ellsberg Paradox reduces, but does not abolish, ambiguity aversion
Source: PLoS One. 2020 Mar 4;15(3):e0228782. doi: 10.1371/journal.pone.0228782 (PMC7055742; doi:10.1371/journal.pone.0228782)
Supplement: S1 Dataset — (ZIP) [file pone.0228782.s009.zip › S1_dataset/EF/1975.txt]

Block	Trial	BagNo	BlueValue	choice.RESP	choice.RT	RedValue	RiskAmbigLevel
2	1	7	0.00	1	3168	18.00	ambig_blue_25
2	2	6	0.00	0	4062	5.00	risk_red_38
2	3	2	5.00	0	779	0.00	risk_blue_25
2	4	2	9.50	0	3257	0.00	risk_blue_25
2	5	9	0.00	1	2534	65.00	ambig_blue_75
2	6	7	0.00	1	2970	34.00	ambig_blue_25
2	7	6	0.00	1	4762	34.00	risk_red_38
2	8	9	5.00	0	2702	0.00	ambig_blue_75
2	9	8	5.00	0	2168	0.00	ambig_blue_50
2	10	9	65.00	0	4746	0.00	ambig_blue_75
2	11	6	0.00	0	3005	9.50	risk_red_38
2	12	7	9.50	1	4482	0.00	ambig_blue_25
2	13	1	65.00	0	2159	0.00	risk_blue_13
2	14	8	9.50	1	3347	0.00	ambig_blue_50
2	15	7	0.00	1	2351	65.00	ambig_blue_25
2	16	9	9.50	0	2025	0.00	ambig_blue_75
2	17	1	34.00	0	2534	0.00	risk_blue_13
2	18	8	0.00	1	2766	34.00	ambig_blue_50
2	19	8	0.00	2	0	18.00	ambig_blue_50
2	20	5	0.00	0	2890	65.00	risk_red_25
2	21	3	5.00	0	2185	0.00	risk_blue_38
2	22	4	0.00	0	1910	9.50	risk_red_13
2	23	2	65.00	0	1883	0.00	risk_blue_25
2	24	3	18.00	0	2425	0.00	risk_blue_38
2	25	4	0.00	0	2125	5.00	risk_red_13
2	26	4	0.00	0	2512	34.00	risk_red_13
2	27	3	34.00	0	1770	0.00	risk_blue_38
2	28	2	34.00	0	2658	0.00	risk_blue_25
2	29	9	18.00	1	3459	0.00	ambig_blue_75
2	30	7	65.00	1	2163	0.00	ambig_blue_25
2	31	4	0.00	0	1431	18.00	risk_red_13
2	32	3	9.50	0	1372	0.00	risk_blue_38
2	33	8	34.00	1	1805	0.00	ambig_blue_50
2	34	1	9.50	0	1368	0.00	risk_blue_13
2	35	9	0.00	0	1334	18.00	ambig_blue_75
2	36	5	0.00	0	1877	18.00	risk_red_25
2	37	3	65.00	1	3323	0.00	risk_blue_38
2	38	8	0.00	0	1496	5.00	ambig_blue_50
2	39	5	0.00	0	1736	5.00	risk_red_25
2	40	2	18.00	0	1467	0.00	risk_blue_25
2	41	7	34.00	1	2799	0.00	ambig_blue_25
2	42	5	0.00	0	1362	9.50	risk_red_25
2	43	7	0.00	0	1392	9.50	ambig_blue_25
2	44	1	18.00	0	1961	0.00	risk_blue_13
2	45	9	34.00	0	3276	0.00	ambig_blue_75
2	46	7	18.00	1	2257	0.00	ambig_blue_25
2	47	8	0.00	1	2195	65.00	ambig_blue_50
2	48	6	0.00	0	2498	18.00	risk_red_38
2	49	4	0.00	0	2057	65.00	risk_red_13
2	50	7	5.00	0	3010	0.00	ambig_blue_25
2	51	8	0.00	0	1758	9.50	ambig_blue_50
2	52	1	5.00	0	1598	0.00	risk_blue_13
2	53	8	18.00	0	1454	0.00	ambig_blue_50
2	54	7	0.00	0	1937	5.00	ambig_blue_25
2	55	9	0.00	0	2410	34.00	ambig_blue_75
2	56	8	65.00	1	2737	0.00	ambig_blue_50
2	57	5	0.00	0	3821	34.00	risk_red_25
2	58	9	0.00	0	1479	9.50	ambig_blue_75
2	59	9	0.00	0	2068	5.00	ambig_blue_75
2	60	6	0.00	1	2315	65.00	risk_red_38
3	1	2	18.00	0	2971	0.00	risk_blue_25
3	2	7	5.00	0	1695	0.00	ambig_blue_25
3	3	8	5.00	0	1931	0.00	ambig_blue_50
3	4	9	0.00	0	2270	18.00	ambig_blue_75
3	5	6	0.00	0	2237	18.00	risk_red_38
3	6	9	5.00	0	1900	0.00	ambig_blue_75
3	7	2	65.00	1	2264	0.00	risk_blue_25
3	8	5	0.00	0	2886	18.00	risk_red_25
3	9	7	0.00	1	1654	34.00	ambig_blue_25
3	10	8	0.00	0	1675	18.00	ambig_blue_50
3	11	8	0.00	0	1511	34.00	ambig_blue_50
3	12	1	65.00	0	2933	0.00	risk_blue_13
3	13	4	0.00	0	1680	65.00	risk_red_13
3	14	3	34.00	0	3380	0.00	risk_blue_38
3	15	7	65.00	1	2508	0.00	ambig_blue_25
3	16	2	34.00	0	4254	0.00	risk_blue_25
3	17	1	5.00	0	3617	0.00	risk_blue_13
3	18	6	0.00	1	2569	34.00	risk_red_38
3	19	8	9.50	0	1514	0.00	ambig_blue_50
3	20	7	0.00	0	1953	5.00	ambig_blue_25
3	21	7	0.00	0	2470	18.00	ambig_blue_25
3	22	7	34.00	1	2320	0.00	ambig_blue_25
3	23	8	0.00	0	1839	5.00	ambig_blue_50
3	24	7	9.50	0	1536	0.00	ambig_blue_25
3	25	3	9.50	0	2007	0.00	risk_blue_38
3	26	5	0.00	1	1546	65.00	risk_red_25
3	27	6	0.00	1	1825	65.00	risk_red_38
3	28	9	65.00	0	1540	0.00	ambig_blue_75
3	29	1	34.00	0	2266	0.00	risk_blue_13
3	30	3	18.00	0	2330	0.00	risk_blue_38
3	31	9	0.00	0	704	9.50	ambig_blue_75
3	32	9	0.00	0	1756	5.00	ambig_blue_75
3	33	9	0.00	1	1989	65.00	ambig_blue_75
3	34	4	0.00	0	3578	34.00	risk_red_13
3	35	8	65.00	0	1198	0.00	ambig_blue_50
3	36	4	0.00	0	1926	9.50	risk_red_13
3	37	7	0.00	1	1806	65.00	ambig_blue_25
3	38	6	0.00	0	2223	5.00	risk_red_38
3	39	3	5.00	1	2444	0.00	risk_blue_38
3	40	7	0.00	0	903	9.50	ambig_blue_25
3	41	2	9.50	0	1092	0.00	risk_blue_25
3	42	8	34.00	0	3004	0.00	ambig_blue_50
3	43	2	5.00	0	3496	0.00	risk_blue_25
3	44	7	18.00	0	2338	0.00	ambig_blue_25
3	45	1	18.00	0	2531	0.00	risk_blue_13
3	46	8	0.00	0	927	9.50	ambig_blue_50
3	47	4	0.00	0	1314	18.00	risk_red_13
3	48	5	0.00	0	958	9.50	risk_red_25
3	49	9	34.00	0	1791	0.00	ambig_blue_75
3	50	9	0.00	0	2375	34.00	ambig_blue_75
3	51	6	0.00	0	1372	9.50	risk_red_38
3	52	1	9.50	0	1460	0.00	risk_blue_13
3	53	8	18.00	0	1870	0.00	ambig_blue_50
3	54	3	65.00	1	3077	0.00	risk_blue_38
3	55	5	0.00	1	2781	34.00	risk_red_25
3	56	4	0.00	0	2216	5.00	risk_red_13
3	57	9	9.50	0	1387	0.00	ambig_blue_75
3	58	8	0.00	1	1834	65.00	ambig_blue_50
3	59	9	18.00	0	1273	0.00	ambig_blue_75
3	60	5	0.00	0	2069	5.00	risk_red_25
4	1	4	0.00	0	1955	9.50	risk_red_13
4	2	8	0.00	1	1710	34.00	ambig_blue_50
4	3	3	5.00	0	1694	0.00	risk_blue_38
4	4	8	9.50	0	1432	0.00	ambig_blue_50
4	5	7	0.00	0	1617	5.00	ambig_blue_25
4	6	4	0.00	0	1687	5.00	risk_red_13
4	7	3	9.50	0	1841	0.00	risk_blue_38
4	8	8	5.00	0	1404	0.00	ambig_blue_50
4	9	7	0.00	0	1213	9.50	ambig_blue_25
4	10	7	0.00	0	1363	18.00	ambig_blue_25
4	11	9	0.00	0	1461	5.00	ambig_blue_75
4	12	8	0.00	0	1017	18.00	ambig_blue_50
4	13	4	0.00	1	1257	65.00	risk_red_13
4	14	9	0.00	0	769	9.50	ambig_blue_75
4	15	5	0.00	1	2724	34.00	risk_red_25
4	16	7	18.00	0	2263	0.00	ambig_blue_25
4	17	9	34.00	0	1685	0.00	ambig_blue_75
4	18	8	0.00	0	1111	9.50	ambig_blue_50
4	19	8	34.00	1	1129	0.00	ambig_blue_50
4	20	5	0.00	1	869	65.00	risk_red_25
4	21	6	0.00	1	2522	5.00	risk_red_38
4	22	8	65.00	0	1587	0.00	ambig_blue_50
4	23	8	18.00	0	1443	0.00	ambig_blue_50
4	24	1	65.00	1	1929	0.00	risk_blue_13
4	25	4	0.00	0	3528	34.00	risk_red_13
4	26	7	9.50	0	1351	0.00	ambig_blue_25
4	27	9	5.00	0	1157	0.00	ambig_blue_75
4	28	5	0.00	0	1501	9.50	risk_red_25
4	29	7	0.00	1	1143	34.00	ambig_blue_25
4	30	1	34.00	0	2393	0.00	risk_blue_13
4	31	2	5.00	0	1517	0.00	risk_blue_25
4	32	2	18.00	0	1680	0.00	risk_blue_25
4	33	2	34.00	1	2370	0.00	risk_blue_25
4	34	7	0.00	1	1766	65.00	ambig_blue_25
4	35	3	18.00	0	1598	0.00	risk_blue_38
4	36	1	18.00	0	1873	0.00	risk_blue_13
4	37	9	18.00	0	2316	0.00	ambig_blue_75
4	38	5	0.00	0	1568	18.00	risk_red_25
4	39	6	0.00	0	1352	18.00	risk_red_38
4	40	8	0.00	0	1253	5.00	ambig_blue_50
4	41	2	9.50	0	1184	0.00	risk_blue_25
4	42	5	0.00	0	1249	5.00	risk_red_25
4	43	7	65.00	1	1462	0.00	ambig_blue_25
4	44	1	5.00	0	1619	0.00	risk_blue_13
4	45	2	65.00	1	1854	0.00	risk_blue_25
4	46	8	0.00	1	1312	65.00	ambig_blue_50
4	47	6	0.00	0	823	9.50	risk_red_38
4	48	9	0.00	0	1149	18.00	ambig_blue_75
4	49	9	65.00	0	934	0.00	ambig_blue_75
4	50	6	0.00	1	1343	65.00	risk_red_38
4	51	9	0.00	1	899	65.00	ambig_blue_75
4	52	3	34.00	1	1763	0.00	risk_blue_38
4	53	3	65.00	1	1660	0.00	risk_blue_38
4	54	4	0.00	0	1140	18.00	risk_red_13
4	55	1	9.50	0	912	0.00	risk_blue_13
4	56	9	0.00	0	2030	34.00	ambig_blue_75
4	57	7	5.00	0	1872	0.00	ambig_blue_25
4	58	7	34.00	0	1356	0.00	ambig_blue_25
4	59	9	9.50	0	1440	0.00	ambig_blue_75
4	60	6	0.00	1	1755	34.00	risk_red_38
6	1	9	65.00	1	1885	0.00	ambig_blue_75
6	2	9	34.00	1	849	0.00	ambig_blue_75
6	3	5	0.00	0	2731	9.50	risk_red_25
6	4	9	0.00	1	1453	18.00	ambig_blue_75
6	5	1	18.00	0	2566	0.00	risk_blue_13
6	6	5	0.00	0	2228	18.00	risk_red_25
6	7	9	5.00	1	978	0.00	ambig_blue_75
6	8	4	0.00	0	1255	9.50	risk_red_13
6	9	7	0.00	1	1048	65.00	ambig_blue_25
6	10	5	0.00	0	2062	34.00	risk_red_25
6	11	7	0.00	1	952	5.00	ambig_blue_25
6	12	3	5.00	0	3097	0.00	risk_blue_38
6	13	2	18.00	0	1911	0.00	risk_blue_25
6	14	8	0.00	0	1446	9.50	ambig_blue_50
6	15	3	65.00	1	1830	0.00	risk_blue_38
6	16	9	0.00	1	1216	34.00	ambig_blue_75
6	17	9	0.00	1	1223	65.00	ambig_blue_75
6	18	6	0.00	0	1865	18.00	risk_red_38
6	19	8	0.00	0	1487	5.00	ambig_blue_50
6	20	7	0.00	1	1807	18.00	ambig_blue_25
6	21	7	18.00	1	1300	0.00	ambig_blue_25
6	22	4	0.00	0	1988	5.00	risk_red_13
6	23	8	9.50	0	1334	0.00	ambig_blue_50
6	24	8	65.00	1	1185	0.00	ambig_blue_50
6	25	9	0.00	0	1251	5.00	ambig_blue_75
6	26	4	0.00	1	1122	65.00	risk_red_13
6	27	3	18.00	0	1147	0.00	risk_blue_38
6	28	7	65.00	1	1091	0.00	ambig_blue_25
6	29	1	9.50	0	1200	0.00	risk_blue_13
6	30	8	0.00	1	1302	34.00	ambig_blue_50
6	31	8	0.00	0	1142	18.00	ambig_blue_50
6	32	4	0.00	0	1374	18.00	risk_red_13
6	33	7	34.00	1	951	0.00	ambig_blue_25
6	34	2	5.00	0	1354	0.00	risk_blue_25
6	35	2	34.00	1	1171	0.00	risk_blue_25
6	36	3	34.00	1	1127	0.00	risk_blue_38
6	37	9	18.00	0	1273	0.00	ambig_blue_75
6	38	8	0.00	1	792	65.00	ambig_blue_50
6	39	6	0.00	1	885	34.00	risk_red_38
6	40	5	0.00	1	885	65.00	risk_red_25
6	41	7	9.50	0	1128	0.00	ambig_blue_25
6	42	7	0.00	1	897	34.00	ambig_blue_25
6	43	1	5.00	0	1623	0.00	risk_blue_13
6	44	6	0.00	0	3048	5.00	risk_red_38
6	45	6	0.00	1	2164	65.00	risk_red_38
6	46	1	65.00	1	1257	0.00	risk_blue_13
6	47	4	0.00	1	2051	34.00	risk_red_13
6	48	1	34.00	1	2079	0.00	risk_blue_13
6	49	2	9.50	0	1148	0.00	risk_blue_25
6	50	2	65.00	1	1583	0.00	risk_blue_25
6	51	9	9.50	0	967	0.00	ambig_blue_75
6	52	8	5.00	0	2057	0.00	ambig_blue_50
6	53	8	18.00	0	2180	0.00	ambig_blue_50
6	54	6	0.00	0	1102	9.50	risk_red_38
6	55	7	5.00	0	2669	0.00	ambig_blue_25
6	56	3	9.50	0	807	0.00	risk_blue_38
6	57	8	34.00	1	1222	0.00	ambig_blue_50
6	58	5	0.00	0	1483	5.00	risk_red_25
6	59	9	0.00	0	789	9.50	ambig_blue_75
6	60	7	0.00	0	741	9.50	ambig_blue_25
7	1	9	0.00	0	1200	5.00	ambig_blue_75
7	2	7	0.00	1	827	34.00	ambig_blue_25
7	3	3	18.00	0	1367	0.00	risk_blue_38
7	4	1	18.00	0	1289	0.00	risk_blue_13
7	5	6	0.00	1	918	65.00	risk_red_38
7	6	9	9.50	0	780	0.00	ambig_blue_75
7	7	8	0.00	0	1245	18.00	ambig_blue_50
7	8	8	65.00	1	1011	0.00	ambig_blue_50
7	9	9	0.00	0	984	9.50	ambig_blue_75
7	10	2	5.00	0	1498	0.00	risk_blue_25
7	11	7	34.00	1	1096	0.00	ambig_blue_25
7	12	2	65.00	1	1198	0.00	risk_blue_25
7	13	4	0.00	0	2119	5.00	risk_red_13
7	14	4	0.00	1	1621	34.00	risk_red_13
7	15	8	0.00	0	1469	5.00	ambig_blue_50
7	16	3	34.00	1	1676	0.00	risk_blue_38
7	17	7	0.00	0	1704	5.00	ambig_blue_25
7	18	1	34.00	1	1905	0.00	risk_blue_13
7	19	4	0.00	1	1175	65.00	risk_red_13
7	20	3	5.00	0	1988	0.00	risk_blue_38
7	21	8	5.00	0	1391	0.00	ambig_blue_50
7	22	7	0.00	0	2641	18.00	ambig_blue_25
7	23	9	0.00	0	1332	18.00	ambig_blue_75
7	24	2	34.00	1	2204	0.00	risk_blue_25
7	25	8	0.00	1	1181	65.00	ambig_blue_50
7	26	3	9.50	0	2183	0.00	risk_blue_38
7	27	5	0.00	1	1815	65.00	risk_red_25
7	28	5	0.00	1	1214	34.00	risk_red_25
7	29	1	65.00	1	1931	0.00	risk_blue_13
7	30	7	5.00	0	1595	0.00	ambig_blue_25
7	31	8	34.00	0	1510	0.00	ambig_blue_50
7	32	8	0.00	0	1017	9.50	ambig_blue_50
7	33	1	9.50	0	1738	0.00	risk_blue_13
7	34	4	0.00	0	1180	18.00	risk_red_13
7	35	6	0.00	0	1093	9.50	risk_red_38
7	36	5	0.00	0	828	9.50	risk_red_25
7	37	1	5.00	0	916	0.00	risk_blue_13
7	38	9	65.00	1	1312	0.00	ambig_blue_75
7	39	7	0.00	0	947	9.50	ambig_blue_25
7	40	8	0.00	1	1058	34.00	ambig_blue_50
7	41	3	65.00	1	1312	0.00	risk_blue_38
7	42	9	18.00	0	1304	0.00	ambig_blue_75
7	43	9	5.00	0	1570	0.00	ambig_blue_75
7	44	7	65.00	1	1514	0.00	ambig_blue_25
7	45	2	9.50	0	1061	0.00	risk_blue_25
7	46	6	0.00	0	1228	18.00	risk_red_38
7	47	6	0.00	1	1051	34.00	risk_red_38
7	48	2	18.00	0	1289	0.00	risk_blue_25
7	49	9	0.00	1	1312	65.00	ambig_blue_75
7	50	4	0.00	0	972	9.50	risk_red_13
7	51	6	0.00	0	2335	5.00	risk_red_38
7	52	8	18.00	0	1132	0.00	ambig_blue_50
7	53	8	9.50	0	1037	0.00	ambig_blue_50
7	54	9	34.00	1	1023	0.00	ambig_blue_75
7	55	7	9.50	0	1329	0.00	ambig_blue_25
7	56	9	0.00	1	1224	34.00	ambig_blue_75
7	57	5	0.00	0	1411	18.00	risk_red_25
7	58	7	18.00	1	1747	0.00	ambig_blue_25
7	59	5	0.00	0	1612	5.00	risk_red_25
7	60	7	0.00	1	980	65.00	ambig_blue_25
8	1	6	0.00	1	655	5.00	risk_red_38
8	2	4	0.00	0	1404	5.00	risk_red_13
8	3	1	34.00	1	1445	0.00	risk_blue_13
8	4	4	0.00	0	1210	9.50	risk_red_13
8	5	7	5.00	1	1170	0.00	ambig_blue_25
8	6	2	18.00	0	2001	0.00	risk_blue_25
8	7	3	5.00	0	2249	0.00	risk_blue_38
8	8	3	18.00	0	1538	0.00	risk_blue_38
8	9	3	65.00	0	1400	0.00	risk_blue_38
8	10	6	0.00	1	1191	65.00	risk_red_38
8	11	7	0.00	1	877	65.00	ambig_blue_25
8	12	5	0.00	0	1171	5.00	risk_red_25
8	13	8	0.00	1	797	34.00	ambig_blue_50
8	14	8	18.00	1	1963	0.00	ambig_blue_50
8	15	2	34.00	1	1459	0.00	risk_blue_25
8	16	9	34.00	1	1354	0.00	ambig_blue_75
8	17	6	0.00	1	2095	18.00	risk_red_38
8	18	1	9.50	0	924	0.00	risk_blue_13
8	19	7	18.00	1	1125	0.00	ambig_blue_25
8	20	8	0.00	0	1543	5.00	ambig_blue_50
8	21	7	34.00	1	924	0.00	ambig_blue_25
8	22	7	0.00	0	1156	9.50	ambig_blue_25
8	23	1	65.00	0	1309	0.00	risk_blue_13
8	24	6	0.00	0	996	9.50	risk_red_38
8	25	7	0.00	0	1612	5.00	ambig_blue_25
8	26	9	0.00	1	927	65.00	ambig_blue_75
8	27	1	18.00	1	1081	0.00	risk_blue_13
8	28	2	5.00	0	1865	0.00	risk_blue_25
8	29	5	0.00	0	1058	9.50	risk_red_25
8	30	1	5.00	0	1338	0.00	risk_blue_13
8	31	2	65.00	1	1391	0.00	risk_blue_25
8	32	7	0.00	1	1036	34.00	ambig_blue_25
8	33	9	0.00	1	1159	34.00	ambig_blue_75
8	34	7	9.50	0	1110	0.00	ambig_blue_25
8	35	6	0.00	1	912	34.00	risk_red_38
8	36	5	0.00	0	1306	18.00	risk_red_25
8	37	5	0.00	1	861	65.00	risk_red_25
8	38	8	0.00	1	797	65.00	ambig_blue_50
8	39	8	34.00	1	925	0.00	ambig_blue_50
8	40	9	0.00	0	1518	18.00	ambig_blue_75
8	41	8	0.00	0	1158	9.50	ambig_blue_50
8	42	3	9.50	0	1090	0.00	risk_blue_38
8	43	4	0.00	1	949	65.00	risk_red_13
8	44	8	0.00	1	1676	18.00	ambig_blue_50
8	45	8	9.50	0	1297	0.00	ambig_blue_50
8	46	9	18.00	1	1072	0.00	ambig_blue_75
8	47	5	0.00	1	1678	34.00	risk_red_25
8	48	4	0.00	0	1519	18.00	risk_red_13
8	49	4	0.00	0	1745	34.00	risk_red_13
8	50	7	65.00	1	1225	0.00	ambig_blue_25
8	51	9	5.00	0	1202	0.00	ambig_blue_75
8	52	2	9.50	0	800	0.00	risk_blue_25
8	53	9	0.00	0	980	9.50	ambig_blue_75
8	54	8	5.00	0	1244	0.00	ambig_blue_50
8	55	9	65.00	1	918	0.00	ambig_blue_75
8	56	7	0.00	1	1313	18.00	ambig_blue_25
8	57	8	65.00	1	1514	0.00	ambig_blue_50
8	58	9	0.00	0	1381	5.00	ambig_blue_75
8	59	3	34.00	1	905	0.00	risk_blue_38
8	60	9	9.50	0	767	0.00	ambig_blue_75
