# Supplementary material for: Learning about the Ellsberg Paradox reduces, but does not abolish, ambiguity aversion
Source: PLoS One. 2020 Mar 4;15(3):e0228782. doi: 10.1371/journal.pone.0228782 (PMC7055742; doi:10.1371/journal.pone.0228782)
Supplement: S1 Dataset — (ZIP) [file pone.0228782.s009.zip › S1_dataset/EF/1976.txt]

Block	Trial	BagNo	BlueValue	choice.RESP	choice.RT	RedValue	RiskAmbigLevel
2	1	8	34.00	0	3355	0.00	ambig_blue_50
2	2	7	34.00	1	4372	0.00	ambig_blue_25
2	3	9	5.00	0	3530	0.00	ambig_blue_75
2	4	7	9.50	1	3903	0.00	ambig_blue_25
2	5	5	0.00	0	5299	9.50	risk_red_25
2	6	3	34.00	1	4417	0.00	risk_blue_38
2	7	5	0.00	2	0	65.00	risk_red_25
2	8	9	0.00	1	4007	34.00	ambig_blue_75
2	9	2	65.00	1	4657	0.00	risk_blue_25
2	10	3	65.00	1	3919	0.00	risk_blue_38
2	11	4	0.00	0	3771	5.00	risk_red_13
2	12	9	9.50	1	4780	0.00	ambig_blue_75
2	13	7	0.00	1	4497	34.00	ambig_blue_25
2	14	1	9.50	0	4144	0.00	risk_blue_13
2	15	5	0.00	0	2513	34.00	risk_red_25
2	16	8	0.00	1	4826	9.50	ambig_blue_50
2	17	8	0.00	1	3049	34.00	ambig_blue_50
2	18	8	9.50	1	5398	0.00	ambig_blue_50
2	19	7	0.00	1	5069	65.00	ambig_blue_25
2	20	2	34.00	0	5423	0.00	risk_blue_25
2	21	4	0.00	0	3146	65.00	risk_red_13
2	22	5	0.00	0	4224	5.00	risk_red_25
2	23	9	0.00	1	3797	65.00	ambig_blue_75
2	24	1	65.00	2	0	0.00	risk_blue_13
2	25	9	65.00	1	2434	0.00	ambig_blue_75
2	26	3	5.00	0	3920	0.00	risk_blue_38
2	27	7	18.00	1	4019	0.00	ambig_blue_25
2	28	8	18.00	1	2655	0.00	ambig_blue_50
2	29	6	0.00	1	3158	18.00	risk_red_38
2	30	8	0.00	1	5065	5.00	ambig_blue_50
2	31	8	5.00	1	4200	0.00	ambig_blue_50
2	32	4	0.00	0	2705	18.00	risk_red_13
2	33	5	0.00	0	4087	18.00	risk_red_25
2	34	8	0.00	1	2269	65.00	ambig_blue_50
2	35	2	9.50	0	2390	0.00	risk_blue_25
2	36	9	0.00	0	2636	18.00	ambig_blue_75
2	37	6	0.00	0	3311	5.00	risk_red_38
2	38	6	0.00	1	4484	34.00	risk_red_38
2	39	9	18.00	1	5099	0.00	ambig_blue_75
2	40	2	5.00	0	2903	0.00	risk_blue_25
2	41	9	34.00	1	2460	0.00	ambig_blue_75
2	42	8	0.00	1	3644	18.00	ambig_blue_50
2	43	1	34.00	0	2649	0.00	risk_blue_13
2	44	1	5.00	0	2617	0.00	risk_blue_13
2	45	4	0.00	0	2215	9.50	risk_red_13
2	46	8	65.00	1	3500	0.00	ambig_blue_50
2	47	6	0.00	1	2939	65.00	risk_red_38
2	48	1	18.00	0	3449	0.00	risk_blue_13
2	49	7	0.00	2	0	5.00	ambig_blue_25
2	50	7	5.00	0	4668	0.00	ambig_blue_25
2	51	3	18.00	1	2533	0.00	risk_blue_38
2	52	2	18.00	1	3586	0.00	risk_blue_25
2	53	9	0.00	0	2490	9.50	ambig_blue_75
2	54	7	65.00	1	1779	0.00	ambig_blue_25
2	55	6	0.00	1	3741	9.50	risk_red_38
2	56	7	0.00	1	2054	9.50	ambig_blue_25
2	57	3	9.50	1	3143	0.00	risk_blue_38
2	58	4	0.00	0	2569	34.00	risk_red_13
2	59	7	0.00	1	1622	18.00	ambig_blue_25
2	60	9	0.00	0	2557	5.00	ambig_blue_75
3	1	2	5.00	0	2059	0.00	risk_blue_25
3	2	9	34.00	1	1263	0.00	ambig_blue_75
3	3	5	0.00	1	2764	18.00	risk_red_25
3	4	7	0.00	1	1201	65.00	ambig_blue_25
3	5	1	9.50	0	2017	0.00	risk_blue_13
3	6	6	0.00	0	2695	5.00	risk_red_38
3	7	9	0.00	1	3515	9.50	ambig_blue_75
3	8	3	18.00	1	2704	0.00	risk_blue_38
3	9	5	0.00	1	3919	34.00	risk_red_25
3	10	9	5.00	0	2608	0.00	ambig_blue_75
3	11	9	9.50	0	3376	0.00	ambig_blue_75
3	12	5	0.00	0	2357	5.00	risk_red_25
3	13	8	0.00	1	1726	34.00	ambig_blue_50
3	14	7	0.00	1	2671	18.00	ambig_blue_25
3	15	8	34.00	1	3075	0.00	ambig_blue_50
3	16	7	0.00	0	2822	5.00	ambig_blue_25
3	17	8	65.00	1	2992	0.00	ambig_blue_50
3	18	9	18.00	1	3036	0.00	ambig_blue_75
3	19	8	5.00	0	2401	0.00	ambig_blue_50
3	20	8	0.00	1	2861	18.00	ambig_blue_50
3	21	2	34.00	1	2436	0.00	risk_blue_25
3	22	8	18.00	1	1707	0.00	ambig_blue_50
3	23	8	9.50	0	2088	0.00	ambig_blue_50
3	24	6	0.00	1	2725	34.00	risk_red_38
3	25	2	65.00	1	2046	0.00	risk_blue_25
3	26	1	18.00	0	1849	0.00	risk_blue_13
3	27	7	9.50	0	2409	0.00	ambig_blue_25
3	28	5	0.00	1	2849	65.00	risk_red_25
3	29	9	0.00	1	1417	65.00	ambig_blue_75
3	30	4	0.00	1	2214	34.00	risk_red_13
3	31	9	65.00	1	2087	0.00	ambig_blue_75
3	32	7	0.00	1	3251	9.50	ambig_blue_25
3	33	8	0.00	1	1943	65.00	ambig_blue_50
3	34	7	65.00	1	2151	0.00	ambig_blue_25
3	35	2	18.00	1	4130	0.00	risk_blue_25
3	36	9	0.00	1	2322	34.00	ambig_blue_75
3	37	4	0.00	0	2194	18.00	risk_red_13
3	38	4	0.00	1	1241	65.00	risk_red_13
3	39	2	9.50	0	2218	0.00	risk_blue_25
3	40	1	65.00	1	1770	0.00	risk_blue_13
3	41	7	0.00	1	1290	34.00	ambig_blue_25
3	42	4	0.00	0	2619	5.00	risk_red_13
3	43	9	0.00	1	2871	18.00	ambig_blue_75
3	44	7	18.00	1	1973	0.00	ambig_blue_25
3	45	3	34.00	1	1743	0.00	risk_blue_38
3	46	1	34.00	1	2364	0.00	risk_blue_13
3	47	4	0.00	0	2039	9.50	risk_red_13
3	48	8	0.00	1	2195	5.00	ambig_blue_50
3	49	8	0.00	1	4066	9.50	ambig_blue_50
3	50	1	5.00	0	2571	0.00	risk_blue_13
3	51	3	9.50	1	2729	0.00	risk_blue_38
3	52	6	0.00	1	2286	18.00	risk_red_38
3	53	3	65.00	1	1747	0.00	risk_blue_38
3	54	3	5.00	0	2577	0.00	risk_blue_38
3	55	6	0.00	1	2646	65.00	risk_red_38
3	56	7	34.00	1	2406	0.00	ambig_blue_25
3	57	6	0.00	1	4033	9.50	risk_red_38
3	58	7	5.00	0	2336	0.00	ambig_blue_25
3	59	5	0.00	0	3337	9.50	risk_red_25
3	60	9	0.00	0	2955	5.00	ambig_blue_75
4	1	9	0.00	1	2024	34.00	ambig_blue_75
4	2	3	9.50	1	3183	0.00	risk_blue_38
4	3	8	0.00	1	1173	34.00	ambig_blue_50
4	4	3	34.00	1	1598	0.00	risk_blue_38
4	5	7	18.00	1	2072	0.00	ambig_blue_25
4	6	7	0.00	0	1480	5.00	ambig_blue_25
4	7	8	0.00	1	2284	9.50	ambig_blue_50
4	8	5	0.00	0	2821	5.00	risk_red_25
4	9	7	5.00	0	2644	0.00	ambig_blue_25
4	10	7	0.00	1	2817	65.00	ambig_blue_25
4	11	8	0.00	1	2108	65.00	ambig_blue_50
4	12	9	9.50	0	4302	0.00	ambig_blue_75
4	13	4	0.00	0	3870	9.50	risk_red_13
4	14	9	18.00	1	3779	0.00	ambig_blue_75
4	15	7	34.00	1	2112	0.00	ambig_blue_25
4	16	1	34.00	1	3063	0.00	risk_blue_13
4	17	7	0.00	0	3379	9.50	ambig_blue_25
4	18	1	9.50	0	4798	0.00	risk_blue_13
4	19	1	65.00	1	1294	0.00	risk_blue_13
4	20	2	34.00	1	1565	0.00	risk_blue_25
4	21	4	0.00	0	2556	18.00	risk_red_13
4	22	6	0.00	1	3072	9.50	risk_red_38
4	23	2	65.00	1	1695	0.00	risk_blue_25
4	24	2	18.00	1	1977	0.00	risk_blue_25
4	25	5	0.00	1	1799	34.00	risk_red_25
4	26	9	0.00	0	2096	9.50	ambig_blue_75
4	27	8	9.50	1	4072	0.00	ambig_blue_50
4	28	3	18.00	1	4107	0.00	risk_blue_38
4	29	1	5.00	0	3027	0.00	risk_blue_13
4	30	6	0.00	1	1690	65.00	risk_red_38
4	31	2	9.50	0	1702	0.00	risk_blue_25
4	32	6	0.00	0	2381	5.00	risk_red_38
4	33	5	0.00	1	1896	18.00	risk_red_25
4	34	8	5.00	0	3953	0.00	ambig_blue_50
4	35	5	0.00	1	1280	65.00	risk_red_25
4	36	8	18.00	1	1916	0.00	ambig_blue_50
4	37	6	0.00	1	1889	34.00	risk_red_38
4	38	9	0.00	1	1854	65.00	ambig_blue_75
4	39	7	0.00	1	1870	34.00	ambig_blue_25
4	40	4	0.00	0	3802	65.00	risk_red_13
4	41	5	0.00	0	2055	9.50	risk_red_25
4	42	9	34.00	1	1631	0.00	ambig_blue_75
4	43	7	9.50	0	2011	0.00	ambig_blue_25
4	44	6	0.00	1	1820	18.00	risk_red_38
4	45	8	0.00	1	1945	18.00	ambig_blue_50
4	46	7	65.00	1	1463	0.00	ambig_blue_25
4	47	4	0.00	1	3903	34.00	risk_red_13
4	48	8	65.00	1	1598	0.00	ambig_blue_50
4	49	4	0.00	0	1750	5.00	risk_red_13
4	50	8	34.00	1	2052	0.00	ambig_blue_50
4	51	3	5.00	0	2549	0.00	risk_blue_38
4	52	1	18.00	0	3873	0.00	risk_blue_13
4	53	9	0.00	0	1851	5.00	ambig_blue_75
4	54	8	0.00	0	3413	5.00	ambig_blue_50
4	55	9	65.00	1	1971	0.00	ambig_blue_75
4	56	2	5.00	0	2951	0.00	risk_blue_25
4	57	9	0.00	1	3177	18.00	ambig_blue_75
4	58	7	0.00	1	2161	18.00	ambig_blue_25
4	59	3	65.00	1	1475	0.00	risk_blue_38
4	60	9	5.00	0	1595	0.00	ambig_blue_75
6	1	9	65.00	1	1762	0.00	ambig_blue_75
6	2	5	0.00	1	1567	34.00	risk_red_25
6	3	3	5.00	0	1991	0.00	risk_blue_38
6	4	6	0.00	1	2007	34.00	risk_red_38
6	5	8	0.00	1	1938	34.00	ambig_blue_50
6	6	2	9.50	0	2037	0.00	risk_blue_25
6	7	2	18.00	1	2753	0.00	risk_blue_25
6	8	4	0.00	1	1652	65.00	risk_red_13
6	9	7	0.00	1	3029	9.50	ambig_blue_25
6	10	3	34.00	1	1705	0.00	risk_blue_38
6	11	3	9.50	1	2379	0.00	risk_blue_38
6	12	7	65.00	1	2142	0.00	ambig_blue_25
6	13	9	0.00	1	1437	18.00	ambig_blue_75
6	14	1	9.50	0	2417	0.00	risk_blue_13
6	15	7	0.00	1	1695	34.00	ambig_blue_25
6	16	7	18.00	1	1338	0.00	ambig_blue_25
6	17	7	34.00	1	2617	0.00	ambig_blue_25
6	18	8	18.00	1	2841	0.00	ambig_blue_50
6	19	6	0.00	0	2227	5.00	risk_red_38
6	20	5	0.00	1	2280	18.00	risk_red_25
6	21	8	0.00	0	1764	5.00	ambig_blue_50
6	22	4	0.00	0	2622	18.00	risk_red_13
6	23	9	34.00	1	1513	0.00	ambig_blue_75
6	24	9	18.00	1	2279	0.00	ambig_blue_75
6	25	1	34.00	1	3142	0.00	risk_blue_13
6	26	8	0.00	1	3647	9.50	ambig_blue_50
6	27	9	5.00	0	2472	0.00	ambig_blue_75
6	28	1	18.00	1	3731	0.00	risk_blue_13
6	29	7	0.00	1	1885	65.00	ambig_blue_25
6	30	8	9.50	1	2790	0.00	ambig_blue_50
6	31	9	0.00	1	1979	9.50	ambig_blue_75
6	32	1	5.00	0	2107	0.00	risk_blue_13
6	33	9	9.50	1	1888	0.00	ambig_blue_75
6	34	1	65.00	1	2429	0.00	risk_blue_13
6	35	7	0.00	1	1471	18.00	ambig_blue_25
6	36	2	65.00	1	2450	0.00	risk_blue_25
6	37	4	0.00	0	1928	9.50	risk_red_13
6	38	3	18.00	1	2117	0.00	risk_blue_38
6	39	5	0.00	0	2441	9.50	risk_red_25
6	40	8	34.00	1	1800	0.00	ambig_blue_50
6	41	2	5.00	0	2464	0.00	risk_blue_25
6	42	9	0.00	1	1572	34.00	ambig_blue_75
6	43	8	0.00	1	1824	18.00	ambig_blue_50
6	44	8	0.00	1	1469	65.00	ambig_blue_50
6	45	9	0.00	0	2949	5.00	ambig_blue_75
6	46	7	9.50	1	3005	0.00	ambig_blue_25
6	47	9	0.00	1	1753	65.00	ambig_blue_75
6	48	8	5.00	0	1862	0.00	ambig_blue_50
6	49	2	34.00	1	1215	0.00	risk_blue_25
6	50	6	0.00	1	1550	18.00	risk_red_38
6	51	7	0.00	0	2349	5.00	ambig_blue_25
6	52	6	0.00	1	1488	65.00	risk_red_38
6	53	7	5.00	0	2571	0.00	ambig_blue_25
6	54	3	65.00	1	1741	0.00	risk_blue_38
6	55	5	0.00	0	2644	5.00	risk_red_25
6	56	8	65.00	1	1248	0.00	ambig_blue_50
6	57	4	0.00	0	2809	5.00	risk_red_13
6	58	6	0.00	1	2102	9.50	risk_red_38
6	59	4	0.00	1	2805	34.00	risk_red_13
6	60	5	0.00	1	1352	65.00	risk_red_25
7	1	9	65.00	1	1473	0.00	ambig_blue_75
7	2	1	65.00	1	974	0.00	risk_blue_13
7	3	5	0.00	1	1220	34.00	risk_red_25
7	4	4	0.00	1	1223	34.00	risk_red_13
7	5	8	0.00	0	1937	5.00	ambig_blue_50
7	6	8	0.00	1	1334	34.00	ambig_blue_50
7	7	7	34.00	1	1749	0.00	ambig_blue_25
7	8	5	0.00	1	1469	65.00	risk_red_25
7	9	6	0.00	0	2321	5.00	risk_red_38
7	10	1	34.00	1	1555	0.00	risk_blue_13
7	11	8	65.00	1	1531	0.00	ambig_blue_50
7	12	8	0.00	1	2606	18.00	ambig_blue_50
7	13	1	18.00	1	3166	0.00	risk_blue_13
7	14	6	0.00	1	1454	34.00	risk_red_38
7	15	8	5.00	0	1663	0.00	ambig_blue_50
7	16	3	34.00	1	1663	0.00	risk_blue_38
7	17	2	34.00	1	2189	0.00	risk_blue_25
7	18	9	18.00	1	1703	0.00	ambig_blue_75
7	19	8	34.00	1	2175	0.00	ambig_blue_50
7	20	4	0.00	0	2661	5.00	risk_red_13
7	21	4	0.00	0	2264	9.50	risk_red_13
7	22	7	65.00	1	1332	0.00	ambig_blue_25
7	23	4	0.00	1	1658	18.00	risk_red_13
7	24	9	0.00	1	2032	18.00	ambig_blue_75
7	25	9	0.00	1	1098	9.50	ambig_blue_75
7	26	8	18.00	1	1169	0.00	ambig_blue_50
7	27	2	18.00	1	1496	0.00	risk_blue_25
7	28	7	18.00	1	1322	0.00	ambig_blue_25
7	29	2	9.50	0	2017	0.00	risk_blue_25
7	30	4	0.00	1	1331	65.00	risk_red_13
7	31	8	0.00	1	1611	9.50	ambig_blue_50
7	32	2	5.00	0	1767	0.00	risk_blue_25
7	33	6	0.00	1	928	65.00	risk_red_38
7	34	6	0.00	1	2756	9.50	risk_red_38
7	35	6	0.00	1	1600	18.00	risk_red_38
7	36	9	9.50	1	3912	0.00	ambig_blue_75
7	37	9	0.00	1	1656	34.00	ambig_blue_75
7	38	3	18.00	1	3595	0.00	risk_blue_38
7	39	7	0.00	1	3228	34.00	ambig_blue_25
7	40	7	0.00	0	2576	5.00	ambig_blue_25
7	41	7	0.00	1	1330	65.00	ambig_blue_25
7	42	9	5.00	0	1791	0.00	ambig_blue_75
7	43	9	34.00	1	1823	0.00	ambig_blue_75
7	44	7	5.00	0	3669	0.00	ambig_blue_25
7	45	5	0.00	0	2348	5.00	risk_red_25
7	46	5	0.00	1	2046	18.00	risk_red_25
7	47	1	5.00	0	1967	0.00	risk_blue_13
7	48	9	0.00	0	1543	5.00	ambig_blue_75
7	49	8	0.00	1	1246	65.00	ambig_blue_50
7	50	8	9.50	0	3997	0.00	ambig_blue_50
7	51	7	0.00	1	2213	9.50	ambig_blue_25
7	52	2	65.00	1	1034	0.00	risk_blue_25
7	53	3	9.50	1	1423	0.00	risk_blue_38
7	54	3	5.00	0	2395	0.00	risk_blue_38
7	55	5	0.00	0	2180	9.50	risk_red_25
7	56	1	9.50	0	1926	0.00	risk_blue_13
7	57	7	0.00	1	1316	18.00	ambig_blue_25
7	58	9	0.00	1	1030	65.00	ambig_blue_75
7	59	3	65.00	1	1331	0.00	risk_blue_38
7	60	7	9.50	1	2715	0.00	ambig_blue_25
8	1	1	65.00	1	1135	0.00	risk_blue_13
8	2	9	18.00	1	1165	0.00	ambig_blue_75
8	3	9	0.00	1	1352	65.00	ambig_blue_75
8	4	5	0.00	1	1846	18.00	risk_red_25
8	5	8	0.00	1	1333	65.00	ambig_blue_50
8	6	7	0.00	0	1450	5.00	ambig_blue_25
8	7	7	0.00	1	976	65.00	ambig_blue_25
8	8	4	0.00	0	1848	18.00	risk_red_13
8	9	8	0.00	1	687	34.00	ambig_blue_50
8	10	4	0.00	1	1230	65.00	risk_red_13
8	11	7	18.00	1	1209	0.00	ambig_blue_25
8	12	3	5.00	0	1898	0.00	risk_blue_38
8	13	9	0.00	1	1819	18.00	ambig_blue_75
8	14	2	18.00	1	3249	0.00	risk_blue_25
8	15	7	9.50	1	1559	0.00	ambig_blue_25
8	16	6	0.00	1	966	65.00	risk_red_38
8	17	1	9.50	0	1584	0.00	risk_blue_13
8	18	4	0.00	0	1412	9.50	risk_red_13
8	19	7	34.00	1	1270	0.00	ambig_blue_25
8	20	5	0.00	0	1614	5.00	risk_red_25
8	21	5	0.00	1	1339	65.00	risk_red_25
8	22	1	18.00	1	2525	0.00	risk_blue_13
8	23	1	34.00	1	1762	0.00	risk_blue_13
8	24	9	0.00	1	1694	9.50	ambig_blue_75
8	25	7	0.00	1	1155	18.00	ambig_blue_25
8	26	8	0.00	1	1157	18.00	ambig_blue_50
8	27	8	0.00	1	1473	9.50	ambig_blue_50
8	28	9	34.00	1	2052	0.00	ambig_blue_75
8	29	2	65.00	1	1332	0.00	risk_blue_25
8	30	3	9.50	1	1899	0.00	risk_blue_38
8	31	7	65.00	1	1529	0.00	ambig_blue_25
8	32	3	18.00	1	4329	0.00	risk_blue_38
8	33	8	9.50	1	1888	0.00	ambig_blue_50
8	34	8	0.00	0	1583	5.00	ambig_blue_50
8	35	8	18.00	1	1720	0.00	ambig_blue_50
8	36	2	9.50	1	1949	0.00	risk_blue_25
8	37	7	0.00	1	1147	34.00	ambig_blue_25
8	38	8	5.00	1	2023	0.00	ambig_blue_50
8	39	7	5.00	0	1616	0.00	ambig_blue_25
8	40	7	0.00	1	1742	9.50	ambig_blue_25
8	41	6	0.00	1	1330	34.00	risk_red_38
8	42	6	0.00	0	1810	5.00	risk_red_38
8	43	9	65.00	1	2716	0.00	ambig_blue_75
8	44	5	0.00	1	1317	34.00	risk_red_25
8	45	1	5.00	0	1816	0.00	risk_blue_13
8	46	4	0.00	0	2790	5.00	risk_red_13
8	47	2	34.00	1	1275	0.00	risk_blue_25
8	48	9	0.00	0	2022	5.00	ambig_blue_75
8	49	8	34.00	1	1438	0.00	ambig_blue_50
8	50	3	65.00	1	1266	0.00	risk_blue_38
8	51	6	0.00	1	1682	9.50	risk_red_38
8	52	4	0.00	1	2556	34.00	risk_red_13
8	53	9	9.50	0	2523	0.00	ambig_blue_75
8	54	3	34.00	1	1818	0.00	risk_blue_38
8	55	8	65.00	1	1118	0.00	ambig_blue_50
8	56	5	0.00	1	1418	9.50	risk_red_25
8	57	9	0.00	1	3194	34.00	ambig_blue_75
8	58	6	0.00	1	1487	18.00	risk_red_38
8	59	9	5.00	0	1880	0.00	ambig_blue_75
8	60	2	5.00	0	2936	0.00	risk_blue_25
