# Supplementary material for: Learning about the Ellsberg Paradox reduces, but does not abolish, ambiguity aversion
Source: PLoS One. 2020 Mar 4;15(3):e0228782. doi: 10.1371/journal.pone.0228782 (PMC7055742; doi:10.1371/journal.pone.0228782)
Supplement: S1 Dataset — (ZIP) [file pone.0228782.s009.zip › S1_dataset/EF/1977.txt]

Block	Trial	BagNo	BlueValue	choice.RESP	choice.RT	RedValue	RiskAmbigLevel
2	1	3	5.00	2	0	0.00	risk_blue_38
2	2	7	0.00	0	3841	5.00	ambig_blue_25
2	3	7	5.00	0	3117	0.00	ambig_blue_25
2	4	8	0.00	1	2251	18.00	ambig_blue_50
2	5	7	9.50	1	2745	0.00	ambig_blue_25
2	6	4	0.00	1	4236	65.00	risk_red_13
2	7	7	34.00	1	3212	0.00	ambig_blue_25
2	8	1	9.50	0	2811	0.00	risk_blue_13
2	9	8	0.00	0	3159	9.50	ambig_blue_50
2	10	4	0.00	0	2430	9.50	risk_red_13
2	11	7	18.00	1	2889	0.00	ambig_blue_25
2	12	5	0.00	1	2374	34.00	risk_red_25
2	13	7	0.00	1	2608	34.00	ambig_blue_25
2	14	3	18.00	1	1859	0.00	risk_blue_38
2	15	2	18.00	0	2637	0.00	risk_blue_25
2	16	6	0.00	1	1704	65.00	risk_red_38
2	17	5	0.00	0	1773	5.00	risk_red_25
2	18	9	0.00	0	2334	18.00	ambig_blue_75
2	19	4	0.00	0	2282	34.00	risk_red_13
2	20	2	34.00	0	2147	0.00	risk_blue_25
2	21	9	0.00	1	2699	34.00	ambig_blue_75
2	22	4	0.00	0	2053	18.00	risk_red_13
2	23	7	0.00	0	2061	65.00	ambig_blue_25
2	24	2	5.00	0	2424	0.00	risk_blue_25
2	25	8	9.50	0	2081	0.00	ambig_blue_50
2	26	1	65.00	0	2034	0.00	risk_blue_13
2	27	8	18.00	1	2751	0.00	ambig_blue_50
2	28	2	9.50	0	1873	0.00	risk_blue_25
2	29	9	18.00	0	2442	0.00	ambig_blue_75
2	30	9	0.00	0	2421	5.00	ambig_blue_75
2	31	3	65.00	1	2384	0.00	risk_blue_38
2	32	2	65.00	0	2596	0.00	risk_blue_25
2	33	8	0.00	0	1750	5.00	ambig_blue_50
2	34	8	34.00	1	2923	0.00	ambig_blue_50
2	35	1	18.00	0	2100	0.00	risk_blue_13
2	36	8	0.00	1	2022	65.00	ambig_blue_50
2	37	9	5.00	0	2075	0.00	ambig_blue_75
2	38	9	0.00	1	2175	65.00	ambig_blue_75
2	39	6	0.00	1	2306	18.00	risk_red_38
2	40	5	0.00	1	2245	65.00	risk_red_25
2	41	1	5.00	0	2169	0.00	risk_blue_13
2	42	7	0.00	1	1664	9.50	ambig_blue_25
2	43	9	0.00	1	2099	9.50	ambig_blue_75
2	44	8	0.00	1	1734	34.00	ambig_blue_50
2	45	6	0.00	1	1872	34.00	risk_red_38
2	46	9	65.00	1	1501	0.00	ambig_blue_75
2	47	7	0.00	0	2187	18.00	ambig_blue_25
2	48	6	0.00	0	2292	5.00	risk_red_38
2	49	3	34.00	1	2625	0.00	risk_blue_38
2	50	4	0.00	0	1784	5.00	risk_red_13
2	51	9	34.00	1	1634	0.00	ambig_blue_75
2	52	5	0.00	0	1706	9.50	risk_red_25
2	53	3	9.50	0	2436	0.00	risk_blue_38
2	54	9	9.50	0	1830	0.00	ambig_blue_75
2	55	1	34.00	0	2478	0.00	risk_blue_13
2	56	8	65.00	1	1807	0.00	ambig_blue_50
2	57	5	0.00	0	2351	18.00	risk_red_25
2	58	6	0.00	0	1671	9.50	risk_red_38
2	59	7	65.00	1	2601	0.00	ambig_blue_25
2	60	8	5.00	0	1742	0.00	ambig_blue_50
3	1	9	0.00	0	1980	18.00	ambig_blue_75
3	2	2	65.00	0	2403	0.00	risk_blue_25
3	3	4	0.00	0	1717	18.00	risk_red_13
3	4	7	18.00	1	1511	0.00	ambig_blue_25
3	5	8	18.00	1	2156	0.00	ambig_blue_50
3	6	2	5.00	0	1459	0.00	risk_blue_25
3	7	5	0.00	0	2327	18.00	risk_red_25
3	8	9	0.00	0	1871	5.00	ambig_blue_75
3	9	7	0.00	0	2423	5.00	ambig_blue_25
3	10	9	0.00	0	2648	9.50	ambig_blue_75
3	11	5	0.00	0	1854	5.00	risk_red_25
3	12	9	0.00	1	1830	65.00	ambig_blue_75
3	13	1	34.00	0	2586	0.00	risk_blue_13
3	14	9	9.50	0	1721	0.00	ambig_blue_75
3	15	6	0.00	1	1469	65.00	risk_red_38
3	16	8	0.00	1	2938	9.50	ambig_blue_50
3	17	2	18.00	0	1850	0.00	risk_blue_25
3	18	6	0.00	0	2313	5.00	risk_red_38
3	19	2	9.50	0	1865	0.00	risk_blue_25
3	20	8	65.00	1	2085	0.00	ambig_blue_50
3	21	9	0.00	0	2379	34.00	ambig_blue_75
3	22	3	18.00	0	2334	0.00	risk_blue_38
3	23	5	0.00	0	2018	9.50	risk_red_25
3	24	3	5.00	0	3114	0.00	risk_blue_38
3	25	9	18.00	0	2177	0.00	ambig_blue_75
3	26	7	65.00	1	1642	0.00	ambig_blue_25
3	27	4	0.00	0	2335	65.00	risk_red_13
3	28	8	34.00	1	2322	0.00	ambig_blue_50
3	29	9	65.00	1	1885	0.00	ambig_blue_75
3	30	7	5.00	0	1781	0.00	ambig_blue_25
3	31	8	9.50	0	2481	0.00	ambig_blue_50
3	32	4	0.00	0	1532	9.50	risk_red_13
3	33	1	18.00	0	1463	0.00	risk_blue_13
3	34	7	34.00	1	1521	0.00	ambig_blue_25
3	35	3	34.00	1	2363	0.00	risk_blue_38
3	36	7	0.00	1	2030	65.00	ambig_blue_25
3	37	9	5.00	0	2028	0.00	ambig_blue_75
3	38	7	0.00	1	1829	18.00	ambig_blue_25
3	39	8	5.00	0	1682	0.00	ambig_blue_50
3	40	9	34.00	1	1950	0.00	ambig_blue_75
3	41	2	34.00	0	1602	0.00	risk_blue_25
3	42	6	0.00	0	2292	18.00	risk_red_38
3	43	4	0.00	0	1841	5.00	risk_red_13
3	44	1	65.00	0	1551	0.00	risk_blue_13
3	45	1	9.50	0	1579	0.00	risk_blue_13
3	46	5	0.00	0	1885	65.00	risk_red_25
3	47	8	0.00	1	1912	34.00	ambig_blue_50
3	48	6	0.00	0	1792	9.50	risk_red_38
3	49	7	0.00	1	2070	9.50	ambig_blue_25
3	50	8	0.00	1	1932	65.00	ambig_blue_50
3	51	3	9.50	0	2464	0.00	risk_blue_38
3	52	8	0.00	0	2067	18.00	ambig_blue_50
3	53	7	9.50	1	2464	0.00	ambig_blue_25
3	54	5	0.00	0	1571	34.00	risk_red_25
3	55	7	0.00	1	1390	34.00	ambig_blue_25
3	56	1	5.00	0	1408	0.00	risk_blue_13
3	57	6	0.00	1	1491	34.00	risk_red_38
3	58	8	0.00	1	3737	5.00	ambig_blue_50
3	59	3	65.00	1	2063	0.00	risk_blue_38
3	60	4	0.00	0	1815	34.00	risk_red_13
4	1	7	5.00	1	2521	0.00	ambig_blue_25
4	2	3	5.00	0	2358	0.00	risk_blue_38
4	3	6	0.00	1	1583	65.00	risk_red_38
4	4	1	65.00	0	1994	0.00	risk_blue_13
4	5	7	0.00	1	2048	65.00	ambig_blue_25
4	6	5	0.00	1	2342	5.00	risk_red_25
4	7	7	0.00	1	1952	34.00	ambig_blue_25
4	8	8	0.00	1	2251	9.50	ambig_blue_50
4	9	7	65.00	1	1616	0.00	ambig_blue_25
4	10	9	34.00	1	2221	0.00	ambig_blue_75
4	11	7	34.00	1	1516	0.00	ambig_blue_25
4	12	6	0.00	1	2290	18.00	risk_red_38
4	13	8	0.00	1	2115	18.00	ambig_blue_50
4	14	5	0.00	1	2521	65.00	risk_red_25
4	15	5	0.00	0	1819	18.00	risk_red_25
4	16	4	0.00	0	1374	34.00	risk_red_13
4	17	7	0.00	1	1995	18.00	ambig_blue_25
4	18	8	65.00	1	2184	0.00	ambig_blue_50
4	19	2	65.00	0	2197	0.00	risk_blue_25
4	20	9	18.00	0	2144	0.00	ambig_blue_75
4	21	9	0.00	0	1891	5.00	ambig_blue_75
4	22	3	18.00	1	2168	0.00	risk_blue_38
4	23	6	0.00	1	2084	9.50	risk_red_38
4	24	8	18.00	1	1987	0.00	ambig_blue_50
4	25	9	5.00	0	2487	0.00	ambig_blue_75
4	26	1	34.00	0	1646	0.00	risk_blue_13
4	27	8	9.50	1	2752	0.00	ambig_blue_50
4	28	9	9.50	0	1113	0.00	ambig_blue_75
4	29	8	0.00	1	2702	34.00	ambig_blue_50
4	30	1	9.50	0	1436	0.00	risk_blue_13
4	31	3	9.50	1	1752	0.00	risk_blue_38
4	32	7	0.00	0	2051	5.00	ambig_blue_25
4	33	9	0.00	0	2063	18.00	ambig_blue_75
4	34	3	65.00	0	1647	0.00	risk_blue_38
4	35	7	9.50	1	2138	0.00	ambig_blue_25
4	36	5	0.00	0	2197	9.50	risk_red_25
4	37	8	5.00	0	2508	0.00	ambig_blue_50
4	38	8	0.00	0	2097	5.00	ambig_blue_50
4	39	2	9.50	0	2422	0.00	risk_blue_25
4	40	4	0.00	0	2061	9.50	risk_red_13
4	41	9	0.00	1	2925	9.50	ambig_blue_75
4	42	8	0.00	1	1813	65.00	ambig_blue_50
4	43	4	0.00	0	2315	18.00	risk_red_13
4	44	4	0.00	1	1954	65.00	risk_red_13
4	45	7	0.00	1	2032	9.50	ambig_blue_25
4	46	8	34.00	1	2283	0.00	ambig_blue_50
4	47	9	0.00	1	1662	65.00	ambig_blue_75
4	48	6	0.00	0	2369	5.00	risk_red_38
4	49	2	34.00	0	2077	0.00	risk_blue_25
4	50	2	5.00	0	1943	0.00	risk_blue_25
4	51	9	65.00	1	1656	0.00	ambig_blue_75
4	52	1	5.00	0	2075	0.00	risk_blue_13
4	53	6	0.00	1	1767	34.00	risk_red_38
4	54	9	0.00	0	2215	34.00	ambig_blue_75
4	55	2	18.00	0	1749	0.00	risk_blue_25
4	56	7	18.00	1	2166	0.00	ambig_blue_25
4	57	3	34.00	1	2802	0.00	risk_blue_38
4	58	4	0.00	0	2306	5.00	risk_red_13
4	59	5	0.00	1	1659	34.00	risk_red_25
4	60	1	18.00	0	2037	0.00	risk_blue_13
6	1	7	0.00	1	2594	65.00	ambig_blue_25
6	2	1	34.00	0	1824	0.00	risk_blue_13
6	3	7	65.00	1	1431	0.00	ambig_blue_25
6	4	8	5.00	0	1486	0.00	ambig_blue_50
6	5	9	0.00	1	1596	18.00	ambig_blue_75
6	6	7	34.00	1	1395	0.00	ambig_blue_25
6	7	7	0.00	0	1678	5.00	ambig_blue_25
6	8	9	5.00	0	1528	0.00	ambig_blue_75
6	9	2	5.00	0	1618	0.00	risk_blue_25
6	10	3	65.00	0	1622	0.00	risk_blue_38
6	11	9	0.00	0	1858	5.00	ambig_blue_75
6	12	5	0.00	0	1441	9.50	risk_red_25
6	13	4	0.00	0	1289	65.00	risk_red_13
6	14	2	34.00	0	1889	0.00	risk_blue_25
6	15	2	18.00	1	1502	0.00	risk_blue_25
6	16	3	9.50	0	1427	0.00	risk_blue_38
6	17	4	0.00	0	1170	34.00	risk_red_13
6	18	9	0.00	1	1261	34.00	ambig_blue_75
6	19	7	0.00	1	1642	9.50	ambig_blue_25
6	20	9	34.00	1	1570	0.00	ambig_blue_75
6	21	8	9.50	1	1608	0.00	ambig_blue_50
6	22	7	5.00	1	2498	0.00	ambig_blue_25
6	23	8	0.00	1	1626	34.00	ambig_blue_50
6	24	5	0.00	0	1727	65.00	risk_red_25
6	25	9	65.00	1	1514	0.00	ambig_blue_75
6	26	7	18.00	1	2154	0.00	ambig_blue_25
6	27	9	18.00	1	1326	0.00	ambig_blue_75
6	28	8	0.00	1	1596	5.00	ambig_blue_50
6	29	5	0.00	1	2176	18.00	risk_red_25
6	30	7	0.00	1	1037	34.00	ambig_blue_25
6	31	5	0.00	0	1412	5.00	risk_red_25
6	32	8	0.00	1	1061	9.50	ambig_blue_50
6	33	9	9.50	1	1436	0.00	ambig_blue_75
6	34	6	0.00	1	1363	65.00	risk_red_38
6	35	8	0.00	1	1518	18.00	ambig_blue_50
6	36	8	65.00	1	1486	0.00	ambig_blue_50
6	37	1	5.00	0	1313	0.00	risk_blue_13
6	38	7	9.50	1	1195	0.00	ambig_blue_25
6	39	2	9.50	0	1315	0.00	risk_blue_25
6	40	1	9.50	0	1129	0.00	risk_blue_13
6	41	9	0.00	1	1573	9.50	ambig_blue_75
6	42	4	0.00	0	1010	5.00	risk_red_13
6	43	9	0.00	1	1036	65.00	ambig_blue_75
6	44	7	0.00	1	1151	18.00	ambig_blue_25
6	45	8	18.00	1	1244	0.00	ambig_blue_50
6	46	2	65.00	0	1493	0.00	risk_blue_25
6	47	3	34.00	1	1462	0.00	risk_blue_38
6	48	1	65.00	0	1655	0.00	risk_blue_13
6	49	6	0.00	1	1092	9.50	risk_red_38
6	50	4	0.00	0	1015	9.50	risk_red_13
6	51	8	0.00	1	1001	65.00	ambig_blue_50
6	52	6	0.00	1	1478	34.00	risk_red_38
6	53	6	0.00	1	1106	18.00	risk_red_38
6	54	6	0.00	0	1621	5.00	risk_red_38
6	55	8	34.00	1	1296	0.00	ambig_blue_50
6	56	3	18.00	1	1447	0.00	risk_blue_38
6	57	3	5.00	0	1565	0.00	risk_blue_38
6	58	4	0.00	0	1448	18.00	risk_red_13
6	59	5	0.00	1	2021	34.00	risk_red_25
6	60	1	18.00	0	1831	0.00	risk_blue_13
7	1	7	0.00	1	1336	65.00	ambig_blue_25
7	2	5	0.00	0	1097	18.00	risk_red_25
7	3	7	5.00	0	1894	0.00	ambig_blue_25
7	4	1	9.50	0	1253	0.00	risk_blue_13
7	5	5	0.00	1	1305	65.00	risk_red_25
7	6	3	5.00	0	1665	0.00	risk_blue_38
7	7	2	9.50	0	1387	0.00	risk_blue_25
7	8	7	0.00	0	1968	5.00	ambig_blue_25
7	9	6	0.00	1	1731	9.50	risk_red_38
7	10	8	0.00	1	1143	18.00	ambig_blue_50
7	11	7	0.00	1	1430	9.50	ambig_blue_25
7	12	6	0.00	0	1510	5.00	risk_red_38
7	13	7	18.00	1	1406	0.00	ambig_blue_25
7	14	8	9.50	1	1576	0.00	ambig_blue_50
7	15	8	0.00	1	1466	9.50	ambig_blue_50
7	16	3	9.50	1	2127	0.00	risk_blue_38
7	17	8	18.00	1	1179	0.00	ambig_blue_50
7	18	3	34.00	1	1104	0.00	risk_blue_38
7	19	7	0.00	1	1445	34.00	ambig_blue_25
7	20	8	5.00	0	1511	0.00	ambig_blue_50
7	21	2	18.00	0	1614	0.00	risk_blue_25
7	22	5	0.00	0	1797	5.00	risk_red_25
7	23	8	0.00	1	1024	34.00	ambig_blue_50
7	24	6	0.00	1	1040	34.00	risk_red_38
7	25	4	0.00	0	1317	65.00	risk_red_13
7	26	1	65.00	0	1639	0.00	risk_blue_13
7	27	7	34.00	1	1117	0.00	ambig_blue_25
7	28	1	34.00	0	1761	0.00	risk_blue_13
7	29	9	5.00	0	1750	0.00	ambig_blue_75
7	30	3	18.00	1	1647	0.00	risk_blue_38
7	31	7	65.00	1	1336	0.00	ambig_blue_25
7	32	8	34.00	1	1398	0.00	ambig_blue_50
7	33	1	5.00	0	1459	0.00	risk_blue_13
7	34	9	0.00	1	1304	18.00	ambig_blue_75
7	35	7	0.00	1	1323	18.00	ambig_blue_25
7	36	4	0.00	0	1096	34.00	risk_red_13
7	37	2	5.00	0	1504	0.00	risk_blue_25
7	38	5	0.00	0	1686	9.50	risk_red_25
7	39	8	65.00	1	1844	0.00	ambig_blue_50
7	40	9	34.00	1	1366	0.00	ambig_blue_75
7	41	4	0.00	0	1128	18.00	risk_red_13
7	42	9	0.00	0	1706	5.00	ambig_blue_75
7	43	9	0.00	1	1469	65.00	ambig_blue_75
7	44	9	18.00	0	1525	0.00	ambig_blue_75
7	45	7	9.50	1	1955	0.00	ambig_blue_25
7	46	5	0.00	1	1876	34.00	risk_red_25
7	47	8	0.00	0	1499	5.00	ambig_blue_50
7	48	6	0.00	1	923	65.00	risk_red_38
7	49	4	0.00	0	1951	5.00	risk_red_13
7	50	9	0.00	1	1564	9.50	ambig_blue_75
7	51	8	0.00	1	1084	65.00	ambig_blue_50
7	52	3	65.00	1	1725	0.00	risk_blue_38
7	53	1	18.00	0	2141	0.00	risk_blue_13
7	54	9	65.00	1	1406	0.00	ambig_blue_75
7	55	4	0.00	0	1748	9.50	risk_red_13
7	56	9	0.00	1	998	34.00	ambig_blue_75
7	57	2	34.00	0	1730	0.00	risk_blue_25
7	58	2	65.00	0	2239	0.00	risk_blue_25
7	59	6	0.00	1	1220	18.00	risk_red_38
7	60	9	9.50	1	1829	0.00	ambig_blue_75
8	1	8	34.00	1	1776	0.00	ambig_blue_50
8	2	8	18.00	1	1569	0.00	ambig_blue_50
8	3	4	0.00	0	1184	65.00	risk_red_13
8	4	7	65.00	1	1216	0.00	ambig_blue_25
8	5	4	0.00	0	1155	18.00	risk_red_13
8	6	8	0.00	1	1160	65.00	ambig_blue_50
8	7	4	0.00	0	1070	9.50	risk_red_13
8	8	8	9.50	1	1074	0.00	ambig_blue_50
8	9	5	0.00	1	1242	65.00	risk_red_25
8	10	9	0.00	1	1067	65.00	ambig_blue_75
8	11	9	0.00	0	1711	5.00	ambig_blue_75
8	12	3	9.50	1	1260	0.00	risk_blue_38
8	13	7	9.50	1	1449	0.00	ambig_blue_25
8	14	7	18.00	1	1465	0.00	ambig_blue_25
8	15	4	0.00	0	1220	34.00	risk_red_13
8	16	9	0.00	1	1021	18.00	ambig_blue_75
8	17	6	0.00	1	967	9.50	risk_red_38
8	18	1	9.50	0	1473	0.00	risk_blue_13
8	19	9	0.00	1	1160	9.50	ambig_blue_75
8	20	9	65.00	1	1628	0.00	ambig_blue_75
8	21	7	0.00	1	1450	5.00	ambig_blue_25
8	22	6	0.00	1	1723	65.00	risk_red_38
8	23	8	5.00	0	1460	0.00	ambig_blue_50
8	24	5	0.00	0	1451	34.00	risk_red_25
8	25	7	0.00	1	1107	65.00	ambig_blue_25
8	26	3	65.00	1	1825	0.00	risk_blue_38
8	27	8	0.00	1	1526	18.00	ambig_blue_50
8	28	8	0.00	0	1543	5.00	ambig_blue_50
8	29	5	0.00	0	1499	18.00	risk_red_25
8	30	7	34.00	1	1400	0.00	ambig_blue_25
8	31	9	9.50	1	1591	0.00	ambig_blue_75
8	32	7	0.00	1	1021	34.00	ambig_blue_25
8	33	5	0.00	0	1702	9.50	risk_red_25
8	34	8	65.00	1	1209	0.00	ambig_blue_50
8	35	1	18.00	0	1357	0.00	risk_blue_13
8	36	2	34.00	1	1891	0.00	risk_blue_25
8	37	2	9.50	1	1512	0.00	risk_blue_25
8	38	8	0.00	1	1200	9.50	ambig_blue_50
8	39	3	18.00	1	1343	0.00	risk_blue_38
8	40	9	5.00	0	1755	0.00	ambig_blue_75
8	41	6	0.00	1	1478	34.00	risk_red_38
8	42	2	18.00	0	1831	0.00	risk_blue_25
8	43	2	65.00	1	1331	0.00	risk_blue_25
8	44	1	5.00	0	1463	0.00	risk_blue_13
8	45	1	34.00	0	1175	0.00	risk_blue_13
8	46	2	5.00	0	1316	0.00	risk_blue_25
8	47	1	65.00	0	2039	0.00	risk_blue_13
8	48	7	5.00	0	1285	0.00	ambig_blue_25
8	49	7	0.00	1	2270	9.50	ambig_blue_25
8	50	3	5.00	0	1408	0.00	risk_blue_38
8	51	5	0.00	0	1636	5.00	risk_red_25
8	52	6	0.00	0	1554	5.00	risk_red_38
8	53	4	0.00	0	1519	5.00	risk_red_13
8	54	8	0.00	1	1481	34.00	ambig_blue_50
8	55	9	18.00	1	1595	0.00	ambig_blue_75
8	56	6	0.00	1	1369	18.00	risk_red_38
8	57	9	0.00	1	1101	34.00	ambig_blue_75
8	58	9	34.00	1	1320	0.00	ambig_blue_75
8	59	3	34.00	0	1466	0.00	risk_blue_38
8	60	7	0.00	1	1835	18.00	ambig_blue_25
