# Supplementary material for: Learning about the Ellsberg Paradox reduces, but does not abolish, ambiguity aversion
Source: PLoS One. 2020 Mar 4;15(3):e0228782. doi: 10.1371/journal.pone.0228782 (PMC7055742; doi:10.1371/journal.pone.0228782)
Supplement: S1 Dataset — (ZIP) [file pone.0228782.s009.zip › S1_dataset/EF/1978.txt]

Block	Trial	BagNo	BlueValue	choice.RESP	choice.RT	RedValue	RiskAmbigLevel
2	1	7	0.00	0	4381	65.00	ambig_blue_25
2	2	7	0.00	0	5394	5.00	ambig_blue_25
2	3	4	0.00	0	4010	9.50	risk_red_13
2	4	9	65.00	0	4805	0.00	ambig_blue_75
2	5	9	34.00	0	4158	0.00	ambig_blue_75
2	6	8	65.00	1	5318	0.00	ambig_blue_50
2	7	4	0.00	0	4090	18.00	risk_red_13
2	8	1	5.00	0	5608	0.00	risk_blue_13
2	9	3	5.00	0	2616	0.00	risk_blue_38
2	10	2	18.00	0	2850	0.00	risk_blue_25
2	11	5	0.00	0	2400	65.00	risk_red_25
2	12	8	18.00	1	5596	0.00	ambig_blue_50
2	13	7	0.00	1	4108	18.00	ambig_blue_25
2	14	9	0.00	1	5289	65.00	ambig_blue_75
2	15	4	0.00	0	2501	34.00	risk_red_13
2	16	8	0.00	1	4916	9.50	ambig_blue_50
2	17	4	0.00	0	3772	65.00	risk_red_13
2	18	8	0.00	0	3212	65.00	ambig_blue_50
2	19	7	0.00	1	5064	34.00	ambig_blue_25
2	20	3	18.00	0	3825	0.00	risk_blue_38
2	21	7	5.00	0	4066	0.00	ambig_blue_25
2	22	2	65.00	0	4389	0.00	risk_blue_25
2	23	8	0.00	0	4180	34.00	ambig_blue_50
2	24	9	18.00	0	5690	0.00	ambig_blue_75
2	25	5	0.00	0	2671	5.00	risk_red_25
2	26	7	18.00	0	3908	0.00	ambig_blue_25
2	27	4	0.00	1	4602	5.00	risk_red_13
2	28	9	5.00	0	3075	0.00	ambig_blue_75
2	29	8	0.00	0	3439	5.00	ambig_blue_50
2	30	1	9.50	0	1830	0.00	risk_blue_13
2	31	6	0.00	0	5023	65.00	risk_red_38
2	32	5	0.00	0	3389	18.00	risk_red_25
2	33	9	0.00	0	3823	34.00	ambig_blue_75
2	34	8	5.00	0	2686	0.00	ambig_blue_50
2	35	7	34.00	1	3128	0.00	ambig_blue_25
2	36	6	0.00	0	2142	9.50	risk_red_38
2	37	9	0.00	0	2249	5.00	ambig_blue_75
2	38	8	34.00	1	4089	0.00	ambig_blue_50
2	39	2	9.50	0	2723	0.00	risk_blue_25
2	40	1	18.00	0	2099	0.00	risk_blue_13
2	41	3	65.00	0	2203	0.00	risk_blue_38
2	42	2	5.00	0	2386	0.00	risk_blue_25
2	43	6	0.00	0	3110	18.00	risk_red_38
2	44	6	0.00	0	3185	34.00	risk_red_38
2	45	2	34.00	0	2169	0.00	risk_blue_25
2	46	1	65.00	0	1631	0.00	risk_blue_13
2	47	7	65.00	0	4138	0.00	ambig_blue_25
2	48	7	9.50	0	2280	0.00	ambig_blue_25
2	49	3	34.00	1	2724	0.00	risk_blue_38
2	50	3	9.50	0	2683	0.00	risk_blue_38
2	51	9	9.50	0	1598	0.00	ambig_blue_75
2	52	1	34.00	0	1699	0.00	risk_blue_13
2	53	6	0.00	0	4570	5.00	risk_red_38
2	54	9	0.00	0	3823	18.00	ambig_blue_75
2	55	5	0.00	0	4619	34.00	risk_red_25
2	56	8	9.50	0	2188	0.00	ambig_blue_50
2	57	7	0.00	1	2603	9.50	ambig_blue_25
2	58	8	0.00	0	1670	18.00	ambig_blue_50
2	59	9	0.00	0	2951	9.50	ambig_blue_75
2	60	5	0.00	0	1423	9.50	risk_red_25
3	1	3	9.50	0	2621	0.00	risk_blue_38
3	2	2	65.00	1	2802	0.00	risk_blue_25
3	3	7	65.00	0	3001	0.00	ambig_blue_25
3	4	9	0.00	0	2813	9.50	ambig_blue_75
3	5	1	65.00	0	1932	0.00	risk_blue_13
3	6	7	34.00	0	2556	0.00	ambig_blue_25
3	7	7	9.50	0	2038	0.00	ambig_blue_25
3	8	9	65.00	0	1789	0.00	ambig_blue_75
3	9	1	5.00	0	1569	0.00	risk_blue_13
3	10	3	5.00	0	2406	0.00	risk_blue_38
3	11	8	0.00	0	2131	5.00	ambig_blue_50
3	12	9	9.50	0	2052	0.00	ambig_blue_75
3	13	3	65.00	1	1877	0.00	risk_blue_38
3	14	6	0.00	0	1864	18.00	risk_red_38
3	15	9	0.00	0	1767	18.00	ambig_blue_75
3	16	1	9.50	0	1919	0.00	risk_blue_13
3	17	5	0.00	0	2454	9.50	risk_red_25
3	18	2	34.00	0	2608	0.00	risk_blue_25
3	19	5	0.00	0	2428	18.00	risk_red_25
3	20	1	18.00	0	2875	0.00	risk_blue_13
3	21	5	0.00	0	2143	5.00	risk_red_25
3	22	8	0.00	0	1446	9.50	ambig_blue_50
3	23	7	0.00	0	1316	9.50	ambig_blue_25
3	24	7	0.00	1	1939	65.00	ambig_blue_25
3	25	8	34.00	0	2421	0.00	ambig_blue_50
3	26	7	18.00	0	1617	0.00	ambig_blue_25
3	27	8	0.00	0	3211	18.00	ambig_blue_50
3	28	8	0.00	0	2236	34.00	ambig_blue_50
3	29	6	0.00	0	4002	34.00	risk_red_38
3	30	7	0.00	1	3338	5.00	ambig_blue_25
3	31	4	0.00	0	1351	9.50	risk_red_13
3	32	9	0.00	0	2143	34.00	ambig_blue_75
3	33	8	0.00	0	2137	65.00	ambig_blue_50
3	34	8	5.00	0	2111	0.00	ambig_blue_50
3	35	6	0.00	0	2168	9.50	risk_red_38
3	36	3	18.00	0	3845	0.00	risk_blue_38
3	37	8	65.00	0	2893	0.00	ambig_blue_50
3	38	5	0.00	0	2279	34.00	risk_red_25
3	39	7	0.00	1	2028	34.00	ambig_blue_25
3	40	1	34.00	0	1867	0.00	risk_blue_13
3	41	9	5.00	0	2184	0.00	ambig_blue_75
3	42	8	9.50	0	2086	0.00	ambig_blue_50
3	43	4	0.00	0	1852	5.00	risk_red_13
3	44	3	34.00	1	2257	0.00	risk_blue_38
3	45	4	0.00	0	1928	18.00	risk_red_13
3	46	7	0.00	0	1493	18.00	ambig_blue_25
3	47	9	34.00	0	1821	0.00	ambig_blue_75
3	48	6	0.00	0	1642	5.00	risk_red_38
3	49	2	5.00	0	1839	0.00	risk_blue_25
3	50	9	18.00	0	1945	0.00	ambig_blue_75
3	51	8	18.00	0	1849	0.00	ambig_blue_50
3	52	9	0.00	0	1933	65.00	ambig_blue_75
3	53	2	9.50	0	1965	0.00	risk_blue_25
3	54	7	5.00	0	1656	0.00	ambig_blue_25
3	55	6	0.00	1	2026	65.00	risk_red_38
3	56	2	18.00	0	2650	0.00	risk_blue_25
3	57	5	0.00	1	1838	65.00	risk_red_25
3	58	9	0.00	0	1550	5.00	ambig_blue_75
3	59	4	0.00	0	2079	34.00	risk_red_13
3	60	4	0.00	0	2002	65.00	risk_red_13
4	1	9	18.00	0	2337	0.00	ambig_blue_75
4	2	2	9.50	0	1501	0.00	risk_blue_25
4	3	5	0.00	1	1653	5.00	risk_red_25
4	4	7	0.00	1	2026	65.00	ambig_blue_25
4	5	4	0.00	0	1451	9.50	risk_red_13
4	6	8	0.00	1	1599	65.00	ambig_blue_50
4	7	6	0.00	1	2402	34.00	risk_red_38
4	8	7	9.50	0	1481	0.00	ambig_blue_25
4	9	1	5.00	0	1947	0.00	risk_blue_13
4	10	4	0.00	0	1240	5.00	risk_red_13
4	11	3	18.00	0	1657	0.00	risk_blue_38
4	12	4	0.00	0	1760	18.00	risk_red_13
4	13	7	34.00	1	3217	0.00	ambig_blue_25
4	14	6	0.00	1	1657	65.00	risk_red_38
4	15	9	0.00	0	2836	65.00	ambig_blue_75
4	16	9	0.00	0	2656	9.50	ambig_blue_75
4	17	8	65.00	0	2470	0.00	ambig_blue_50
4	18	6	0.00	0	2366	9.50	risk_red_38
4	19	8	0.00	0	1805	18.00	ambig_blue_50
4	20	5	0.00	0	2121	34.00	risk_red_25
4	21	7	65.00	1	2089	0.00	ambig_blue_25
4	22	3	9.50	0	2708	0.00	risk_blue_38
4	23	8	0.00	0	1742	9.50	ambig_blue_50
4	24	3	65.00	1	2670	0.00	risk_blue_38
4	25	1	18.00	0	2745	0.00	risk_blue_13
4	26	7	0.00	0	1961	18.00	ambig_blue_25
4	27	9	0.00	0	2109	18.00	ambig_blue_75
4	28	7	0.00	0	1659	5.00	ambig_blue_25
4	29	4	0.00	0	1478	65.00	risk_red_13
4	30	4	0.00	0	1891	34.00	risk_red_13
4	31	9	0.00	0	1821	5.00	ambig_blue_75
4	32	8	0.00	0	1668	5.00	ambig_blue_50
4	33	9	65.00	0	1941	0.00	ambig_blue_75
4	34	9	0.00	0	2435	34.00	ambig_blue_75
4	35	3	5.00	0	2542	0.00	risk_blue_38
4	36	1	34.00	0	3644	0.00	risk_blue_13
4	37	2	5.00	0	4201	0.00	risk_blue_25
4	38	9	5.00	0	1987	0.00	ambig_blue_75
4	39	6	0.00	0	2888	5.00	risk_red_38
4	40	8	5.00	0	1634	0.00	ambig_blue_50
4	41	1	9.50	0	1565	0.00	risk_blue_13
4	42	2	34.00	1	3504	0.00	risk_blue_25
4	43	2	65.00	0	1588	0.00	risk_blue_25
4	44	7	5.00	0	2381	0.00	ambig_blue_25
4	45	3	34.00	0	1961	0.00	risk_blue_38
4	46	1	65.00	0	2119	0.00	risk_blue_13
4	47	2	18.00	0	1993	0.00	risk_blue_25
4	48	8	34.00	1	2100	0.00	ambig_blue_50
4	49	9	9.50	0	1753	0.00	ambig_blue_75
4	50	8	9.50	0	1490	0.00	ambig_blue_50
4	51	7	18.00	0	1590	0.00	ambig_blue_25
4	52	8	0.00	0	2479	34.00	ambig_blue_50
4	53	7	0.00	0	1738	34.00	ambig_blue_25
4	54	6	0.00	0	1255	18.00	risk_red_38
4	55	7	0.00	0	1931	9.50	ambig_blue_25
4	56	8	18.00	0	4078	0.00	ambig_blue_50
4	57	5	0.00	1	1621	65.00	risk_red_25
4	58	5	0.00	0	3063	18.00	risk_red_25
4	59	9	34.00	0	1895	0.00	ambig_blue_75
4	60	5	0.00	0	1702	9.50	risk_red_25
6	1	9	0.00	0	3591	5.00	ambig_blue_75
6	2	5	0.00	0	3781	34.00	risk_red_25
6	3	8	9.50	0	1118	0.00	ambig_blue_50
6	4	7	65.00	1	1663	0.00	ambig_blue_25
6	5	7	9.50	0	1815	0.00	ambig_blue_25
6	6	8	0.00	1	2277	34.00	ambig_blue_50
6	7	6	0.00	0	1848	9.50	risk_red_38
6	8	1	9.50	0	1077	0.00	risk_blue_13
6	9	4	0.00	0	1666	5.00	risk_red_13
6	10	1	5.00	0	1621	0.00	risk_blue_13
6	11	9	5.00	0	1544	0.00	ambig_blue_75
6	12	4	0.00	0	2786	65.00	risk_red_13
6	13	7	0.00	0	2244	9.50	ambig_blue_25
6	14	9	9.50	0	1463	0.00	ambig_blue_75
6	15	5	0.00	0	1731	9.50	risk_red_25
6	16	9	65.00	1	1971	0.00	ambig_blue_75
6	17	8	0.00	0	2214	9.50	ambig_blue_50
6	18	7	0.00	1	2785	34.00	ambig_blue_25
6	19	5	0.00	0	1653	18.00	risk_red_25
6	20	9	0.00	1	2032	65.00	ambig_blue_75
6	21	3	5.00	0	1624	0.00	risk_blue_38
6	22	2	9.50	0	2504	0.00	risk_blue_25
6	23	6	0.00	0	1594	34.00	risk_red_38
6	24	9	0.00	0	1074	9.50	ambig_blue_75
6	25	8	0.00	1	1549	65.00	ambig_blue_50
6	26	7	5.00	0	2304	0.00	ambig_blue_25
6	27	7	0.00	1	2137	65.00	ambig_blue_25
6	28	4	0.00	0	1658	18.00	risk_red_13
6	29	9	0.00	1	2858	34.00	ambig_blue_75
6	30	7	0.00	0	1512	18.00	ambig_blue_25
6	31	7	18.00	0	1590	0.00	ambig_blue_25
6	32	1	65.00	0	1968	0.00	risk_blue_13
6	33	5	0.00	0	1852	5.00	risk_red_25
6	34	2	5.00	0	1743	0.00	risk_blue_25
6	35	8	0.00	0	1779	18.00	ambig_blue_50
6	36	5	0.00	0	1358	65.00	risk_red_25
6	37	7	34.00	1	2346	0.00	ambig_blue_25
6	38	7	0.00	0	1634	5.00	ambig_blue_25
6	39	6	0.00	0	1775	18.00	risk_red_38
6	40	2	18.00	0	1932	0.00	risk_blue_25
6	41	8	5.00	0	2221	0.00	ambig_blue_50
6	42	9	34.00	0	1862	0.00	ambig_blue_75
6	43	4	0.00	0	2094	9.50	risk_red_13
6	44	8	34.00	1	3070	0.00	ambig_blue_50
6	45	6	0.00	0	1784	5.00	risk_red_38
6	46	9	0.00	0	2063	18.00	ambig_blue_75
6	47	8	0.00	0	1613	5.00	ambig_blue_50
6	48	2	65.00	0	2189	0.00	risk_blue_25
6	49	1	18.00	0	2253	0.00	risk_blue_13
6	50	8	65.00	1	1734	0.00	ambig_blue_50
6	51	1	34.00	0	1786	0.00	risk_blue_13
6	52	3	18.00	0	2979	0.00	risk_blue_38
6	53	3	34.00	1	2518	0.00	risk_blue_38
6	54	4	0.00	0	2910	34.00	risk_red_13
6	55	6	0.00	1	1740	65.00	risk_red_38
6	56	3	9.50	0	1837	0.00	risk_blue_38
6	57	2	34.00	1	3195	0.00	risk_blue_25
6	58	3	65.00	1	1479	0.00	risk_blue_38
6	59	9	18.00	0	1565	0.00	ambig_blue_75
6	60	8	18.00	0	1404	0.00	ambig_blue_50
7	1	6	0.00	1	2177	65.00	risk_red_38
7	2	9	0.00	0	2104	65.00	ambig_blue_75
7	3	5	0.00	1	2451	65.00	risk_red_25
7	4	6	0.00	0	1969	18.00	risk_red_38
7	5	2	34.00	1	1647	0.00	risk_blue_25
7	6	2	9.50	0	1258	0.00	risk_blue_25
7	7	7	0.00	0	1986	5.00	ambig_blue_25
7	8	4	0.00	0	1118	18.00	risk_red_13
7	9	6	0.00	1	2259	34.00	risk_red_38
7	10	7	0.00	1	1642	65.00	ambig_blue_25
7	11	8	18.00	0	1564	0.00	ambig_blue_50
7	12	9	9.50	0	1353	0.00	ambig_blue_75
7	13	9	0.00	0	1206	9.50	ambig_blue_75
7	14	2	5.00	0	1627	0.00	risk_blue_25
7	15	4	0.00	0	1235	9.50	risk_red_13
7	16	8	5.00	0	1580	0.00	ambig_blue_50
7	17	4	0.00	0	1272	65.00	risk_red_13
7	18	2	65.00	0	1855	0.00	risk_blue_25
7	19	3	34.00	1	1770	0.00	risk_blue_38
7	20	5	0.00	0	1308	18.00	risk_red_25
7	21	9	0.00	0	1598	5.00	ambig_blue_75
7	22	3	5.00	0	1473	0.00	risk_blue_38
7	23	7	9.50	0	1428	0.00	ambig_blue_25
7	24	3	18.00	0	1717	0.00	risk_blue_38
7	25	5	0.00	0	1524	5.00	risk_red_25
7	26	7	0.00	0	1293	9.50	ambig_blue_25
7	27	5	0.00	0	2269	34.00	risk_red_25
7	28	8	0.00	0	1606	5.00	ambig_blue_50
7	29	2	18.00	0	1308	0.00	risk_blue_25
7	30	7	0.00	0	2133	18.00	ambig_blue_25
7	31	1	9.50	0	1382	0.00	risk_blue_13
7	32	8	65.00	1	1658	0.00	ambig_blue_50
7	33	3	9.50	0	1262	0.00	risk_blue_38
7	34	9	5.00	0	1999	0.00	ambig_blue_75
7	35	7	18.00	0	2363	0.00	ambig_blue_25
7	36	1	5.00	0	1286	0.00	risk_blue_13
7	37	8	0.00	1	2475	34.00	ambig_blue_50
7	38	6	0.00	0	1679	5.00	risk_red_38
7	39	7	34.00	1	1433	0.00	ambig_blue_25
7	40	7	5.00	0	1212	0.00	ambig_blue_25
7	41	1	65.00	0	1214	0.00	risk_blue_13
7	42	1	18.00	0	1216	0.00	risk_blue_13
7	43	9	0.00	1	1719	34.00	ambig_blue_75
7	44	8	9.50	0	2033	0.00	ambig_blue_50
7	45	4	0.00	0	2029	34.00	risk_red_13
7	46	8	0.00	0	1872	9.50	ambig_blue_50
7	47	4	0.00	0	1827	5.00	risk_red_13
7	48	3	65.00	0	2719	0.00	risk_blue_38
7	49	8	34.00	0	4311	0.00	ambig_blue_50
7	50	9	34.00	0	2013	0.00	ambig_blue_75
7	51	7	0.00	1	2399	34.00	ambig_blue_25
7	52	7	65.00	1	1473	0.00	ambig_blue_25
7	53	1	34.00	0	1297	0.00	risk_blue_13
7	54	8	0.00	0	2380	18.00	ambig_blue_50
7	55	5	0.00	0	1988	9.50	risk_red_25
7	56	8	0.00	1	2024	65.00	ambig_blue_50
7	57	9	0.00	0	1904	18.00	ambig_blue_75
7	58	6	0.00	0	901	9.50	risk_red_38
7	59	9	65.00	0	1722	0.00	ambig_blue_75
7	60	9	18.00	0	1319	0.00	ambig_blue_75
8	1	9	18.00	0	2111	0.00	ambig_blue_75
8	2	6	0.00	0	1052	9.50	risk_red_38
8	3	9	0.00	0	1497	65.00	ambig_blue_75
8	4	2	5.00	0	1829	0.00	risk_blue_25
8	5	2	65.00	1	2699	0.00	risk_blue_25
8	6	3	5.00	0	2414	0.00	risk_blue_38
8	7	9	65.00	0	1872	0.00	ambig_blue_75
8	8	8	0.00	0	2109	9.50	ambig_blue_50
8	9	5	0.00	0	1341	18.00	risk_red_25
8	10	7	0.00	0	2023	18.00	ambig_blue_25
8	11	6	0.00	0	3923	34.00	risk_red_38
8	12	5	0.00	0	1342	9.50	risk_red_25
8	13	7	0.00	0	1419	9.50	ambig_blue_25
8	14	6	0.00	1	3858	65.00	risk_red_38
8	15	7	9.50	0	1314	0.00	ambig_blue_25
8	16	8	18.00	0	1865	0.00	ambig_blue_50
8	17	7	65.00	1	1841	0.00	ambig_blue_25
8	18	1	18.00	0	1465	0.00	risk_blue_13
8	19	8	65.00	0	1864	0.00	ambig_blue_50
8	20	1	65.00	0	1817	0.00	risk_blue_13
8	21	7	0.00	1	2102	34.00	ambig_blue_25
8	22	9	0.00	0	1527	34.00	ambig_blue_75
8	23	3	34.00	1	2836	0.00	risk_blue_38
8	24	4	0.00	0	1504	5.00	risk_red_13
8	25	7	0.00	1	1285	65.00	ambig_blue_25
8	26	8	0.00	0	1844	5.00	ambig_blue_50
8	27	8	0.00	0	1370	18.00	ambig_blue_50
8	28	6	0.00	0	1872	18.00	risk_red_38
8	29	9	0.00	0	1560	5.00	ambig_blue_75
8	30	8	0.00	0	2144	34.00	ambig_blue_50
8	31	4	0.00	0	1099	65.00	risk_red_13
8	32	5	0.00	0	1215	5.00	risk_red_25
8	33	7	34.00	1	2061	0.00	ambig_blue_25
8	34	2	9.50	0	1034	0.00	risk_blue_25
8	35	8	34.00	0	1615	0.00	ambig_blue_50
8	36	2	18.00	0	1789	0.00	risk_blue_25
8	37	2	34.00	0	1985	0.00	risk_blue_25
8	38	1	9.50	0	1467	0.00	risk_blue_13
8	39	6	0.00	0	1796	5.00	risk_red_38
8	40	5	0.00	0	1797	34.00	risk_red_25
8	41	3	18.00	1	2738	0.00	risk_blue_38
8	42	9	9.50	0	1567	0.00	ambig_blue_75
8	43	4	0.00	0	1215	9.50	risk_red_13
8	44	3	65.00	1	1346	0.00	risk_blue_38
8	45	5	0.00	0	1993	65.00	risk_red_25
8	46	9	5.00	0	1787	0.00	ambig_blue_75
8	47	8	0.00	1	2873	65.00	ambig_blue_50
8	48	9	0.00	0	820	9.50	ambig_blue_75
8	49	9	0.00	0	1498	18.00	ambig_blue_75
8	50	8	5.00	0	1414	0.00	ambig_blue_50
8	51	7	5.00	0	1166	0.00	ambig_blue_25
8	52	3	9.50	0	1025	0.00	risk_blue_38
8	53	1	5.00	0	1277	0.00	risk_blue_13
8	54	4	0.00	0	1221	34.00	risk_red_13
8	55	1	34.00	0	1945	0.00	risk_blue_13
8	56	7	18.00	0	1372	0.00	ambig_blue_25
8	57	4	0.00	0	1885	18.00	risk_red_13
8	58	9	34.00	0	1615	0.00	ambig_blue_75
8	59	7	0.00	0	1992	5.00	ambig_blue_25
8	60	8	9.50	0	1282	0.00	ambig_blue_50
