# Supplementary material for: Learning about the Ellsberg Paradox reduces, but does not abolish, ambiguity aversion
Source: PLoS One. 2020 Mar 4;15(3):e0228782. doi: 10.1371/journal.pone.0228782 (PMC7055742; doi:10.1371/journal.pone.0228782)
Supplement: S1 Dataset — (ZIP) [file pone.0228782.s009.zip › S1_dataset/EF/1979.txt]

Block	Trial	BagNo	BlueValue[Trial]	choice.RESP	choice.RT	RedValue	RiskAmbigLevel
2	1	4	0	1	1645	5	risk_red_13
2	2	5	0	0	2471	5	risk_red_25
2	3	6	0	0	3402	5	risk_red_38
2	4	4	0	0	3711	18	risk_red_13
2	5	8	0	1	3664	9.5	ambig_blue_50
2	6	8	0	1	2405	18	ambig_blue_50
2	7	9	9.5	1	3613	0	ambig_blue_75
2	8	6	0	1	3140	18	risk_red_38
2	9	9	34	1	2544	0	ambig_blue_75
2	10	9	0	1	2548	34	ambig_blue_75
2	11	9	18	1	2867	0	ambig_blue_75
2	12	7	34	1	2888	0	ambig_blue_25
2	13	5	0	1	3400	65	risk_red_25
2	14	3	5	0	2924	0	risk_blue_38
2	15	1	9.5	0	1995	0	risk_blue_13
2	16	6	0	1	2736	34	risk_red_38
2	17	8	0	1	2180	65	ambig_blue_50
2	18	2	9.5	0	3631	0	risk_blue_25
2	19	3	65	1	2472	0	risk_blue_38
2	20	7	0	0	3498	5	ambig_blue_25
2	21	1	5	0	2553	0	risk_blue_13
2	22	7	0	1	2232	9.5	ambig_blue_25
2	23	1	34	0	2628	0	risk_blue_13
2	24	6	0	1	3570	9.5	risk_red_38
2	25	8	5	0	3150	0	ambig_blue_50
2	26	1	18	0	2444	0	risk_blue_13
2	27	7	65	1	1762	0	ambig_blue_25
2	28	5	0	0	4258	34	risk_red_25
2	29	8	9.5	1	2236	0	ambig_blue_50
2	30	1	65	0	2906	0	risk_blue_13
2	31	9	0	1	3649	9.5	ambig_blue_75
2	32	4	0	0	4196	34	risk_red_13
2	33	2	34	1	2728	0	risk_blue_25
2	34	7	0	1	2608	65	ambig_blue_25
2	35	2	5	0	3485	0	risk_blue_25
2	36	8	0	1	2089	34	ambig_blue_50
2	37	6	0	1	2496	65	risk_red_38
2	38	5	0	1	1995	18	risk_red_25
2	39	8	0	0	3934	5	ambig_blue_50
2	40	9	65	1	1908	0	ambig_blue_75
2	41	8	18	1	2624	0	ambig_blue_50
2	42	5	0	0	2731	9.5	risk_red_25
2	43	9	0	1	2004	65	ambig_blue_75
2	44	3	34	1	2992	0	risk_blue_38
2	45	7	0	1	2925	18	ambig_blue_25
2	46	8	34	1	1861	0	ambig_blue_50
2	47	4	0	0	3146	65	risk_red_13
2	48	4	0	0	2535	9.5	risk_red_13
2	49	7	5	0	1975	0	ambig_blue_25
2	50	9	0	0	2795	5	ambig_blue_75
2	51	8	65	1	3218	0	ambig_blue_50
2	52	2	18	1	3441	0	risk_blue_25
2	53	9	5	0	2808	0	ambig_blue_75
2	54	7	18	1	2749	0	ambig_blue_25
2	55	9	0	1	2894	18	ambig_blue_75
2	56	7	0	1	2333	34	ambig_blue_25
2	57	3	9.5	1	2652	0	risk_blue_38
2	58	3	18	1	2811	0	risk_blue_38
2	59	2	65	1	2398	0	risk_blue_25
2	60	7	9.5	1	1801	0	ambig_blue_25
3	1	6	0	0	2554	5	risk_red_38
3	2	7	9.5	1	1585	0	ambig_blue_25
3	3	1	18	0	1682	0	risk_blue_13
3	4	2	65	1	3732	0	risk_blue_25
3	5	5	0	1	2773	65	risk_red_25
3	6	7	0	1	1879	9.5	ambig_blue_25
3	7	9	0	1	1398	65	ambig_blue_75
3	8	8	0	1	1563	18	ambig_blue_50
3	9	9	9.5	1	1264	0	ambig_blue_75
3	10	6	0	1	2651	9.5	risk_red_38
3	11	7	0	0	1758	5	ambig_blue_25
3	12	8	0	0	2095	5	ambig_blue_50
3	13	3	65	1	1963	0	risk_blue_38
3	14	7	34	1	2079	0	ambig_blue_25
3	15	4	0	0	2942	18	risk_red_13
3	16	8	65	1	2710	0	ambig_blue_50
3	17	4	0	0	2972	9.5	risk_red_13
3	18	3	9.5	1	1742	0	risk_blue_38
3	19	2	5	0	2718	0	risk_blue_25
3	20	2	34	1	3083	0	risk_blue_25
3	21	3	34	1	1627	0	risk_blue_38
3	22	9	0	1	2209	34	ambig_blue_75
3	23	4	0	1	5074	65	risk_red_13
3	24	9	34	1	2252	0	ambig_blue_75
3	25	1	9.5	0	2070	0	risk_blue_13
3	26	2	18	1	3913	0	risk_blue_25
3	27	1	5	0	2358	0	risk_blue_13
3	28	9	0	1	2592	9.5	ambig_blue_75
3	29	5	0	1	2758	18	risk_red_25
3	30	8	9.5	1	2421	0	ambig_blue_50
3	31	5	0	0	2637	5	risk_red_25
3	32	7	0	1	2233	18	ambig_blue_25
3	33	8	0	1	1752	34	ambig_blue_50
3	34	6	0	1	3245	65	risk_red_38
3	35	5	0	1	2332	34	risk_red_25
3	36	3	5	0	4492	0	risk_blue_38
3	37	8	34	1	2467	0	ambig_blue_50
3	38	8	0	1	1725	9.5	ambig_blue_50
3	39	5	0	0	4211	9.5	risk_red_25
3	40	3	18	1	3032	0	risk_blue_38
3	41	4	0	0	2794	5	risk_red_13
3	42	2	9.5	0	3472	0	risk_blue_25
3	43	7	65	1	1587	0	ambig_blue_25
3	44	8	18	1	2830	0	ambig_blue_50
3	45	9	0	1	2379	18	ambig_blue_75
3	46	8	0	1	1571	65	ambig_blue_50
3	47	7	5	0	1757	0	ambig_blue_25
3	48	7	0	1	1740	34	ambig_blue_25
3	49	7	18	1	1571	0	ambig_blue_25
3	50	1	34	0	2667	0	risk_blue_13
3	51	1	65	0	4061	0	risk_blue_13
3	52	4	0	0	2321	34	risk_red_13
3	53	9	18	1	2338	0	ambig_blue_75
3	54	6	0	1	2922	34	risk_red_38
3	55	9	5	0	1782	0	ambig_blue_75
3	56	6	0	1	2639	18	risk_red_38
3	57	9	65	1	2050	0	ambig_blue_75
3	58	8	5	0	2620	0	ambig_blue_50
3	59	7	0	1	1882	65	ambig_blue_25
3	60	9	0	0	3411	5	ambig_blue_75
4	1	8	0	1	1053	65	ambig_blue_50
4	2	3	34	1	1923	0	risk_blue_38
4	3	8	0	0	1537	5	ambig_blue_50
4	4	2	5	0	2167	0	risk_blue_25
4	5	8	18	1	1519	0	ambig_blue_50
4	6	4	0	0	2312	5	risk_red_13
4	7	1	34	0	4029	0	risk_blue_13
4	8	5	0	0	2226	5	risk_red_25
4	9	9	0	1	1555	18	ambig_blue_75
4	10	3	9.5	1	2242	0	risk_blue_38
4	11	6	0	0	3287	5	risk_red_38
4	12	9	34	1	1341	0	ambig_blue_75
4	13	3	5	0	2563	0	risk_blue_38
4	14	9	0	1	2593	34	ambig_blue_75
4	15	8	9.5	1	1687	0	ambig_blue_50
4	16	2	9.5	0	2969	0	risk_blue_25
4	17	7	0	0	3185	5	ambig_blue_25
4	18	7	5	0	1877	0	ambig_blue_25
4	19	9	0	1	1370	65	ambig_blue_75
4	20	7	34	1	1477	0	ambig_blue_25
4	21	8	0	1	2003	9.5	ambig_blue_50
4	22	5	0	1	2414	65	risk_red_25
4	23	9	5	0	2519	0	ambig_blue_75
4	24	9	9.5	1	1708	0	ambig_blue_75
4	25	7	0	1	1702	65	ambig_blue_25
4	26	4	0	0	2991	9.5	risk_red_13
4	27	1	9.5	0	1940	0	risk_blue_13
4	28	8	0	1	1451	34	ambig_blue_50
4	29	2	65	1	2350	0	risk_blue_25
4	30	8	0	1	1422	18	ambig_blue_50
4	31	7	0	1	1889	9.5	ambig_blue_25
4	32	5	0	1	3132	18	risk_red_25
4	33	5	0	1	1512	34	risk_red_25
4	34	7	0	1	1767	34	ambig_blue_25
4	35	1	18	0	1961	0	risk_blue_13
4	36	9	0	0	1624	5	ambig_blue_75
4	37	9	0	1	1725	9.5	ambig_blue_75
4	38	6	0	1	2635	9.5	risk_red_38
4	39	1	5	0	1798	0	risk_blue_13
4	40	8	5	0	2071	0	ambig_blue_50
4	41	1	65	1	3140	0	risk_blue_13
4	42	7	9.5	1	4183	0	ambig_blue_25
4	43	8	65	1	1442	0	ambig_blue_50
4	44	7	65	1	1921	0	ambig_blue_25
4	45	3	18	1	2665	0	risk_blue_38
4	46	2	34	1	1950	0	risk_blue_25
4	47	7	0	1	2068	18	ambig_blue_25
4	48	9	65	1	1590	0	ambig_blue_75
4	49	8	34	1	2482	0	ambig_blue_50
4	50	6	0	1	1486	18	risk_red_38
4	51	6	0	1	1721	34	risk_red_38
4	52	9	18	1	1233	0	ambig_blue_75
4	53	7	18	1	1483	0	ambig_blue_25
4	54	5	0	1	3270	9.5	risk_red_25
4	55	4	0	0	3478	18	risk_red_13
4	56	4	0	0	3149	34	risk_red_13
4	57	4	0	1	2593	65	risk_red_13
4	58	2	18	1	2407	0	risk_blue_25
4	59	6	0	1	2560	65	risk_red_38
4	60	3	65	1	1872	0	risk_blue_38
6	1	7	0	1	1247	9.5	ambig_blue_25
6	2	3	9.5	1	1736	0	risk_blue_38
6	3	4	0	0	1968	18	risk_red_13
6	4	1	5	0	2067	0	risk_blue_13
6	5	8	0	1	936	9.5	ambig_blue_50
6	6	9	9.5	1	940	0	ambig_blue_75
6	7	4	0	0	2003	34	risk_red_13
6	8	5	0	0	2384	9.5	risk_red_25
6	9	5	0	1	940	65	risk_red_25
6	10	1	18	0	1695	0	risk_blue_13
6	11	9	5	0	1617	0	ambig_blue_75
6	12	3	34	1	2965	0	risk_blue_38
6	13	9	0	1	957	9.5	ambig_blue_75
6	14	3	65	1	1422	0	risk_blue_38
6	15	9	65	1	956	0	ambig_blue_75
6	16	6	0	1	2897	34	risk_red_38
6	17	5	0	0	1681	5	risk_red_25
6	18	4	0	0	1356	9.5	risk_red_13
6	19	9	18	1	1494	0	ambig_blue_75
6	20	7	65	1	1348	0	ambig_blue_25
6	21	9	0	1	2528	65	ambig_blue_75
6	22	7	0	1	909	18	ambig_blue_25
6	23	7	5	1	1055	0	ambig_blue_25
6	24	7	9.5	1	944	0	ambig_blue_25
6	25	3	5	0	2346	0	risk_blue_38
6	26	8	0	1	981	65	ambig_blue_50
6	27	1	65	1	1890	0	risk_blue_13
6	28	3	18	1	1578	0	risk_blue_38
6	29	8	5	0	1245	0	ambig_blue_50
6	30	1	9.5	0	1788	0	risk_blue_13
6	31	9	34	1	1166	0	ambig_blue_75
6	32	1	34	0	2842	0	risk_blue_13
6	33	8	65	1	1813	0	ambig_blue_50
6	34	2	5	0	1707	0	risk_blue_25
6	35	7	18	1	1091	0	ambig_blue_25
6	36	5	0	1	2028	18	risk_red_25
6	37	2	65	1	1446	0	risk_blue_25
6	38	7	0	1	1785	34	ambig_blue_25
6	39	8	0	0	2336	5	ambig_blue_50
6	40	7	34	1	1064	0	ambig_blue_25
6	41	8	0	1	1017	34	ambig_blue_50
6	42	8	0	1	1243	18	ambig_blue_50
6	43	8	34	1	1177	0	ambig_blue_50
6	44	8	18	1	895	0	ambig_blue_50
6	45	8	9.5	1	1082	0	ambig_blue_50
6	46	4	0	1	1490	65	risk_red_13
6	47	2	34	1	1721	0	risk_blue_25
6	48	6	0	1	1241	65	risk_red_38
6	49	5	0	1	1247	34	risk_red_25
6	50	6	0	1	1945	18	risk_red_38
6	51	2	9.5	0	3430	0	risk_blue_25
6	52	4	0	0	1463	5	risk_red_13
6	53	9	0	1	910	34	ambig_blue_75
6	54	6	0	1	1544	9.5	risk_red_38
6	55	9	0	1	904	18	ambig_blue_75
6	56	7	0	0	1648	5	ambig_blue_25
6	57	6	0	0	2216	5	risk_red_38
6	58	2	18	1	2680	0	risk_blue_25
6	59	9	0	0	1598	5	ambig_blue_75
6	60	7	0	1	794	65	ambig_blue_25
7	1	3	5	0	1535	0	risk_blue_38
7	2	1	34	0	1853	0	risk_blue_13
7	3	3	34	1	2034	0	risk_blue_38
7	4	4	0	0	1441	5	risk_red_13
7	5	7	0	1	1434	9.5	ambig_blue_25
7	6	9	9.5	1	1415	0	ambig_blue_75
7	7	4	0	1	1373	34	risk_red_13
7	8	5	0	1	1377	18	risk_red_25
7	9	9	0	1	1234	18	ambig_blue_75
7	10	6	0	0	3734	5	risk_red_38
7	11	7	18	1	1043	0	ambig_blue_25
7	12	2	34	1	1307	0	risk_blue_25
7	13	9	34	1	943	0	ambig_blue_75
7	14	6	0	1	972	34	risk_red_38
7	15	8	9.5	1	940	0	ambig_blue_50
7	16	8	0	1	810	65	ambig_blue_50
7	17	7	9.5	1	1129	0	ambig_blue_25
7	18	8	0	1	1118	34	ambig_blue_50
7	19	9	0	1	1056	65	ambig_blue_75
7	20	7	0	0	1454	5	ambig_blue_25
7	21	1	5	0	1534	0	risk_blue_13
7	22	3	9.5	1	2420	0	risk_blue_38
7	23	5	0	0	2052	9.5	risk_red_25
7	24	5	0	1	940	65	risk_red_25
7	25	7	0	1	1112	65	ambig_blue_25
7	26	8	34	1	1571	0	ambig_blue_50
7	27	9	5	0	1358	0	ambig_blue_75
7	28	8	0	1	1605	9.5	ambig_blue_50
7	29	7	0	1	1044	18	ambig_blue_25
7	30	9	65	1	1093	0	ambig_blue_75
7	31	2	9.5	0	1843	0	risk_blue_25
7	32	8	5	0	1426	0	ambig_blue_50
7	33	7	34	1	785	0	ambig_blue_25
7	34	4	0	1	1054	65	risk_red_13
7	35	2	5	0	2244	0	risk_blue_25
7	36	8	0	1	789	18	ambig_blue_50
7	37	7	65	1	1255	0	ambig_blue_25
7	38	8	65	1	1313	0	ambig_blue_50
7	39	8	18	1	878	0	ambig_blue_50
7	40	8	0	0	1208	5	ambig_blue_50
7	41	3	65	1	1483	0	risk_blue_38
7	42	7	0	1	1356	34	ambig_blue_25
7	43	5	0	0	1421	5	risk_red_25
7	44	1	18	0	1707	0	risk_blue_13
7	45	6	0	1	1529	9.5	risk_red_38
7	46	9	18	1	1360	0	ambig_blue_75
7	47	2	65	1	1643	0	risk_blue_25
7	48	1	65	1	984	0	risk_blue_13
7	49	1	9.5	0	1464	0	risk_blue_13
7	50	5	0	1	2133	34	risk_red_25
7	51	4	0	0	1531	9.5	risk_red_13
7	52	9	0	1	972	9.5	ambig_blue_75
7	53	7	5	0	1369	0	ambig_blue_25
7	54	6	0	1	1078	18	risk_red_38
7	55	9	0	1	910	34	ambig_blue_75
7	56	9	0	0	981	5	ambig_blue_75
7	57	3	18	1	1363	0	risk_blue_38
7	58	6	0	1	833	65	risk_red_38
7	59	2	18	1	1692	0	risk_blue_25
7	60	4	0	0	3004	18	risk_red_13
8	1	9	0	1	1081	65	ambig_blue_75
8	2	9	5	0	1381	0	ambig_blue_75
8	3	7	18	1	1359	0	ambig_blue_25
8	4	7	9.5	1	1062	0	ambig_blue_25
8	5	8	34	1	898	0	ambig_blue_50
8	6	2	65	1	1270	0	risk_blue_25
8	7	4	0	0	1528	5	risk_red_13
8	8	1	34	1	1893	0	risk_blue_13
8	9	3	9.5	1	1100	0	risk_blue_38
8	10	5	0	1	1225	34	risk_red_25
8	11	8	65	1	1290	0	ambig_blue_50
8	12	8	18	1	1502	0	ambig_blue_50
8	13	3	65	1	1202	0	risk_blue_38
8	14	5	0	0	2039	9.5	risk_red_25
8	15	7	0	0	1860	5	ambig_blue_25
8	16	7	0	1	2055	34	ambig_blue_25
8	17	6	0	1	2715	34	risk_red_38
8	18	9	9.5	1	1154	0	ambig_blue_75
8	19	8	9.5	1	1008	0	ambig_blue_50
8	20	4	0	0	1515	18	risk_red_13
8	21	5	0	0	1449	5	risk_red_25
8	22	7	0	1	972	18	ambig_blue_25
8	23	7	5	0	1743	0	ambig_blue_25
8	24	8	0	0	1974	5	ambig_blue_50
8	25	1	18	0	1846	0	risk_blue_13
8	26	8	0	1	1440	9.5	ambig_blue_50
8	27	1	9.5	0	1516	0	risk_blue_13
8	28	9	0	0	1063	5	ambig_blue_75
8	29	2	18	1	1945	0	risk_blue_25
8	30	8	0	1	869	34	ambig_blue_50
8	31	3	34	1	1568	0	risk_blue_38
8	32	9	34	1	1453	0	ambig_blue_75
8	33	9	0	1	943	34	ambig_blue_75
8	34	2	5	0	1754	0	risk_blue_25
8	35	1	5	0	1459	0	risk_blue_13
8	36	5	0	1	2214	18	risk_red_25
8	37	8	0	1	839	65	ambig_blue_50
8	38	7	0	1	626	65	ambig_blue_25
8	39	8	5	0	2102	0	ambig_blue_50
8	40	6	0	1	1340	18	risk_red_38
8	41	2	34	1	1247	0	risk_blue_25
8	42	3	5	0	1952	0	risk_blue_38
8	43	7	65	1	1052	0	ambig_blue_25
8	44	4	0	0	1699	9.5	risk_red_13
8	45	4	0	1	1980	34	risk_red_13
8	46	1	65	1	1531	0	risk_blue_13
8	47	5	0	1	1350	65	risk_red_25
8	48	8	0	1	1424	18	ambig_blue_50
8	49	6	0	1	1761	9.5	risk_red_38
8	50	7	0	1	2789	9.5	ambig_blue_25
8	51	3	18	1	1840	0	risk_blue_38
8	52	9	65	1	1251	0	ambig_blue_75
8	53	9	0	1	1725	18	ambig_blue_75
8	54	4	0	1	2092	65	risk_red_13
8	55	9	0	1	1030	9.5	ambig_blue_75
8	56	7	34	1	2226	0	ambig_blue_25
8	57	9	18	1	955	0	ambig_blue_75
8	58	2	9.5	0	1845	0	risk_blue_25
8	59	6	0	0	2286	5	risk_red_38
8	60	6	0	1	1150	65	risk_red_38
