# Supplementary material for: Learning about the Ellsberg Paradox reduces, but does not abolish, ambiguity aversion
Source: PLoS One. 2020 Mar 4;15(3):e0228782. doi: 10.1371/journal.pone.0228782 (PMC7055742; doi:10.1371/journal.pone.0228782)
Supplement: S1 Dataset — (ZIP) [file pone.0228782.s009.zip › S1_dataset/EF/1980.txt]

Block	Trial	BagNo	BlueValue	choice.RESP	choice.RT	RedValue	RiskAmbigLevel
2	1	6	0.00	2	0	65.00	risk_red_38
2	2	8	0.00	1	2828	9.50	ambig_blue_50
2	3	8	0.00	0	3271	18.00	ambig_blue_50
2	4	1	18.00	0	2653	0.00	risk_blue_13
2	5	5	0.00	1	2380	18.00	risk_red_25
2	6	9	0.00	0	3265	9.50	ambig_blue_75
2	7	9	0.00	0	2763	18.00	ambig_blue_75
2	8	3	5.00	1	2821	0.00	risk_blue_38
2	9	9	0.00	0	3775	5.00	ambig_blue_75
2	10	8	5.00	0	4793	0.00	ambig_blue_50
2	11	1	5.00	0	2756	0.00	risk_blue_13
2	12	7	5.00	0	3619	0.00	ambig_blue_25
2	13	1	34.00	1	4329	0.00	risk_blue_13
2	14	6	0.00	1	2930	18.00	risk_red_38
2	15	8	34.00	1	2491	0.00	ambig_blue_50
2	16	2	65.00	1	2505	0.00	risk_blue_25
2	17	7	0.00	1	3192	9.50	ambig_blue_25
2	18	9	9.50	0	2216	0.00	ambig_blue_75
2	19	8	0.00	1	2398	65.00	ambig_blue_50
2	20	5	0.00	0	3966	9.50	risk_red_25
2	21	6	0.00	0	3171	9.50	risk_red_38
2	22	6	0.00	1	3549	5.00	risk_red_38
2	23	8	0.00	0	2868	5.00	ambig_blue_50
2	24	4	0.00	0	2428	34.00	risk_red_13
2	25	8	9.50	1	3713	0.00	ambig_blue_50
2	26	5	0.00	0	3623	5.00	risk_red_25
2	27	9	5.00	0	2196	0.00	ambig_blue_75
2	28	7	65.00	1	2181	0.00	ambig_blue_25
2	29	9	18.00	0	2612	0.00	ambig_blue_75
2	30	8	65.00	1	2224	0.00	ambig_blue_50
2	31	9	65.00	0	2782	0.00	ambig_blue_75
2	32	5	0.00	1	2582	34.00	risk_red_25
2	33	9	34.00	0	2347	0.00	ambig_blue_75
2	34	9	0.00	0	2588	34.00	ambig_blue_75
2	35	7	34.00	1	1641	0.00	ambig_blue_25
2	36	7	9.50	1	2058	0.00	ambig_blue_25
2	37	4	0.00	0	2300	18.00	risk_red_13
2	38	3	9.50	1	2376	0.00	risk_blue_38
2	39	2	18.00	1	2897	0.00	risk_blue_25
2	40	3	65.00	1	1932	0.00	risk_blue_38
2	41	4	0.00	0	2412	9.50	risk_red_13
2	42	5	0.00	1	3308	65.00	risk_red_25
2	43	7	18.00	1	3013	0.00	ambig_blue_25
2	44	4	0.00	0	2452	65.00	risk_red_13
2	45	3	18.00	1	2363	0.00	risk_blue_38
2	46	9	0.00	0	3970	65.00	ambig_blue_75
2	47	7	0.00	0	3388	5.00	ambig_blue_25
2	48	8	18.00	0	3148	0.00	ambig_blue_50
2	49	2	5.00	0	2803	0.00	risk_blue_25
2	50	4	0.00	0	3832	5.00	risk_red_13
2	51	2	34.00	1	2454	0.00	risk_blue_25
2	52	2	9.50	0	2382	0.00	risk_blue_25
2	53	1	9.50	0	2362	0.00	risk_blue_13
2	54	7	0.00	1	4434	18.00	ambig_blue_25
2	55	1	65.00	0	2732	0.00	risk_blue_13
2	56	7	0.00	1	2028	34.00	ambig_blue_25
2	57	3	34.00	1	2048	0.00	risk_blue_38
2	58	8	0.00	0	4273	34.00	ambig_blue_50
2	59	7	0.00	1	1767	65.00	ambig_blue_25
2	60	6	0.00	1	2380	34.00	risk_red_38
3	1	4	0.00	0	2782	18.00	risk_red_13
3	2	2	18.00	1	2345	0.00	risk_blue_25
3	3	4	0.00	0	1976	5.00	risk_red_13
3	4	6	0.00	0	2800	5.00	risk_red_38
3	5	9	0.00	0	2749	9.50	ambig_blue_75
3	6	1	18.00	0	1857	0.00	risk_blue_13
3	7	1	65.00	0	2492	0.00	risk_blue_13
3	8	8	0.00	1	3049	34.00	ambig_blue_50
3	9	3	34.00	1	1810	0.00	risk_blue_38
3	10	8	0.00	1	2093	65.00	ambig_blue_50
3	11	2	65.00	1	1904	0.00	risk_blue_25
3	12	2	5.00	0	3026	0.00	risk_blue_25
3	13	6	0.00	1	1782	65.00	risk_red_38
3	14	8	0.00	0	2566	5.00	ambig_blue_50
3	15	7	0.00	0	3250	9.50	ambig_blue_25
3	16	4	0.00	0	2225	34.00	risk_red_13
3	17	9	0.00	1	2620	18.00	ambig_blue_75
3	18	1	5.00	0	1804	0.00	risk_blue_13
3	19	5	0.00	0	2366	9.50	risk_red_25
3	20	7	18.00	1	3129	0.00	ambig_blue_25
3	21	2	34.00	1	2273	0.00	risk_blue_25
3	22	8	9.50	0	3226	0.00	ambig_blue_50
3	23	9	34.00	0	2438	0.00	ambig_blue_75
3	24	3	65.00	1	1689	0.00	risk_blue_38
3	25	9	65.00	0	2728	0.00	ambig_blue_75
3	26	8	65.00	1	1993	0.00	ambig_blue_50
3	27	5	0.00	1	1815	65.00	risk_red_25
3	28	7	0.00	1	3268	34.00	ambig_blue_25
3	29	7	0.00	1	3292	18.00	ambig_blue_25
3	30	1	9.50	0	1948	0.00	risk_blue_13
3	31	9	0.00	0	2043	5.00	ambig_blue_75
3	32	8	18.00	0	4295	0.00	ambig_blue_50
3	33	7	9.50	0	2529	0.00	ambig_blue_25
3	34	4	0.00	0	2950	9.50	risk_red_13
3	35	3	9.50	0	2274	0.00	risk_blue_38
3	36	7	65.00	1	2457	0.00	ambig_blue_25
3	37	1	34.00	0	2144	0.00	risk_blue_13
3	38	6	0.00	1	4708	18.00	risk_red_38
3	39	5	0.00	1	1886	34.00	risk_red_25
3	40	3	5.00	0	3976	0.00	risk_blue_38
3	41	2	9.50	0	3603	0.00	risk_blue_25
3	42	9	0.00	0	2423	34.00	ambig_blue_75
3	43	9	0.00	1	2767	65.00	ambig_blue_75
3	44	5	0.00	1	3025	18.00	risk_red_25
3	45	8	0.00	0	2043	9.50	ambig_blue_50
3	46	9	5.00	1	2117	0.00	ambig_blue_75
3	47	7	0.00	0	3925	5.00	ambig_blue_25
3	48	3	18.00	1	3239	0.00	risk_blue_38
3	49	7	34.00	1	2162	0.00	ambig_blue_25
3	50	8	0.00	0	2673	18.00	ambig_blue_50
3	51	6	0.00	1	3737	9.50	risk_red_38
3	52	9	9.50	0	2080	0.00	ambig_blue_75
3	53	5	0.00	0	2677	5.00	risk_red_25
3	54	9	18.00	0	2167	0.00	ambig_blue_75
3	55	7	5.00	0	3654	0.00	ambig_blue_25
3	56	7	0.00	1	1659	65.00	ambig_blue_25
3	57	8	5.00	0	5947	0.00	ambig_blue_50
3	58	6	0.00	1	1840	34.00	risk_red_38
3	59	4	0.00	0	1753	65.00	risk_red_13
3	60	8	34.00	1	4013	0.00	ambig_blue_50
4	1	7	0.00	1	1987	65.00	ambig_blue_25
4	2	9	0.00	0	2140	65.00	ambig_blue_75
4	3	8	9.50	0	1841	0.00	ambig_blue_50
4	4	2	18.00	1	2599	0.00	risk_blue_25
4	5	9	0.00	0	2018	9.50	ambig_blue_75
4	6	4	0.00	0	1911	9.50	risk_red_13
4	7	7	5.00	0	1893	0.00	ambig_blue_25
4	8	5	0.00	0	3242	18.00	risk_red_25
4	9	3	34.00	1	2305	0.00	risk_blue_38
4	10	9	9.50	0	1317	0.00	ambig_blue_75
4	11	3	65.00	1	1726	0.00	risk_blue_38
4	12	5	0.00	1	2043	34.00	risk_red_25
4	13	8	65.00	1	2284	0.00	ambig_blue_50
4	14	7	0.00	1	1623	34.00	ambig_blue_25
4	15	8	18.00	1	3660	0.00	ambig_blue_50
4	16	9	5.00	0	2298	0.00	ambig_blue_75
4	17	5	0.00	0	2451	5.00	risk_red_25
4	18	1	34.00	0	2377	0.00	risk_blue_13
4	19	9	0.00	0	2133	18.00	ambig_blue_75
4	20	9	0.00	0	2510	5.00	ambig_blue_75
4	21	7	0.00	0	1454	5.00	ambig_blue_25
4	22	6	0.00	1	2450	18.00	risk_red_38
4	23	9	0.00	0	2409	34.00	ambig_blue_75
4	24	8	0.00	1	2215	34.00	ambig_blue_50
4	25	8	0.00	1	1227	65.00	ambig_blue_50
4	26	7	0.00	1	1911	18.00	ambig_blue_25
4	27	4	0.00	0	1746	34.00	risk_red_13
4	28	5	0.00	0	2212	9.50	risk_red_25
4	29	6	0.00	1	1355	34.00	risk_red_38
4	30	7	0.00	0	4328	9.50	ambig_blue_25
4	31	4	0.00	0	4039	65.00	risk_red_13
4	32	8	0.00	1	3575	18.00	ambig_blue_50
4	33	2	65.00	1	2006	0.00	risk_blue_25
4	34	8	5.00	0	1653	0.00	ambig_blue_50
4	35	1	18.00	0	1694	0.00	risk_blue_13
4	36	7	18.00	1	2193	0.00	ambig_blue_25
4	37	7	65.00	1	1638	0.00	ambig_blue_25
4	38	2	5.00	0	4504	0.00	risk_blue_25
4	39	1	9.50	0	1837	0.00	risk_blue_13
4	40	3	9.50	0	2009	0.00	risk_blue_38
4	41	9	34.00	0	2103	0.00	ambig_blue_75
4	42	8	0.00	0	1915	5.00	ambig_blue_50
4	43	1	65.00	0	1849	0.00	risk_blue_13
4	44	4	0.00	0	3098	18.00	risk_red_13
4	45	9	65.00	1	3449	0.00	ambig_blue_75
4	46	6	0.00	0	2844	5.00	risk_red_38
4	47	1	5.00	0	2613	0.00	risk_blue_13
4	48	5	0.00	1	1545	65.00	risk_red_25
4	49	6	0.00	0	1879	9.50	risk_red_38
4	50	8	34.00	1	1735	0.00	ambig_blue_50
4	51	8	0.00	0	2215	9.50	ambig_blue_50
4	52	4	0.00	0	2222	5.00	risk_red_13
4	53	3	5.00	0	4296	0.00	risk_blue_38
4	54	2	9.50	0	1971	0.00	risk_blue_25
4	55	2	34.00	1	2915	0.00	risk_blue_25
4	56	9	18.00	0	1929	0.00	ambig_blue_75
4	57	7	9.50	0	1508	0.00	ambig_blue_25
4	58	6	0.00	1	1675	65.00	risk_red_38
4	59	3	18.00	1	4507	0.00	risk_blue_38
4	60	7	34.00	1	1686	0.00	ambig_blue_25
6	1	5	0.00	1	2595	34.00	risk_red_25
6	2	5	0.00	1	1407	65.00	risk_red_25
6	3	8	0.00	1	3915	18.00	ambig_blue_50
6	4	9	0.00	0	3031	5.00	ambig_blue_75
6	5	8	18.00	1	3610	0.00	ambig_blue_50
6	6	9	0.00	0	2909	34.00	ambig_blue_75
6	7	9	18.00	0	2868	0.00	ambig_blue_75
6	8	8	0.00	1	2580	34.00	ambig_blue_50
6	9	2	65.00	1	2015	0.00	risk_blue_25
6	10	5	0.00	0	2154	9.50	risk_red_25
6	11	6	0.00	1	4393	18.00	risk_red_38
6	12	3	5.00	0	3202	0.00	risk_blue_38
6	13	1	18.00	0	4111	0.00	risk_blue_13
6	14	2	9.50	0	2500	0.00	risk_blue_25
6	15	1	65.00	0	2760	0.00	risk_blue_13
6	16	7	9.50	0	2675	0.00	ambig_blue_25
6	17	6	0.00	0	2556	9.50	risk_red_38
6	18	9	5.00	0	2078	0.00	ambig_blue_75
6	19	6	0.00	0	2763	5.00	risk_red_38
6	20	6	0.00	1	1392	65.00	risk_red_38
6	21	4	0.00	0	2315	34.00	risk_red_13
6	22	7	18.00	1	3251	0.00	ambig_blue_25
6	23	7	0.00	1	1365	65.00	ambig_blue_25
6	24	7	0.00	1	3123	18.00	ambig_blue_25
6	25	3	34.00	1	1673	0.00	risk_blue_38
6	26	9	0.00	0	1575	18.00	ambig_blue_75
6	27	9	0.00	0	1536	9.50	ambig_blue_75
6	28	4	0.00	0	1596	9.50	risk_red_13
6	29	3	9.50	0	2333	0.00	risk_blue_38
6	30	4	0.00	0	1301	18.00	risk_red_13
6	31	9	34.00	0	4581	0.00	ambig_blue_75
6	32	9	65.00	1	1396	0.00	ambig_blue_75
6	33	8	0.00	1	1626	65.00	ambig_blue_50
6	34	3	18.00	0	242	0.00	risk_blue_38
6	35	1	34.00	0	2006	0.00	risk_blue_13
6	36	1	9.50	0	1801	0.00	risk_blue_13
6	37	2	34.00	1	1834	0.00	risk_blue_25
6	38	9	0.00	1	1402	65.00	ambig_blue_75
6	39	9	9.50	0	1596	0.00	ambig_blue_75
6	40	5	0.00	0	1548	18.00	risk_red_25
6	41	8	5.00	0	1570	0.00	ambig_blue_50
6	42	5	0.00	0	2607	5.00	risk_red_25
6	43	2	5.00	0	2176	0.00	risk_blue_25
6	44	8	0.00	0	2164	9.50	ambig_blue_50
6	45	7	5.00	0	1715	0.00	ambig_blue_25
6	46	6	0.00	1	1554	34.00	risk_red_38
6	47	8	65.00	1	1498	0.00	ambig_blue_50
6	48	4	0.00	0	4321	65.00	risk_red_13
6	49	7	0.00	1	1833	34.00	ambig_blue_25
6	50	3	65.00	1	1349	0.00	risk_blue_38
6	51	4	0.00	0	2236	5.00	risk_red_13
6	52	7	0.00	0	1491	5.00	ambig_blue_25
6	53	8	0.00	0	1385	5.00	ambig_blue_50
6	54	2	18.00	1	2235	0.00	risk_blue_25
6	55	8	9.50	0	1535	0.00	ambig_blue_50
6	56	7	34.00	1	1527	0.00	ambig_blue_25
6	57	7	0.00	0	1483	9.50	ambig_blue_25
6	58	8	34.00	1	1553	0.00	ambig_blue_50
6	59	1	5.00	0	1722	0.00	risk_blue_13
6	60	7	65.00	1	1135	0.00	ambig_blue_25
7	1	4	0.00	1	1851	65.00	risk_red_13
7	2	6	0.00	0	1401	5.00	risk_red_38
7	3	2	5.00	0	1702	0.00	risk_blue_25
7	4	9	9.50	0	1374	0.00	ambig_blue_75
7	5	3	9.50	0	1315	0.00	risk_blue_38
7	6	3	34.00	1	1618	0.00	risk_blue_38
7	7	2	65.00	1	1889	0.00	risk_blue_25
7	8	8	9.50	0	1332	0.00	ambig_blue_50
7	9	8	0.00	0	2311	5.00	ambig_blue_50
7	10	6	0.00	0	3952	9.50	risk_red_38
7	11	9	34.00	1	1636	0.00	ambig_blue_75
7	12	9	0.00	0	1608	5.00	ambig_blue_75
7	13	6	0.00	1	1826	34.00	risk_red_38
7	14	8	0.00	1	1882	65.00	ambig_blue_50
7	15	5	0.00	0	1480	5.00	risk_red_25
7	16	9	18.00	1	2479	0.00	ambig_blue_75
7	17	3	65.00	1	1355	0.00	risk_blue_38
7	18	5	0.00	0	1511	18.00	risk_red_25
7	19	9	0.00	0	1849	18.00	ambig_blue_75
7	20	2	18.00	1	2120	0.00	risk_blue_25
7	21	7	0.00	1	1697	18.00	ambig_blue_25
7	22	6	0.00	1	3180	65.00	risk_red_38
7	23	7	5.00	0	3720	0.00	ambig_blue_25
7	24	8	0.00	0	1739	18.00	ambig_blue_50
7	25	1	18.00	0	1664	0.00	risk_blue_13
7	26	2	9.50	0	1368	0.00	risk_blue_25
7	27	1	9.50	0	1484	0.00	risk_blue_13
7	28	9	5.00	0	1531	0.00	ambig_blue_75
7	29	1	5.00	0	2559	0.00	risk_blue_13
7	30	8	65.00	1	1452	0.00	ambig_blue_50
7	31	7	34.00	1	1219	0.00	ambig_blue_25
7	32	4	0.00	0	3560	5.00	risk_red_13
7	33	7	0.00	1	1567	34.00	ambig_blue_25
7	34	9	0.00	0	1221	9.50	ambig_blue_75
7	35	8	18.00	0	1315	0.00	ambig_blue_50
7	36	7	0.00	1	1475	65.00	ambig_blue_25
7	37	9	0.00	0	3864	65.00	ambig_blue_75
7	38	7	18.00	0	1395	0.00	ambig_blue_25
7	39	8	0.00	1	1259	34.00	ambig_blue_50
7	40	7	9.50	0	1297	0.00	ambig_blue_25
7	41	1	34.00	0	2121	0.00	risk_blue_13
7	42	3	18.00	0	1953	0.00	risk_blue_38
7	43	7	0.00	0	1520	9.50	ambig_blue_25
7	44	4	0.00	0	1387	34.00	risk_red_13
7	45	6	0.00	1	2991	18.00	risk_red_38
7	46	2	34.00	1	1957	0.00	risk_blue_25
7	47	1	65.00	1	1504	0.00	risk_blue_13
7	48	4	0.00	0	3378	9.50	risk_red_13
7	49	9	65.00	1	1855	0.00	ambig_blue_75
7	50	5	0.00	0	2428	9.50	risk_red_25
7	51	9	0.00	1	2540	34.00	ambig_blue_75
7	52	8	5.00	0	1604	0.00	ambig_blue_50
7	53	8	34.00	1	1542	0.00	ambig_blue_50
7	54	5	0.00	1	2437	34.00	risk_red_25
7	55	5	0.00	1	1205	65.00	risk_red_25
7	56	7	65.00	1	1758	0.00	ambig_blue_25
7	57	4	0.00	0	1445	18.00	risk_red_13
7	58	3	5.00	0	2332	0.00	risk_blue_38
7	59	8	0.00	0	1548	9.50	ambig_blue_50
7	60	7	0.00	0	2183	5.00	ambig_blue_25
8	1	8	5.00	0	1948	0.00	ambig_blue_50
8	2	7	0.00	1	2080	34.00	ambig_blue_25
8	3	5	0.00	0	3671	5.00	risk_red_25
8	4	6	0.00	0	2400	5.00	risk_red_38
8	5	7	5.00	0	2579	0.00	ambig_blue_25
8	6	3	5.00	0	2079	0.00	risk_blue_38
8	7	2	18.00	1	3385	0.00	risk_blue_25
8	8	4	0.00	0	1033	9.50	risk_red_13
8	9	2	34.00	1	1433	0.00	risk_blue_25
8	10	4	0.00	0	1362	18.00	risk_red_13
8	11	9	0.00	0	1479	9.50	ambig_blue_75
8	12	7	0.00	0	1631	9.50	ambig_blue_25
8	13	9	0.00	1	1579	65.00	ambig_blue_75
8	14	7	65.00	1	1056	0.00	ambig_blue_25
8	15	8	0.00	0	2211	18.00	ambig_blue_50
8	16	7	0.00	0	1731	5.00	ambig_blue_25
8	17	9	65.00	1	2443	0.00	ambig_blue_75
8	18	8	65.00	1	1982	0.00	ambig_blue_50
8	19	6	0.00	1	1557	34.00	risk_red_38
8	20	8	0.00	1	1531	34.00	ambig_blue_50
8	21	9	0.00	0	3243	5.00	ambig_blue_75
8	22	8	0.00	0	2204	5.00	ambig_blue_50
8	23	7	18.00	1	2904	0.00	ambig_blue_25
8	24	7	9.50	0	1131	0.00	ambig_blue_25
8	25	7	34.00	1	1131	0.00	ambig_blue_25
8	26	9	9.50	0	1010	0.00	ambig_blue_75
8	27	1	5.00	0	1743	0.00	risk_blue_13
8	28	3	9.50	0	1554	0.00	risk_blue_38
8	29	5	0.00	1	1925	65.00	risk_red_25
8	30	7	0.00	1	4646	18.00	ambig_blue_25
8	31	3	34.00	1	1440	0.00	risk_blue_38
8	32	1	34.00	0	1469	0.00	risk_blue_13
8	33	5	0.00	1	1673	34.00	risk_red_25
8	34	9	34.00	0	2768	0.00	ambig_blue_75
8	35	6	0.00	0	2326	9.50	risk_red_38
8	36	8	18.00	0	2428	0.00	ambig_blue_50
8	37	8	9.50	0	1130	0.00	ambig_blue_50
8	38	6	0.00	1	1501	65.00	risk_red_38
8	39	4	0.00	1	2647	34.00	risk_red_13
8	40	2	65.00	1	1072	0.00	risk_blue_25
8	41	9	5.00	0	1543	0.00	ambig_blue_75
8	42	4	0.00	1	1648	65.00	risk_red_13
8	43	5	0.00	1	1808	18.00	risk_red_25
8	44	2	5.00	0	2087	0.00	risk_blue_25
8	45	1	9.50	0	2252	0.00	risk_blue_13
8	46	1	65.00	1	1217	0.00	risk_blue_13
8	47	3	65.00	1	1444	0.00	risk_blue_38
8	48	5	0.00	0	1743	9.50	risk_red_25
8	49	9	0.00	0	1271	18.00	ambig_blue_75
8	50	4	0.00	0	2444	5.00	risk_red_13
8	51	9	0.00	1	1637	34.00	ambig_blue_75
8	52	7	0.00	1	1094	65.00	ambig_blue_25
8	53	8	0.00	0	1049	9.50	ambig_blue_50
8	54	1	18.00	0	3906	0.00	risk_blue_13
8	55	8	34.00	1	1181	0.00	ambig_blue_50
8	56	3	18.00	1	1439	0.00	risk_blue_38
8	57	6	0.00	1	2391	18.00	risk_red_38
8	58	2	9.50	0	4947	0.00	risk_blue_25
8	59	8	0.00	1	1310	65.00	ambig_blue_50
8	60	9	18.00	0	2313	0.00	ambig_blue_75
