# Supplementary material for: Learning about the Ellsberg Paradox reduces, but does not abolish, ambiguity aversion
Source: PLoS One. 2020 Mar 4;15(3):e0228782. doi: 10.1371/journal.pone.0228782 (PMC7055742; doi:10.1371/journal.pone.0228782)
Supplement: S1 Dataset — (ZIP) [file pone.0228782.s009.zip › S1_dataset/preprocessed_data.csv]

	id	is_post	cond	is_excluded	gender	age	r	a	r5	a5	ep_score	r38	r25	r13	a24	a50	a74	a50_a24	a74_a24	r_increase	a_increase	r_increase5	a_increase5	is_constrained	gamma	alpha	beta	LL	r2	AIC	BIC	gamma_risk	alpha_risk	LL_risk	r2_risk	AIC_risk	BIC_risk	r50_5	r50_9.5	r50_18	r50_34	r50_65	r50	a_r50	a_r50_increase	rt_r_5out	rt_a_5out	r38_5in	r25_5in
1	1176	0	1	0	2	30.42	0.6338	0.70423	0	0	NA	0.83333	0.69565	0.375	0.79167	0.75	0.56522	-0.04167	-0.22645	0.00509	-0.07923	0	0	0	-4.8994	0.62285	0.87524	-43.522	0.64725	93.045	102.59	-4.8026	0.63296	-21.588	0.65005	47.177	52.154	0.5	0.96556	0.99975	1	1	0.9913275	-0.2870975	-0.080135	2811.766667	2748.133333	0.66667	0.55172
5	1197	0	0	0	1	25.58	0.58333	0.65714	0.29412	0.11765	0	0.91667	0.83333	0	1	0.91304	0.083333	-0.08696	-0.916667	0.08334	0.00953	-0.29412	-0.11765	0	-3.4644	0.47672	0.95464	-77.353	0.36593	160.71	170.22	-2.8997	0.43931	-44.962	0.27116	93.924	98.902	0.5	0.72268	0.90214	0.97986	0.99783	0.9006275	-0.2434875	-0.0677925	2929.966667	3067.433333	0.86667	0.66667
10	1261	0	1	0	1	24.5	0.74286	0.71429	0.11111	0.055556	0.5	0.95833	0.81818	0.45833	0.95652	0.83333	0.34783	-0.12319	-0.60869	-0.00675	0.28571	-0.11111	0.055554	0	-2.9055	0.77162	1.0704	-45.699	0.6254	97.398	106.91	-3.9923	0.752	-17.576	0.71185	39.152	44.107	0.5	0.98454	0.99998	1	1	0.99613	-0.28184	0.2818775	3663.433333	3759.166667	0.83333	0.64286
14	1271	0	1	0	2	32.67	0.097222	0.63889	0	0	NA	0.16667	0.125	0	0.70833	0.66667	0.54167	-0.04166	-0.16666	-0.069444	0.29167	0	0.11111	0	-21.231	0.13454	0.27546	-56.263	0.54906	118.53	128.1	-13.386	0.0888	-21.643	0.65307	47.285	52.285	0.5	0.61132	0.71711	0.80734	0.87815	0.75348	-0.11459	0.117145	3137.933333	3111.9	0.13333	0.1
17	1297	0	1	0	2	44.25	0.65278	0.76389	0	0	0	0.83333	0.66667	0.45833	0.83333	0.75	0.70833	-0.08333	-0.125	0.20833	0.15278	0	0	0	-3.0958	0.62805	0.75922	-60.289	0.51409	126.58	136.14	-2.5316	0.63785	-34.576	0.43951	73.153	78.13	0.5	0.85664	0.98863	0.99979	1	0.961265	-0.197375	0.11411	2672.733333	2687.9	0.66667	0.55172
21	1501	0	1	1	2	22.33	0.83099	0.86111	0.27778	0.38889	2	0.79167	0.91304	0.79167	0.875	0.83333	0.875	-0.04167	0	0.11345	0.125	0.22222	0.05555	0	-0.22011	0.92373	-0.002227	-94.055	0.24194	194.11	203.67	3688.1	-4.555	-50.041	0.18883	104.08	109.06	0.5	0.7582	0.76927	0.76986	0.76989	0.766805	0.094305	-0.08339	2255.6	2418.1	0.76667	0.75862
26	1506	0	1	0	2	19.75	0.31944	0.54167	0	0.11111	NA	0.625	0.29167	0.041667	0.95833	0.5	0.16667	-0.45833	-0.79166	0.02778	0.29166	0	0.05556	0	-9.9095	0.29071	0.71359	-57.839	0.53383	121.68	131.24	-8.0646	0.27361	-29.922	0.51497	63.843	68.821	0.5	0.76896	0.9327	0.98686	0.99829	0.9217025	-0.3800325	0.2280925	2253.3	2197.9	0.5	0.24138
29	1518	0	1	0	2	19.92	0.014286	0.23611	0	0.11111	NA	0.041667	0	0	0.45833	0.25	0	-0.20833	-0.45833	-0.000397	0.73611	0.055556	-0.052286	0	-37.956	0.058024	0.32633	-36.384	0.70511	78.768	88.313	-28.784	0.004416	-4.4079	0.92774	12.816	17.77	0.5	0.51028	0.52054	0.53077	0.54118	0.5256925	-0.2895825	1.2516915	2221.133333	2306.666667	0.033333	0
33	1519	0	1	0	1	21.83	0.31429	0.5493	0.055556	0.22222	NA	0.66667	0.21739	0.043478	0.625	0.56522	0.45833	-0.05978	-0.16667	0.18571	0.42253	-0.055556	0.30719	0	-8.8686	0.26543	0.54547	-67.666	0.44847	141.33	150.86	-9.8848	0.27884	-24.627	0.59626	53.254	58.209	0.5	0.82014	0.96522	0.99581	0.99969	0.945215	-0.395915	0.418	3098.633333	3160.333333	0.56667	0.17241
37	1520	0	1	0	2	23.42	0.57143	0.56944	0.055556	0.055556	NA	0.75	0.54167	0.40909	0.75	0.625	0.33333	-0.125	-0.41667	0.23413	0.27778	-0.055556	-0.055556	0	-2.5614	0.45295	0.89072	-93.637	0.24107	193.27	202.82	-2.6755	0.53703	-39.445	0.35333	82.89	87.844	0.5	0.78696	0.95858	0.99671	0.99992	0.9355425	-0.3661025	0.2277	2264.066667	2143.666667	0.63333	0.43333
42	1535	0	0	0	2	22.33	0.35714	0.625	0.055556	0	0	0.70833	0.26087	0.086957	0.79167	0.625	0.45833	-0.16667	-0.33334	-0.17658	-0.05556	-0.055556	0	0	-7.7516	0.30303	0.60555	-68.177	0.44742	142.35	151.9	-7.4711	0.31478	-29.287	0.51986	62.574	67.529	0.5	0.80029	0.95602	0.99415	0.99955	0.9375025	-0.3125025	-0.09493	2250.666667	2253.566667	0.56667	0.24138
45	1536	0	0	0	1	19.17	0.69444	0.84507	0	0.055556	0	0.875	0.70833	0.5	0.95833	0.83333	0.73913	-0.125	-0.2192	-0.02777	0.01604	0	-0.055556	0	-3.1	0.70232	0.73197	-50.491	0.59306	106.98	116.54	-3.8277	0.74498	-19.79	0.68277	43.58	48.58	0.5	0.98	0.99996	1	1	0.99499	-0.14992	0.01103	2540.366667	2412.8	0.7	0.56667
49	1537	0	0	0	2	22.42	0.61111	0.78873	0	0	0	0.79167	0.625	0.41667	0.95833	0.79167	0.6087	-0.16666	-0.34963	-0.01389	-0.06651	0	0	0	-4.0856	0.57944	0.72938	-55.644	0.55153	117.29	126.85	-2.7839	0.57574	-37.23	0.40321	78.46	83.459	0.5	0.82805	0.97885	0.99916	0.99999	0.9515125	-0.1627825	-0.1026375	2793.466667	2796.466667	0.63333	0.5
53	1539	0	0	0	1	18.83	0.80556	0.875	0	0	0	0.875	0.875	0.66667	0.83333	0.95833	0.83333	0.125	0	-0.04167	-0.15278	0.055556	0	0	-1.0735	0.80008	0.65286	-73.073	0.41432	152.15	161.73	-0.88623	0.86137	-38.943	0.37574	81.887	86.887	0.5	0.78727	0.97262	0.99943	1	0.93983	-0.06483	-0.19967	2381.966667	2143.066667	0.7	0.7
58	1543	0	0	0	1	31.25	0.48611	0.49296	0.058824	0	0	0.66667	0.5	0.29167	0.6087	0.58333	0.29167	-0.02537	-0.31703	-0.02778	-0.09018	-0.058824	0	0	-4.3067	0.47401	0.94403	-68.153	0.44762	142.31	151.85	-4.1189	0.50685	-32.821	0.46797	69.642	74.62	0.5	0.85695	0.98602	0.99952	1	0.9606225	-0.4676625	-0.10079	1744.2	1631.433333	0.53333	0.43333
61	1545	0	1	0	1	21.58	0.58333	0.98611	0.11111	0.11765	2	0.875	0.58333	0.29167	1	0.95833	1	-0.04167	0	-0.06944	-0.11111	-0.11111	-0.00654	0	-3.7583	0.54409	0.15345	-55.181	0.55526	116.36	125.92	-3.2101	0.53967	-36.533	0.41438	77.066	82.065	0.5	0.82972	0.97836	0.99903	0.99999	0.951775	0.034335	-0.15744	1889.4	1872.766667	0.73333	0.46667
65	1546	0	1	0	2	30.67	0.18056	0.93056	0.055556	0.16667	2	0.54167	0	0	1	0.95833	0.83333	-0.04167	-0.16667	0.15277	0.06944	-0.055556	-0.05556	0	-16.01	0.15833	0.10251	-55.08	0.55854	116.16	125.74	-14.084	0.14995	-21.362	0.65757	46.724	51.723	0.5	0.71211	0.86969	0.9519	0.98529	0.8797475	0.0508125	-0.0244525	2378.166667	2417	0.46667	0
69	1547	0	1	0	1	20.42	0.25352	0.60563	0	0.055556	0	0.45833	0.125	0.17391	0.82609	0.58333	0.41667	-0.24276	-0.40942	-0.225742	0.28326	0	0.111114	0	-7.2168	0.19695	0.46988	-87.622	0.28982	181.24	190.79	-6.3196	0.1513	-40.047	0.35084	84.094	89.071	0.5	0.60135	0.70309	0.79516	0.87116	0.74269	-0.13706	0.4710925	1951.1	1976.433333	0.36667	0.1
73	1551	0	0	0	2	20.75	0.74648	0.92958	0.055556	0.16667	0	0.875	0.91304	0.45833	1	1	0.79167	0	-0.20833	-0.12148	-0.17958	0	-0.111114	0	-1.3267	0.60761	0.42538	-86.309	0.30047	178.62	188.16	-0.9296	0.64394	-50.748	0.17738	105.5	110.47	0.5	0.66164	0.84279	0.96054	0.99602	0.8652475	0.0643325	-0.2621775	2791.866667	2967.233333	0.73333	0.72414
78	1552	0	0	0	2	20	0.52857	0.54167	0	0	0	0.58333	0.69565	0.30435	0.625	0.66667	0.33333	0.04167	-0.29167	0.26016	0.34722	0	0.055556	0	-2.3198	0.33592	0.82569	-108.9	0.11241	223.79	233.32	-1.9221	0.36852	-53.795	0.10794	111.59	116.52	0.5	0.61398	0.74062	0.85639	0.93914	0.7875325	-0.2458625	0.1347525	2504.633333	2595.4	0.46667	0.55172
81	1553	0	0	0	2	23.92	0.66667	0.72857	0	0	0	0.95833	0.70833	0.33333	0.91667	0.70833	0.54545	-0.20834	-0.37122	0.09722	0.1881	0.055556	0	0	-4.0897	0.59894	0.8892	-53.764	0.56424	113.53	123.07	-3.9748	0.60749	-27.571	0.55804	59.142	64.142	0.5	0.92549	0.99802	0.99999	1	0.980875	-0.252305	0.16938	3216.266667	3332.033333	0.76667	0.56667
85	1554	0	0	0	1	33.25	0.34722	0.97143	0	0.11765	0	1	0.041667	0	1	1	0.91667	0	-0.08333	-0.03293	-0.05476	0	-0.11765	0	-19.095	0.26746	0.1355	-33.237	0.72755	72.474	81.985	-14.588	0.26031	-18.186	0.7052	40.372	45.349	0.5	0.88253	0.98774	0.99924	0.99997	0.96737	0.00406	-0.0631175	3764.433333	3748.633333	0.8	0.033333
89	1555	0	0	1	2	24.33	0.47222	0.53521	0.38889	0.38889	0	0.5	0.5	0.41667	0.54167	0.54167	0.52174	0	-0.01993	0.11111	-0.00743	0.11111	0.22222	0	-2.06E-62	34.237	3.252	-121.14	0.023637	248.28	257.84	-0.88399	0.37081	-60.748	0.026209	125.5	130.5	0.5	0.55372	0.61966	0.69665	0.78165	0.66292	-0.12771	0.2458525	2527.366667	2321.366667	0.5	0.46667
94	1556	0	1	0	2	20.5	0.7	0.81429	0	0.22222	1.5	0.95833	0.78261	0.34783	1	1	0.45833	0	-0.54167	0.18889	0.11529	0.055556	-0.05555	0	-2.9405	0.6587	0.89998	-57.102	0.52926	120.2	129.7	-3.8184	0.63939	-24.793	0.58886	53.587	58.519	0.5	0.93767	0.99886	1	1	0.9841325	-0.1698425	0.0994275	3180.8	3172.1	0.7931	0.62069
97	1557	0	1	1	1	21	1	1	1	1	3	1	1	1	1	1	1	0	0	0	0	0	0	0	99.289	8.04E-10	1	-0.0004015	1	6.0008	15.495	103.67	-0.054864	-9.57E-05	1	4.0002	8.932	0.5	0.83781	0.9616	0.99131	0.99803	0.9471875	0.0528125	0	2782.766667	3032.133333	1	1
101	1558	0	1	0	2	34.92	0.25714	0.44286	0.055556	0.16667	1.5	0.54167	0.21739	0	0.65217	0.34783	0.33333	-0.30434	-0.31884	0.07619	-0.05397	0.003268	-0.111114	0	-9.6177	0.22596	0.61231	-68.464	0.4388	142.93	152.44	-10.001	0.2392	-25.805	0.57695	55.61	60.565	0.5	0.77197	0.93306	0.98628	0.99802	0.9223325	-0.4794725	-0.040405	2826.666667	2827.166667	0.43333	0.2069
105	1559	0	0	0	1	18.92	0.60563	0.71014	0	0	0	0.91667	0.65217	0.25	0.95833	0.81818	0.34783	-0.14015	-0.6105	0.07553	0.28986	0	0.82353	0	-6.2722	0.58147	0.9413	-38.506	0.68436	83.012	92.523	-7.3688	0.57677	-17.025	0.72403	38.05	43.027	0.5	0.98488	0.99996	1	1	0.99621	-0.28607	0.290725	3935	3821.5	0.73333	0.51724
110	1560	0	0	0	1	21.42	0.34722	0.56338	0.055556	0.11765	0	0.79167	0.20833	0.041667	0.95833	0.58333	0.13043	-0.375	-0.8279	0	0.25606	0	-0.11765	0	-9.0057	0.29602	0.74406	-60.188	0.51218	126.38	135.92	-8.117	0.2746	-29.888	0.5209	63.776	68.776	0.5	0.77153	0.93472	0.98756	0.99843	0.92306	-0.35968	0.2343575	3170.966667	3177.4	0.66667	0.16667
113	1583	0	1	0	1	25.25	0.67143	0.74648	0	0	0	0.79167	0.68182	0.54167	0.82609	0.70833	0.70833	-0.11776	-0.11776	0.07857	-0.01037	0	0.055556	0	-3.0771	0.68519	0.81086	-52.949	0.56842	111.9	121.43	-2.6188	0.70763	-28.776	0.52823	61.553	66.508	0.5	0.91303	0.99761	0.99999	1	0.9776575	-0.2311775	-0.019875	3315.533333	3217.1	0.63333	0.53571
117	1585	0	0	0	2	19.17	0.76389	0.83333	0	0.055556	0	0.75	0.79167	0.75	0.83333	0.83333	0.83333	0	0	-0.02778	-0.11111	0	-0.055556	0	-1.3981	1.0379	0.85859	-55.583	0.5545	117.17	126.75	-1.373	1.042	-31.999	0.48706	67.998	72.997	0.5	0.97057	0.99997	1	1	0.992635	-0.159305	-0.102655	2148.566667	2076.1	0.6	0.63333
121	1586	0	0	0	2	22.5	0.76056	0.90278	0.055556	0.22222	0	0.95833	0.86957	0.45833	1	1	0.70833	0	-0.29167	0.045	-0.01389	-0.055556	-0.22222	0	-2.3445	0.77264	0.68961	-51.777	0.58269	109.55	119.12	-2.6127	0.76835	-25.628	0.58457	55.256	60.233	0.5	0.94625	0.99947	1	1	0.98643	-0.08365	-0.020715	2500.866667	2483.766667	0.8	0.68966
125	1587	0	0	0	2	22.83	0.68056	0.72222	0	0.058824	1	0.79167	0.70833	0.54167	0.75	0.75	0.66667	0	-0.08333	-0.20834	-0.26389	0	-0.003268	0	-1.7039	0.69108	0.8685	-75.556	0.39104	157.11	166.67	-2.1832	0.72615	-31.859	0.4893	67.718	72.717	0.5	0.88949	0.99546	0.99998	1	0.9712325	-0.2490125	-0.2196325	2404.466667	2245.3	0.63333	0.56667
130	1588	0	0	0	1	19.92	0.32394	0.5493	0	0	0	0.70833	0.25	0	0.79167	0.47826	0.375	-0.31341	-0.41667	-0.07394	-0.2993	0	0	0	-11.979	0.27698	0.63576	-51.716	0.57847	109.43	118.96	-13.484	0.28629	-18.73	0.69638	41.46	46.437	0.5	0.89623	0.99129	0.9996	0.99999	0.9717775	-0.4224775	-0.310985	2824	2751.5	0.56667	0.2
133	1590	0	1	0	1	21.25	0.39437	0.59722	0.055556	0	0.5	0.625	0.47826	0.083333	0.70833	0.625	0.45833	-0.08333	-0.25	-0.08881	0.19445	-0.055556	0	0	-7.2661	0.36055	0.68297	-61.248	0.50358	128.5	138.04	-6.143	0.36101	-31.281	0.49293	66.563	71.54	0.5	0.80721	0.9619	0.99584	0.99977	0.94118	-0.34396	0.19901	2997.033333	2967.9	0.53333	0.37931
137	1684	0	0	0	2	21	0.46479	0.83333	0.22222	0.11111	0	0.83333	0.41667	0.13043	0.91667	0.875	0.70833	-0.04167	-0.20834	-0.02817	-0.41666	-0.166664	-0.055554	0	-4.3684	0.3806	0.41422	-77.999	0.37135	162	171.56	-3.9014	0.36854	-42.732	0.30731	89.464	94.441	0.5	0.71952	0.89376	0.97404	0.99615	0.8958675	-0.0625375	-0.46453	2176.666667	2045.533333	0.76667	0.33333
141	1685	0	0	0	2	25.33	0.58571	0.59722	0.055556	0	0	0.79167	0.52174	0.43478	0.625	0.54167	0.625	-0.08333	0	-0.09275	-0.04166	-0.055556	0.055556	0	-2.5139	0.48463	0.79771	-89.096	0.27379	184.19	193.72	-2.7006	0.55392	-38.356	0.37118	80.713	85.667	0.5	0.80313	0.96776	0.99803	0.99997	0.9422225	-0.3450025	-0.0760775	3752.666667	3651.733333	0.63333	0.44828
146	1687	0	0	1	1	49.33	0.53521	0.5942	0.6875	0.44444	0	0.54167	0.41667	0.65217	0.56522	0.54545	0.66667	-0.01977	0.10145	-0.10465	0.04469	-0.46528	0.05556	0	0.69407	0.34032	1.2263	-118.45	0.017895	242.9	252.38	1.0326	0.38059	-58.023	0.03782	120.05	124.98	0.5	0.43448	0.35469	0.26439	0.17137	0.3062325	0.2879675	-0.27577	1197.566667	1261.166667	0.58621	0.48276
149	1689	0	1	0	2	18.83	0.83333	0.93056	0	0	0	1	0.83333	0.66667	0.95833	0.95833	0.875	0	-0.08333	0.16667	0.06944	0	0	0	-2.9107	1.0571	0.71781	-23.432	0.81114	52.864	62.426	-20.829	1.061	-7.643	0.87611	19.286	24.263	0.5	1	1	1	1	1	-0.06944	0.06944	2073.066667	2180.533333	0.8	0.66667
153	1690	0	0	0	2	22.75	0.18056	0.23944	0	0.055556	0	0.375	0.083333	0.083333	0.5	0.20833	0	-0.29167	-0.5	-0.097227	-0.07277	0	-0.055556	0	-9.1028	0.11961	0.88416	-66.6	0.46322	139.2	148.76	-8.5303	0.088651	-32.789	0.47439	69.578	74.578	0.5	0.57151	0.64372	0.71324	0.77833	0.6767	-0.43726	-0.183375	1633.066667	1551.966667	0.3	0.066667
157	1694	0	1	0	1	27.5	0.68056	0.84058	0.16667	0.16667	2	0.79167	0.66667	0.58333	0.83333	0.82609	0.86364	-0.00724	0.03031	0.18055	0.15942	-0.16667	-0.16667	0	-0.74155	0.67142	0.16315	-91.709	0.2525	189.42	198.95	-0.71055	0.69827	-51.791	0.1698	107.58	112.58	0.5	0.64978	0.82927	0.95586	0.99577	0.85767	-0.01709	0.0202025	2819.966667	2734.733333	0.66667	0.56667
162	1696	0	1	0	1	20.5	0.92188	0.97015	0.125	0.58824	0	0.95	0.95652	0.85714	1	1	0.91304	0	-0.08696	0.05034	0.00207	0.09722	-0.19935	0	-0.22421	1.629	-0.12561	-47.388	0.58313	100.78	110.08	-0.28655	1.5395	-22.537	0.59358	49.073	53.837	0.5	0.94677	0.99997	1	1	0.986685	-0.016535	0.0198075	2030.9	2385.433333	0.79167	0.82759
165	1697	0	0	0	2	33.33	0.39437	0.74648	0.27778	0.11111	0	0.86957	0.33333	0	0.75	0.79167	0.69565	0.04167	-0.05435	0.1473	0.10074	-0.16667	0.27778	0	-5.9134	0.32016	0.43537	-75.261	0.39001	156.52	166.07	-6.3525	0.34037	-32.36	0.47544	68.721	73.698	0.5	0.7927	0.95266	0.99366	0.99953	0.9346375	-0.1881575	0.221395	3136.066667	2990.533333	0.7931	0.33333
170	1699	0	0	0	1	29.33	0.66197	0.81429	0	0.058824	0	1	0.79167	0.17391	1	0.83333	0.59091	-0.16667	-0.40909	0.14359	0.17182	0.11111	-0.003268	0	-4.0119	0.55635	0.76373	-58.873	0.51741	123.75	133.26	-4.1946	0.56303	-28.596	0.53645	61.192	66.17	0.5	0.90546	0.99587	0.99996	1	0.9753225	-0.1610325	0.1525225	3561.466667	3528.133333	0.8	0.63333
174	1858	0	2	0	2	20.92	0.85915	0.94444	0.055556	0	3	1	1	0.56522	1	0.95833	0.875	-0.04167	-0.125	0.11307	0.05556	0.055554	0.16667	0	-2.4325	0.9602	0.6578	-32.73	0.7362	71.46	81.022	-1.8222	0.96306	-21.473	0.65192	46.947	51.924	0.5	0.97521	0.99997	1	1	0.993795	-0.049355	0.049355	2372.433333	2263.233333	0.83333	0.8
178	1860	0	2	0	2	19.67	0.014925	0.7	0	0.1875	3	0.047619	0	0	0.83333	0.75	0.5	-0.08333	-0.33333	-0.014925	-0.2	0	-0.1875	0	-42.686	0.071363	0.12775	-43.401	0.63383	92.802	102.23	-34.863	0.053044	-4.032	0.93157	12.064	16.949	0.5	0.6587	0.79163	0.88411	0.94086	0.818825	-0.118825	0.618824946	2304.333333	2299.466667	0.037037	0
181	1861	0	2	0	2	21.33	0.78261	0.91304	0.058824	0.16667	2	0.91304	0.79167	0.63636	0.86957	1	0.86957	0.13043	0	-0.0465	-0.24637	0.052286	-0.107846	0	-1.4219	0.84489	0.51851	-56.079	0.53235	118.16	127.62	-1.6311	0.93104	-24.204	0.59396	52.408	57.317	0.5	0.95186	0.99977	1	1	0.9879075	-0.0748675	-0.2316425	2134.433333	1945.666667	0.75862	0.65517
186	1921	0	2	0	2	29	0.3913	0.69444	0	0	0	0.68182	0.43478	0.083333	0.91667	0.79167	0.375	-0.125	-0.54167	-0.12741	0.30556	0	0.27778	0	-8.9594	0.38444	0.69825	-46.619	0.62002	99.238	108.77	-7.8822	0.37483	-22.749	0.62277	49.497	54.429	0.5	0.87649	0.98834	0.99949	0.99999	0.9660775	-0.2716375	0.3634125	3082.1	3129.1	0.53571	0.34483
189	1922	0	2	0	1	20.33	0.33333	0.61972	0	0.11765	2	0.79167	0.20833	0	1	0.66667	0.17391	-0.33333	-0.82609	0.0047	-0.0225	0	0.04902	0	-11.779	0.29109	0.66696	-50.195	0.59317	106.39	115.93	-15.704	0.29037	-16.182	0.7406	36.364	41.364	0.5	0.92871	0.99648	0.99991	1	0.981275	-0.361555	-0.0329275	2278.366667	2352.433333	0.63333	0.16667
193	1923	0	2	0	2	20.5	0.88889	0.82857	0	0.16667	2	0.91667	0.91667	0.83333	0.81818	0.83333	0.83333	0.01515	0.01515	-0.05556	0.12976	0.055556	-0.111114	0	-0.57081	0.95478	0.78395	-75.287	0.3898	156.57	166.12	-0.67076	1.2822	-23.22	0.62779	50.44	55.439	0.5	0.96686	0.99998	1	1	0.99171	-0.16314	0.1434675	1742.2	1885.4	0.73333	0.73333
197	1950	0	2	0	2	22.25	0.71831	0.83333	0	0	2	0.83333	0.73913	0.58333	0.91667	0.875	0.70833	-0.04167	-0.20834	0.18447	0.11111	0	0.35294	0	-2.2954	0.69982	0.72014	-60.893	0.50646	127.79	137.33	-1.7693	0.74003	-34.8	0.43589	73.6	78.578	0.5	0.85444	0.99005	0.99989	1	0.961095	-0.127765	0.072205	2805.2	2883.666667	0.66667	0.58621
202	1971	0	2	0	2	27.25	0.5942	0.79167	0	0.058824	1.5	0.91667	0.61905	0.25	0.875	0.875	0.625	0	-0.25	0.1558	0.20833	0	0.385616	0	-4.097	0.54761	0.74383	-58.709	0.51601	123.42	132.91	-5.5759	0.56214	-22.645	0.62012	49.289	54.198	0.5	0.95228	0.9993	1	1	0.987895	-0.196225	0.198885	3554.1	3583.4	0.73333	0.5
205	1972	0	2	1	2	21	0.41667	0.28169	0.55556	0.11111	0	0.5	0.45833	0.29167	0.45833	0.26087	0.125	-0.19746	-0.33333	-0.16667	0.01408	-0.43791	-0.11111	0	-1.0903	3.38E-16	4.8263	-107.08	0.13699	220.15	229.72	-1.0293	0.21553	-61.233	0.018442	126.47	131.47	0.5	0.52698	0.55761	0.59205	0.63121	0.5769625	-0.2952725	-0.114125	1853.033333	2058.2	0.5	0.46667
209	1973	0	2	0	1	20.83	0.64789	0.81944	0	0.22222	1	0.95833	0.66667	0.30435	1	0.83333	0.625	-0.16667	-0.375	0.00925	0.09723	0	-0.22222	0	-3.6761	0.56778	0.7003	-60.917	0.50902	127.83	137.4	-3.6231	0.56914	-31.452	0.49016	66.904	71.882	0.5	0.88042	0.9923	0.99987	1	0.9681475	-0.1487075	0.0662275	3670.133333	3518.1	0.76667	0.53333
213	1974	0	2	0	1	19.75	0.66197	0.86111	0	0	3	0.91667	0.58333	0.47826	0.95833	0.875	0.75	-0.08333	-0.20833	0.03247	0.02778	0	0	0	-4.2849	0.65628	0.71901	-43.847	0.64462	93.694	103.24	-4.9908	0.67457	-18.633	0.69795	41.267	46.244	0.5	0.98209	0.99996	1	1	0.9955125	-0.1344025	0.0262675	2394.266667	2529.3	0.73333	0.46667
218	1975	0	2	0	2	19.92	0.26389	0.38028	0.11111	0	2	0.41667	0.29167	0.083333	0.58333	0.3913	0.16667	-0.19203	-0.41666	0.20833	0.23083	-0.055554	0.16667	0	-7.777	0.25429	0.80322	-70.312	0.43331	146.62	156.19	-7.0926	0.25672	-34.163	0.45237	72.326	77.326	0.5	0.72317	0.88965	0.96796	0.99328	0.893515	-0.513235	0.227015	2063.966667	2187.5	0.4	0.23333
221	1976	0	2	0	2	20.25	0.64286	0.86111	0	0.17647	2	1	0.6087	0.30435	0.875	0.91667	0.79167	0.04167	-0.08333	0.19047	0.11111	0	-0.120914	0	-3.7201	0.5738	0.52871	-56.753	0.53742	119.51	129.03	-4.4211	0.58663	-26.099	0.57213	56.197	61.152	0.5	0.93074	0.99828	0.99999	1	0.9822525	-0.1211425	0.0933625	2913.2	2904.666667	0.8	0.48276
225	1977	0	2	0	2	21.33	0.31944	0.75	0.058824	0.11111	1	0.70833	0.16667	0.083333	0.91667	0.83333	0.5	-0.08334	-0.41667	0.09723	0.23611	-0.058824	0.05556	0	-8.0706	0.27107	0.44152	-70.581	0.43114	147.16	156.72	-7.3417	0.26324	-32.458	0.47386	68.915	73.892	0.5	0.73734	0.90453	0.97541	0.99554	0.903205	-0.153205	0.21931	2120.866667	2163.333333	0.58621	0.16667
229	1978	0	2	0	2	20.83	0.15278	0.22222	0.11111	0.055556	3	0.29167	0.16667	0	0.375	0.25	0.041667	-0.125	-0.333333	0.04166	0.11111	-0.11111	-0.055556	0	-9.0212	0.13636	0.86423	-67.987	0.45509	141.97	151.55	-8.8529	0.14267	-31.828	0.48981	67.655	72.655	0.5	0.63043	0.75337	0.85216	0.92135	0.7893275	-0.5671075	-0.00738	2788.666667	2582.8	0.23333	0.16667
233	1979	0	2	0	2	20.25	0.625	1	0.055556	0	3	1	0.75	0.125	1	1	1	0	0	0.08333	0	-0.055556	0.055556	0	-7.7384	0.55783	0.26696	-33.384	0.73243	72.767	82.346	-5.3346	0.55484	-24.745	0.60334	53.49	58.49	0.5	0.94196	0.99883	1	1	0.9851975	0.0148025	-0.0148025	2464.666667	2642.966667	0.8	0.6
238	1980	0	2	0	2	21.08	0.52113	0.52778	0.11111	0.055556	2	0.82609	0.70833	0.041667	0.83333	0.625	0.125	-0.20833	-0.70833	-0.00724	0.02778	-0.11111	-0.055556	0	-5.7931	0.48586	0.99882	-52.655	0.57561	111.31	120.87	-7.1951	0.48982	-21.654	0.64899	47.308	52.286	0.5	0.949	0.999	1	1	0.987	-0.45922	0.035265	2600.9	2736.466667	0.72414	0.56667
241	2501	0	1	0	2	26.05479452	0.48611	0.52778	0	0.055556	3	0.83333	0.54167	0.083333	0.75	0.625	0.20833	-0.125	-0.54167	-0.02778	0.44405	0.11111	0.388884	0	-7.8141	0.44943	0.90147	-45.677	0.6339	97.354	106.93	-9.6494	0.46941	-16.813	0.73049	37.625	42.625	0.5	0.97369	0.99979	1	1	0.99337	-0.46559	0.4869575	1995.366667	1860.3	0.66667	0.43333
245	2502	0	1	1	2	48.67945205	0.55556	0.50746	0.72222	0.38889	0	0.54167	0.54167	0.58333	0.54545	0.66667	0.28571	0.12122	-0.25974	-0.05556	0.00643	-0.15972	0.16667	0	1.3302	7.76E-14	-0.52316	-119.56	0.014387	245.11	254.61	1.2864	0.059511	-60.986	0.022405	125.97	130.97	0.5	0.49311	0.48599	0.47863	0.47085	0.482145	0.025315	0.1625625	1430.6	1378.7	0.56667	0.6
249	2503	0	2	0	2	44.84931507	1	1	0	0	0	1	1	1	1	1	1	0	0	0	0	0.055556	0.055556	0	-6.5225	2.4179	1.0011	-0.013201	0.99989	6.0264	15.605	-6.4315	2.4204	-0.0066003	0.99989	4.0132	9.0128	0.5	1	1	1	1	1	0	0	1125.8	1192.933333	0.8	0.8
254	2504	0	1	0	1	39.91232877	0.48611	0.48611	0.22222	0.33333	2	0.5	0.5	0.45833	0.58333	0.41667	0.45833	-0.16666	-0.125	0.15278	0.34722	-0.11111	-0.11111	0	-1.6347	0.38643	0.78758	-114.26	0.084229	234.51	244.09	-1.38	0.41729	-57.38	0.080201	118.76	123.76	0.5	0.60224	0.72199	0.83956	0.9301	0.7734725	-0.2873625	0.2257975	2303.633333	2262.333333	0.46667	0.43333
257	2505	0	1	0	2	25.23835616	0.70833	0.84722	0.055556	0.27778	3	0.95833	0.75	0.41667	1	0.875	0.66667	-0.125	-0.33333	0.04167	0.125	-0.055556	0.27778	0	-3.6987	0.74786	0.75824	-39.548	0.68303	85.095	94.674	-6.9792	0.72847	-10.871	0.82574	25.742	30.742	0.5	0.99879	1	1	1	0.9996975	-0.1524775	0.1246975	2465.066667	2492.633333	0.8	0.6
261	2506	0	2	0	2	27.38082192	0.61972	0.94444	0.27778	0.88889	1.5	0.66667	0.58333	0.6087	0.91667	0.95833	0.95833	0.04166	0.04166	0.21361	0.05556	0.11111	-0.05556	0	0.50134	6.29E-16	24.715	-82.867	0.33211	171.73	181.3	1.13E+17	-24.652	-60.656	0.016761	125.31	130.29	0.5	0.58223	0.58223	0.58223	0.58223	0.58223	0.36221	-0.2224075	2307.733333	2139.166667	0.63333	0.46667
265	2507	0	0	0	1	30.50684932	0.98611	0.97222	0.11111	0.11111	0	1	0.95833	1	0.95833	1	0.95833	0.04167	0	0.01389	0.01389	0.11111	-0.055554	0	-0.013223	3.9775	0.85185	-42.458	0.6597	90.915	100.49	-0.011806	4.0481	-16.146	0.74119	36.291	41.291	0.5	1	1	1	1	1	-0.02778	0.01389	1014.136667	999.1533333	0.83333	0.76667
270	2508	0	1	0	2	23.26027397	0.38028	0.38571	0.055556	0	0	0.66667	0.41667	0.043478	0.68182	0.45833	0.041667	-0.22349	-0.640153	-0.01408	0.39207	-0.055556	0	0	-9.2012	0.34398	0.94312	-46.828	0.61831	99.657	109.19	-8.1266	0.3468	-25.572	0.58548	55.144	60.121	0.5	0.85449	0.9815	0.99877	0.99996	0.95868	-0.57297	0.371785	3103.5	3113.466667	0.56667	0.33333
273	2509	0	2	0	2	40.69041096	0.58333	0.69444	0.055556	0	0	0.70833	0.70833	0.33333	0.70833	0.75	0.625	0.04167	-0.08333	-0.01389	-0.13888	-0.055556	0	0	-4.1146	0.59456	0.79987	-54.306	0.56474	114.61	124.19	-3.8714	0.60966	-27.982	0.55144	59.965	64.964	0.5	0.92223	0.99779	0.99999	1	0.9800025	-0.2855625	-0.1506475	1730.033333	1621.266667	0.56667	0.6
277	2510	0	0	0	1	24.64	0.7	0.84722	0.055556	0.055556	0	0.95833	0.78261	0.34783	0.91667	0.875	0.75	-0.04167	-0.16667	0.00833	0.15278	-0.055556	-0.055556	0	-2.2376	0.61987	0.75161	-72.873	0.40937	151.75	161.29	-3.3093	0.64561	-27.637	0.54692	59.273	64.228	0.5	0.91693	0.99757	0.99999	1	0.9786225	-0.1314025	0.134335	2453.333333	2601.733333	0.76667	0.65517
281	2511	0	2	0	2	22.10410959	0.26389	0.48611	0.11111	0.11111	2	0.70833	0.083333	0	0.91667	0.45833	0.083333	-0.45834	-0.833337	0.11111	0.36111	-0.055554	0	0	-11.63	0.22874	0.68268	-58.139	0.53402	122.28	131.86	-11.136	0.21933	-24.537	0.60668	53.074	58.073	0.5	0.76817	0.92896	0.98436	0.99749	0.919745	-0.433635	0.38776	2214.2	2093.7	0.63333	0.066667
285	2512	0	1	0	1	20.90958904	0.77778	0.88732	0	0.16667	2	1	0.75	0.58333	1	0.95833	0.69565	-0.04167	-0.30435	0.01389	0.01546	0.055556	0	0	-2.7881	0.84415	0.82766	-39.058	0.6852	84.116	93.678	-3.3984	0.83752	-16.693	0.73241	37.387	42.386	0.5	0.99059	1	1	1	0.9976475	-0.1103275	0.01314	2330.5	2176.066667	0.8	0.6
290	2513	0	0	0	2	22.8739726	0.59155	0.63889	0.055556	0	0	0.75	0.54167	0.47826	0.70833	0.66667	0.54167	-0.04166	-0.16666	0.15845	0.13889	-0.055556	0	0	-2.9052	0.55081	0.82295	-74.561	0.39905	155.12	164.68	-2.3282	0.58063	-39.876	0.35361	83.751	88.729	0.5	0.79224	0.96343	0.99766	0.99996	0.9383225	-0.2994325	0.0772125	2440.1	2520.7	0.63333	0.43333
293	2514	0	1	0	2	30.42465753	0.375	0.50704	0.055556	0.11111	0	0.79167	0.29167	0.041667	0.875	0.47826	0.16667	-0.39674	-0.70833	-0.11111	0.29852	-0.055556	-0.11111	0	-7.0337	0.31059	0.81663	-68.445	0.44835	142.89	152.45	-7.9918	0.31089	-28.386	0.54498	60.772	65.771	0.5	0.81084	0.96173	0.99537	0.99968	0.941905	-0.434865	0.2491675	2394.433333	2333.733333	0.66667	0.23333
297	2515	0	2	0	2	21.37534247	0.30556	0.70833	0	0.11111	2	0.79167	0.083333	0.041667	0.875	0.625	0.625	-0.25	-0.25	0.08333	0.25	0	0.11111	0	-9.7323	0.23284	0.38968	-68.94	0.44745	143.88	153.46	-11.014	0.24772	-23.873	0.61732	51.745	56.745	0.5	0.80439	0.95538	0.99322	0.99931	0.938075	-0.229745	0.2422375	1762.4	1769.2	0.63333	0.066667
301	2516	0	2	0	1	55.93972603	0.375	0.40278	0	0.055556	1	0.66667	0.41667	0.041667	0.75	0.45833	0	-0.29167	-0.75	0.06944	0.56944	0.055556	0.055554	0	-7.6728	0.33606	0.97832	-56.389	0.54804	118.78	128.36	-7.7884	0.33001	-27.892	0.5529	59.783	64.783	0.5	0.82673	0.97025	0.99711	0.99985	0.948485	-0.545705	0.53251	2365.966667	2302.633333	0.53333	0.33333
306	2517	0	2	1	2	39.67123288	0.86111	0.88732	0.5	0.66667	0	0.91667	0.875	0.79167	0.95833	0.83333	0.86957	-0.125	-0.08876	-0.02778	-0.02817	0.22222	0	0	4.5096	4.76E-14	1.259	-93.478	0.24659	192.96	202.52	1.97E+15	-21.141	-42.831	0.31341	89.663	94.662	0.5	0.83839	0.83839	0.83839	0.83839	0.83839	0.04893	-0.0116425	1028.31	1047.726667	0.76667	0.9
309	2518	0	2	0	1	23.41369863	0.51389	0.54167	0.055556	0.055556	0	0.625	0.66667	0.25	0.79167	0.66667	0.16667	-0.125	-0.625	-0.01389	0.44444	-0.055556	0.055554	0	-3.5559	0.45417	0.99256	-79.63	0.36176	165.26	174.84	-3.1902	0.46328	-41.639	0.33253	87.278	92.278	0.5	0.76211	0.93842	0.99191	0.99953	0.9229925	-0.3813225	0.38754	2213.933333	2261.833333	0.53333	0.53333
313	2519	0	0	0	2	21.3260274	0.58333	0.55556	0.055556	0.055556	0	0.75	0.66667	0.33333	0.70833	0.58333	0.375	-0.125	-0.33333	-0.05555	-0.05556	0.256944	0.055554	0	-2.3017	0.43338	0.92168	-100.88	0.19143	207.77	217.34	-2.191	0.48396	-47.975	0.23096	99.95	104.95	0.5	0.70467	0.88595	0.97465	0.99719	0.890615	-0.335055	-0.03695	2185.266667	2086.6	0.63333	0.53333
317	2520	0	1	0	1	54.76986301	0.5	0.48611	0	0	1	0.5	0.5	0.5	0.5	0.45833	0.5	-0.04167	0	0	0.01389	0	0	0	-1.6262	0.23387	0.87791	-119.77	0.040011	245.55	255.13	-1.3906	0.25579	-60.09	0.036761	124.18	129.18	0.5	0.54668	0.60034	0.66019	0.72574	0.6332375	-0.1471275	0.0399225	726.42	754.8333333	0.4	0.4
322	2522	0	2	0	1	36.35616438	0.46479	0.16667	0.27778	0	0	0.43478	0.5	0.45833	0.16667	0.20833	0.125	0.04166	-0.04167	-0.2009	-0.16667	0.05555	0	0	-0.80466	1.21E-15	8.9012	-98.433	0.2022	202.87	212.41	-1.0175	-0.24155	-61.143	0.0088664	126.29	131.26	0.5	0.48762	0.47707	0.46809	0.46027	0.4732625	-0.3065925	0.0382725	2489.333333	2400.866667	0.34483	0.5
325	2523	0	1	0	2	22.70684932	0.26389	0.91429	0.11111	0	1	0.45833	0.33333	0	0.91667	1	0.81818	0.08333	-0.09849	0.33333	0.03015	-0.11111	0.11111	0	-8.6227	0.26471	0.19794	-62.73	0.49157	131.46	141.01	-6.8882	0.23057	-36.047	0.42217	76.094	81.094	0.5	0.68916	0.84749	0.94127	0.98246	0.865095	0.049195	-0.074745	3165.5	2792.8	0.36667	0.33333
330	2524	0	2	0	2	47.44931507	0.41667	0.81944	0	0.16667	0	0.5	0.45833	0.29167	0.91667	0.79167	0.75	-0.125	-0.16667	0.19444	0.16667	0.055556	0	0	-4.152	0.39672	0.4411	-78.296	0.37246	162.59	172.17	-3.7752	0.38408	-42.894	0.31241	89.788	94.788	0.5	0.72694	0.90256	0.97835	0.99721	0.901265	-0.081825	0.09659	2363.033333	2094.966667	0.4	0.36667
334	2525	0	1	0	1	21.32054795	0.76812	0.8	0	0	0.5	0.91667	0.73913	0.63636	0.91667	0.75	0.72727	-0.16667	-0.1894	-0.01812	-0.03611	0	0	0	-3.9783	0.84199	0.8704	-26.187	0.78412	58.373	67.868	-3.5644	0.87673	-12.879	0.78644	29.757	34.689	0.5	0.99601	1	1	1	0.9990025	-0.1990025	-0.0371075	2904.4	2769.866667	0.73333	0.58621
338	2526	0	1	0	2	23.76438356	0.79167	0.81944	0.055556	0.055556	2.5	0.875	0.83333	0.66667	0.91667	0.79167	0.75	-0.125	-0.16667	0.19444	0.16667	-0.055556	0.222224	0	-1.7579	0.82807	0.81825	-56.589	0.54644	119.18	128.76	-1.2648	0.86193	-33.165	0.46837	70.33	75.33	0.5	0.86655	0.99397	0.99998	1	0.965125	-0.145685	0.131795	2072.266667	1950.033333	0.73333	0.66667
341	2527	0	2	0	1	38.34246575	0.098592	0.51429	0.058824	0.055556	2	0.125	0.13043	0.041667	0.66667	0.56522	0.30435	-0.10145	-0.36232	0.732398	0.48571	0.052286	0.500004	0	-10.525	0.08829	0.3349	-82.448	0.32416	170.9	180.41	-10.176	-0.12581	-27.729	0.5454	59.458	64.413	0.5	0.4201	0.35013	0.29102	0.24121	0.325615	0.188675	0.0536725	3341.633333	3651.8	0.1	0.13793
346	2528	0	0	0	2	49.41369863	0.34722	0.83333	0.27778	0.55556	0	0.45833	0.41667	0.16667	0.875	0.875	0.75	0	-0.125	-0.09722	-0.125	-0.16667	0.11111	0	-3.3686	0.16733	-0.41306	-102.25	0.18049	210.49	220.07	-3.2654	0.1035	-54.138	0.13218	112.28	117.27	0.5	0.53307	0.56793	0.60426	0.64254	0.58695	0.24638	-0.2616275	2406.566667	2125.533333	0.46667	0.4
349	2529	0	1	0	1	26.83287671	0.41667	0.47887	0.055556	0.22222	1	0.70833	0.375	0.16667	0.625	0.56522	0.25	-0.05978	-0.375	-0.02778	-0.02054	0.388884	0.38889	0	-3.4728	0.24333	0.79403	-105.88	0.14666	217.75	227.32	-3.6061	0.2484	-50.373	0.19252	104.75	109.75	0.5	0.61416	0.73253	0.83755	0.91654	0.775195	-0.296325	0.427508	1142.066667	1126.733333	0.56667	0.3
353	2530	0	0	0	2	24.04657534	0.73611	0.78873	0.055556	0.16667	1.5	1	0.75	0.45833	1	0.83333	0.52174	-0.16667	-0.47826	0.02778	-0.01408	0.055554	0	0	-3.3604	0.78609	0.96689	-38.859	0.68681	83.717	93.279	-5.4244	0.76267	-12.724	0.79603	29.448	34.448	0.5	0.99711	1	1	1	0.9992775	-0.2105475	0.0041175	2527.933333	2758.833333	0.83333	0.6
357	2531	0	0	0	2	23.49315068	0.98611	1	0	0.055556	0	1	1	0.95833	1	1	1	0	0	0.01389	0	0	0.166664	0	-39.004	2.1031	0.010109	-7.3521	0.94107	20.704	30.283	-8.0511	2.1192	-2.71	0.95656	9.4199	14.42	0.5	1	1	1	1	1	0	0	1699.4	1616.433333	0.8	0.8
362	2532	0	2	0	1	33.83287671	0.29577	0.72222	0.11111	0.22222	0	0.73913	0.041667	0.125	0.91667	0.75	0.5	-0.16667	-0.41667	0.03756	-0.02778	-0.055554	0.05556	0	-7.3824	0.2269	0.3739	-81.658	0.34186	169.32	178.88	-7.1099	0.21764	-35.069	0.43152	74.139	79.116	0.5	0.6806	0.83513	0.93166	0.97752	0.8562275	-0.1340075	-0.0453625	2219.666667	2120.533333	0.65517	0.033333
365	2533	0	2	0	1	25.17260274	0.53521	0.61765	0.16667	0.35294	2	0.83333	0.52174	0.25	0.78261	0.54167	0.52381	-0.24094	-0.2588	0.04812	-0.04821	0.05555	0.11765	0	-2.4204	0.43728	0.82297	-95.259	0.21018	196.52	205.99	-3.0958	0.47189	-41.428	0.32845	86.856	91.833	0.5	0.76319	0.93972	0.99235	0.99959	0.9237125	-0.3060625	-0.0386475	3049.5	2840.5	0.73333	0.44828
369	2534	0	1	0	1	44.34	0.19444	0.36111	0.055556	0	2	0.58333	0	0	0.54167	0.375	0.16667	-0.16667	-0.375	-0.109933	0.33333	0	0	0	-21.029	0.18295	0.58017	-40.906	0.67214	87.812	97.391	-26.495	0.19972	-9.9316	0.8408	23.863	28.863	0.5	0.92405	0.99516	0.9998	1	0.9797525	-0.6186425	0.5446975	1966.366667	1907.5	0.5	0
373	2535	0	2	0	2	20.75	0.25714	0.68056	0	0.22222	2	0.63636	0.16667	0	0.875	0.79167	0.375	-0.08333	-0.5	0.1654	-0.02778	0.055556	-0.11111	0	-9.4124	0.21018	0.43657	-74.145	0.39565	154.29	163.82	-12.036	0.23522	-21.627	0.64136	47.255	52.187	0.5	0.80723	0.95647	0.99335	0.99931	0.93909	-0.25853	-0.0474275	3195.366667	3174.2	0.5	0.13333
378	2536	0	2	1	2	19.92	0.98611	0.93056	0.94444	0.44444	0	0.95833	1	1	1	0.95833	0.83333	-0.04167	-0.16667	0	-0.5	0.05556	-0.27777	0	-1.59E-14	15.144	1.3514	-48.901	0.60806	103.8	113.38	24.424	-0.25276	-6.5026	0.89576	17.005	22.005	0.5	0.77164	0.90454	0.9578	0.97974	0.90343	0.02713	-0.069935	1300.366667	2049.066667	0.93333	1
381	2537	0	0	0	2	27.66	0.53521	0.54167	0.16667	0	0	0.58333	0.56522	0.45833	0.625	0.5	0.5	-0.125	-0.125	-0.09077	-0.11111	0	0	0	-2.3642	0.49006	0.88179	-92.132	0.25744	190.26	199.83	-1.8239	0.55344	-46.278	0.24984	96.555	101.53	0.5	0.72068	0.9083	0.9852	0.99906	0.90331	-0.36164	-0.104925	1686.766667	1678.733333	0.53333	0.48276
385	2538	0	2	0	1	21.7	0.52778	0.69444	0.055556	0.055556	2	0.83333	0.625	0.125	0.79167	0.83333	0.45833	0.04166	-0.33334	-0.15278	0.29167	0	0	0	-5.5963	0.47829	0.74552	-56.593	0.54641	119.19	128.77	-4.7742	0.46893	-31.684	0.49211	67.368	72.367	0.5	0.85608	0.98494	0.99939	0.99999	0.9601	-0.26566	0.2853575	1957.8	2011.333333	0.66667	0.53333
389	2539	0	0	0	2	27.37	0.56944	0.69444	0.055556	0.22222	0	0.875	0.58333	0.25	0.83333	0.83333	0.41667	0	-0.41666	-0.09722	-0.06944	-0.055556	-0.22222	0	-4.6434	0.56294	0.84025	-53.994	0.56724	113.99	123.57	-7.4317	0.56215	-18.419	0.70474	40.839	45.838	0.5	0.98184	0.99994	1	1	0.995445	-0.301005	-0.0469175	1694.333333	1499.533333	0.73333	0.46667
393	2540	0	2	0	1	25.41	0.66667	0.77465	0.055556	0.055556	2	0.95833	0.75	0.29167	0.95652	0.875	0.5	-0.08152	-0.45652	-0.05556	0.18368	-0.055556	0.166664	0	-3.1453	0.62944	0.89406	-60.699	0.51078	127.4	136.96	-4.0432	0.61929	-26.428	0.57636	56.857	61.856	0.5	0.93544	0.99868	1	1	0.98353	-0.20888	0.16925	2404.633333	2258.8	0.8	0.6
398	2541	0	0	0	2	26.74	0.34722	0.61972	0.055556	0.11111	0	0.625	0.375	0.041667	0.70833	0.78261	0.375	0.07428	-0.33333	0.05556	-0.09194	0	0	0	-6.9294	0.29264	0.59618	-75.201	0.3939	156.4	165.96	-7.0189	0.30054	-32.212	0.48364	68.425	73.424	0.5	0.77051	0.93542	0.98829	0.99866	0.92322	-0.3035	-0.11137	2426.3	2268.433333	0.53333	0.3
401	2542	0	2	0	1	22.29	0.56944	0.625	0	0	1	0.66667	0.54167	0.5	0.83333	0.54167	0.5	-0.29166	-0.33333	0.04167	0.375	0	0	0	-4.1232	0.60173	0.91458	-54.109	0.56632	114.22	123.8	-3.0802	0.62792	-31.59	0.49362	67.18	72.179	0.5	0.89091	0.99465	0.99995	1	0.9713775	-0.3463775	0.362455	2513.2	2579.566667	0.53333	0.43333
405	2543	0	1	0	2	23.19	0.88889	0.94444	0	0.27778	1	1	0.91667	0.75	1	1	0.83333	0	-0.16667	-0.01389	0.05556	0	0.72222	0	-1.383	1.2305	0.7409	-29.985	0.75967	65.969	75.548	-1.4951	1.2121	-15.212	0.75616	34.424	39.423	0.5	0.99795	1	1	1	0.9994875	-0.0550475	0.0550475	2595.566667	2628.7	0.8	0.73333
409	2544	0	1	0	2	25.07	0.76389	0.77778	0.055556	0.055556	3	0.875	0.70833	0.70833	0.79167	0.79167	0.75	0	-0.04167	0.19444	0.20833	-0.055556	-0.055556	0	-1.1863	0.71183	0.74073	-82.899	0.33557	171.8	181.38	-1.044	0.84029	-37.655	0.39639	79.31	84.309	0.5	0.80891	0.98023	0.99969	1	0.9472075	-0.1694275	0.1555375	2357.366667	1983.666667	0.73333	0.56667
414	2545	0	2	0	1	21.46	0.67606	0.76389	0.055556	0	1	0.91667	0.75	0.34783	0.95833	0.83333	0.5	-0.125	-0.45833	0.06005	0.08333	-0.055556	0	0	-7.2519	0.69686	0.89847	-22.264	0.82056	50.527	60.09	-6.5884	0.69626	-13.213	0.78582	30.425	35.402	0.5	0.99664	1	1	1	0.99916	-0.23527	0.083055	2741.366667	2850	0.76667	0.6
417	2546	0	1	0	2	20.2	0.51389	1	0	0	2	0.95833	0.58333	0	1	1	1	0	0	0.04167	0	0.055556	0	0	-18.325	0.47738	0.24606	-17.68	0.85829	41.36	50.939	-12.18	0.45979	-13.29	0.78696	30.58	35.58	0.5	0.98765	0.99996	1	1	0.9969025	0.0030975	0.0135375	2223.4	2066.833333	0.76667	0.46667
421	2547	0	1	0	2	20.86	0.375	0.68056	0	0	1.5	0.58333	0.5	0.041667	0.91667	0.79167	0.33333	-0.125	-0.58334	0.125	0.02777	0	0.11111	0	-7.7018	0.35126	0.6839	-60.738	0.51047	127.48	137.04	-6.7428	0.33593	-30.95	0.4983	65.9	70.877	0.5	0.80108	0.95742	0.99469	0.99963	0.938205	-0.257645	-0.0160725	2773.433333	2747.033333	0.46667	0.41379
425	2548	0	1	0	2	19.15	0.69014	0.92958	0	0.11765	2	0.91304	0.75	0.41667	1	1	0.79167	0	-0.20833	0.03208	0.05653	0	-0.058826	0	-2.7982	0.65047	0.58997	-57.78	0.52904	121.56	131.09	-2.8536	0.66774	-30.279	0.50918	64.558	69.535	0.5	0.90346	0.9965	0.99998	1	0.974985	-0.045405	0.0570275	3388.566667	3122.233333	0.72414	0.6
430	2549	0	2	0	1	18.07	0.54167	0.83099	0.055556	0.11111	1.5	0.83333	0.45833	0.33333	1	0.83333	0.65217	-0.16667	-0.34783	0	0.14123	-0.055556	0.88889	0	-4.7448	0.53099	0.61861	-54.659	0.55946	115.32	124.88	-3.6962	0.51736	-34.797	0.44221	73.594	78.593	0.5	0.84207	0.98192	0.99926	0.99999	0.95581	-0.12482	0.127115	2237.133333	2283.566667	0.66667	0.4
433	2550	0	0	0	1	29.1	0.93056	0.95833	0.22222	0.72222	0	0.95833	1	0.83333	1	1	0.875	0	-0.125	-0.01389	0	-0.22222	-0.22222	0	-0.14027	1.8312	0.50939	-42.697	0.65778	91.395	100.97	-0.26778	1.6663	-21.659	0.65281	47.318	52.318	0.5	0.9769	1	1	1	0.994225	-0.035895	-0.005775	2629.466667	2609.266667	0.83333	0.83333
437	2561	0	1	0	2	20.8	0.74648	0.80556	0	0.055556	2	1	0.83333	0.41667	1	0.83333	0.58333	-0.16667	-0.41667	0.11463	0.18055	0	0	0	-3.6014	0.75243	0.91012	-39.843	0.67887	85.686	95.249	-4.2022	0.74182	-17.818	0.71117	39.636	44.613	0.5	0.98563	0.99998	1	1	0.9964025	-0.1908425	0.17799	2752.833333	2793.566667	0.7931	0.66667
441	2563	0	0	0	2	26.82	0.014085	0	0	0	0	0.041667	0	0	0	0	0	0	0	-0.000196	0	0	0	0	-28.801	0.0044785	10.758	-4.4086	0.96447	14.817	24.379	-28.801	0.0044785	-4.4086	0.92854	12.817	17.795	0.5	0.51044	0.52085	0.53122	0.5418	0.5260775	-0.5260775	-0.0005575	1015.43	996.7033333	0.033333	0
445	2564	0	1	0	2	22	0.75	0.83333	0.27778	0.27778	0	0.875	0.79167	0.58333	0.875	0.91667	0.70833	0.04167	-0.16667	0.05556	0	-0.16667	-0.222224	0	-0.79326	0.75909	0.68837	-87.928	0.29526	181.86	191.44	-1.0852	0.92379	-32.112	0.48524	68.225	73.225	0.5	0.87459	0.99566	0.99999	1	0.96756	-0.13423	0.011245	1987.733333	1926.866667	0.76667	0.73333
450	2565	0	2	0	2	21.9	0.76389	0.80556	0	0	2.5	0.79167	0.75	0.75	0.79167	0.79167	0.83333	0	0.04166	-0.01389	0.05158	0	0.27778	0	-1.6164	0.9449	0.8402	-46.837	0.6225	99.675	109.24	-1.5225	1.002	-22.64	0.63709	49.279	54.279	0.5	0.96911	0.99995	1	1	0.992265	-0.186705	0.06895	2317.1	2434.633333	0.63333	0.6
453	2566	0	1	0	1	19.85	0.81944	1	0	0	2	1	0.95833	0.5	1	1	1	0	0	0.06945	0	0	0	0	-3.8718	0.87368	0.40404	-24.76	0.80155	55.52	65.099	-2.7809	0.87283	-18.486	0.70368	40.971	45.971	0.5	0.98601	0.99999	1	1	0.9965	0.0035	-0.0028725	1819	1479.333333	0.8	0.76667
457	2567	0	1	0	2	22.2	0.57746	0.54167	0	0.11111	0.5	0.70833	0.65217	0.375	0.625	0.54167	0.45833	-0.08333	-0.16667	0.03365	0.41666	0	0.22222	0	-3.297	0.53991	0.90589	-71.724	0.42192	149.45	159.01	-3.3077	0.57102	-33.324	0.45981	70.648	75.626	0.5	0.8624	0.98868	0.99974	1	0.962705	-0.421035	0.4229075	2815.533333	2712.533333	0.56667	0.51724
461	2568	0	2	0	2	22.57	0.40845	0.35211	0.055556	0.055556	1	0.65217	0.41667	0.16667	0.56522	0.33333	0.16667	-0.23189	-0.39855	0.09155	0.12011	-0.055556	-0.055556	0	-5.4049	0.34256	0.97332	-72.61	0.4115	151.22	160.76	-5.5259	0.39048	-32.305	0.47633	68.61	73.588	0.5	0.81387	0.96649	0.99689	0.99987	0.94428	-0.59217	0.0922525	2723.233333	2539.066667	0.55172	0.33333
466	2569	0	1	0	1	23.7	0.23944	0.30556	0.11111	0.11111	1	0.69565	0	0.041667	0.75	0.16667	0	-0.58333	-0.75	0.06612	-0.02778	-0.055554	0	0	-9.3764	0.17761	0.87715	-63.683	0.48673	133.37	142.93	-8.8783	0.15437	-30.949	0.49832	65.897	70.874	0.5	0.644	0.77632	0.87651	0.94074	0.8093925	-0.5038325	-0.1483325	2168.066667	2144.9	0.62069	0
469	2570	0	0	0	2	20.82739726	0.13889	0.70833	0	0.27778	0	0.16667	0.125	0.125	0.54167	0.75	0.83333	0.20833	0.29166	-0.01389	-0.20129	0.055556	0.05555	0	-8.4929	0.093428	-0.026194	-88.201	0.29307	182.4	191.98	-8.297	-0.039058	-33.698	0.45982	71.396	76.396	0.5	0.47591	0.45261	0.4302	0.40821	0.4417325	0.2665975	-0.433185	1733.633333	1853.966667	0.13333	0.1
473	2571	0	0	0	2	23.64657534	0.52778	0.45833	0.27778	0.27778	0	0.5	0.5	0.58333	0.45833	0.58333	0.33333	0.125	-0.125	-0.02778	-0.08333	0.16666	-0.11111	0	-0.38394	0.25886	1.9169	-123.48	0.010312	252.96	262.54	-0.26911	0.36049	-62.236	0.0023538	128.47	133.47	0.5	0.51564	0.53521	0.55955	0.59039	0.5501975	-0.0918675	-0.0556875	1625.866667	1744.766667	0.5	0.4
477	2572	0	0	0	2	19.98356164	0.15278	0.44286	0	0.055556	1	0.29167	0.125	0.041667	0.52174	0.5	0.30435	-0.02174	-0.21739	-0.02778	0.02193	0.055556	0.111114	0	-12.445	0.15316	0.46274	-69.535	0.43642	145.07	154.62	-10.549	0.12923	-27.595	0.55766	59.189	64.189	0.5	0.63683	0.76298	0.86122	0.92772	0.7971875	-0.3543275	-0.0963775	2780.566667	2946.133333	0.23333	0.1
482	2573	0	2	0	2	19.52328767	0.88889	0.98611	0.055556	0.55556	1	0.95833	0.875	0.83333	1	1	0.95833	0	-0.04167	-0.16667	0.01389	0.055554	0.16666	0	-0.63111	0.87983	-0.35015	-66.978	0.46318	139.96	149.53	-0.44627	0.97469	-42.197	0.32359	88.393	93.393	0.5	0.71733	0.93474	0.99718	0.99999	0.91231	0.0738	-0.0003375	1466.033333	1343.833333	0.76667	0.73333
485	2574	0	2	0	2	22.54794521	0.33333	0.92958	0	0.61111	2	0.625	0.33333	0.041667	0.95833	0.95833	0.86957	0	-0.08876	-0.11111	0.05653	0.11111	0.38889	0	-6.0291	0.20909	-0.24344	-74.062	0.40308	154.12	163.69	-5.7095	0.18622	-42.178	0.32389	88.355	93.355	0.5	0.6199	0.73842	0.83925	0.91362	0.7777975	0.1517825	0.1849775	2203.833333	1792.733333	0.5	0.26667
489	2575	0	0	0	1	19.19452055	0.87143	0.83333	0.44444	0.16667	0	0.875	0.95833	0.77273	0.79167	0.875	0.83333	0.08333	0.04166	-0.23763	-0.04166	-0.11111	0.22222	0	-0.18051	0.9296	0.44354	-102.49	0.16929	210.99	220.53	706.1	-3.3198	-41.65	0.31718	87.3	92.255	0.5	0.81572	0.84078	0.84359	0.84393	0.836005	-0.002675	0.0751575	1882.333333	1982.833333	0.76667	0.86667
494	2576	0	0	0	2	22.37260274	0.54167	0.58333	0.11111	0.16667	0	0.66667	0.66667	0.29167	0.75	0.625	0.375	-0.125	-0.375	-0.08334	-0.02777	-0.11111	-0.111114	0	-3.3765	0.54039	0.92771	-71.23	0.42909	148.46	158.04	-3.5844	0.56405	-32.583	0.4777	69.166	74.166	0.5	0.87414	0.99105	0.99983	1	0.966255	-0.382925	-0.0109625	2484.833333	2277.133333	0.56667	0.56667
498	2577	0	0	0	2	24.66849315	0.44444	0.58333	0.055556	0	0	0.95833	0.375	0	0.95833	0.58333	0.20833	-0.375	-0.75	-0.09722	-0.15277	-0.055556	0.055556	0	-8.6582	0.36232	0.8125	-52.559	0.57874	111.12	120.7	-10.367	0.36797	-19.167	0.69275	42.335	47.335	0.5	0.92391	0.99647	0.99993	1	0.9800775	-0.3967475	-0.161665	2077.666667	2256.1	0.8	0.3
501	2578	0	2	0	1	20.1890411	0.31944	0.5	0	0.055556	1	0.66667	0.25	0.041667	0.75	0.54167	0.20833	-0.20833	-0.54167	-0.02777	0.125	0	0	0	-8.7532	0.25952	0.68806	-68.231	0.45313	142.46	152.04	-8.5916	0.26663	-28.861	0.53736	61.722	66.721	0.5	0.77409	0.9362	0.98789	0.99846	0.92416	-0.42416	0.0639575	2283.866667	2346.433333	0.53333	0.2
505	2579	0	2	0	2	28.03287671	0.54167	0.625	0	0	0	0.625	0.625	0.375	0.75	0.54167	0.58333	-0.20833	-0.16667	0.31944	0.27778	0.38889	0.27778	0	-2.5659	0.44159	0.77947	-96.01	0.23048	198.02	207.6	-2.4678	0.5043	-44.407	0.28816	92.813	97.813	0.5	0.74305	0.92568	0.9893	0.99936	0.9143475	-0.2893475	0.3692625	2240.8	2146.066667	0.5	0.5
2	1176	0	1	0	2	30.42	0.6338	0.70423	0	0	NA	0.83333	0.69565	0.375	0.79167	0.75	0.56522	-0.04167	-0.22645	0.00509	-0.07923	0	0	1	-4.8993	0.62285	0.87523	-43.522	0.64725	93.045	102.59	-4.8028	0.63296	-21.588	0.65005	47.177	52.154	0.5	0.96556	0.99975	1	1	0.9913275	-0.2870975	-0.0801325	2811.766667	2748.133333	0.66667	0.55172
6	1197	0	0	0	1	25.58	0.58333	0.65714	0.29412	0.11765	0	0.91667	0.83333	0	1	0.91304	0.083333	-0.08696	-0.916667	0.08334	0.00953	-0.29412	-0.11765	1	-3.4644	0.47672	0.95464	-77.353	0.36593	160.71	170.22	-2.8997	0.43931	-44.962	0.27116	93.924	98.902	0.5	0.72268	0.90214	0.97986	0.99783	0.9006275	-0.2434875	-0.0677925	2929.966667	3067.433333	0.86667	0.66667
9	1261	0	1	0	1	24.5	0.74286	0.71429	0.11111	0.055556	0.5	0.95833	0.81818	0.45833	0.95652	0.83333	0.34783	-0.12319	-0.60869	-0.00675	0.28571	-0.11111	0.055554	1	-2.9055	0.77163	1.0704	-45.699	0.6254	97.398	106.91	-3.9922	0.752	-17.576	0.71185	39.152	44.107	0.5	0.98454	0.99998	1	1	0.99613	-0.28184	0.2818775	3663.433333	3759.166667	0.83333	0.64286
13	1271	0	1	0	2	32.67	0.097222	0.63889	0	0	NA	0.16667	0.125	0	0.70833	0.66667	0.54167	-0.04166	-0.16666	-0.069444	0.29167	0	0.11111	1	-21.231	0.13454	0.27546	-56.263	0.54906	118.53	128.1	-13.607	0.107	-21.779	0.65088	47.559	52.559	0.5	0.63982	0.76625	0.86295	0.92773	0.7991875	-0.1602975	0.1199325	3137.933333	3111.9	0.13333	0.1
18	1297	0	1	0	2	44.25	0.65278	0.76389	0	0	0	0.83333	0.66667	0.45833	0.83333	0.75	0.70833	-0.08333	-0.125	0.20833	0.15278	0	0	1	-3.096	0.62804	0.75922	-60.289	0.51409	126.58	136.14	-2.5316	0.63785	-34.576	0.43951	73.153	78.13	0.5	0.85664	0.98863	0.99979	1	0.961265	-0.197375	0.11411	2672.733333	2687.9	0.66667	0.55172
22	1501	0	1	1	2	22.33	0.83099	0.86111	0.27778	0.38889	2	0.79167	0.91304	0.79167	0.875	0.83333	0.875	-0.04167	0	0.11345	0.125	0.22222	0.05555	1	-0.22692	0.9251	0.089701	-94.074	0.24179	194.15	203.71	-0.1274	1.1108	-50.478	0.18175	104.96	109.93	0.5	0.59771	0.7683	0.94377	0.99796	0.826935	0.034175	-0.029535	2255.6	2418.1	0.76667	0.75862
25	1506	0	1	0	2	19.75	0.31944	0.54167	0	0.11111	NA	0.625	0.29167	0.041667	0.95833	0.5	0.16667	-0.45833	-0.79166	0.02778	0.29166	0	0.05556	1	-9.9094	0.29071	0.71358	-57.839	0.53383	121.68	131.24	-8.0646	0.27361	-29.922	0.51497	63.843	68.821	0.5	0.76896	0.9327	0.98686	0.99829	0.9217025	-0.3800325	0.22809	2253.3	2197.9	0.5	0.24138
30	1518	0	1	0	2	19.92	0.014286	0.23611	0	0.11111	NA	0.041667	0	0	0.45833	0.25	0	-0.20833	-0.45833	-0.000397	0.73611	0.055556	-0.052286	1	-24.765	0.107	0.52454	-41.385	0.66458	88.77	98.315	-39.099	0.107	-8.6918	0.8575	21.384	26.338	0.5	0.83902	0.96806	0.99497	0.99935	0.95035	-0.71424	0.8546925	2221.133333	2306.666667	0.033333	0
34	1519	0	1	0	1	21.83	0.31429	0.5493	0.055556	0.22222	NA	0.66667	0.21739	0.043478	0.625	0.56522	0.45833	-0.05978	-0.16667	0.18571	0.42253	-0.055556	0.30719	1	-8.8684	0.26544	0.54548	-67.666	0.44847	141.33	150.86	-9.8848	0.27884	-24.627	0.59626	53.254	58.209	0.5	0.82014	0.96522	0.99581	0.99969	0.945215	-0.395915	0.418	3098.633333	3160.333333	0.56667	0.17241
38	1520	0	1	0	2	23.42	0.57143	0.56944	0.055556	0.055556	NA	0.75	0.54167	0.40909	0.75	0.625	0.33333	-0.125	-0.41667	0.23413	0.27778	-0.055556	-0.055556	1	-2.5614	0.45295	0.89072	-93.637	0.24107	193.27	202.82	-2.6755	0.53703	-39.445	0.35333	82.89	87.844	0.5	0.78696	0.95858	0.99671	0.99992	0.9355425	-0.3661025	0.2277	2264.066667	2143.666667	0.63333	0.43333
41	1535	0	0	0	2	22.33	0.35714	0.625	0.055556	0	0	0.70833	0.26087	0.086957	0.79167	0.625	0.45833	-0.16667	-0.33334	-0.17658	-0.05556	-0.055556	0	1	-7.7517	0.30303	0.60555	-68.177	0.44742	142.35	151.9	-7.4711	0.31478	-29.287	0.51986	62.574	67.529	0.5	0.80029	0.95602	0.99415	0.99955	0.9375025	-0.3125025	-0.09493	2250.666667	2253.566667	0.56667	0.24138
46	1536	0	0	0	1	19.17	0.69444	0.84507	0	0.055556	0	0.875	0.70833	0.5	0.95833	0.83333	0.73913	-0.125	-0.2192	-0.02777	0.01604	0	-0.055556	1	-3.0999	0.70231	0.73196	-50.491	0.59306	106.98	116.54	-3.8277	0.74498	-19.79	0.68277	43.58	48.58	0.5	0.98	0.99996	1	1	0.99499	-0.14992	0.01103	2540.366667	2412.8	0.7	0.56667
50	1537	0	0	0	2	22.42	0.61111	0.78873	0	0	0	0.79167	0.625	0.41667	0.95833	0.79167	0.6087	-0.16666	-0.34963	-0.01389	-0.06651	0	0	1	-4.0856	0.57944	0.72938	-55.644	0.55153	117.29	126.85	-2.7839	0.57574	-37.23	0.40321	78.46	83.459	0.5	0.82805	0.97885	0.99916	0.99999	0.9515125	-0.1627825	-0.1026375	2793.466667	2796.466667	0.63333	0.5
54	1539	0	0	0	1	18.83	0.80556	0.875	0	0	0	0.875	0.875	0.66667	0.83333	0.95833	0.83333	0.125	0	-0.04167	-0.15278	0.055556	0	1	-1.0735	0.80007	0.65284	-73.073	0.41432	152.15	161.73	-0.88619	0.86138	-38.943	0.37574	81.887	86.887	0.5	0.78727	0.97262	0.99943	1	0.93983	-0.06483	-0.19967	2381.966667	2143.066667	0.7	0.7
57	1543	0	0	0	1	31.25	0.48611	0.49296	0.058824	0	0	0.66667	0.5	0.29167	0.6087	0.58333	0.29167	-0.02537	-0.31703	-0.02778	-0.09018	-0.058824	0	1	-4.3067	0.47401	0.94403	-68.153	0.44762	142.31	151.85	-4.1189	0.50685	-32.821	0.46797	69.642	74.62	0.5	0.85695	0.98602	0.99952	1	0.9606225	-0.4676625	-0.10079	1744.2	1631.433333	0.53333	0.43333
62	1545	0	1	0	1	21.58	0.58333	0.98611	0.11111	0.11765	2	0.875	0.58333	0.29167	1	0.95833	1	-0.04167	0	-0.06944	-0.11111	-0.11111	-0.00654	1	-3.7588	0.54407	0.15353	-55.181	0.55526	116.36	125.92	-3.2101	0.53967	-36.533	0.41438	77.066	82.065	0.5	0.82972	0.97836	0.99903	0.99999	0.951775	0.034335	-0.15744	1889.4	1872.766667	0.73333	0.46667
66	1546	0	1	0	2	30.67	0.18056	0.93056	0.055556	0.16667	2	0.54167	0	0	1	0.95833	0.83333	-0.04167	-0.16667	0.15277	0.06944	-0.055556	-0.05556	1	-16.013	0.15833	0.10259	-55.08	0.55854	116.16	125.74	-14.084	0.14995	-21.362	0.65757	46.724	51.723	0.5	0.71211	0.86969	0.9519	0.98529	0.8797475	0.0508125	-0.0244475	2378.166667	2417	0.46667	0
70	1547	0	1	0	1	20.42	0.25352	0.60563	0	0.055556	0	0.45833	0.125	0.17391	0.82609	0.58333	0.41667	-0.24276	-0.40942	-0.225742	0.28326	0	0.111114	1	-7.2169	0.19695	0.46989	-87.622	0.28982	181.24	190.79	-6.3195	0.1513	-40.047	0.35084	84.094	89.071	0.5	0.60135	0.70309	0.79516	0.87116	0.74269	-0.13706	0.1076475	1951.1	1976.433333	0.36667	0.1
74	1551	0	0	0	2	20.75	0.74648	0.92958	0.055556	0.16667	0	0.875	0.91304	0.45833	1	1	0.79167	0	-0.20833	-0.12148	-0.17958	0	-0.111114	1	-1.3266	0.60758	0.4252	-86.309	0.30047	178.62	188.16	-0.9296	0.64394	-50.748	0.17738	105.5	110.47	0.5	0.66164	0.84279	0.96054	0.99602	0.8652475	0.0643325	-0.2621775	2791.866667	2967.233333	0.73333	0.72414
77	1552	0	0	0	2	20	0.52857	0.54167	0	0	0	0.58333	0.69565	0.30435	0.625	0.66667	0.33333	0.04167	-0.29167	0.26016	0.34722	0	0.055556	1	-2.3198	0.33592	0.8257	-108.9	0.11241	223.79	233.32	-1.922	0.36853	-53.795	0.10794	111.59	116.52	0.5	0.61398	0.74062	0.85639	0.93914	0.7875325	-0.2458625	0.1347525	2504.633333	2595.4	0.46667	0.55172
82	1553	0	0	0	2	23.92	0.66667	0.72857	0	0	0	0.95833	0.70833	0.33333	0.91667	0.70833	0.54545	-0.20834	-0.37122	0.09722	0.1881	0.055556	0	1	-4.0897	0.59894	0.88921	-53.764	0.56424	113.53	123.07	-3.9748	0.60749	-27.571	0.55804	59.142	64.142	0.5	0.92549	0.99802	0.99999	1	0.980875	-0.252305	0.16938	3216.266667	3332.033333	0.76667	0.56667
86	1554	0	0	0	1	33.25	0.34722	0.97143	0	0.11765	0	1	0.041667	0	1	1	0.91667	0	-0.08333	-0.03293	-0.05476	0	-0.11765	1	-19.094	0.26747	0.13549	-33.237	0.72755	72.474	81.985	-14.588	0.26031	-18.186	0.7052	40.372	45.349	0.5	0.88253	0.98774	0.99924	0.99997	0.96737	0.00406	-0.0631175	3764.433333	3748.633333	0.8	0.033333
90	1555	0	0	1	2	24.33	0.47222	0.53521	0.38889	0.38889	0	0.5	0.5	0.41667	0.54167	0.54167	0.52174	0	-0.01993	0.11111	-0.00743	0.11111	0.22222	1	-0.00033828	2.0986	2.6982	-122.05	0.016339	250.09	259.65	-0.88396	0.37081	-60.748	0.026209	125.5	130.5	0.5	0.55372	0.61965	0.69665	0.78164	0.662915	-0.127705	0.2458475	2527.366667	2321.366667	0.5	0.46667
93	1556	0	1	0	2	20.5	0.7	0.81429	0	0.22222	1.5	0.95833	0.78261	0.34783	1	1	0.45833	0	-0.54167	0.18889	0.11529	0.055556	-0.05555	1	-2.9406	0.65869	0.89999	-57.102	0.52926	120.2	129.7	-3.8185	0.63939	-24.793	0.58886	53.587	58.519	0.5	0.93768	0.99886	1	1	0.984135	-0.169845	0.09943	3180.8	3172.1	0.7931	0.62069
98	1557	0	1	1	1	21	1	1	1	1	3	1	1	1	1	1	1	0	0	0	0	0	0	1	233.46	0.107	1.3068	-4.1768	0.96557	14.354	23.848	232.75	0.107	-4.1704	0.93084	12.341	17.273	0.5	5.39E-05	1.52E-09	2.15E-14	1.09E-19	1.35E-05	0.999986525	0	2782.766667	3032.133333	1	1
102	1558	0	1	0	2	34.92	0.25714	0.44286	0.055556	0.16667	1.5	0.54167	0.21739	0	0.65217	0.34783	0.33333	-0.30434	-0.31884	0.07619	-0.05397	0.003268	-0.111114	1	-9.6177	0.22596	0.61231	-68.464	0.4388	142.93	152.44	-10.001	0.2392	-25.805	0.57695	55.61	60.565	0.5	0.77197	0.93306	0.98628	0.99802	0.9223325	-0.4794725	-0.0404075	2826.666667	2827.166667	0.43333	0.2069
106	1559	0	0	0	1	18.92	0.60563	0.71014	0	0	0	0.91667	0.65217	0.25	0.95833	0.81818	0.34783	-0.14015	-0.6105	0.07553	0.28986	0	0.82353	1	-6.2722	0.58147	0.9413	-38.506	0.68436	83.012	92.523	-7.369	0.57678	-17.025	0.72403	38.05	43.027	0.5	0.98488	0.99996	1	1	0.99621	-0.28607	0.290725	3935	3821.5	0.73333	0.51724
109	1560	0	0	0	1	21.42	0.34722	0.56338	0.055556	0.11765	0	0.79167	0.20833	0.041667	0.95833	0.58333	0.13043	-0.375	-0.8279	0	0.25606	0	-0.11765	1	-9.0058	0.29602	0.74406	-60.188	0.51218	126.38	135.92	-8.117	0.2746	-29.888	0.5209	63.776	68.776	0.5	0.77153	0.93472	0.98756	0.99843	0.92306	-0.35968	0.2343575	3170.966667	3177.4	0.66667	0.16667
114	1583	0	1	0	1	25.25	0.67143	0.74648	0	0	0	0.79167	0.68182	0.54167	0.82609	0.70833	0.70833	-0.11776	-0.11776	0.07857	-0.01037	0	0.055556	1	-3.0772	0.68518	0.81086	-52.949	0.56842	111.9	121.43	-2.6188	0.70763	-28.776	0.52823	61.553	66.508	0.5	0.91303	0.99761	0.99999	1	0.9776575	-0.2311775	-0.019875	3315.533333	3217.1	0.63333	0.53571
118	1585	0	0	0	2	19.17	0.76389	0.83333	0	0.055556	0	0.75	0.79167	0.75	0.83333	0.83333	0.83333	0	0	-0.02778	-0.11111	0	-0.055556	1	-1.4164	1.035	0.85732	-55.584	0.5545	117.17	126.75	-1.3738	1.0418	-31.999	0.48706	67.998	72.997	0.5	0.97057	0.99997	1	1	0.992635	-0.159305	-0.102655	2148.566667	2076.1	0.6	0.63333
122	1586	0	0	0	2	22.5	0.76056	0.90278	0.055556	0.22222	0	0.95833	0.86957	0.45833	1	1	0.70833	0	-0.29167	0.045	-0.01389	-0.055556	-0.22222	1	-2.3445	0.77264	0.68962	-51.777	0.58269	109.55	119.12	-2.6127	0.76835	-25.628	0.58457	55.256	60.233	0.5	0.94625	0.99947	1	1	0.98643	-0.08365	-0.020715	2500.866667	2483.766667	0.8	0.68966
126	1587	0	0	0	2	22.83	0.68056	0.72222	0	0.058824	1	0.79167	0.70833	0.54167	0.75	0.75	0.66667	0	-0.08333	-0.20834	-0.26389	0	-0.003268	1	-1.704	0.69107	0.86849	-75.556	0.39104	157.11	166.67	-2.1832	0.72615	-31.859	0.4893	67.718	72.717	0.5	0.88949	0.99546	0.99998	1	0.9712325	-0.2490125	-0.2196325	2404.466667	2245.3	0.63333	0.56667
129	1588	0	0	0	1	19.92	0.32394	0.5493	0	0	0	0.70833	0.25	0	0.79167	0.47826	0.375	-0.31341	-0.41667	-0.07394	-0.2993	0	0	1	-11.979	0.27697	0.63575	-51.716	0.57847	109.43	118.96	-13.484	0.28629	-18.73	0.69638	41.46	46.437	0.5	0.89623	0.99129	0.9996	0.99999	0.9717775	-0.4224775	-0.310985	2824	2751.5	0.56667	0.2
134	1590	0	1	0	1	21.25	0.39437	0.59722	0.055556	0	0.5	0.625	0.47826	0.083333	0.70833	0.625	0.45833	-0.08333	-0.25	-0.08881	0.19445	-0.055556	0	1	-7.2661	0.36055	0.68297	-61.248	0.50358	128.5	138.04	-6.143	0.36101	-31.281	0.49293	66.563	71.54	0.5	0.80721	0.9619	0.99584	0.99977	0.94118	-0.34396	0.1990025	2997.033333	2967.9	0.53333	0.37931
138	1684	0	0	0	2	21	0.46479	0.83333	0.22222	0.11111	0	0.83333	0.41667	0.13043	0.91667	0.875	0.70833	-0.04167	-0.20834	-0.02817	-0.41666	-0.166664	-0.055554	1	-4.3687	0.38058	0.41429	-77.999	0.37135	162	171.56	-3.9014	0.36854	-42.732	0.30731	89.464	94.441	0.5	0.71952	0.89376	0.97404	0.99615	0.8958675	-0.0625375	-0.46453	2176.666667	2045.533333	0.76667	0.33333
142	1685	0	0	0	2	25.33	0.58571	0.59722	0.055556	0	0	0.79167	0.52174	0.43478	0.625	0.54167	0.625	-0.08333	0	-0.09275	-0.04166	-0.055556	0.055556	1	-2.5139	0.48462	0.7977	-89.096	0.27379	184.19	193.72	-2.7006	0.55392	-38.356	0.37118	80.713	85.667	0.5	0.80313	0.96776	0.99803	0.99997	0.9422225	-0.3450025	-0.0760775	3752.666667	3651.733333	0.63333	0.44828
145	1687	0	0	1	1	49.33	0.53521	0.5942	0.6875	0.44444	0	0.54167	0.41667	0.65217	0.56522	0.54545	0.66667	-0.01977	0.10145	-0.10465	0.04469	-0.46528	0.05556	1	0.69408	0.34031	1.2263	-118.45	0.017895	242.9	252.38	1.0326	0.3806	-58.023	0.03782	120.05	124.98	0.5	0.43448	0.35468	0.26438	0.17135	0.3062225	0.2879775	-0.2757875	1197.566667	1261.166667	0.58621	0.48276
150	1689	0	1	0	2	18.83	0.83333	0.93056	0	0	0	1	0.83333	0.66667	0.95833	0.95833	0.875	0	-0.08333	0.16667	0.06944	0	0	1	-2.9105	1.0571	0.71782	-23.432	0.81114	52.864	62.426	-20.82	1.061	-7.643	0.87611	19.286	24.263	0.5	1	1	1	1	1	-0.06944	0.06944	2073.066667	2180.533333	0.8	0.66667
154	1690	0	0	0	2	22.75	0.18056	0.23944	0	0.055556	0	0.375	0.083333	0.083333	0.5	0.20833	0	-0.29167	-0.5	-0.097227	-0.07277	0	-0.055556	1	-9.1029	0.11961	0.88416	-66.6	0.46322	139.2	148.76	-8.5283	0.107	-32.856	0.47333	69.711	74.711	0.5	0.58907	0.67789	0.7601	0.83198	0.71476	-0.47532	-0.221915	1633.066667	1551.966667	0.3	0.066667
158	1694	0	1	0	1	27.5	0.68056	0.84058	0.16667	0.16667	2	0.79167	0.66667	0.58333	0.83333	0.82609	0.86364	-0.00724	0.03031	0.18055	0.15942	-0.16667	-0.16667	1	-0.74248	0.67116	0.16342	-91.709	0.2525	189.42	198.95	-0.71055	0.69827	-51.791	0.1698	107.58	112.58	0.5	0.64978	0.82927	0.95586	0.99577	0.85767	-0.01709	0.0202	2819.966667	2734.733333	0.66667	0.56667
161	1696	0	1	0	1	20.5	0.92188	0.97015	0.125	0.58824	0	0.95	0.95652	0.85714	1	1	0.91304	0	-0.08696	0.05034	0.00207	0.09722	-0.19935	1	-0.22339	1.6772	0.095985	-47.586	0.58139	101.17	110.47	-0.28656	1.5395	-22.537	0.59358	49.073	53.837	0.5	0.94677	0.99997	1	1	0.986685	-0.016535	0.01981	2030.9	2385.433333	0.79167	0.82759
166	1697	0	0	0	2	33.33	0.39437	0.74648	0.27778	0.11111	0	0.86957	0.33333	0	0.75	0.79167	0.69565	0.04167	-0.05435	0.1473	0.10074	-0.16667	0.27778	1	-5.9134	0.32014	0.43538	-75.261	0.39001	156.52	166.07	-6.3526	0.34037	-32.36	0.47544	68.721	73.698	0.5	0.7927	0.95267	0.99366	0.99953	0.93464	-0.18816	0.2214125	3136.066667	2990.533333	0.7931	0.33333
169	1699	0	0	0	1	29.33	0.66197	0.81429	0	0.058824	0	1	0.79167	0.17391	1	0.83333	0.59091	-0.16667	-0.40909	0.14359	0.17182	0.11111	-0.003268	1	-4.0118	0.55635	0.76374	-58.873	0.51741	123.75	133.26	-4.1945	0.56303	-28.596	0.53645	61.192	66.17	0.5	0.90546	0.99587	0.99996	1	0.9753225	-0.1610325	0.1525225	3561.466667	3528.133333	0.8	0.63333
173	1858	0	2	0	2	20.92	0.85915	0.94444	0.055556	0	3	1	1	0.56522	1	0.95833	0.875	-0.04167	-0.125	0.11307	0.05556	0.055554	0.16667	1	-2.4326	0.96019	0.65781	-32.73	0.7362	71.46	81.022	-1.8223	0.96306	-21.473	0.65192	46.947	51.924	0.5	0.97521	0.99997	1	1	0.993795	-0.049355	0.0493575	2372.433333	2263.233333	0.83333	0.8
177	1860	0	2	0	2	19.67	0.014925	0.7	0	0.1875	3	0.047619	0	0	0.83333	0.75	0.5	-0.08333	-0.33333	-0.014925	-0.2	0	-0.1875	1	-30.001	0.107	0.1911	-46.664	0.6063	99.328	108.75	-46.931	0.107	-6.8975	0.88293	17.795	22.68	0.5	0.87886	0.98361	0.99825	0.99985	0.9651425	-0.2651425	-0.234845	2304.333333	2299.466667	0.037037	0
182	1861	0	2	0	2	21.33	0.78261	0.91304	0.058824	0.16667	2	0.91304	0.79167	0.63636	0.86957	1	0.86957	0.13043	0	-0.0465	-0.24637	0.052286	-0.107846	1	-1.4218	0.84489	0.51846	-56.079	0.53235	118.16	127.62	-1.6311	0.93104	-24.204	0.59396	52.408	57.317	0.5	0.95186	0.99977	1	1	0.9879075	-0.0748675	-0.2316475	2134.433333	1945.666667	0.75862	0.65517
185	1921	0	2	0	2	29	0.3913	0.69444	0	0	0	0.68182	0.43478	0.083333	0.91667	0.79167	0.375	-0.125	-0.54167	-0.12741	0.30556	0	0.27778	1	-8.9596	0.38442	0.69822	-46.619	0.62002	99.238	108.77	-7.8822	0.37483	-22.749	0.62277	49.497	54.429	0.5	0.87649	0.98834	0.99949	0.99999	0.9660775	-0.2716375	0.363425	3082.1	3129.1	0.53571	0.34483
190	1922	0	2	0	1	20.33	0.33333	0.61972	0	0.11765	2	0.79167	0.20833	0	1	0.66667	0.17391	-0.33333	-0.82609	0.0047	-0.0225	0	0.04902	1	-11.778	0.29109	0.66698	-50.195	0.59317	106.39	115.93	-15.704	0.29037	-16.182	0.7406	36.364	41.364	0.5	0.92871	0.99648	0.99991	1	0.981275	-0.361555	-0.0329325	2278.366667	2352.433333	0.63333	0.16667
194	1923	0	2	0	2	20.5	0.88889	0.82857	0	0.16667	2	0.91667	0.91667	0.83333	0.81818	0.83333	0.83333	0.01515	0.01515	-0.05556	0.12976	0.055556	-0.111114	1	-0.57078	0.95477	0.78393	-75.287	0.3898	156.57	166.12	-0.67081	1.2822	-23.22	0.62779	50.44	55.439	0.5	0.96687	0.99998	1	1	0.9917125	-0.1631425	0.1434675	1742.2	1885.4	0.73333	0.73333
198	1950	0	2	0	2	22.25	0.71831	0.83333	0	0	2	0.83333	0.73913	0.58333	0.91667	0.875	0.70833	-0.04167	-0.20834	0.18447	0.11111	0	0.35294	1	-2.2953	0.69982	0.72016	-60.893	0.50646	127.79	137.33	-1.7693	0.74002	-34.8	0.43589	73.6	78.578	0.5	0.85443	0.99005	0.99989	1	0.9610925	-0.1277625	0.0722025	2805.2	2883.666667	0.66667	0.58621
201	1971	0	2	0	2	27.25	0.5942	0.79167	0	0.058824	1.5	0.91667	0.61905	0.25	0.875	0.875	0.625	0	-0.25	0.1558	0.20833	0	0.385616	1	-4.097	0.54761	0.74383	-58.709	0.51601	123.42	132.91	-5.5759	0.56213	-22.645	0.62012	49.289	54.198	0.5	0.95228	0.9993	1	1	0.987895	-0.196225	0.198885	3554.1	3583.4	0.73333	0.5
206	1972	0	2	1	2	21	0.41667	0.28169	0.55556	0.11111	0	0.5	0.45833	0.29167	0.45833	0.26087	0.125	-0.19746	-0.33333	-0.16667	0.01408	-0.43791	-0.11111	1	-1.6788	0.2152	1.9611	-107.24	0.13567	220.48	230.04	-1.0293	0.21554	-61.233	0.018442	126.47	131.47	0.5	0.52698	0.55762	0.59206	0.63122	0.57697	-0.29528	-0.1141175	1853.033333	2058.2	0.5	0.46667
210	1973	0	2	0	1	20.83	0.64789	0.81944	0	0.22222	1	0.95833	0.66667	0.30435	1	0.83333	0.625	-0.16667	-0.375	0.00925	0.09723	0	-0.22222	1	-3.6761	0.56778	0.70031	-60.917	0.50902	127.83	137.4	-3.6231	0.56914	-31.452	0.49016	66.904	71.882	0.5	0.88042	0.9923	0.99987	1	0.9681475	-0.1487075	0.0662275	3670.133333	3518.1	0.76667	0.53333
214	1974	0	2	0	1	19.75	0.66197	0.86111	0	0	3	0.91667	0.58333	0.47826	0.95833	0.875	0.75	-0.08333	-0.20833	0.03247	0.02778	0	0	1	-4.2847	0.65629	0.71902	-43.847	0.64462	93.694	103.24	-4.9908	0.67456	-18.633	0.69795	41.267	46.244	0.5	0.98209	0.99996	1	1	0.9955125	-0.1344025	0.026265	2394.266667	2529.3	0.73333	0.46667
217	1975	0	2	0	2	19.92	0.26389	0.38028	0.11111	0	2	0.41667	0.29167	0.083333	0.58333	0.3913	0.16667	-0.19203	-0.41666	0.20833	0.23083	-0.055554	0.16667	1	-7.777	0.25429	0.80322	-70.312	0.43331	146.62	156.19	-7.0928	0.2567	-34.163	0.45237	72.326	77.326	0.5	0.72315	0.88963	0.96795	0.99327	0.8935	-0.51322	0.227	2063.966667	2187.5	0.4	0.23333
222	1976	0	2	0	2	20.25	0.64286	0.86111	0	0.17647	2	1	0.6087	0.30435	0.875	0.91667	0.79167	0.04167	-0.08333	0.19047	0.11111	0	-0.120914	1	-3.72	0.57378	0.5287	-56.753	0.53742	119.51	129.03	-4.4211	0.58663	-26.099	0.57213	56.197	61.152	0.5	0.93074	0.99828	0.99999	1	0.9822525	-0.1211425	0.0933625	2913.2	2904.666667	0.8	0.48276
226	1977	0	2	0	2	21.33	0.31944	0.75	0.058824	0.11111	1	0.70833	0.16667	0.083333	0.91667	0.83333	0.5	-0.08334	-0.41667	0.09723	0.23611	-0.058824	0.05556	1	-8.0706	0.27106	0.44152	-70.581	0.43114	147.16	156.72	-7.3421	0.26322	-32.458	0.47386	68.915	73.892	0.5	0.73733	0.90452	0.9754	0.99554	0.9031975	-0.1531975	0.2193025	2120.866667	2163.333333	0.58621	0.16667
230	1978	0	2	0	2	20.83	0.15278	0.22222	0.11111	0.055556	3	0.29167	0.16667	0	0.375	0.25	0.041667	-0.125	-0.333333	0.04166	0.11111	-0.11111	-0.055556	1	-9.0212	0.13635	0.86422	-67.987	0.45509	141.97	151.55	-8.8528	0.14268	-31.828	0.48981	67.655	72.655	0.5	0.63044	0.75339	0.85218	0.92136	0.7893425	-0.5671225	-0.007375	2788.666667	2582.8	0.23333	0.16667
234	1979	0	2	0	2	20.25	0.625	1	0.055556	0	3	1	0.75	0.125	1	1	1	0	0	0.08333	0	-0.055556	0.055556	1	-7.7382	0.55782	0.26698	-33.384	0.73243	72.767	82.346	-5.3345	0.55484	-24.745	0.60334	53.49	58.49	0.5	0.94196	0.99883	1	1	0.9851975	0.0148025	-0.0148025	2464.666667	2642.966667	0.8	0.6
237	1980	0	2	0	2	21.08	0.52113	0.52778	0.11111	0.055556	2	0.82609	0.70833	0.041667	0.83333	0.625	0.125	-0.20833	-0.70833	-0.00724	0.02778	-0.11111	-0.055556	1	-5.7931	0.48586	0.99881	-52.655	0.57561	111.31	120.87	-7.1951	0.48982	-21.654	0.64899	47.308	52.286	0.5	0.949	0.999	1	1	0.987	-0.45922	0.035265	2600.9	2736.466667	0.72414	0.56667
242	2501	0	1	0	2	26.05479452	0.48611	0.52778	0	0.055556	3	0.83333	0.54167	0.083333	0.75	0.625	0.20833	-0.125	-0.54167	-0.02778	0.44405	0.11111	0.388884	1	-7.8138	0.44944	0.90147	-45.677	0.6339	97.354	106.93	-9.6495	0.46941	-16.813	0.73049	37.625	42.625	0.5	0.97369	0.99979	1	1	0.99337	-0.46559	0.4869575	1995.366667	1860.3	0.66667	0.43333
246	2502	0	1	1	2	48.67945205	0.55556	0.50746	0.72222	0.38889	0	0.54167	0.54167	0.58333	0.54545	0.66667	0.28571	0.12122	-0.25974	-0.05556	0.00643	-0.15972	0.16667	1	-0.03995	0.95715	1.8279	-120.11	0.009852	246.21	255.71	1.2428	0.107	-60.997	0.022217	125.99	130.99	0.5	0.48688	0.47292	0.45809	0.44198	0.4649675	0.0424925	0.145365	1430.6	1378.7	0.56667	0.6
250	2503	0	2	0	2	44.84931507	1	1	0	0	0	1	1	1	1	1	1	0	0	0	0	0.055556	0.055556	1	-3.3479	2.0987	0.90586	-4.1745	0.96654	14.349	23.928	-2.7162	2.0987	-4.1671	0.9332	12.334	17.334	0.5	1	1	1	1	1	0	0	1125.8	1192.933333	0.8	0.8
253	2504	0	1	0	1	39.91232877	0.48611	0.48611	0.22222	0.33333	2	0.5	0.5	0.45833	0.58333	0.41667	0.45833	-0.16666	-0.125	0.15278	0.34722	-0.11111	-0.11111	1	-1.6348	0.38642	0.78759	-114.26	0.084229	234.51	244.09	-1.3799	0.41729	-57.38	0.080201	118.76	123.76	0.5	0.60223	0.72198	0.83954	0.93008	0.7734575	-0.2873475	0.2257875	2303.633333	2262.333333	0.46667	0.43333
258	2505	0	1	0	2	25.23835616	0.70833	0.84722	0.055556	0.27778	3	0.95833	0.75	0.41667	1	0.875	0.66667	-0.125	-0.33333	0.04167	0.125	-0.055556	0.27778	1	-3.6986	0.74786	0.75825	-39.548	0.68303	85.095	94.674	-6.9792	0.72847	-10.871	0.82574	25.742	30.742	0.5	0.99879	1	1	1	0.9996975	-0.1524775	0.1246975	2465.066667	2492.633333	0.8	0.6
262	2506	0	2	0	2	27.38082192	0.61972	0.94444	0.27778	0.88889	1.5	0.66667	0.58333	0.6087	0.91667	0.95833	0.95833	0.04166	0.04166	0.21361	0.05556	0.11111	-0.05556	1	1.9232	0.107	4.1475	-86.038	0.30655	178.08	187.64	-0.056901	0.6918	-61.564	0.0020465	127.13	132.1	0.5	0.5121	0.53084	0.55962	0.60449	0.5517625	0.3926775	-0.2528625	2307.733333	2139.166667	0.63333	0.46667
266	2507	0	0	0	1	30.50684932	0.98611	0.97222	0.11111	0.11111	0	1	0.95833	1	0.95833	1	0.95833	0.04167	0	0.01389	0.01389	0.11111	-0.055554	1	-0.32228	2.0987	0.65279	-46.869	0.62435	99.738	109.32	-0.29246	2.0987	-20.435	0.67243	44.87	49.87	0.5	0.99999	1	1	1	0.9999975	-0.0277775	0.0139025	1014.136667	999.1533333	0.83333	0.76667
269	2508	0	1	0	2	23.26027397	0.38028	0.38571	0.055556	0	0	0.66667	0.41667	0.043478	0.68182	0.45833	0.041667	-0.22349	-0.640153	-0.01408	0.39207	-0.055556	0	1	-9.2011	0.34399	0.94313	-46.828	0.61831	99.657	109.19	-8.1266	0.3468	-25.572	0.58548	55.144	60.121	0.5	0.85449	0.9815	0.99877	0.99996	0.95868	-0.57297	0.371785	3103.5	3113.466667	0.56667	0.33333
274	2509	0	2	0	2	40.69041096	0.58333	0.69444	0.055556	0	0	0.70833	0.70833	0.33333	0.70833	0.75	0.625	0.04167	-0.08333	-0.01389	-0.13888	-0.055556	0	1	-4.1146	0.59455	0.79986	-54.306	0.56474	114.61	124.19	-3.8714	0.60966	-27.982	0.55144	59.965	64.964	0.5	0.92223	0.99779	0.99999	1	0.9800025	-0.2855625	-0.1506475	1730.033333	1621.266667	0.56667	0.6
278	2510	0	0	0	1	24.64	0.7	0.84722	0.055556	0.055556	0	0.95833	0.78261	0.34783	0.91667	0.875	0.75	-0.04167	-0.16667	0.00833	0.15278	-0.055556	-0.055556	1	-2.2377	0.61986	0.75162	-72.873	0.40937	151.75	161.29	-3.3093	0.64561	-27.637	0.54692	59.273	64.228	0.5	0.91693	0.99757	0.99999	1	0.9786225	-0.1314025	0.134335	2453.333333	2601.733333	0.76667	0.65517
282	2511	0	2	0	2	22.10410959	0.26389	0.48611	0.11111	0.11111	2	0.70833	0.083333	0	0.91667	0.45833	0.083333	-0.45834	-0.833337	0.11111	0.36111	-0.055554	0	1	-11.63	0.22874	0.68267	-58.139	0.53402	122.28	131.86	-11.135	0.21935	-24.537	0.60668	53.074	58.073	0.5	0.76818	0.92896	0.98436	0.99749	0.9197475	-0.4336375	0.38775	2214.2	2093.7	0.63333	0.066667
286	2512	0	1	0	1	20.90958904	0.77778	0.88732	0	0.16667	2	1	0.75	0.58333	1	0.95833	0.69565	-0.04167	-0.30435	0.01389	0.01546	0.055556	0	1	-2.7881	0.84415	0.82766	-39.058	0.6852	84.116	93.678	-3.3985	0.83751	-16.693	0.73241	37.387	42.386	0.5	0.99059	1	1	1	0.9976475	-0.1103275	0.01314	2330.5	2176.066667	0.8	0.6
289	2513	0	0	0	2	22.8739726	0.59155	0.63889	0.055556	0	0	0.75	0.54167	0.47826	0.70833	0.66667	0.54167	-0.04166	-0.16666	0.15845	0.13889	-0.055556	0	1	-2.9052	0.5508	0.82295	-74.561	0.39905	155.12	164.68	-2.3283	0.58063	-39.876	0.35361	83.751	88.729	0.5	0.79225	0.96344	0.99766	0.99996	0.9383275	-0.2994375	0.0772175	2440.1	2520.7	0.63333	0.43333
294	2514	0	1	0	2	30.42465753	0.375	0.50704	0.055556	0.11111	0	0.79167	0.29167	0.041667	0.875	0.47826	0.16667	-0.39674	-0.70833	-0.11111	0.29852	-0.055556	-0.11111	1	-7.0336	0.31059	0.81664	-68.445	0.44835	142.89	152.45	-7.9918	0.31089	-28.386	0.54498	60.772	65.771	0.5	0.81084	0.96173	0.99537	0.99968	0.941905	-0.434865	0.2491675	2394.433333	2333.733333	0.66667	0.23333
298	2515	0	2	0	2	21.37534247	0.30556	0.70833	0	0.11111	2	0.79167	0.083333	0.041667	0.875	0.625	0.625	-0.25	-0.25	0.08333	0.25	0	0.11111	1	-9.7325	0.23284	0.3897	-68.94	0.44745	143.88	153.46	-11.014	0.24772	-23.873	0.61732	51.745	56.745	0.5	0.80439	0.95538	0.99322	0.99931	0.938075	-0.229745	0.2422375	1762.4	1769.2	0.63333	0.066667
302	2516	0	2	0	1	55.93972603	0.375	0.40278	0	0.055556	1	0.66667	0.41667	0.041667	0.75	0.45833	0	-0.29167	-0.75	0.06944	0.56944	0.055556	0.055554	1	-7.6728	0.33606	0.97832	-56.389	0.54804	118.78	128.36	-7.7884	0.33001	-27.892	0.5529	59.783	64.783	0.5	0.82673	0.97025	0.99711	0.99985	0.948485	-0.545705	0.53251	2365.966667	2302.633333	0.53333	0.33333
305	2517	0	2	1	2	39.67123288	0.86111	0.88732	0.5	0.66667	0	0.91667	0.875	0.79167	0.95833	0.83333	0.86957	-0.125	-0.08876	-0.02778	-0.02817	0.22222	0	1	2.9976	0.107	1.673	-98.541	0.20579	203.08	212.64	3.6207	0.107	-52.568	0.15734	109.14	114.14	0.5	0.46185	0.42167	0.37999	0.33645	0.39999	0.48733	-0.0067625	1028.31	1047.726667	0.76667	0.9
310	2518	0	2	0	1	23.41369863	0.51389	0.54167	0.055556	0.055556	0	0.625	0.66667	0.25	0.79167	0.66667	0.16667	-0.125	-0.625	-0.01389	0.44444	-0.055556	0.055554	1	-3.5559	0.45417	0.99256	-79.63	0.36176	165.26	174.84	-3.1902	0.46328	-41.639	0.33253	87.278	92.278	0.5	0.76211	0.93842	0.99191	0.99953	0.9229925	-0.3813225	0.38754	2213.933333	2261.833333	0.53333	0.53333
314	2519	0	0	0	2	21.3260274	0.58333	0.55556	0.055556	0.055556	0	0.75	0.66667	0.33333	0.70833	0.58333	0.375	-0.125	-0.33333	-0.05555	-0.05556	0.256944	0.055554	1	-2.3017	0.43338	0.92169	-100.88	0.19143	207.77	217.34	-2.191	0.48396	-47.975	0.23096	99.95	104.95	0.5	0.70467	0.88595	0.97465	0.99719	0.890615	-0.335055	-0.03695	2185.266667	2086.6	0.63333	0.53333
318	2520	0	1	0	1	54.76986301	0.5	0.48611	0	0	1	0.5	0.5	0.5	0.5	0.45833	0.5	-0.04167	0	0	0.01389	0	0	1	-1.6262	0.23387	0.8779	-119.77	0.040011	245.55	255.13	-1.3906	0.25579	-60.09	0.036761	124.18	129.18	0.5	0.54668	0.60034	0.66019	0.72574	0.6332375	-0.1471275	0.0399225	726.42	754.8333333	0.4	0.4
321	2522	0	2	0	1	36.35616438	0.46479	0.16667	0.27778	0	0	0.43478	0.5	0.45833	0.16667	0.20833	0.125	0.04166	-0.04167	-0.2009	-0.16667	0.05555	0	1	-1.2728	0.107	4.1475	-99.185	0.1961	204.37	213.92	-0.6982	0.107	-61.245	0.0072217	126.49	131.47	0.5	0.50737	0.51523	0.52359	0.53269	0.51972	-0.35305	-0.2116075	2489.333333	2400.866667	0.34483	0.5
326	2523	0	1	0	2	22.70684932	0.26389	0.91429	0.11111	0	1	0.45833	0.33333	0	0.91667	1	0.81818	0.08333	-0.09849	0.33333	0.03015	-0.11111	0.11111	1	-8.6233	0.26469	0.19796	-62.73	0.49157	131.46	141.01	-6.8881	0.23057	-36.047	0.42217	76.094	81.094	0.5	0.68915	0.84749	0.94127	0.98246	0.8650925	0.0491975	-0.0747475	3165.5	2792.8	0.36667	0.33333
329	2524	0	2	0	2	47.44931507	0.41667	0.81944	0	0.16667	0	0.5	0.45833	0.29167	0.91667	0.79167	0.75	-0.125	-0.16667	0.19444	0.16667	0.055556	0	1	-4.1522	0.3967	0.44113	-78.296	0.37246	162.59	172.17	-3.7752	0.38408	-42.894	0.31241	89.788	94.788	0.5	0.72694	0.90256	0.97835	0.99721	0.901265	-0.081825	0.09659	2363.033333	2094.966667	0.4	0.36667
333	2525	0	1	0	1	21.32054795	0.76812	0.8	0	0	0.5	0.91667	0.73913	0.63636	0.91667	0.75	0.72727	-0.16667	-0.1894	-0.01812	-0.03611	0	0	1	-3.9783	0.84199	0.87041	-26.187	0.78412	58.373	67.868	-3.5643	0.87674	-12.879	0.78644	29.757	34.689	0.5	0.99601	1	1	1	0.9990025	-0.1990025	-0.0371075	2904.4	2769.866667	0.73333	0.58621
337	2526	0	1	0	2	23.76438356	0.79167	0.81944	0.055556	0.055556	2.5	0.875	0.83333	0.66667	0.91667	0.79167	0.75	-0.125	-0.16667	0.19444	0.16667	-0.055556	0.222224	1	-1.7579	0.82806	0.81825	-56.589	0.54644	119.18	128.76	-1.2648	0.86193	-33.165	0.46837	70.33	75.33	0.5	0.86655	0.99397	0.99998	1	0.965125	-0.145685	0.131795	2072.266667	1950.033333	0.73333	0.66667
342	2527	0	2	0	1	38.34246575	0.098592	0.51429	0.058824	0.055556	2	0.125	0.13043	0.041667	0.66667	0.56522	0.30435	-0.10145	-0.36232	0.732398	0.48571	0.052286	0.500004	1	-10.032	0.107	0.37593	-82.691	0.32217	171.38	180.89	-8.9913	0.107	-31.071	0.49061	66.142	71.097	0.5	0.59379	0.68665	0.77133	0.84377	0.723885	-0.209595	0.394855	3341.633333	3651.8	0.1	0.13793
345	2528	0	0	0	2	49.41369863	0.34722	0.83333	0.27778	0.55556	0	0.45833	0.41667	0.16667	0.875	0.875	0.75	0	-0.125	-0.09722	-0.125	-0.16667	0.11111	1	-3.4178	0.2325	0.0897	-104.77	0.16026	215.54	225.12	-3.2589	0.107	-54.138	0.13217	112.28	117.28	0.5	0.53435	0.57061	0.60842	0.64824	0.590405	0.242925	-0.2581725	2406.566667	2125.533333	0.46667	0.4
350	2529	0	1	0	1	26.83287671	0.41667	0.47887	0.055556	0.22222	1	0.70833	0.375	0.16667	0.625	0.56522	0.25	-0.05978	-0.375	-0.02778	-0.02054	0.388884	0.38889	1	-3.4727	0.24333	0.79404	-105.88	0.14666	217.75	227.32	-3.6061	0.24839	-50.373	0.19252	104.75	109.75	0.5	0.61415	0.73251	0.83754	0.91653	0.7751825	-0.2963125	0.427296	1142.066667	1126.733333	0.56667	0.3
354	2530	0	0	0	2	24.04657534	0.73611	0.78873	0.055556	0.16667	1.5	1	0.75	0.45833	1	0.83333	0.52174	-0.16667	-0.47826	0.02778	-0.01408	0.055554	0	1	-3.3604	0.78609	0.96689	-38.859	0.68681	83.717	93.279	-5.4245	0.76267	-12.724	0.79603	29.448	34.448	0.5	0.99712	1	1	1	0.99928	-0.21055	0.00412	2527.933333	2758.833333	0.83333	0.6
358	2531	0	0	0	2	23.49315068	0.98611	1	0	0.055556	0	1	1	0.95833	1	1	1	0	0	0.01389	0	0	0.166664	1	-2.7162	2.0987	0.14618	-8.8086	0.9294	23.617	33.196	-2.7162	2.0987	-4.1665	0.93321	12.333	17.333	0.5	1	1	1	1	1	0	0	1699.4	1616.433333	0.8	0.8
361	2532	0	2	0	1	33.83287671	0.29577	0.72222	0.11111	0.22222	0	0.73913	0.041667	0.125	0.91667	0.75	0.5	-0.16667	-0.41667	0.03756	-0.02778	-0.055554	0.05556	1	-7.3825	0.22689	0.37394	-81.658	0.34186	169.32	178.88	-7.1099	0.21764	-35.069	0.43152	74.139	79.116	0.5	0.6806	0.83513	0.93166	0.97752	0.8562275	-0.1340075	-0.0453525	2219.666667	2120.533333	0.65517	0.033333
366	2533	0	2	0	1	25.17260274	0.53521	0.61765	0.16667	0.35294	2	0.83333	0.52174	0.25	0.78261	0.54167	0.52381	-0.24094	-0.2588	0.04812	-0.04821	0.05555	0.11765	1	-2.4204	0.43728	0.82297	-95.259	0.21018	196.52	205.99	-3.0958	0.47189	-41.428	0.32845	86.856	91.833	0.5	0.76319	0.93972	0.99235	0.99959	0.9237125	-0.3060625	-0.0386475	3049.5	2840.5	0.73333	0.44828
370	2534	0	1	0	1	44.34	0.19444	0.36111	0.055556	0	2	0.58333	0	0	0.54167	0.375	0.16667	-0.16667	-0.375	-0.109933	0.33333	0	0	1	-21.029	0.18295	0.58015	-40.906	0.67214	87.812	97.391	-26.495	0.19971	-9.9316	0.8408	23.863	28.863	0.5	0.92404	0.99516	0.9998	1	0.97975	-0.61864	0.5020125	1966.366667	1907.5	0.5	0
374	2535	0	2	0	2	20.75	0.25714	0.68056	0	0.22222	2	0.63636	0.16667	0	0.875	0.79167	0.375	-0.08333	-0.5	0.1654	-0.02778	0.055556	-0.11111	1	-9.4128	0.21017	0.43658	-74.145	0.39565	154.29	163.82	-12.036	0.23522	-21.627	0.64136	47.255	52.187	0.5	0.80723	0.95647	0.99335	0.99931	0.93909	-0.25853	-0.0474275	3195.366667	3174.2	0.5	0.13333
377	2536	0	2	1	2	19.92	0.98611	0.93056	0.94444	0.44444	0	0.95833	1	1	1	0.95833	0.83333	-0.04167	-0.16667	0	-0.5	0.05556	-0.27777	1	-0.040439	2.0987	1.3151	-62.085	0.50239	130.17	139.75	22.595	0.107	-13.756	0.77948	31.513	36.513	0.5	0.27806	0.12223	0.044987	0.014227	0.114876	0.815684	-0.434719818	1300.366667	2049.066667	0.93333	1
382	2537	0	0	0	2	27.66	0.53521	0.54167	0.16667	0	0	0.58333	0.56522	0.45833	0.625	0.5	0.5	-0.125	-0.125	-0.09077	-0.11111	0	0	1	-2.3642	0.49006	0.8818	-92.132	0.25744	190.26	199.83	-1.8239	0.55344	-46.278	0.24984	96.555	101.53	0.5	0.72068	0.9083	0.9852	0.99906	0.90331	-0.36164	-0.104925	1686.766667	1678.733333	0.53333	0.48276
386	2538	0	2	0	1	21.7	0.52778	0.69444	0.055556	0.055556	2	0.83333	0.625	0.125	0.79167	0.83333	0.45833	0.04166	-0.33334	-0.15278	0.29167	0	0	1	-5.5964	0.4783	0.74553	-56.593	0.54641	119.19	128.77	-4.7742	0.46893	-31.684	0.49211	67.368	72.367	0.5	0.85608	0.98494	0.99939	0.99999	0.9601	-0.26566	0.2853575	1957.8	2011.333333	0.66667	0.53333
390	2539	0	0	0	2	27.37	0.56944	0.69444	0.055556	0.22222	0	0.875	0.58333	0.25	0.83333	0.83333	0.41667	0	-0.41666	-0.09722	-0.06944	-0.055556	-0.22222	1	-4.6434	0.56294	0.84026	-53.994	0.56724	113.99	123.57	-7.4314	0.56216	-18.419	0.70474	40.839	45.838	0.5	0.98184	0.99994	1	1	0.995445	-0.301005	-0.0469175	1694.333333	1499.533333	0.73333	0.46667
394	2540	0	2	0	1	25.41	0.66667	0.77465	0.055556	0.055556	2	0.95833	0.75	0.29167	0.95652	0.875	0.5	-0.08152	-0.45652	-0.05556	0.18368	-0.055556	0.166664	1	-3.1454	0.62943	0.89405	-60.699	0.51078	127.4	136.96	-4.0432	0.61929	-26.428	0.57636	56.857	61.856	0.5	0.93544	0.99868	1	1	0.98353	-0.20888	0.16925	2404.633333	2258.8	0.8	0.6
397	2541	0	0	0	2	26.74	0.34722	0.61972	0.055556	0.11111	0	0.625	0.375	0.041667	0.70833	0.78261	0.375	0.07428	-0.33333	0.05556	-0.09194	0	0	1	-6.9293	0.29264	0.59618	-75.201	0.3939	156.4	165.96	-7.0189	0.30054	-32.212	0.48364	68.425	73.424	0.5	0.77051	0.93542	0.98829	0.99866	0.92322	-0.3035	-0.11137	2426.3	2268.433333	0.53333	0.3
402	2542	0	2	0	1	22.29	0.56944	0.625	0	0	1	0.66667	0.54167	0.5	0.83333	0.54167	0.5	-0.29166	-0.33333	0.04167	0.375	0	0	1	-4.1231	0.60173	0.91457	-54.109	0.56632	114.22	123.8	-3.0802	0.62792	-31.59	0.49362	67.18	72.179	0.5	0.89091	0.99465	0.99995	1	0.9713775	-0.3463775	0.362455	2513.2	2579.566667	0.53333	0.43333
406	2543	0	1	0	2	23.19	0.88889	0.94444	0	0.27778	1	1	0.91667	0.75	1	1	0.83333	0	-0.16667	-0.01389	0.05556	0	0.72222	1	-1.3831	1.2304	0.7409	-29.985	0.75967	65.969	75.548	-1.4952	1.2121	-15.212	0.75616	34.424	39.423	0.5	0.99795	1	1	1	0.9994875	-0.0550475	0.0550475	2595.566667	2628.7	0.8	0.73333
410	2544	0	1	0	2	25.07	0.76389	0.77778	0.055556	0.055556	3	0.875	0.70833	0.70833	0.79167	0.79167	0.75	0	-0.04167	0.19444	0.20833	-0.055556	-0.055556	1	-1.1864	0.71182	0.74076	-82.899	0.33557	171.8	181.38	-1.044	0.84029	-37.655	0.39639	79.31	84.309	0.5	0.80891	0.98023	0.99969	1	0.9472075	-0.1694275	0.1555375	2357.366667	1983.666667	0.73333	0.56667
413	2545	0	2	0	1	21.46	0.67606	0.76389	0.055556	0	1	0.91667	0.75	0.34783	0.95833	0.83333	0.5	-0.125	-0.45833	0.06005	0.08333	-0.055556	0	1	-7.2519	0.69686	0.89848	-22.264	0.82056	50.527	60.09	-6.5882	0.69627	-13.213	0.78582	30.425	35.402	0.5	0.99664	1	1	1	0.99916	-0.23527	0.08249	2741.366667	2850	0.76667	0.6
418	2546	0	1	0	2	20.2	0.51389	1	0	0	2	0.95833	0.58333	0	1	1	1	0	0	0.04167	0	0.055556	0	1	-18.324	0.47737	0.24607	-17.68	0.85829	41.36	50.939	-12.18	0.45979	-13.29	0.78696	30.58	35.58	0.5	0.98765	0.99996	1	1	0.9969025	0.0030975	0.0135375	2223.4	2066.833333	0.76667	0.46667
422	2547	0	1	0	2	20.86	0.375	0.68056	0	0	1.5	0.58333	0.5	0.041667	0.91667	0.79167	0.33333	-0.125	-0.58334	0.125	0.02777	0	0.11111	1	-7.7016	0.35127	0.6839	-60.738	0.51047	127.48	137.04	-6.7427	0.33593	-30.95	0.4983	65.9	70.877	0.5	0.80107	0.95742	0.99469	0.99963	0.9382025	-0.2576425	-0.016075	2773.433333	2747.033333	0.46667	0.41379
426	2548	0	1	0	2	19.15	0.69014	0.92958	0	0.11765	2	0.91304	0.75	0.41667	1	1	0.79167	0	-0.20833	0.03208	0.05653	0	-0.058826	1	-2.7983	0.65046	0.59001	-57.78	0.52904	121.56	131.09	-2.8535	0.66774	-30.279	0.50918	64.558	69.535	0.5	0.90345	0.9965	0.99998	1	0.9749825	-0.0454025	0.057025	3388.566667	3122.233333	0.72414	0.6
429	2549	0	2	0	1	18.07	0.54167	0.83099	0.055556	0.11111	1.5	0.83333	0.45833	0.33333	1	0.83333	0.65217	-0.16667	-0.34783	0	0.14123	-0.055556	0.88889	1	-4.7448	0.53098	0.61862	-54.659	0.55946	115.32	124.88	-3.6962	0.51736	-34.797	0.44221	73.594	78.593	0.5	0.84207	0.98192	0.99926	0.99999	0.95581	-0.12482	0.127115	2237.133333	2283.566667	0.66667	0.4
434	2550	0	0	0	1	29.1	0.93056	0.95833	0.22222	0.72222	0	0.95833	1	0.83333	1	1	0.875	0	-0.125	-0.01389	0	-0.22222	-0.22222	1	-0.14087	1.8301	0.51004	-42.697	0.65778	91.395	100.97	-0.26772	1.6663	-21.659	0.65281	47.318	52.318	0.5	0.97688	1	1	1	0.99422	-0.03589	-0.00578	2629.466667	2609.266667	0.83333	0.83333
438	2561	0	1	0	2	20.8	0.74648	0.80556	0	0.055556	2	1	0.83333	0.41667	1	0.83333	0.58333	-0.16667	-0.41667	0.11463	0.18055	0	0	1	-3.6014	0.75243	0.91012	-39.843	0.67887	85.686	95.249	-4.2023	0.74181	-17.818	0.71117	39.636	44.613	0.5	0.98563	0.99998	1	1	0.9964025	-0.1908425	0.17799	2752.833333	2793.566667	0.7931	0.66667
442	2563	0	0	0	2	26.82	0.014085	0	0	0	0	0.041667	0	0	0	0	0	0	0	-0.000196	0	0	0	1	-39.115	0.107	4.1359	-8.6922	0.92994	23.384	32.947	-39.115	0.107	-8.6922	0.8591	21.384	26.362	0.5	0.83912	0.9681	0.99498	0.99935	0.9503875	-0.9503875	-1.25E-05	1015.43	996.7033333	0.033333	0
446	2564	0	1	0	2	22	0.75	0.83333	0.27778	0.27778	0	0.875	0.79167	0.58333	0.875	0.91667	0.70833	0.04167	-0.16667	0.05556	0	-0.16667	-0.222224	1	-0.79336	0.75904	0.68838	-87.928	0.29526	181.86	191.44	-1.0852	0.9238	-32.112	0.48524	68.225	73.225	0.5	0.8746	0.99566	0.99999	1	0.9675625	-0.1342325	0.0112475	1987.733333	1926.866667	0.76667	0.73333
449	2565	0	2	0	2	21.9	0.76389	0.80556	0	0	2.5	0.79167	0.75	0.75	0.79167	0.79167	0.83333	0	0.04166	-0.01389	0.05158	0	0.27778	1	-1.6164	0.9449	0.8402	-46.837	0.6225	99.675	109.24	-1.5224	1.002	-22.64	0.63709	49.279	54.279	0.5	0.9691	0.99995	1	1	0.9922625	-0.1867025	0.06895	2317.1	2434.633333	0.63333	0.6
454	2566	0	1	0	1	19.85	0.81944	1	0	0	2	1	0.95833	0.5	1	1	1	0	0	0.06945	0	0	0	1	-3.8717	0.87367	0.40399	-24.76	0.80155	55.52	65.099	-2.7811	0.87283	-18.486	0.70368	40.971	45.971	0.5	0.98601	0.99999	1	1	0.9965	0.0035	-0.0035	1819	1479.333333	0.8	0.76667
458	2567	0	1	0	2	22.2	0.57746	0.54167	0	0.11111	0.5	0.70833	0.65217	0.375	0.625	0.54167	0.45833	-0.08333	-0.16667	0.03365	0.41666	0	0.22222	1	-3.297	0.5399	0.90588	-71.724	0.42192	149.45	159.01	-3.3077	0.57102	-33.324	0.45981	70.648	75.626	0.5	0.8624	0.98868	0.99974	1	0.962705	-0.421035	0.4229075	2815.533333	2712.533333	0.56667	0.51724
462	2568	0	2	0	2	22.57	0.40845	0.35211	0.055556	0.055556	1	0.65217	0.41667	0.16667	0.56522	0.33333	0.16667	-0.23189	-0.39855	0.09155	0.12011	-0.055556	-0.055556	1	-5.4049	0.34256	0.97332	-72.61	0.4115	151.22	160.76	-5.5259	0.39048	-32.305	0.47633	68.61	73.588	0.5	0.81387	0.96649	0.99689	0.99987	0.94428	-0.59217	0.0922525	2723.233333	2539.066667	0.55172	0.33333
465	2569	0	1	0	1	23.7	0.23944	0.30556	0.11111	0.11111	1	0.69565	0	0.041667	0.75	0.16667	0	-0.58333	-0.75	0.06612	-0.02778	-0.055554	0	1	-9.3776	0.1776	0.87707	-63.683	0.48673	133.37	142.93	-8.8786	0.15437	-30.949	0.49832	65.897	70.874	0.5	0.64401	0.77632	0.87652	0.94075	0.8094	-0.50384	-0.148325	2168.066667	2144.9	0.62069	0
470	2570	0	0	0	2	20.82739726	0.13889	0.70833	0	0.27778	0	0.16667	0.125	0.125	0.54167	0.75	0.83333	0.20833	0.29166	-0.01389	-0.20129	0.055556	0.05555	1	-8.5371	0.11308	0.0897	-88.902	0.28745	183.8	193.38	-7.7517	0.107	-35.381	0.43284	74.762	79.762	0.5	0.58111	0.66292	0.74043	0.81062	0.69877	0.00956	-0.27124	1733.633333	1853.966667	0.13333	0.1
474	2571	0	0	0	2	23.64657534	0.52778	0.45833	0.27778	0.27778	0	0.5	0.5	0.58333	0.45833	0.58333	0.33333	0.125	-0.125	-0.02778	-0.08333	0.16666	-0.11111	1	-0.38393	0.25886	1.9169	-123.48	0.010312	252.96	262.54	-0.2691	0.36049	-62.236	0.0023538	128.47	133.47	0.5	0.51564	0.53521	0.55955	0.59039	0.5501975	-0.0918675	-0.0556875	1625.866667	1744.766667	0.5	0.4
478	2572	0	0	0	2	19.98356164	0.15278	0.44286	0	0.055556	1	0.29167	0.125	0.041667	0.52174	0.5	0.30435	-0.02174	-0.21739	-0.02778	0.02193	0.055556	0.111114	1	-12.445	0.15315	0.46273	-69.535	0.43642	145.07	154.62	-10.549	0.12923	-27.595	0.55766	59.189	64.189	0.5	0.63683	0.76298	0.86122	0.92772	0.7971875	-0.3543275	-0.09636	2780.566667	2946.133333	0.23333	0.1
481	2573	0	2	0	2	19.52328767	0.88889	0.98611	0.055556	0.55556	1	0.95833	0.875	0.83333	1	1	0.95833	0	-0.04167	-0.16667	0.01389	0.055554	0.16666	1	-0.67513	0.89805	0.0897	-67.709	0.45731	141.42	151	-0.44625	0.9747	-42.197	0.32359	88.393	93.393	0.5	0.71732	0.93474	0.99718	0.99999	0.9123075	0.0738025	-0.00034	1466.033333	1343.833333	0.76667	0.73333
486	2574	0	2	0	2	22.54794521	0.33333	0.92958	0	0.61111	2	0.625	0.33333	0.041667	0.95833	0.95833	0.86957	0	-0.08876	-0.11111	0.05653	0.11111	0.38889	1	-6.3582	0.24192	0.0897	-77.366	0.37645	160.73	170.29	-5.7095	0.18622	-42.178	0.32389	88.355	93.355	0.5	0.6199	0.73842	0.83925	0.91362	0.7777975	0.1517825	0.16916	2203.833333	1792.733333	0.5	0.26667
490	2575	0	0	0	1	19.19452055	0.87143	0.83333	0.44444	0.16667	0	0.875	0.95833	0.77273	0.79167	0.875	0.83333	0.08333	0.04166	-0.23763	-0.04166	-0.11111	0.22222	1	-0.18051	0.92959	0.44359	-102.49	0.16929	210.99	220.53	-0.13238	1.1176	-48.538	0.20426	101.08	106.03	0.5	0.60336	0.7814	0.95289	0.99868	0.8340825	-0.0007525	0.0732475	1882.333333	1982.833333	0.76667	0.86667
493	2576	0	0	0	2	22.37260274	0.54167	0.58333	0.11111	0.16667	0	0.66667	0.66667	0.29167	0.75	0.625	0.375	-0.125	-0.375	-0.08334	-0.02777	-0.11111	-0.111114	1	-3.3764	0.5404	0.92771	-71.23	0.42909	148.46	158.04	-3.5844	0.56405	-32.583	0.4777	69.166	74.166	0.5	0.87414	0.99105	0.99983	1	0.966255	-0.382925	-0.0109625	2484.833333	2277.133333	0.56667	0.56667
497	2577	0	0	0	2	24.66849315	0.44444	0.58333	0.055556	0	0	0.95833	0.375	0	0.95833	0.58333	0.20833	-0.375	-0.75	-0.09722	-0.15277	-0.055556	0.055556	1	-8.6575	0.36234	0.8125	-52.559	0.57874	111.12	120.7	-10.367	0.36797	-19.167	0.69275	42.335	47.335	0.5	0.92391	0.99647	0.99993	1	0.9800775	-0.3967475	-0.161665	2077.666667	2256.1	0.8	0.3
502	2578	0	2	0	1	20.1890411	0.31944	0.5	0	0.055556	1	0.66667	0.25	0.041667	0.75	0.54167	0.20833	-0.20833	-0.54167	-0.02777	0.125	0	0	1	-8.7532	0.25952	0.68805	-68.231	0.45313	142.46	152.04	-8.5916	0.26663	-28.861	0.53736	61.722	66.721	0.5	0.77409	0.9362	0.98789	0.99846	0.92416	-0.42416	0.063955	2283.866667	2346.433333	0.53333	0.2
506	2579	0	2	0	2	28.03287671	0.54167	0.625	0	0	0	0.625	0.625	0.375	0.75	0.54167	0.58333	-0.20833	-0.16667	0.31944	0.27778	0.38889	0.27778	1	-2.5659	0.44159	0.77948	-96.01	0.23048	198.02	207.6	-2.4678	0.5043	-44.407	0.28816	92.813	97.813	0.5	0.74305	0.92568	0.9893	0.99936	0.9143475	-0.2893475	0.3148775	2240.8	2146.066667	0.5	0.5
3	1176	1	1	0	2	30.42	0.63889	0.625	0	0	NA	0.75	0.70833	0.45833	0.66667	0.66667	0.54167	0	-0.125	0.00509	-0.07923	0	0	0	-3.1548	0.64753	0.94636	-59.112	0.52622	124.22	133.8	-4.0628	0.69073	-21.771	0.65101	47.542	52.541	0.5	0.96908	0.99985	1	1	0.9922325	-0.3672325	-0.080135	1615.533333	1805.066667	0.6	0.56667
7	1197	1	0	0	1	25.58	0.66667	0.66667	0	0	0	1	1	0	1	1	0	0	-1	0.08334	0.00953	-0.29412	-0.11765	0	-4.3857	0.57	1.0729	-54.095	0.56643	114.19	123.77	-4.9218	0.5342	-27.489	0.55934	58.979	63.979	0.5	0.91513	0.9967	0.99997	1	0.97795	-0.31128	-0.0677925	2225.633333	2463.266667	0.8	0.8
12	1261	1	1	0	1	24.5	0.73611	1	0	0.11111	0.5	1	0.70833	0.5	1	1	1	0	0	-0.00675	0.28571	-0.11111	0.055554	0	-8.5394	0.76597	0.25955	-13.608	0.89094	33.215	42.794	-8.0593	0.76798	-6.5828	0.89448	17.166	22.165	0.5	0.99985	1	1	1	0.9999625	3.75E-05	0.2818775	2161.8	2132.433333	0.8	0.56667
16	1271	1	1	0	2	32.67	0.027778	0.93056	0	0.11111	NA	0.083333	0	0	0.91667	0.91667	0.95833	0	0.04166	-0.069444	0.29167	0	0.11111	0	-61.78	0.096497	0.058146	-27.429	0.78016	60.857	70.436	-41.286	0.085214	-5.9559	0.90453	15.912	20.912	0.5	0.79102	0.93882	0.98525	0.99693	0.928005	0.002555	0.117145	2271.633333	2331.8	0.066667	0
19	1297	1	1	0	2	44.25	0.86111	0.91667	0	0	0	0.95833	0.875	0.75	1	0.95833	0.79167	-0.04167	-0.20833	0.20833	0.15278	0	0	0	-2.5356	1.183	0.86324	-18.498	0.85174	42.995	52.574	-2.0414	1.2034	-11.709	0.81231	27.417	32.417	0.5	0.99974	1	1	1	0.999935	-0.083265	0.11411	2243.733333	2168.166667	0.76667	0.7
23	1501	1	1	1	2	22.33	0.94444	0.98611	0.5	0.44444	2	0.875	0.95833	1	1	0.95833	1	-0.04167	0	0.11345	0.125	0.22222	0.05555	0	-4.54E-30	30.673	-21.053	-53.27	0.57304	112.54	122.12	-1.10E-23	24.141	-31.578	0.4938	67.156	72.156	0.5	0.90078	1	1	1	0.975195	0.010915	-0.08339	1530.8	1443.533333	0.83333	0.83333
28	1506	1	1	0	2	19.75	0.34722	0.83333	0	0.16667	NA	0.79167	0.25	0	1	0.83333	0.66667	-0.16667	-0.33333	0.02778	0.29166	0	0.05556	0	-15.987	0.30521	0.39878	-37.079	0.70281	80.158	89.737	-15.94	0.3045	-15.262	0.75535	34.524	39.524	0.5	0.94312	0.99799	0.99997	1	0.98527	-0.15194	0.2280925	1747.2	1748.8	0.63333	0.2
31	1518	1	1	0	2	19.92	0.013889	0.97222	0.055556	0.058824	NA	0	0.041667	0	0.95833	1	0.95833	0.04167	0	-0.000397	0.73611	0.055556	-0.052286	0	-31.241	0.096321	0.022761	-41.246	0.66756	88.493	98.055	-2.84E+15	-20.732	-10.108	0.83798	24.215	29.215	0.5	0.010111	0.010111	0.010111	0.010111	0.010111	0.962109	1.2516915	1597.566667	1672.066667	0	0.066667
35	1519	1	1	0	1	21.83	0.5	0.97183	0	0.52941	NA	0.66667	0.45833	0.375	0.95833	1	0.95833	0.04167	0	0.18571	0.42253	-0.055556	0.30719	0	-3.6531	0.50396	-0.058709	-57.068	0.53746	120.14	129.68	-3.5939	0.50487	-36.214	0.41948	76.429	81.428	0.5	0.8249	0.97545	0.99865	0.99998	0.949745	0.022085	0.418	1941.9	1616.266667	0.53333	0.36667
39	1520	1	1	0	2	23.42	0.80556	0.84722	0	0	NA	0.95833	0.91667	0.54167	0.95833	0.91667	0.66667	-0.04166	-0.29166	0.23413	0.27778	-0.055556	-0.055556	0	-2.3187	0.83488	0.86608	-46.878	0.62427	99.756	109.34	-1.992	0.84631	-26.098	0.58166	56.195	61.195	0.5	0.94299	0.9995	1	1	0.9856225	-0.1384025	0.2277	1761.033333	1676.566667	0.76667	0.73333
44	1535	1	0	0	2	22.33	0.18056	0.56944	0	0	0	0.54167	0	0	0.70833	0.58333	0.41667	-0.125	-0.29166	-0.17658	-0.05556	-0.055556	0	0	-30.59	0.174	0.40218	-34.41	0.72421	74.82	84.398	-29.513	0.17749	-9.4316	0.84881	22.863	27.863	0.5	0.91446	0.99339	0.99965	0.99999	0.9768725	-0.4074325	-0.09493	1676.133333	1559.233333	0.43333	0
47	1536	1	0	0	1	19.17	0.66667	0.86111	0	0	0	1	0.75	0.25	1	0.95833	0.625	-0.04167	-0.375	-0.02777	0.01604	0	-0.055556	0	-11.455	0.63854	0.71878	-31.571	0.74696	69.141	78.72	-93.212	0.62407	-0.0030043	0.99995	4.006	9.0056	0.5	1	1	1	1	1	-0.13889	0.01103	1752.2	1644.333333	0.8	0.6
51	1537	1	0	0	2	22.42	0.59722	0.72222	0	0	0	0.75	0.54167	0.5	0.875	0.79167	0.5	-0.08333	-0.375	-0.01389	-0.06651	0	0	0	-4.8619	0.64639	0.88255	-41.449	0.66779	88.899	98.477	-3.9649	0.65457	-24.493	0.60737	52.987	57.986	0.5	0.95113	0.99943	1	1	0.98764	-0.26542	-0.1026375	2490.6	2421.133333	0.6	0.43333
55	1539	1	0	0	1	18.83	0.76389	0.72222	0.055556	0	0	0.83333	0.75	0.70833	0.75	0.66667	0.75	-0.08333	0	-0.04167	-0.15278	0.055556	0	0	-1.3942	0.84536	0.95258	-64.239	0.48512	134.48	144.06	-1.4199	0.9659	-25.533	0.5907	55.067	60.067	0.5	0.94715	0.99973	1	1	0.98672	-0.2645	-0.19967	1633.733333	1766.8	0.66667	0.63333
60	1543	1	0	0	1	31.25	0.45833	0.40278	0	0	0	0.625	0.5	0.25	0.5	0.5	0.20833	0	-0.29167	-0.02778	-0.09018	-0.058824	0	0	-5.4365	0.43601	0.96442	-61.905	0.50383	129.81	139.39	-5.3512	0.48241	-28.262	0.54696	60.524	65.523	0.5	0.89194	0.99313	0.99986	1	0.9712325	-0.5684525	-0.10079	1293.066667	1317.633333	0.5	0.4
63	1545	1	1	0	1	21.58	0.51389	0.875	0	0.11111	2	0.95833	0.58333	0	1	0.91667	0.70833	-0.08333	-0.29167	-0.06944	-0.11111	-0.11111	-0.00654	0	-8.9367	0.44464	0.50933	-40.005	0.67936	86.011	95.589	-13.198	0.46624	-12.25	0.80363	28.5	33.5	0.5	0.99243	0.99999	1	1	0.998105	-0.123105	-0.15744	1331.2	1275.466667	0.76667	0.46667
67	1546	1	1	0	2	30.67	0.33333	1	0	0.11111	2	1	0	0	1	1	1	0	0	0.15277	0.06944	-0.055556	-0.05556	0	-26.795	0.2622	0.1206	-26.091	0.79088	58.183	67.762	-16.849	0.25276	-16.028	0.74308	36.055	41.055	0.5	0.9028	0.99214	0.99963	0.99999	0.97364	0.02636	-0.0244525	1754.666667	1805.1	0.8	0
71	1547	1	1	0	1	20.42	0.027778	0.88889	0	0.16667	0	0.083333	0	0	0.91667	0.91667	0.83333	0	-0.08334	-0.225742	0.28326	0	0.111114	0	-35.559	0.075539	0.051106	-45.454	0.63569	96.907	106.49	-23.563	0.01137	-7.4524	0.88054	18.905	23.904	0.5	0.52196	0.5439	0.56572	0.58785	0.5548575	0.3340325	0.4710925	1057.643333	1122.366667	0.066667	0
75	1551	1	0	0	2	20.75	0.625	0.75	0.055556	0.055556	0	1	0.83333	0.041667	1	1	0.25	0	-0.75	-0.12148	-0.17958	0	-0.111114	0	-3.7706	0.50233	0.88763	-71.68	0.42548	149.36	158.94	-3.9067	0.47888	-35.901	0.42451	75.802	80.802	0.5	0.82042	0.97274	0.99826	0.99996	0.947845	-0.197845	-0.2621775	2042.733333	1973.866667	0.83333	0.66667
80	1552	1	0	0	2	20	0.78873	0.88889	0	0.055556	0	1	0.83333	0.52174	1	1	0.66667	0	-0.33333	0.26016	0.34722	0	0.055556	0	-4.2039	0.88264	0.85336	-23.719	0.80883	53.439	63.001	-8.4207	0.94923	-4.8569	0.92127	13.714	18.691	0.5	1	1	1	1	1	-0.11111	0.1347525	2334.866667	2528.633333	0.8	0.66667
83	1553	1	0	0	2	23.92	0.76389	0.91667	0.055556	0	0	1	0.83333	0.45833	1	0.95833	0.79167	-0.04167	-0.20833	0.09722	0.1881	0.055556	0	0	-6.2992	0.79863	0.65678	-17.845	0.85698	41.689	51.268	-5.2292	0.80313	-10.97	0.82414	25.941	30.941	0.5	0.99838	1	1	1	0.999595	-0.082925	0.16938	1895.833333	2034.433333	0.83333	0.66667
87	1554	1	0	0	1	33.25	0.31429	0.91667	0	0	0	1	0	0	0.95833	0.91667	0.875	-0.04166	-0.08333	-0.03293	-0.05476	0	-0.11765	0	-21.914	0.25334	0.23266	-31.862	0.74176	69.724	79.269	-17.957	0.24818	-13.978	0.77084	31.956	36.91	0.5	0.90984	0.99337	0.99971	0.99999	0.9757275	-0.0590575	-0.0631175	2809.2	2656.066667	0.78571	0
91	1555	1	0	1	2	24.33	0.58333	0.52778	0.5	0.61111	0	0.54167	0.5	0.70833	0.625	0.375	0.58333	-0.25	-0.04167	0.11111	-0.00743	0.11111	0.22222	0	1.1442	0.14259	0.44201	-123.35	0.011313	252.71	262.29	1.1754	0.22013	-60.877	0.024137	125.75	130.75	0.5	0.46827	0.43221	0.39181	0.34626	0.4096375	0.1181425	0.2458525	1567.1	1539.933333	0.53333	0.5
96	1556	1	1	0	2	20.5	0.88889	0.92958	0.055556	0.16667	1.5	1	0.95833	0.70833	1	0.95652	0.83333	-0.04348	-0.16667	0.18889	0.11529	0.055556	-0.05555	0	-1.6133	1.2568	0.81047	-24.199	0.80496	54.399	63.961	-2.5565	1.2155	-8.8336	0.8584	21.667	26.667	0.5	0.99998	1	1	1	0.999995	-0.070415	0.0994275	1985.966667	2035.833333	0.83333	0.76667
99	1557	1	1	1	1	21	1	1	1	1	3	1	1	1	1	1	1	0	0	0	0	0	0	0	99.289	4.86E-10	1	-0.0004015	1	6.0008	15.563	103.67	-0.054864	-9.57E-05	1	4.0002	8.9775	0.5	0.83781	0.9616	0.99131	0.99803	0.9471875	0.0528125	0	1860.433333	1881.166667	1	1
103	1558	1	1	0	2	34.92	0.33333	0.38889	0.058824	0.055556	1.5	0.625	0.375	0	0.58333	0.33333	0.25	-0.25	-0.33333	0.07619	-0.05397	0.003268	-0.111114	0	-6.9418	0.25508	0.7668	-77.516	0.37524	161.03	170.59	-7.0384	0.2779	-33.111	0.46326	70.223	75.2	0.5	0.74551	0.9132	0.97962	0.99674	0.9087675	-0.5198775	-0.040405	1561.533333	1513.233333	0.5	0.34483
107	1559	1	0	0	1	18.92	0.68116	1	0	0.82353	0	1	0.82609	0.25	1	1	1	0	0	0.07553	0.28986	0	0.82353	0	-5.7835	0.63471	-0.26609	-26.847	0.77867	59.695	69.189	-5.688	0.63437	-17.011	0.7179	38.023	42.955	0.5	0.98143	0.99995	1	1	0.995345	0.004655	0.290725	3019.066667	2766.333333	0.78571	0.65517
112	1560	1	0	0	1	21.42	0.34722	0.81944	0.055556	0	0	0.95833	0.083333	0	0.91667	0.875	0.66667	-0.04167	-0.25	0	0.25606	0	-0.11765	0	-9.8951	0.24199	0.33567	-65.316	0.4765	136.63	146.21	-11.066	0.2586	-23.416	0.62464	50.833	55.832	0.5	0.81975	0.96424	0.99543	0.99963	0.9447625	-0.1253225	0.2343575	2209.333333	2275.133333	0.8	0.066667
115	1583	1	1	0	1	25.25	0.75	0.73611	0	0.055556	0	0.79167	0.70833	0.75	0.75	0.75	0.70833	0	-0.04167	0.07857	-0.01037	0	0.055556	0	-1.8579	0.88547	0.91908	-49.516	0.60313	105.03	114.61	-1.5143	0.94859	-25.339	0.59382	54.677	59.677	0.5	0.94891	0.99974	1	1	0.9871625	-0.2510525	-0.019875	1992.166667	2221.433333	0.63333	0.56667
119	1585	1	0	0	2	19.17	0.73611	0.72222	0	0	0	0.75	0.70833	0.75	0.70833	0.70833	0.75	0	0.04167	-0.02778	-0.11111	0	-0.055556	0	-1.6052	0.78291	0.87594	-65.889	0.4719	137.78	147.36	-1.453	0.93657	-26.663	0.5726	57.325	62.325	0.5	0.93722	0.9995	1	1	0.98418	-0.26196	-0.102655	1360	1515.3	0.6	0.56667
123	1586	1	0	0	2	22.5	0.80556	0.88889	0	0	0	1	0.95833	0.45833	1	1	0.66667	0	-0.33333	0.045	-0.01389	-0.055556	-0.22222	0	-2.9589	0.81317	0.83208	-40.63	0.67435	87.26	96.839	-2.8288	0.8132	-21.484	0.65561	46.968	51.968	0.5	0.97309	0.99993	1	1	0.993255	-0.104365	-0.020715	1768.7	1757.7	0.8	0.76667
127	1587	1	0	0	2	22.83	0.47222	0.45833	0	0.055556	1	0.625	0.54167	0.25	0.625	0.41667	0.33333	-0.20833	-0.29167	-0.20834	-0.26389	0	-0.003268	0	-4.4735	0.39152	0.8667	-79.535	0.36253	165.07	174.65	-3.8709	0.42827	-39.41	0.36827	82.819	87.819	0.5	0.77205	0.94364	0.99266	0.99955	0.926975	-0.468645	-0.2196325	1735.6	1796.533333	0.5	0.43333
132	1588	1	0	0	1	19.92	0.25	0.25	0	0	0	0.5	0.25	0	0.5	0.25	0	-0.25	-0.5	-0.07394	-0.2993	0	0	0	-18.98	0.26506	0.96796	-29.236	0.76568	64.471	74.05	-18.328	0.27108	-14.678	0.76472	33.355	38.355	0.5	0.93668	0.99723	0.99994	1	0.9834625	-0.7334625	-0.310985	2221.3	2156.566667	0.4	0.2
135	1590	1	1	0	1	21.25	0.30556	0.79167	0	0	0.5	0.5	0.375	0.041667	0.75	0.83333	0.79167	0.08333	0.04167	-0.08881	0.19445	-0.055556	0	0	-9.7657	0.30092	0.36565	-55.71	0.55349	117.42	127	-8.3316	0.29299	-28.343	0.54566	60.687	65.686	0.5	0.79918	0.95436	0.99351	0.99943	0.93662	-0.14495	0.19901	2541.533333	2613.666667	0.4	0.3
139	1684	1	0	0	2	21	0.43662	0.41667	0.055556	0.055556	0	0.83333	0.3913	0.083333	0.83333	0.375	0.041667	-0.45833	-0.791663	-0.02817	-0.41666	-0.166664	-0.055554	0	-6.6422	0.36957	1.0406	-57.235	0.5387	120.47	130.03	-6.1916	0.36522	-31.029	0.49701	66.059	71.036	0.5	0.81338	0.96525	0.9965	0.99982	0.9437375	-0.5270675	-0.46453	1769.333333	1845.733333	0.7	0.31034
143	1685	1	0	0	2	25.33	0.49296	0.55556	0	0.055556	0	0.75	0.47826	0.25	0.66667	0.5	0.5	-0.16667	-0.16667	-0.09275	-0.04166	-0.055556	0.055556	0	-4.8388	0.44178	0.80563	-68.319	0.44936	142.64	152.2	-5.5588	0.49678	-26.314	0.57345	56.628	61.605	0.5	0.91068	0.99593	0.99995	1	0.97664	-0.42108	-0.0760775	2641.433333	2567.2	0.6	0.37931
148	1687	1	0	1	1	49.33	0.43056	0.63889	0.22222	0.5	0	0.41667	0.5	0.375	0.70833	0.625	0.58333	-0.08333	-0.125	-0.10465	0.04469	-0.46528	0.05556	0	-3.54E-08	4.0576	-17.634	-114.76	0.080223	235.51	245.09	-1.5706	0.22974	-59.696	0.043073	123.39	128.39	0.5	0.54503	0.59602	0.65224	0.71348	0.6266925	0.0121975	-0.27577	697.0966667	625.9033333	0.4	0.4
151	1689	1	1	0	2	18.83	1	1	0	0	0	1	1	1	1	1	1	0	0	0.16667	0.06944	0	0	0	-6.5225	2.4179	1.0011	-0.013201	0.99989	6.0264	15.605	-6.5732	2.414	-0.0066003	0.99989	4.0132	9.0128	0.5	1	1	1	1	1	0	0.06944	1330.2	1330.233333	0.8	0.8
155	1690	1	0	0	2	22.75	0.083333	0.16667	0	0	0	0.25	0	0	0.5	0	0	-0.5	-0.5	-0.097227	-0.07277	0	-0.055556	0	-19.931	0.089387	0.76242	-36.046	0.71109	78.092	87.671	-18.599	0.078711	-14.983	0.75983	33.965	38.965	0.5	0.63343	0.75394	0.84801	0.91384	0.787305	-0.620635	-0.183375	1240.633333	1107.273333	0.2	0
159	1694	1	1	0	1	27.5	0.86111	1	0	0	2	0.95833	1	0.625	1	1	1	0	0	0.18055	0.15942	-0.16667	-0.16667	0	-2.632	1.0376	0.46673	-25.24	0.7977	56.481	66.06	-1.7907	1.0278	-19.025	0.69503	42.05	47.05	0.5	0.98755	1	1	1	0.9968875	0.0031125	0.0202025	1398.333333	1667	0.76667	0.8
164	1696	1	1	0	1	20.5	0.97222	0.97222	0.22222	0.38889	0	1	1	0.91667	0.95833	0.95833	1	0	0.04167	0.05034	0.00207	0.09722	-0.19935	0	-0.0026064	4.6282	0.44734	-58.656	0.52987	123.31	132.89	-0.20761	1.5161	-28.279	0.54668	60.559	65.558	0.5	0.8766	0.99919	1	1	0.9689475	0.0032725	0.0198075	1391.033333	1284.2	0.83333	0.86667
167	1697	1	0	0	2	33.33	0.54167	0.84722	0.11111	0.38889	0	0.79167	0.5	0.33333	1	0.75	0.79167	-0.25	-0.20833	0.1473	0.10074	-0.16667	0.27778	0	-2.357	0.40743	0.21697	-93.967	0.24685	193.93	203.51	-2.0012	0.39107	-54.315	0.12933	112.63	117.63	0.5	0.63082	0.77223	0.8905	0.96238	0.8139825	0.0332375	0.221395	1496.666667	1455.833333	0.66667	0.4
172	1699	1	0	0	1	29.33	0.80556	0.98611	0.11111	0.055556	0	1	0.875	0.54167	1	1	0.95833	0	-0.04167	0.14359	0.17182	0.11111	-0.003268	0	-3.302	0.87387	0.45525	-29.635	0.76247	65.271	74.85	-2.469	0.87627	-20.48	0.67171	44.959	49.959	0.5	0.97851	0.99997	1	1	0.99462	-0.00851	0.1525225	2499.833333	2590.733333	0.86667	0.7
176	1858	1	2	0	2	20.92	0.97222	1	0.11111	0.16667	3	1	1	0.91667	1	1	1	0	0	0.11307	0.05556	0.055554	0.16667	0	-0.18685	2.3588	0.60208	-20.172	0.83833	46.343	55.922	-0.18252	2.3597	-10.79	0.82703	25.581	30.58	0.5	1	1	1	1	1	0	0.049355	1499.133333	1620.233333	0.83333	0.8
180	1860	1	2	0	2	19.67	0	0.5	0	0	3	0	0	0	0.75	0.75	0	0	-0.75	-0.014925	-0.2	0	-0.1875	0	-97.166	0.074882	0.23456	-21.299	0.82929	48.597	58.176	-484.43	-0.12591	0	1	4	8.9996	0.5	2.14E-07	1.61E-13	3.80E-19	1.96E-24	5.35E-08	0.499999946	0.618824946	1829.833333	1741.533333	0	0
183	1861	1	2	0	2	21.33	0.73611	0.66667	0.11111	0.058824	2	0.875	0.75	0.58333	0.70833	0.75	0.54167	0.04167	-0.16666	-0.0465	-0.24637	0.052286	-0.107846	0	-1.7214	0.76893	0.966	-66.113	0.46715	138.23	147.79	-1.5472	0.84204	-30.884	0.50494	65.767	70.767	0.5	0.89569	0.99704	0.99999	1	0.97318	-0.30651	-0.2316425	1843.266667	1978.733333	0.73333	0.6
188	1921	1	2	0	2	29	0.26389	1	0	0.27778	0	0.54167	0.25	0	1	1	1	0	0	-0.12741	0.30556	0	0.27778	0	-12.385	0.24878	0.012502	-45.386	0.63623	96.772	106.35	-9.6721	0.22604	-27.611	0.55739	59.223	64.222	0.5	0.7477	0.91186	0.97755	0.99579	0.908225	0.091775	0.3634125	2267.466667	2182.033333	0.43333	0.2
191	1922	1	2	0	1	20.33	0.33803	0.59722	0	0.16667	2	0.78261	0.25	0	0.83333	0.91667	0.041667	0.08334	-0.791663	0.0047	-0.0225	0	0.04902	0	-10.431	0.31111	0.71319	-52.476	0.57705	110.95	120.52	-19.249	0.30439	-12.232	0.80172	28.464	33.441	0.5	0.96737	0.99944	1	1	0.9917025	-0.3944825	-0.0329275	1666.7	1900.466667	0.62069	0.2
195	1923	1	2	0	2	20.5	0.83333	0.95833	0.055556	0.055556	2	0.91667	0.75	0.83333	1	0.95833	0.91667	-0.04167	-0.08333	-0.05556	0.12976	0.055556	-0.111114	0	-1.1887	1.0815	0.62424	-42.89	0.65624	91.779	101.36	-0.71173	1.1317	-28.164	0.54853	60.329	65.328	0.5	0.91278	0.99923	1	1	0.9780025	-0.0196725	0.1434675	1406.233333	1404.633333	0.73333	0.63333
199	1950	1	2	0	2	22.25	0.90278	0.94444	0	0.35294	2	0.95833	1	0.75	0.91667	1	0.91667	0.08333	0	0.18447	0.11111	0	0.35294	0	-0.65465	1.7527	0.77507	-51.387	0.58583	108.77	118.34	-8.267	1.425	-9.2156	0.85227	22.431	27.431	0.5	1	1	1	1	1	-0.05556	0.072205	2475.2	2503.933333	0.76667	0.8
204	1971	1	2	0	2	27.25	0.75	1	0	0.44444	1.5	1	0.875	0.375	1	1	1	0	0	0.1558	0.20833	0	0.385616	0	-4.9651	0.73452	0.099385	-29.241	0.76563	64.482	74.061	-4.6167	0.73446	-17.037	0.7269	38.074	43.074	0.5	0.98937	0.99999	1	1	0.99734	0.00266	0.198885	2279	2550.633333	0.8	0.7
207	1972	1	2	1	2	21	0.25	0.29577	0.11765	0	0	0.5	0.25	0	0.33333	0.41667	0.13043	0.08334	-0.2029	-0.16667	0.01408	-0.43791	-0.11111	0	-7.0507	0.13621	0.7624	-83.731	0.32135	173.46	183.01	-6.5941	0.12489	-39.161	0.36519	82.323	87.3	0.5	0.58333	0.66804	0.74845	0.82085	0.7051675	-0.4093975	-0.114125	1703.133333	1771.4	0.43333	0.24138
211	1973	1	2	0	1	20.83	0.65714	0.91667	0	0	1	0.95652	0.65217	0.375	1	0.91667	0.83333	-0.08333	-0.16667	0.00925	0.09723	0	-0.22222	0	-8.1922	0.66463	0.55906	-22.589	0.81692	51.177	60.723	-7.3226	0.66475	-12.953	0.78764	29.906	34.861	0.5	0.9966	1	1	1	0.99915	-0.08248	0.0662275	2425.9	2367.1	0.75862	0.51724
215	1974	1	2	0	1	19.75	0.69444	0.88889	0	0	3	0.875	0.70833	0.5	0.95833	0.875	0.83333	-0.08333	-0.125	0.03247	0.02778	0	0	0	-4.7218	0.7396	0.65134	-31.808	0.74506	69.615	79.194	-4.3442	0.74521	-17.503	0.71942	39.007	44.006	0.5	0.98811	0.99999	1	1	0.997025	-0.108135	0.0262675	1895.8	1828.733333	0.7	0.56667
220	1975	1	2	0	2	19.92	0.47222	0.61111	0.055556	0.16667	2	0.5	0.45833	0.45833	0.70833	0.54167	0.58333	-0.16666	-0.125	0.20833	0.23083	-0.055554	0.16667	0	-3.1318	0.46802	0.72881	-83.655	0.32951	173.31	182.89	-2.4693	0.46919	-46.653	0.25216	97.306	102.31	0.5	0.7157	0.89703	0.97877	0.99782	0.89733	-0.28622	0.227015	1420.4	1403.366667	0.43333	0.36667
223	1976	1	2	0	2	20.25	0.83333	0.97222	0	0.055556	2	1	0.83333	0.66667	1	0.95833	0.95833	-0.04167	-0.04167	0.19047	0.11111	0	-0.120914	0	-3.3649	1.0697	0.598	-20.211	0.83801	46.422	56.001	-20.829	1.061	-7.643	0.87748	19.286	24.286	0.5	1	1	1	1	1	-0.02778	0.0933625	1931.766667	1966.866667	0.8	0.66667
227	1977	1	2	0	2	21.33	0.41667	0.98611	0	0.16667	1	0.875	0.375	0	1	1	0.95833	0	-0.04167	0.09723	0.23611	-0.058824	0.05556	0	-8.4492	0.31708	0.10542	-52.982	0.57535	111.96	121.54	-6.8348	0.30008	-32.921	0.47228	69.842	74.841	0.5	0.76433	0.93062	0.9867	0.99837	0.920005	0.066105	0.21931	1452.366667	1493.166667	0.7	0.3
231	1978	1	2	0	2	20.83	0.19444	0.33333	0	0	3	0.41667	0.16667	0	0.5	0.33333	0.16667	-0.16667	-0.33333	0.04166	0.11111	-0.11111	-0.055556	0	-14.182	0.18829	0.64414	-54.103	0.56637	114.21	123.78	-12.572	0.1885	-22.792	0.63464	49.585	54.584	0.5	0.74932	0.91094	0.97601	0.995	0.9078175	-0.5744875	-0.00738	1944.066667	1839.7	0.33333	0.13333
235	1979	1	2	0	2	20.25	0.70833	1	0	0.055556	3	1	0.75	0.375	1	1	1	0	0	0.08333	0	-0.055556	0.055556	0	-41.109	0.70273	0.12778	-7.0325	0.94363	20.065	29.644	-41.109	0.70273	-4.1619	0.93328	12.324	17.323	0.5	1	1	1	1	1	0	-0.0148025	1479.9	1509.133333	0.8	0.6
240	1980	1	2	0	2	21.08	0.51389	0.55556	0	0	2	0.66667	0.66667	0.20833	0.70833	0.58333	0.375	-0.125	-0.33333	-0.00724	0.02778	-0.11111	-0.055556	0	-5.5817	0.50299	0.90508	-54.121	0.56622	114.24	123.82	-5.3448	0.52101	-26.417	0.57654	56.834	61.833	0.5	0.9209	0.99718	0.99998	1	0.979515	-0.423955	0.035265	2033.566667	2051.166667	0.53333	0.53333
243	2501	1	1	0	2	26.05479452	0.45833	0.97183	0.11111	0.44444	3	0.79167	0.54167	0.041667	1	0.95652	0.95833	-0.04348	-0.04167	-0.02778	0.44405	0.11111	0.388884	0	-5.334	0.37707	0.0076691	-60.464	0.51267	126.93	136.49	-5.6707	0.40065	-31.493	0.49517	66.986	71.985	0.5	0.82984	0.97401	0.99806	0.99994	0.9504625	0.0213675	0.4869575	1464.566667	1113.726667	0.66667	0.46667
247	2502	1	1	1	2	48.67945205	0.5	0.51389	0.5625	0.55556	0	0.375	0.52174	0.6087	0.5	0.45833	0.58333	-0.04167	0.08333	-0.05556	0.00643	-0.15972	0.16667	0	1.1826	0.34368	0.81889	-117.71	0.035126	241.42	250.93	1.0653	0.35073	-57.597	0.033786	119.19	124.1	0.5	0.44115	0.37023	0.28945	0.20322	0.3260125	0.1878775	0.1625625	793.46	723.4733333	0.34483	0.53571
251	2503	1	2	0	2	44.84931507	1	1	0.055556	0.055556	0	1	1	1	1	1	1	0	0	0	0	0.055556	0.055556	0	-0.020615	3.8081	0.99636	-11.79	0.9055	29.581	39.16	-0.020435	3.8124	-5.8953	0.9055	15.791	20.79	0.5	1	1	1	1	1	0	0	857.74	927.87	0.8	0.8
256	2504	1	1	0	1	39.91232877	0.63889	0.83333	0.11111	0.22222	2	0.66667	0.79167	0.45833	0.91667	0.75	0.83333	-0.16667	-0.08334	0.15278	0.34722	-0.11111	-0.11111	0	-1.3909	0.59273	0.50856	-89.885	0.27958	185.77	195.35	-1.2022	0.64068	-48.075	0.22936	100.15	105.15	0.5	0.70212	0.89512	0.98322	0.99912	0.894895	-0.061565	0.2257975	1848.066667	1759.633333	0.53333	0.66667
259	2505	1	1	0	2	25.23835616	0.75	0.97222	0	0.55556	3	1	0.75	0.5	1	1	0.91667	0	-0.08333	0.04167	0.125	-0.055556	0.27778	0	-3.3314	0.79981	0.19924	-34.251	0.72548	74.502	84.081	-56.363	0.78578	-0.0036006	0.99994	4.0072	9.0068	0.5	1	1	1	1	1	-0.02778	0.1246975	2080.366667	1571.433333	0.8	0.6
263	2506	1	2	0	2	27.38082192	0.83333	1	0.38889	0.83333	1.5	0.91667	0.91667	0.66667	1	1	1	0	0	0.21361	0.05556	0.11111	-0.05556	0	-0.19941	1.0673	-6.6891	-57.472	0.53936	120.94	130.52	-0.21353	1.0436	-47.955	0.23128	99.91	104.91	0.5	0.63326	0.83303	0.97493	0.99957	0.8601975	0.1398025	-0.2224075	1990.133333	1323.1	0.83333	0.83333
267	2507	1	0	0	1	30.50684932	1	0.98611	0.22222	0.055556	0	1	1	1	1	1	0.95833	0	-0.04167	0.01389	0.01389	0.11111	-0.055554	0	-3.69E-20	29.084	1.3514	-21.397	0.8285	48.794	58.373	-0.0044083	4.4743	-8.6516	0.86131	21.303	26.303	0.5	1	1	1	1	1	-0.01389	0.01389	907.7933333	885.71	0.86667	0.86667
272	2508	1	1	0	2	23.26027397	0.3662	0.77778	0	0	0	0.69565	0.41667	0	1	0.83333	0.5	-0.16667	-0.5	-0.01408	0.39207	-0.055556	0	0	-13.182	0.34344	0.55233	-38.079	0.69309	82.158	91.72	-11.603	0.33991	-17.93	0.70935	39.86	44.837	0.5	0.92015	0.99581	0.9999	1	0.978965	-0.201185	0.371785	2337.066667	1973.866667	0.55172	0.33333
275	2509	1	2	0	2	40.69041096	0.56944	0.55556	0	0	0	0.70833	0.70833	0.29167	0.70833	0.58333	0.375	-0.125	-0.33333	-0.01389	-0.13888	-0.055556	0	0	-5.3128	0.56837	0.95932	-48.236	0.61339	102.47	112.05	-5.6477	0.59226	-21.455	0.65607	46.91	51.91	0.5	0.96732	0.99976	1	1	0.99177	-0.43621	-0.1506475	1383.333333	1409.533333	0.56667	0.56667
279	2510	1	0	0	1	24.64	0.70833	1	0	0	0	0.95833	0.79167	0.375	1	1	1	0	0	0.00833	0.15278	-0.055556	-0.055556	0	-26.688	0.70766	0.39113	-22.517	0.81952	51.035	60.614	-5.0644	0.70022	-17.254	0.72342	38.507	43.507	0.5	0.98828	0.99999	1	1	0.9970675	0.0029325	0.134335	2301.833333	1949.4	0.76667	0.63333
283	2511	1	2	0	2	22.10410959	0.375	0.84722	0.055556	0.11111	2	0.70833	0.29167	0.125	0.91667	0.79167	0.83333	-0.125	-0.08334	0.11111	0.36111	-0.055554	0	0	-6.8051	0.31454	0.31184	-67.838	0.45628	141.68	151.26	-5.6829	0.29363	-38.068	0.38978	80.135	85.135	0.5	0.72017	0.88907	0.96907	0.99407	0.893095	-0.045875	0.38776	1865.966667	1609.766667	0.6	0.23333
287	2512	1	1	0	1	20.90958904	0.79167	0.90278	0.055556	0.16667	2	1	0.75	0.625	1	0.95833	0.75	-0.04167	-0.25	0.01389	0.01546	0.055556	0	0	-2.6768	0.96958	0.84364	-29.998	0.75956	65.997	75.576	-4.0605	0.99193	-10.377	0.83365	24.754	29.754	0.5	0.99987	1	1	1	0.9999675	-0.0971875	0.01314	1731.433333	1609.833333	0.83333	0.6
292	2513	1	0	0	2	22.8739726	0.75	0.77778	0	0	0	1	0.75	0.5	1	0.79167	0.54167	-0.20833	-0.45833	0.15845	0.13889	-0.055556	0	0	-6.2108	0.84742	0.97811	-23.14	0.81454	52.279	61.858	-10.496	0.93039	-12.247	0.80367	28.495	33.495	0.5	1	1	1	1	1	-0.22222	0.0772125	1868.133333	1987.566667	0.8	0.6
295	2514	1	1	0	2	30.42465753	0.26389	0.80556	0	0	0	0.79167	0	0	0.91667	0.83333	0.66667	-0.08334	-0.25	-0.11111	0.29852	-0.055556	-0.11111	0	-26.089	0.23605	0.34128	-30.179	0.75812	66.358	75.937	-27.577	0.2381	-9.7421	0.84384	23.484	28.484	0.5	0.96578	0.99926	0.99999	1	0.9912575	-0.1856975	0.2491675	1812.966667	1804.3	0.63333	0
299	2515	1	2	0	2	21.37534247	0.38889	0.95833	0	0.22222	2	0.95833	0.20833	0	1	0.95833	0.91667	-0.04167	-0.08333	0.08333	0.25	0	0.11111	0	-11.801	0.29512	0.13585	-44.81	0.64085	95.619	105.2	-9.589	0.28545	-25.448	0.59206	54.897	59.896	0.5	0.82146	0.96613	0.99604	0.99972	0.9458375	0.0124925	0.2422375	1436.566667	1393.333333	0.76667	0.16667
303	2516	1	2	0	1	55.93972603	0.44444	0.97222	0.055556	0.11111	1	0.79167	0.54167	0	0.95833	1	0.95833	0.04167	0	0.06944	0.56944	0.055556	0.055554	0	-11.613	0.41787	0.23525	-32.06	0.74304	70.121	79.7	-9.5885	0.41151	-18.573	0.70227	41.147	46.146	0.5	0.94324	0.99843	0.99999	1	0.985415	-0.013195	0.53251	2198.633333	1908.133333	0.66667	0.43333
308	2517	1	2	1	2	39.67123288	0.83333	0.85915	0.72222	0.66667	0	0.79167	0.875	0.83333	0.86957	0.875	0.83333	0.00543	-0.03624	-0.02778	-0.02817	0.22222	0	0	5.1617	3.21E-14	1.0175	-92.15	0.25729	190.3	199.86	322.16	-2.8621	-44.089	0.29325	92.179	97.179	0.5	0.79455	0.82746	0.83233	0.83311	0.8218625	0.0372875	-0.0116425	798.7366667	802.15	0.8	0.86667
311	2518	1	2	0	1	23.41369863	0.5	0.98611	0	0.11111	0	0.70833	0.75	0.041667	1	1	0.95833	0	-0.04167	-0.01389	0.44444	-0.055556	0.055554	0	-7.8032	0.47403	0.24545	-39.755	0.68137	85.51	95.088	-6.6817	0.46722	-23.968	0.61579	51.937	56.936	0.5	0.9226	0.997	0.99997	1	0.9798925	0.0062175	0.38754	1549.4	1217.066667	0.56667	0.6
315	2519	1	0	0	2	21.3260274	0.52778	0.5	0.3125	0.11111	0	0.70833	0.54167	0.33333	0.54167	0.625	0.33333	0.08333	-0.20834	-0.05555	-0.05556	0.256944	0.055554	0	-2.2916	0.42396	0.9376	-101.13	0.18036	208.26	217.8	-2.0737	0.46396	-49.234	0.19284	102.47	107.42	0.5	0.68112	0.8552	0.95837	0.99333	0.872005	-0.372005	-0.03695	1306.666667	1290.3	0.7	0.46667
319	2520	1	1	0	1	54.76986301	0.5	0.5	0	0	1	0.54167	0.45833	0.5	0.5	0.5	0.5	0	0	0	0.01389	0	0	0	-1.6464	0.21917	0.81646	-119.5	0.036851	245	254.56	-1.4152	0.21925	-59.549	0.034709	123.1	128.08	0.5	0.53797	0.58091	0.62856	0.68138	0.607205	-0.107205	0.0399225	721.39	666.5433333	0.44828	0.36667
324	2522	1	2	0	1	36.35616438	0.26389	0	0.33333	0	0	0.125	0.375	0.29167	0	0	0	0	0	-0.2009	-0.16667	0.05555	0	0	-2.866	6.32E-16	106.9	-56.448	0.54757	118.9	128.47	-372.34	-3.2222	-53.413	0.14379	110.83	115.83	0.5	0.28702	0.2641	0.26126	0.2609	0.26832	-0.26832	0.0382725	1193.833333	1028.996667	0.13333	0.4
327	2523	1	1	0	2	22.70684932	0.59722	0.94444	0	0.11111	1	0.66667	0.75	0.375	1	0.95833	0.875	-0.04167	-0.125	0.33333	0.03015	-0.11111	0.11111	0	-3.7521	0.61468	0.42076	-51.413	0.58793	108.83	118.4	-3.1621	0.61413	-31.978	0.48739	67.956	72.956	0.5	0.88621	0.99382	0.99993	1	0.96999	-0.02555	-0.074745	2688.5	2199.166667	0.53333	0.6
332	2524	1	2	0	2	47.44931507	0.61111	0.98611	0.055556	0.16667	0	0.75	0.58333	0.5	0.95833	1	1	0.04167	0.04167	0.19444	0.16667	0.055556	0	0	-3.1345	0.66869	0.14829	-47.916	0.61595	101.83	111.41	-2.6619	0.66897	-31.791	0.49039	67.583	72.582	0.5	0.89041	0.99501	0.99996	1	0.971345	0.014765	0.09659	2142.9	1829.7	0.6	0.5
336	2525	1	1	0	1	21.32054795	0.75	0.76389	0	0	0.5	1	0.75	0.5	0.91667	0.75	0.625	-0.16667	-0.29167	-0.01812	-0.03611	0	0	0	-18.993	0.7669	0.84996	-24.225	0.80584	54.449	64.028	-56.363	0.78578	-0.0036006	0.99994	4.0072	9.0068	0.5	1	1	1	1	1	-0.23611	-0.0371075	1987.7	2185.266667	0.8	0.6
340	2526	1	1	0	2	23.76438356	0.98611	0.98611	0	0.27778	2.5	1	0.95833	1	1	1	0.95833	0	-0.04167	0.19444	0.16667	-0.055556	0.222224	0	-0.12206	2.436	0.89617	-24.264	0.80553	54.527	64.106	-6.3447	2.4242	-9.2168	0.85225	22.434	27.433	0.5	1	1	1	1	1	-0.01389	0.131795	1308.166667	1308.366667	0.8	0.76667
343	2527	1	2	0	1	38.34246575	0.83099	1	0.11111	0.55556	2	0.91304	0.625	0.95833	1	1	1	0	0	0.732398	0.48571	0.052286	0.500004	0	-0.12801	1.0862	-5.1951	-69.212	0.44217	144.42	153.99	345.23	-3.0933	-50.583	0.18005	105.17	110.14	0.5	0.73598	0.76238	0.76588	0.76637	0.7576525	0.2423475	0.0536725	3214.166667	2074.6	0.75862	0.5
348	2528	1	0	0	2	49.41369863	0.25	0.70833	0.11111	0.66667	0	0.375	0.33333	0.041667	0.79167	0.70833	0.625	-0.08334	-0.16667	-0.09722	-0.125	-0.16667	0.11111	0	-5.933	0.098288	-0.09633	-98.913	0.20722	203.83	213.4	-6.0722	0.14394	-41.406	0.33626	86.813	91.813	0.5	0.59157	0.6846	0.77139	0.84675	0.7235775	-0.0152475	-0.2616275	1870.833333	1339.966667	0.36667	0.26667
351	2529	1	1	0	1	26.83287671	0.38889	0.45833	0.44444	0.61111	1	0.41667	0.29167	0.45833	0.58333	0.33333	0.45833	-0.25	-0.125	-0.02778	-0.02054	0.388884	0.38889	0	-1.4154	5.58E-13	0.2824	-123.07	0.013562	252.15	261.73	0.010113	1.4632	-59.413	0.04761	122.83	127.83	0.5	0.47926	0.42705	0.30424	0.098038	0.327147	0.131183	0.427508	371.5	367.3633333	0.43333	0.33333
355	2530	1	0	0	2	24.04657534	0.76389	0.77465	0.11111	0.16667	1.5	0.95833	0.79167	0.54167	1	0.79167	0.52174	-0.20833	-0.47826	0.02778	-0.01408	0.055554	0	0	-3.1588	0.76928	0.93747	-42.837	0.65474	91.675	101.24	-2.2852	0.76994	-28.105	0.54948	60.209	65.209	0.5	0.92564	0.99868	1	1	0.98108	-0.20643	0.0041175	1613.4	1580.2	0.83333	0.63333
359	2531	1	0	0	2	23.49315068	1	1	0	0.22222	0	1	1	1	1	1	1	0	0	0.01389	0	0	0.166664	0	-8.311	2.3345	0.012584	-9.9503	0.92025	25.901	35.479	-6.4315	2.4204	-0.0066003	0.99989	4.0132	9.0128	0.5	1	1	1	1	1	0	0	1296.766667	1365.166667	0.8	0.8
364	2532	1	2	0	1	33.83287671	0.33333	0.69444	0.055556	0.27778	0	0.45833	0.375	0.16667	0.875	0.75	0.45833	-0.125	-0.41667	0.03756	-0.02778	-0.055554	0.05556	0	-5.4333	0.33209	0.55434	-79.889	0.35969	165.78	175.36	-4.7214	0.30175	-42.326	0.32152	88.652	93.651	0.5	0.69422	0.8594	0.9528	0.98882	0.87381	-0.17937	-0.0453625	1764.533333	1608.2	0.36667	0.3
367	2533	1	2	0	1	25.17260274	0.58333	0.56944	0.22222	0.47059	2	0.95833	0.66667	0.125	0.66667	0.58333	0.45833	-0.08334	-0.20834	0.04812	-0.04821	0.05555	0.11765	0	-2.1344	0.41123	0.76695	-105.15	0.1525	216.3	225.87	-2.8684	0.46852	-43.632	0.30058	91.265	96.264	0.5	0.74451	0.92463	0.98829	0.99917	0.91415	-0.34471	-0.0386475	1460.7	1328.833333	0.8	0.63333
371	2534	1	1	0	1	44.34	0.084507	0.69444	0.055556	0	2	0.26087	0	0	0.95833	0.70833	0.41667	-0.25	-0.54166	-0.109933	0.33333	0	0	0	-19.023	0.12828	0.27991	-60.918	0.50902	127.84	137.4	-14.255	0.090132	-19.695	0.68075	43.389	48.367	0.5	0.62029	0.73272	0.8255	0.89503	0.768385	-0.073945	0.5446975	1667.1	1841.433333	0.2069	0
375	2535	1	2	0	2	20.75	0.42254	0.65278	0.055556	0.11111	2	0.875	0.3913	0	0.95833	0.875	0.125	-0.08333	-0.83333	0.1654	-0.02778	0.055556	-0.11111	0	-7.2314	0.35456	0.76241	-62.659	0.49499	131.32	140.88	-8.4052	0.34016	-25.207	0.59139	54.414	59.391	0.5	0.85481	0.98143	0.99875	0.99996	0.9587375	-0.3059575	-0.0474275	2504.5	2204.1	0.73333	0.31034
380	2536	1	2	1	2	19.92	0.98611	0.43056	1	0.16667	0	0.95833	1	1	0.54167	0.5	0.25	-0.04167	-0.29167	0	-0.5	0.05556	-0.27777	0	28.524	2.30E-16	-0.08838	-62.097	0.5023	130.19	139.77	28.821	0.0045704	-4.4094	0.92932	12.819	17.818	0.5	0.48934	0.4787	0.46811	0.45731	0.473365	-0.042805	-0.069935	796.82	1325.566667	0.96667	1
383	2537	1	0	0	2	27.66	0.44444	0.43056	0.16667	0	0	0.5	0.5	0.33333	0.5	0.5	0.29167	0	-0.20833	-0.09077	-0.11111	0	0	0	-3.4701	0.40633	0.92879	-88.26	0.2926	182.52	192.1	-2.6862	0.44983	-46.204	0.25934	96.409	101.41	0.5	0.71652	0.89649	0.97793	0.99756	0.897125	-0.466565	-0.104925	1153.3	1145.233333	0.43333	0.46667
387	2538	1	2	0	1	21.7	0.375	0.98611	0.055556	0.055556	2	0.75	0.375	0	0.95833	1	1	0.04167	0.04167	-0.15278	0.29167	0	0	0	-11.286	0.34188	0.14817	-40.242	0.67746	86.485	96.064	-9.4528	0.33824	-22.874	0.63333	49.748	54.748	0.5	0.87817	0.98808	0.99941	0.99999	0.9664125	0.0196975	0.2853575	1930.666667	1460.6	0.6	0.33333
391	2539	1	0	0	2	27.37	0.47222	0.625	0	0	0	0.79167	0.41667	0.20833	0.75	0.70833	0.41667	-0.04167	-0.33333	-0.09722	-0.06944	-0.055556	-0.22222	0	-7.2077	0.4534	0.78986	-49.029	0.60704	104.06	113.64	-6.2444	0.45208	-26.167	0.58054	56.334	61.334	0.5	0.89806	0.99376	0.99987	1	0.9729225	-0.3479225	-0.0469175	1041.696667	1101.5	0.63333	0.33333
395	2540	1	2	0	1	25.41	0.61111	0.95833	0	0.22222	2	1	0.54167	0.29167	1	0.95833	0.91667	-0.04167	-0.08333	-0.05556	0.18368	-0.055556	0.166664	0	-7.6385	0.58077	0.33376	-31.868	0.74458	69.735	79.314	-8.3908	0.57935	-15.487	0.75174	34.975	39.974	0.5	0.99185	0.99999	1	1	0.99796	-0.03963	0.16925	2409.966667	2460.433333	0.8	0.43333
400	2541	1	0	0	2	26.74	0.40278	0.52778	0.055556	0.11111	0	0.66667	0.5	0.041667	0.75	0.70833	0.125	-0.04167	-0.625	0.05556	-0.09194	0	0	0	-6.8751	0.366	0.83411	-62.519	0.49891	131.04	140.62	-6.5058	0.35262	-31.024	0.50269	66.047	71.047	0.5	0.81112	0.9636	0.9961	0.99978	0.94265	-0.41487	-0.11137	1634.166667	1576.2	0.56667	0.4
403	2542	1	2	0	1	22.29	0.61111	1	0	0	1	0.75	0.54167	0.54167	1	1	1	0	0	0.04167	0.375	0	0	0	-4.763	0.6739	0.30218	-35.485	0.714	76.969	86.532	-3.3635	0.67426	-26.574	0.57402	57.148	62.147	0.5	0.93677	0.99892	1	1	0.9839225	0.0160775	0.362455	1645.433333	1217	0.6	0.43333
407	2543	1	1	0	2	23.19	0.875	1	0	1	1	1	0.95833	0.66667	1	1	1	0	0	-0.01389	0.05556	0	0.72222	0	-5.6676	1.1096	-2.3197	-7.7526	0.93786	21.505	31.084	-5.679	1.1095	-7.7455	0.87584	19.491	24.491	0.5	1	1	1	1	1	0	0.0550475	1534.866667	1330.433333	0.8	0.76667
411	2544	1	1	0	2	25.07	0.95833	0.98611	0	0	3	0.95833	0.95833	0.95833	0.95833	1	1	0.04167	0.04167	0.19444	0.20833	-0.055556	-0.055556	0	-8.9942	2.1171	0.91994	-30.347	0.75677	66.695	76.273	-0.27267	2.1529	-20.166	0.67674	44.332	49.332	0.5	1	1	1	1	1	-0.01389	0.1555375	1477.8	1421.233333	0.76667	0.76667
416	2545	1	2	0	1	21.46	0.73611	0.84722	0	0	1	1	0.75	0.45833	1	0.95833	0.58333	-0.04167	-0.41667	0.06005	0.08333	-0.055556	0	0	-9.4811	0.921	0.92938	-30.674	0.75277	67.348	76.91	-6.1002	0.73938	-12.226	0.80402	28.451	33.451	0.5	0.99774	1	1	1	0.999435	-0.152215	0.083055	1877.7	2301.366667	0.8	0.6
419	2546	1	1	0	2	20.2	0.55556	1	0.055556	0	2	0.95833	0.70833	0	1	1	1	0	0	0.04167	0	0.055556	0	0	-10.039	0.48865	0.23832	-31.323	0.74895	68.646	78.225	-7.0249	0.4734	-22.669	0.63661	49.339	54.338	0.5	0.93535	0.99812	0.99999	1	0.983365	0.016635	0.0135375	1528.066667	1138.566667	0.8	0.56667
423	2547	1	1	0	2	20.86	0.5	0.70833	0	0.11111	1.5	0.83333	0.5	0.16667	0.75	0.75	0.625	0	-0.125	0.125	0.02777	0	0.11111	0	-5.9699	0.45812	0.65785	-55.737	0.55327	117.47	127.05	-6.7651	0.47538	-23.386	0.62512	50.772	55.772	0.5	0.93046	0.99775	0.99998	1	0.9820475	-0.2737175	-0.0160725	2353.8	2274.466667	0.66667	0.4
427	2548	1	1	0	2	19.15	0.72222	0.98611	0	0.058824	2	0.95833	1	0.20833	1	0.95833	1	-0.04167	0	0.03208	0.05653	0	-0.058826	0	-3.532	0.61494	0.30269	-51.376	0.58592	108.75	118.31	-3.2338	0.62974	-30.435	0.51212	64.871	69.87	0.5	0.90195	0.99603	0.99997	1	0.9744875	0.0116225	0.0570275	2388.266667	1847.4	0.76667	0.8
432	2549	1	2	0	1	18.07	0.54167	0.97222	0	1	1.5	0.66667	0.54167	0.41667	1	0.95833	0.95833	-0.04167	-0.04167	0	0.14123	-0.055556	0.88889	0	-3.271	0.56747	-0.71108	-45.445	0.63576	96.89	106.47	-3.5816	0.57998	-31.585	0.4937	67.17	72.169	0.5	0.88636	0.99343	0.99991	1	0.969925	0.002295	0.127115	1480.8	994.3633333	0.53333	0.43333
435	2550	1	0	0	1	29.1	0.91667	0.95833	0	0.5	0	1	1	0.75	1	1	0.875	0	-0.125	-0.01389	0	-0.22222	-0.22222	0	-0.71374	1.5496	0.73838	-26.403	0.78838	58.806	68.385	-8.267	1.425	-0.0053594	0.99991	4.0107	9.0103	0.5	1	1	1	1	1	-0.04167	-0.005775	2534.066667	2487.5	0.8	0.8
439	2561	1	1	0	2	20.8	0.86111	0.98611	0	0.055556	2	0.95833	0.95833	0.66667	1	1	0.95833	0	-0.04167	0.11463	0.18055	0	0	0	-2.2932	1.1078	0.5536	-25.028	0.7994	56.055	65.634	-1.7738	1.1087	-16.486	0.73573	36.972	41.972	0.5	0.99585	1	1	1	0.9989625	-0.0128525	0.17799	1988.366667	1823.066667	0.76667	0.76667
443	2563	1	0	0	2	26.82	0.013889	0	0	0	0	0.041667	0	0	0	0	0	0	0	-0.000196	0	0	0	0	-28.821	0.0045704	10.884	-4.4094	0.96446	14.819	24.381	-28.821	0.0045704	-4.4094	0.92932	12.819	17.818	0.5	0.51066	0.5213	0.53189	0.54269	0.526635	-0.526635	-0.0005575	1408.233333	1412.733333	0.033333	0
447	2564	1	1	0	2	22	0.80556	0.83333	0.11111	0.055556	0	0.875	0.79167	0.75	0.79167	0.83333	0.875	0.04166	0.08333	0.05556	0	-0.16667	-0.222224	0	-0.66259	0.95844	0.73744	-70.384	0.43587	146.77	156.35	-0.6883	1.0145	-34.077	0.45374	72.155	77.154	0.5	0.83432	0.99097	0.99997	1	0.956315	-0.122985	0.011245	1398.7	1433.633333	0.76667	0.63333
452	2565	1	2	0	2	21.9	0.75	0.85714	0	0.27778	2.5	0.75	0.79167	0.70833	0.91304	0.91304	0.75	0	-0.16304	-0.01389	0.05158	0	0.27778	0	-1.674	0.86452	0.71185	-51.884	0.57948	109.77	119.31	-1.4629	0.86991	-30.222	0.51554	64.444	69.444	0.5	0.90188	0.9977	1	1	0.974895	-0.117755	0.06895	1612.033333	1865.666667	0.6	0.63333
455	2566	1	1	0	1	19.85	0.88889	1	0	0	2	1	0.95833	0.70833	1	1	1	0	0	0.06945	0	0	0	0	-10.718	1.1269	0.56941	-14.708	0.88211	35.417	44.996	-1.6084	1.1742	-15.602	0.74989	35.205	40.204	0.5	0.99749	1	1	1	0.9993725	0.0006275	-0.0028725	1254.433333	955.3466667	0.8	0.76667
459	2567	1	1	0	2	22.2	0.61111	0.95833	0	0.33333	0.5	0.70833	0.70833	0.41667	0.95833	0.95833	0.95833	0	0	0.03365	0.41666	0	0.22222	0	-2.4403	0.56362	0.06248	-66.863	0.4641	139.73	149.3	-2.6112	0.61051	-36.23	0.41923	76.46	81.46	0.5	0.84199	0.98427	0.99957	1	0.9564575	0.0018725	0.4229075	2208.233333	1780.9	0.56667	0.56667
463	2568	1	2	0	2	22.57	0.5	0.47222	0	0	1	0.69565	0.56522	0.25	0.54167	0.54167	0.33333	0	-0.20834	0.09155	0.12011	-0.055556	-0.055556	0	-4.4434	0.42801	0.88108	-73.215	0.40659	152.43	161.98	-4.8518	0.51062	-27.949	0.5418	59.898	64.852	0.5	0.89474	0.99391	0.9999	1	0.9721375	-0.4999175	0.0922525	2093.6	2199.833333	0.55172	0.44828
468	2569	1	1	0	1	23.7	0.30556	0.27778	0.055556	0.11111	1	0.91667	0	0	0.83333	0	0	-0.83333	-0.83333	0.06612	-0.02778	-0.055554	0	0	-9.7699	0.21317	1.0732	-53.332	0.57255	112.66	122.24	-11.978	0.22218	-22.833	0.63399	49.666	54.666	0.5	0.78795	0.94371	0.98951	0.99861	0.929945	-0.652165	-0.1483325	1803.066667	1727.6	0.76667	0
471	2570	1	0	0	2	20.82739726	0.125	0.50704	0.055556	0.33333	0	0.29167	0.083333	0	0.625	0.66667	0.21739	0.04167	-0.40761	-0.01389	-0.20129	0.055556	0.05555	0	-11.513	0.073521	0.25767	-82.663	0.33376	171.33	180.89	-11.384	0.068538	-24.924	0.60047	53.848	58.847	0.5	0.57098	0.64181	0.70938	0.77234	0.6736275	-0.1665875	-0.433185	1039.816667	1206.063333	0.26667	0.066667
475	2571	1	0	0	2	23.64657534	0.5	0.375	0.44444	0.16667	0	0.5	0.5	0.5	0.33333	0.5	0.29167	0.16667	-0.04166	-0.02778	-0.08333	0.16666	-0.11111	0	-0.23085	4.53E-15	10.857	-120.08	0.037587	246.15	255.73	-0.22467	0.25615	-62.321	0.0010058	128.64	133.64	0.5	0.50758	0.51646	0.52686	0.53932	0.522555	-0.147555	-0.0556875	1234.5	1459.1	0.5	0.5
479	2572	1	0	0	2	19.98356164	0.125	0.46479	0.055556	0.16667	1	0.375	0	0	0.625	0.45833	0.30435	-0.16667	-0.32065	-0.02778	0.02193	0.055556	0.111114	0	-18.123	0.14168	0.40594	-58.465	0.52878	122.93	132.49	-19.157	0.14494	-16.252	0.73948	36.505	41.504	0.5	0.7648	0.92183	0.97964	0.99571	0.915495	-0.450705	-0.0963775	2560.566667	2577.233333	0.3	0.033333
484	2573	1	2	0	2	19.52328767	0.72222	1	0.11111	0.72222	1	0.875	0.79167	0.5	1	1	1	0	0	-0.16667	0.01389	0.055554	0.16666	0	-1.4216	0.70136	-1.0943	-55.186	0.55769	116.37	125.95	-1.3187	0.69907	-42.929	0.31185	89.858	94.858	0.5	0.75955	0.94989	0.99675	0.99996	0.9265375	0.0734625	-0.0003375	1671.066667	1053.646667	0.73333	0.66667
487	2574	1	2	0	2	22.54794521	0.22222	0.98611	0.11111	1	2	0.33333	0.29167	0.041667	0.95833	1	1	0.04167	0.04167	-0.11111	0.05653	0.11111	0.38889	0	-6.257	0.10173	-3.1107	-45.205	0.63768	96.411	105.99	-6.2554	0.097625	-41.057	0.34186	86.114	91.114	0.5	0.55889	0.61952	0.67987	0.73912	0.64935	0.33676	0.1849775	1334.633333	682.5433333	0.3	0.26667
491	2575	1	0	0	1	19.19452055	0.6338	0.79167	0.33333	0.38889	0	0.75	0.70833	0.43478	0.91667	0.83333	0.625	-0.08334	-0.29167	-0.23763	-0.04166	-0.11111	0.22222	0	-0.67995	0.59603	0.40254	-107.14	0.13648	220.28	229.84	-0.33869	0.65281	-59.04	0.042957	122.08	127.06	0.5	0.56268	0.65321	0.77	0.89086	0.7191875	0.0724825	0.0751575	1828.033333	1775.333333	0.63333	0.66667
496	2576	1	0	0	2	22.37260274	0.45833	0.55556	0	0.055556	0	0.58333	0.5	0.29167	0.625	0.66667	0.375	0.04167	-0.25	-0.08334	-0.02777	-0.11111	-0.111114	0	-4.8305	0.45723	0.82717	-66.763	0.46489	139.53	149.11	-4.1797	0.46742	-34.997	0.43899	73.995	78.994	0.5	0.82513	0.9743	0.99839	0.99997	0.9494475	-0.3938875	-0.0109625	1767.766667	1664.933333	0.46667	0.4
500	2577	1	0	0	2	24.66849315	0.34722	0.43056	0	0.055556	0	0.91667	0.125	0	0.91667	0.375	0	-0.54167	-0.91667	-0.09722	-0.15277	-0.055556	0.055556	0	-18.263	0.28651	0.83585	-30.541	0.75522	67.082	76.661	-19.617	0.28429	-13.435	0.78464	30.87	35.87	0.5	0.957	0.9989	0.99999	1	0.9889725	-0.5584125	-0.161665	1572	1727.2	0.73333	0.1
503	2578	1	2	0	1	20.1890411	0.29167	0.625	0	0.055556	1	0.83333	0.041667	0	1	0.58333	0.29167	-0.41667	-0.70833	-0.02777	0.125	0	0	0	-15.839	0.24318	0.56188	-46.764	0.62519	99.529	109.11	-21.376	0.25159	-12.854	0.79396	29.707	34.707	0.5	0.94311	0.99775	0.99995	1	0.9852025	-0.3602025	0.0639575	1623.866667	1877.5	0.66667	0.033333
507	2579	1	2	0	2	28.03287671	0.86111	0.90278	0.38889	0.27778	0	1	0.75	0.83333	0.91667	0.95833	0.83333	0.04166	-0.08334	0.31944	0.27778	0.38889	0.27778	0	-0.30748	0.96244	0.12928	-82.592	0.33803	171.18	180.76	2266.6	-4.0906	-44.452	0.28744	92.904	97.904	0.5	0.81058	0.8262	0.8273	0.82738	0.822865	0.079915	0.3692625	2032.466667	2039.066667	0.86667	0.66667
4	1176	1	1	0	2	30.42	0.63889	0.625	0	0	NA	0.75	0.70833	0.45833	0.66667	0.66667	0.54167	0	-0.125	0.00509	-0.07923	0	0	1	-3.1548	0.64753	0.94636	-59.112	0.52622	124.22	133.8	-4.0627	0.69073	-21.771	0.65101	47.542	52.541	0.5	0.96907	0.99985	1	1	0.99223	-0.36723	-0.0801325	1615.533333	1805.066667	0.6	0.56667
8	1197	1	0	0	1	25.58	0.66667	0.66667	0	0	0	1	1	0	1	1	0	0	-1	0.08334	0.00953	-0.29412	-0.11765	1	-4.3856	0.56999	1.0729	-54.095	0.56643	114.19	123.77	-4.9218	0.5342	-27.489	0.55934	58.979	63.979	0.5	0.91513	0.9967	0.99997	1	0.97795	-0.31128	-0.0677925	2225.633333	2463.266667	0.8	0.8
11	1261	1	1	0	1	24.5	0.73611	1	0	0.11111	0.5	1	0.70833	0.5	1	1	1	0	0	-0.00675	0.28571	-0.11111	0.055554	1	-8.5392	0.76599	0.25965	-13.608	0.89094	33.215	42.794	-8.059	0.76798	-6.5828	0.89448	17.166	22.165	0.5	0.99985	1	1	1	0.9999625	3.75E-05	0.2818775	2161.8	2132.433333	0.8	0.56667
15	1271	1	1	0	2	32.67	0.027778	0.93056	0	0.11111	NA	0.083333	0	0	0.91667	0.91667	0.95833	0	0.04166	-0.069444	0.29167	0	0.11111	1	-57.688	0.107	0.0897	-28.989	0.76765	63.978	73.557	-51.065	0.107	-7.0772	0.88655	18.154	23.154	0.5	0.89625	0.98852	0.999	0.99993	0.970925	-0.040365	0.1199325	2271.633333	2331.8	0.066667	0
20	1297	1	1	0	2	44.25	0.86111	0.91667	0	0	0	0.95833	0.875	0.75	1	0.95833	0.79167	-0.04167	-0.20833	0.20833	0.15278	0	0	1	-2.5356	1.183	0.86324	-18.498	0.85174	42.995	52.574	-2.0418	1.2034	-11.709	0.81231	27.417	32.417	0.5	0.99974	1	1	1	0.999935	-0.083265	0.11411	2243.733333	2168.166667	0.76667	0.7
24	1501	1	1	1	2	22.33	0.94444	0.98611	0.5	0.44444	2	0.875	0.95833	1	1	0.95833	1	-0.04167	0	0.11345	0.125	0.22222	0.05555	1	-0.075476	2.0987	0.0897	-56.923	0.54376	119.85	129.42	-0.06069	2.0978	-34.036	0.45441	72.071	77.071	0.5	0.92589	0.99999	1	1	0.98147	0.00464	-0.029535	1530.8	1443.533333	0.83333	0.83333
27	1506	1	1	0	2	19.75	0.34722	0.83333	0	0.16667	NA	0.79167	0.25	0	1	0.83333	0.66667	-0.16667	-0.33333	0.02778	0.29166	0	0.05556	1	-15.987	0.30522	0.39879	-37.079	0.70281	80.158	89.737	-15.94	0.30451	-15.262	0.75535	34.524	39.524	0.5	0.94313	0.99799	0.99997	1	0.9852725	-0.1519425	0.22809	1747.2	1748.8	0.63333	0.2
32	1518	1	1	0	2	19.92	0.013889	0.97222	0.055556	0.058824	NA	0	0.041667	0	0.95833	1	0.95833	0.04167	0	-0.000397	0.73611	0.055556	-0.052286	1	-31.886	0.10704	0.0897	-43.38	0.65037	92.759	102.32	-16.302	0.107	-18.436	0.70448	40.871	45.871	0.5	0.6656	0.80571	0.90064	0.95512	0.8317675	0.1404525	0.8546925	1597.566667	1672.066667	0	0.066667
36	1519	1	1	0	1	21.83	0.5	0.97183	0	0.52941	NA	0.66667	0.45833	0.375	0.95833	1	0.95833	0.04167	0	0.18571	0.42253	-0.055556	0.30719	1	-3.8015	0.51046	0.0897	-57.546	0.53359	121.09	130.64	-3.5939	0.50487	-36.214	0.41948	76.429	81.428	0.5	0.8249	0.97545	0.99865	0.99998	0.949745	0.022085	0.418	1941.9	1616.266667	0.53333	0.36667
40	1520	1	1	0	2	23.42	0.80556	0.84722	0	0	NA	0.95833	0.91667	0.54167	0.95833	0.91667	0.66667	-0.04166	-0.29166	0.23413	0.27778	-0.055556	-0.055556	1	-2.3187	0.83487	0.86608	-46.878	0.62427	99.756	109.34	-1.992	0.84631	-26.098	0.58166	56.195	61.195	0.5	0.94299	0.9995	1	1	0.9856225	-0.1384025	0.2277	1761.033333	1676.566667	0.76667	0.73333
43	1535	1	0	0	2	22.33	0.18056	0.56944	0	0	0	0.54167	0	0	0.70833	0.58333	0.41667	-0.125	-0.29166	-0.17658	-0.05556	-0.055556	0	1	-30.593	0.174	0.40217	-34.41	0.72421	74.82	84.398	-29.513	0.17749	-9.4316	0.84881	22.863	27.863	0.5	0.91446	0.99339	0.99965	0.99999	0.9768725	-0.4074325	-0.09493	1676.133333	1559.233333	0.43333	0
48	1536	1	0	0	1	19.17	0.66667	0.86111	0	0	0	1	0.75	0.25	1	0.95833	0.625	-0.04167	-0.375	-0.02777	0.01604	0	-0.055556	1	-11.79	0.63269	0.71677	-31.593	0.74678	69.186	78.765	-91.431	0.62555	-0.0030044	0.99995	4.006	9.0056	0.5	1	1	1	1	1	-0.13889	0.01103	1752.2	1644.333333	0.8	0.6
52	1537	1	0	0	2	22.42	0.59722	0.72222	0	0	0	0.75	0.54167	0.5	0.875	0.79167	0.5	-0.08333	-0.375	-0.01389	-0.06651	0	0	1	-4.862	0.64639	0.88254	-41.449	0.66779	88.899	98.477	-3.9649	0.65457	-24.493	0.60737	52.987	57.986	0.5	0.95113	0.99943	1	1	0.98764	-0.26542	-0.1026375	2490.6	2421.133333	0.6	0.43333
56	1539	1	0	0	1	18.83	0.76389	0.72222	0.055556	0	0	0.83333	0.75	0.70833	0.75	0.66667	0.75	-0.08333	0	-0.04167	-0.15278	0.055556	0	1	-1.3942	0.84536	0.95258	-64.239	0.48512	134.48	144.06	-1.42	0.96589	-25.533	0.5907	55.067	60.067	0.5	0.94715	0.99973	1	1	0.98672	-0.2645	-0.19967	1633.733333	1766.8	0.66667	0.63333
59	1543	1	0	0	1	31.25	0.45833	0.40278	0	0	0	0.625	0.5	0.25	0.5	0.5	0.20833	0	-0.29167	-0.02778	-0.09018	-0.058824	0	1	-5.4367	0.43601	0.96441	-61.905	0.50383	129.81	139.39	-5.3512	0.48241	-28.262	0.54696	60.524	65.523	0.5	0.89194	0.99313	0.99986	1	0.9712325	-0.5684525	-0.10079	1293.066667	1317.633333	0.5	0.4
64	1545	1	1	0	1	21.58	0.51389	0.875	0	0.11111	2	0.95833	0.58333	0	1	0.91667	0.70833	-0.08333	-0.29167	-0.06944	-0.11111	-0.11111	-0.00654	1	-8.9367	0.44465	0.50935	-40.005	0.67936	86.011	95.589	-13.198	0.46624	-12.25	0.80363	28.5	33.5	0.5	0.99243	0.99999	1	1	0.998105	-0.123105	-0.15744	1331.2	1275.466667	0.76667	0.46667
68	1546	1	1	0	2	30.67	0.33333	1	0	0.11111	2	1	0	0	1	1	1	0	0	0.15277	0.06944	-0.055556	-0.05556	1	-26.803	0.26218	0.12063	-26.091	0.79088	58.183	67.762	-16.849	0.25275	-16.028	0.74308	36.055	41.055	0.5	0.90279	0.99214	0.99962	0.99999	0.973635	0.026365	-0.0244475	1754.666667	1805.1	0.8	0
72	1547	1	1	0	1	20.42	0.027778	0.88889	0	0.16667	0	0.083333	0	0	0.91667	0.91667	0.83333	0	-0.08334	-0.225742	0.28326	0	0.111114	1	-27.84	0.107	0.0897	-48.094	0.61453	102.19	111.77	-28.873	0.107	-11.151	0.82124	26.303	31.302	0.5	0.77192	0.92548	0.98024	0.99557	0.9183025	-0.0294125	0.1076475	1057.643333	1122.366667	0.066667	0
76	1551	1	0	0	2	20.75	0.625	0.75	0.055556	0.055556	0	1	0.83333	0.041667	1	1	0.25	0	-0.75	-0.12148	-0.17958	0	-0.111114	1	-3.7705	0.50233	0.88763	-71.68	0.42548	149.36	158.94	-3.9067	0.47888	-35.901	0.42451	75.802	80.802	0.5	0.82042	0.97274	0.99826	0.99996	0.947845	-0.197845	-0.2621775	2042.733333	1973.866667	0.83333	0.66667
79	1552	1	0	0	2	20	0.78873	0.88889	0	0.055556	0	1	0.83333	0.52174	1	1	0.66667	0	-0.33333	0.26016	0.34722	0	0.055556	1	-4.204	0.88263	0.85335	-23.719	0.80883	53.439	63.001	-8.2555	0.94587	-4.8569	0.92127	13.714	18.691	0.5	1	1	1	1	1	-0.11111	0.1347525	2334.866667	2528.633333	0.8	0.66667
84	1553	1	0	0	2	23.92	0.76389	0.91667	0.055556	0	0	1	0.83333	0.45833	1	0.95833	0.79167	-0.04167	-0.20833	0.09722	0.1881	0.055556	0	1	-6.2991	0.79863	0.65679	-17.845	0.85698	41.689	51.268	-5.2294	0.80313	-10.97	0.82414	25.941	30.941	0.5	0.99838	1	1	1	0.999595	-0.082925	0.16938	1895.833333	2034.433333	0.83333	0.66667
88	1554	1	0	0	1	33.25	0.31429	0.91667	0	0	0	1	0	0	0.95833	0.91667	0.875	-0.04166	-0.08333	-0.03293	-0.05476	0	-0.11765	1	-21.914	0.25332	0.23267	-31.862	0.74176	69.724	79.269	-17.957	0.24818	-13.978	0.77084	31.956	36.91	0.5	0.90984	0.99337	0.99971	0.99999	0.9757275	-0.0590575	-0.0631175	2809.2	2656.066667	0.78571	0
92	1555	1	0	1	2	24.33	0.58333	0.52778	0.5	0.61111	0	0.54167	0.5	0.70833	0.625	0.375	0.58333	-0.25	-0.04167	0.11111	-0.00743	0.11111	0.22222	1	1.1442	0.14259	0.442	-123.35	0.011313	252.71	262.29	1.1754	0.22013	-60.877	0.024137	125.75	130.75	0.5	0.46827	0.43221	0.39181	0.34626	0.4096375	0.1181425	0.2458475	1567.1	1539.933333	0.53333	0.5
95	1556	1	1	0	2	20.5	0.88889	0.92958	0.055556	0.16667	1.5	1	0.95833	0.70833	1	0.95652	0.83333	-0.04348	-0.16667	0.18889	0.11529	0.055556	-0.05555	1	-1.6134	1.2568	0.81048	-24.199	0.80496	54.399	63.961	-2.5569	1.2155	-8.8336	0.8584	21.667	26.667	0.5	0.99998	1	1	1	0.999995	-0.070415	0.09943	1985.966667	2035.833333	0.83333	0.76667
100	1557	1	1	1	1	21	1	1	1	1	3	1	1	1	1	1	1	0	0	0	0	0	0	1	230.97	0.107	1.318	-4.1772	0.96633	14.354	23.917	232.75	0.107	-4.1706	0.93239	12.341	17.319	0.5	5.39E-05	1.52E-09	2.15E-14	1.09E-19	1.35E-05	0.999986525	0	1860.433333	1881.166667	1	1
104	1558	1	1	0	2	34.92	0.33333	0.38889	0.058824	0.055556	1.5	0.625	0.375	0	0.58333	0.33333	0.25	-0.25	-0.33333	0.07619	-0.05397	0.003268	-0.111114	1	-6.9419	0.25508	0.7668	-77.516	0.37524	161.03	170.59	-7.0385	0.2779	-33.111	0.46326	70.223	75.2	0.5	0.74551	0.91321	0.97962	0.99674	0.90877	-0.51988	-0.0404075	1561.533333	1513.233333	0.5	0.34483
108	1559	1	0	0	1	18.92	0.68116	1	0	0.82353	0	1	0.82609	0.25	1	1	1	0	0	0.07553	0.28986	0	0.82353	1	-5.5321	0.64065	0.0897	-31.087	0.74372	68.173	77.668	-5.6879	0.63436	-17.011	0.7179	38.023	42.955	0.5	0.98143	0.99995	1	1	0.995345	0.004655	0.290725	3019.066667	2766.333333	0.78571	0.65517
111	1560	1	0	0	1	21.42	0.34722	0.81944	0.055556	0	0	0.95833	0.083333	0	0.91667	0.875	0.66667	-0.04167	-0.25	0	0.25606	0	-0.11765	1	-9.8956	0.24197	0.33567	-65.316	0.4765	136.63	146.21	-11.066	0.2586	-23.416	0.62464	50.833	55.832	0.5	0.81975	0.96424	0.99543	0.99963	0.9447625	-0.1253225	0.2343575	2209.333333	2275.133333	0.8	0.066667
116	1583	1	1	0	1	25.25	0.75	0.73611	0	0.055556	0	0.79167	0.70833	0.75	0.75	0.75	0.70833	0	-0.04167	0.07857	-0.01037	0	0.055556	1	-1.8579	0.88547	0.91908	-49.516	0.60313	105.03	114.61	-1.5143	0.94859	-25.339	0.59382	54.677	59.677	0.5	0.94891	0.99974	1	1	0.9871625	-0.2510525	-0.019875	1992.166667	2221.433333	0.63333	0.56667
120	1585	1	0	0	2	19.17	0.73611	0.72222	0	0	0	0.75	0.70833	0.75	0.70833	0.70833	0.75	0	0.04167	-0.02778	-0.11111	0	-0.055556	1	-1.6052	0.78291	0.87594	-65.889	0.4719	137.78	147.36	-1.453	0.93657	-26.663	0.5726	57.325	62.325	0.5	0.93722	0.9995	1	1	0.98418	-0.26196	-0.102655	1360	1515.3	0.6	0.56667
124	1586	1	0	0	2	22.5	0.80556	0.88889	0	0	0	1	0.95833	0.45833	1	1	0.66667	0	-0.33333	0.045	-0.01389	-0.055556	-0.22222	1	-2.959	0.81317	0.83208	-40.63	0.67435	87.26	96.839	-2.8288	0.8132	-21.484	0.65561	46.968	51.968	0.5	0.97309	0.99993	1	1	0.993255	-0.104365	-0.020715	1768.7	1757.7	0.8	0.76667
128	1587	1	0	0	2	22.83	0.47222	0.45833	0	0.055556	1	0.625	0.54167	0.25	0.625	0.41667	0.33333	-0.20833	-0.29167	-0.20834	-0.26389	0	-0.003268	1	-4.4735	0.39152	0.8667	-79.535	0.36253	165.07	174.65	-3.8709	0.42827	-39.41	0.36827	82.819	87.819	0.5	0.77205	0.94364	0.99266	0.99955	0.926975	-0.468645	-0.2196325	1735.6	1796.533333	0.5	0.43333
131	1588	1	0	0	1	19.92	0.25	0.25	0	0	0	0.5	0.25	0	0.5	0.25	0	-0.25	-0.5	-0.07394	-0.2993	0	0	1	-18.979	0.26506	0.96796	-29.236	0.76568	64.471	74.05	-18.328	0.27108	-14.678	0.76472	33.355	38.355	0.5	0.93668	0.99723	0.99994	1	0.9834625	-0.7334625	-0.310985	2221.3	2156.566667	0.4	0.2
136	1590	1	1	0	1	21.25	0.30556	0.79167	0	0	0.5	0.5	0.375	0.041667	0.75	0.83333	0.79167	0.08333	0.04167	-0.08881	0.19445	-0.055556	0	1	-9.766	0.3009	0.36568	-55.71	0.55349	117.42	127	-8.3316	0.293	-28.343	0.54566	60.687	65.686	0.5	0.79919	0.95437	0.99351	0.99944	0.9366275	-0.1449575	0.1990025	2541.533333	2613.666667	0.4	0.3
140	1684	1	0	0	2	21	0.43662	0.41667	0.055556	0.055556	0	0.83333	0.3913	0.083333	0.83333	0.375	0.041667	-0.45833	-0.791663	-0.02817	-0.41666	-0.166664	-0.055554	1	-6.6422	0.36956	1.0406	-57.235	0.5387	120.47	130.03	-6.1916	0.36522	-31.029	0.49701	66.059	71.036	0.5	0.81338	0.96525	0.9965	0.99982	0.9437375	-0.5270675	-0.46453	1769.333333	1845.733333	0.7	0.31034
144	1685	1	0	0	2	25.33	0.49296	0.55556	0	0.055556	0	0.75	0.47826	0.25	0.66667	0.5	0.5	-0.16667	-0.16667	-0.09275	-0.04166	-0.055556	0.055556	1	-4.8389	0.44178	0.80563	-68.319	0.44936	142.64	152.2	-5.5588	0.49678	-26.314	0.57345	56.628	61.605	0.5	0.91068	0.99593	0.99995	1	0.97664	-0.42108	-0.0760775	2641.433333	2567.2	0.6	0.37931
147	1687	1	0	1	1	49.33	0.43056	0.63889	0.22222	0.5	0	0.41667	0.5	0.375	0.70833	0.625	0.58333	-0.08333	-0.125	-0.10465	0.04469	-0.46528	0.05556	1	-1.547	0.29484	0.13199	-116.8	0.063823	239.61	249.19	-1.5707	0.22974	-59.696	0.043073	123.39	128.39	0.5	0.54503	0.59603	0.65225	0.71349	0.6267	0.01219	-0.2757875	697.0966667	625.9033333	0.4	0.4
152	1689	1	1	0	2	18.83	1	1	0	0	0	1	1	1	1	1	1	0	0	0.16667	0.06944	0	0	1	-3.3479	2.0987	0.90586	-4.1745	0.96654	14.349	23.928	-2.7162	2.0987	-4.1671	0.9332	12.334	17.334	0.5	1	1	1	1	1	0	0.06944	1330.2	1330.233333	0.8	0.8
156	1690	1	0	0	2	22.75	0.083333	0.16667	0	0	0	0.25	0	0	0.5	0	0	-0.5	-0.5	-0.097227	-0.07277	0	-0.055556	1	-18.894	0.107	0.84218	-36.459	0.70778	78.918	88.497	-19.708	0.107	-15.523	0.75117	35.046	40.046	0.5	0.69682	0.84807	0.93493	0.9758	0.863905	-0.697235	-0.221915	1240.633333	1107.273333	0.2	0
160	1694	1	1	0	1	27.5	0.86111	1	0	0	2	0.95833	1	0.625	1	1	1	0	0	0.18055	0.15942	-0.16667	-0.16667	1	-2.6321	1.0376	0.46673	-25.24	0.7977	56.481	66.06	-1.7906	1.0279	-19.025	0.69503	42.05	47.05	0.5	0.98756	1	1	1	0.99689	0.00311	0.0202	1398.333333	1667	0.76667	0.8
163	1696	1	1	0	1	20.5	0.97222	0.97222	0.22222	0.38889	0	1	1	0.91667	0.95833	0.95833	1	0	0.04167	0.05034	0.00207	0.09722	-0.19935	1	-0.30209	1.586	0.090751	-61.788	0.50477	129.58	139.15	-0.2076	1.5161	-28.279	0.54668	60.559	65.558	0.5	0.87659	0.99919	1	1	0.968945	0.003275	0.01981	1391.033333	1284.2	0.83333	0.86667
168	1697	1	0	0	2	33.33	0.54167	0.84722	0.11111	0.38889	0	0.79167	0.5	0.33333	1	0.75	0.79167	-0.25	-0.20833	0.1473	0.10074	-0.16667	0.27778	1	-2.3577	0.40737	0.21692	-93.967	0.24685	193.93	203.51	-2.0012	0.39105	-54.315	0.12933	112.63	117.63	0.5	0.63081	0.77221	0.89048	0.96237	0.8139675	0.0332525	0.2214125	1496.666667	1455.833333	0.66667	0.4
171	1699	1	0	0	1	29.33	0.80556	0.98611	0.11111	0.055556	0	1	0.875	0.54167	1	1	0.95833	0	-0.04167	0.14359	0.17182	0.11111	-0.003268	1	-3.3023	0.87385	0.45521	-29.635	0.76247	65.271	74.85	-2.469	0.87627	-20.48	0.67171	44.959	49.959	0.5	0.97851	0.99997	1	1	0.99462	-0.00851	0.1525225	2499.833333	2590.733333	0.86667	0.7
175	1858	1	2	0	2	20.92	0.97222	1	0.11111	0.16667	3	1	1	0.91667	1	1	1	0	0	0.11307	0.05556	0.055554	0.16667	1	-0.30353	2.0987	0.55481	-20.623	0.83471	47.246	56.825	-0.29247	2.0987	-11.225	0.82007	26.449	31.449	0.5	0.99999	1	1	1	0.9999975	2.50E-06	0.0493575	1499.133333	1620.233333	0.83333	0.8
179	1860	1	2	0	2	19.67	0	0.5	0	0	3	0	0	0	0.75	0.75	0	0	-0.75	-0.014925	-0.2	0	-0.1875	1	-69.283	0.107	0.32447	-25.303	0.7972	56.605	66.184	-232.75	0.107	-4.1647	0.93324	12.329	17.329	0.5	0.99995	1	1	1	0.9999875	-0.4999875	-0.234845	1829.833333	1741.533333	0	0
184	1861	1	2	0	2	21.33	0.73611	0.66667	0.11111	0.058824	2	0.875	0.75	0.58333	0.70833	0.75	0.54167	0.04167	-0.16666	-0.0465	-0.24637	0.052286	-0.107846	1	-1.7214	0.76892	0.96599	-66.113	0.46715	138.23	147.79	-1.5473	0.84204	-30.884	0.50494	65.767	70.767	0.5	0.8957	0.99705	0.99999	1	0.973185	-0.306515	-0.2316475	1843.266667	1978.733333	0.73333	0.6
187	1921	1	2	0	2	29	0.26389	1	0	0.27778	0	0.54167	0.25	0	1	1	1	0	0	-0.12741	0.30556	0	0.27778	1	-12.844	0.25416	0.0897	-46.038	0.63101	98.075	107.65	-9.6721	0.22602	-27.611	0.55739	59.223	64.222	0.5	0.74768	0.91184	0.97754	0.99579	0.9082125	0.0917875	0.363425	2267.466667	2182.033333	0.43333	0.2
192	1922	1	2	0	1	20.33	0.33803	0.59722	0	0.16667	2	0.78261	0.25	0	0.83333	0.91667	0.041667	0.08334	-0.791663	0.0047	-0.0225	0	0.04902	1	-10.43	0.31112	0.71321	-52.476	0.57705	110.95	120.52	-19.252	0.30439	-12.232	0.80172	28.464	33.441	0.5	0.96739	0.99944	1	1	0.9917075	-0.3944875	-0.0329325	1666.7	1900.466667	0.62069	0.2
196	1923	1	2	0	2	20.5	0.83333	0.95833	0.055556	0.055556	2	0.91667	0.75	0.83333	1	0.95833	0.91667	-0.04167	-0.08333	-0.05556	0.12976	0.055556	-0.111114	1	-1.1887	1.0815	0.6242	-42.89	0.65624	91.779	101.36	-0.71175	1.1317	-28.164	0.54853	60.329	65.328	0.5	0.91279	0.99923	1	1	0.978005	-0.019675	0.1434675	1406.233333	1404.633333	0.73333	0.63333
200	1950	1	2	0	2	22.25	0.90278	0.94444	0	0.35294	2	0.95833	1	0.75	0.91667	1	0.91667	0.08333	0	0.18447	0.11111	0	0.35294	1	-0.60435	1.7787	0.77592	-51.401	0.58572	108.8	118.36	-8.2912	1.424	-9.2156	0.85227	22.431	27.431	0.5	1	1	1	1	1	-0.05556	0.0722025	2475.2	2503.933333	0.76667	0.8
203	1971	1	2	0	2	27.25	0.75	1	0	0.44444	1.5	1	0.875	0.375	1	1	1	0	0	0.1558	0.20833	0	0.385616	1	-4.9649	0.7345	0.099502	-29.241	0.76563	64.482	74.061	-4.6165	0.73447	-17.037	0.7269	38.074	43.074	0.5	0.98937	0.99999	1	1	0.99734	0.00266	0.198885	2279	2550.633333	0.8	0.7
208	1972	1	2	1	2	21	0.25	0.29577	0.11765	0	0	0.5	0.25	0	0.33333	0.41667	0.13043	0.08334	-0.2029	-0.16667	0.01408	-0.43791	-0.11111	1	-7.0511	0.1362	0.76234	-83.731	0.32135	173.46	183.01	-6.5942	0.12489	-39.161	0.36519	82.323	87.3	0.5	0.58333	0.66804	0.74845	0.82085	0.7051675	-0.4093975	-0.1141175	1703.133333	1771.4	0.43333	0.24138
212	1973	1	2	0	1	20.83	0.65714	0.91667	0	0	1	0.95652	0.65217	0.375	1	0.91667	0.83333	-0.08333	-0.16667	0.00925	0.09723	0	-0.22222	1	-8.1917	0.66464	0.55909	-22.589	0.81692	51.177	60.723	-7.3227	0.66474	-12.953	0.78764	29.906	34.861	0.5	0.9966	1	1	1	0.99915	-0.08248	0.0662275	2425.9	2367.1	0.75862	0.51724
216	1974	1	2	0	1	19.75	0.69444	0.88889	0	0	3	0.875	0.70833	0.5	0.95833	0.875	0.83333	-0.08333	-0.125	0.03247	0.02778	0	0	1	-4.7221	0.73958	0.65135	-31.808	0.74506	69.615	79.194	-4.3443	0.74522	-17.503	0.71942	39.007	44.006	0.5	0.98812	0.99999	1	1	0.9970275	-0.1081375	0.026265	1895.8	1828.733333	0.7	0.56667
219	1975	1	2	0	2	19.92	0.47222	0.61111	0.055556	0.16667	2	0.5	0.45833	0.45833	0.70833	0.54167	0.58333	-0.16666	-0.125	0.20833	0.23083	-0.055554	0.16667	1	-3.1317	0.46803	0.72881	-83.655	0.32951	173.31	182.89	-2.4693	0.46919	-46.653	0.25216	97.306	102.31	0.5	0.7157	0.89703	0.97877	0.99782	0.89733	-0.28622	0.227	1420.4	1403.366667	0.43333	0.36667
224	1976	1	2	0	2	20.25	0.83333	0.97222	0	0.055556	2	1	0.83333	0.66667	1	0.95833	0.95833	-0.04167	-0.04167	0.19047	0.11111	0	-0.120914	1	-3.3648	1.0697	0.59799	-20.211	0.83801	46.422	56.001	-20.815	1.061	-7.643	0.87748	19.286	24.286	0.5	1	1	1	1	1	-0.02778	0.0933625	1931.766667	1966.866667	0.8	0.66667
228	1977	1	2	0	2	21.33	0.41667	0.98611	0	0.16667	1	0.875	0.375	0	1	1	0.95833	0	-0.04167	0.09723	0.23611	-0.058824	0.05556	1	-8.4484	0.31707	0.10549	-52.982	0.57535	111.96	121.54	-6.8348	0.30008	-32.921	0.47228	69.842	74.841	0.5	0.76433	0.93062	0.9867	0.99837	0.920005	0.066105	0.2193025	1452.366667	1493.166667	0.7	0.3
232	1978	1	2	0	2	20.83	0.19444	0.33333	0	0	3	0.41667	0.16667	0	0.5	0.33333	0.16667	-0.16667	-0.33333	0.04166	0.11111	-0.11111	-0.055556	1	-14.182	0.18829	0.64414	-54.103	0.56637	114.21	123.78	-12.573	0.1885	-22.792	0.63464	49.585	54.584	0.5	0.74934	0.91096	0.97601	0.995	0.9078275	-0.5744975	-0.007375	1944.066667	1839.7	0.33333	0.13333
236	1979	1	2	0	2	20.25	0.70833	1	0	0.055556	3	1	0.75	0.375	1	1	1	0	0	0.08333	0	-0.055556	0.055556	1	-40.425	0.70272	0.12979	-7.0325	0.94363	20.065	29.644	-41.076	0.7027	-4.1619	0.93328	12.324	17.323	0.5	1	1	1	1	1	0	-0.0148025	1479.9	1509.133333	0.8	0.6
239	1980	1	2	0	2	21.08	0.51389	0.55556	0	0	2	0.66667	0.66667	0.20833	0.70833	0.58333	0.375	-0.125	-0.33333	-0.00724	0.02778	-0.11111	-0.055556	1	-5.5816	0.50299	0.90508	-54.121	0.56622	114.24	123.82	-5.3448	0.52101	-26.417	0.57654	56.834	61.833	0.5	0.9209	0.99718	0.99998	1	0.979515	-0.423955	0.035265	2033.566667	2051.166667	0.53333	0.53333
244	2501	1	1	0	2	26.05479452	0.45833	0.97183	0.11111	0.44444	3	0.79167	0.54167	0.041667	1	0.95652	0.95833	-0.04348	-0.04167	-0.02778	0.44405	0.11111	0.388884	1	-5.4276	0.38407	0.0897	-60.701	0.51077	127.4	136.96	-5.6707	0.40065	-31.493	0.49517	66.986	71.985	0.5	0.82984	0.97401	0.99806	0.99994	0.9504625	0.0213675	0.4869575	1464.566667	1113.726667	0.66667	0.46667
248	2502	1	1	1	2	48.67945205	0.5	0.51389	0.5625	0.55556	0	0.375	0.52174	0.6087	0.5	0.45833	0.58333	-0.04167	0.08333	-0.05556	0.00643	-0.15972	0.16667	1	1.1826	0.34367	0.81887	-117.71	0.035126	241.42	250.93	1.0652	0.35072	-57.597	0.033786	119.19	124.1	0.5	0.44116	0.37024	0.28947	0.20326	0.3260325	0.1878575	0.145365	793.46	723.4733333	0.34483	0.53571
252	2503	1	2	0	2	44.84931507	1	1	0.055556	0.055556	0	1	1	1	1	1	1	0	0	0	0	0.055556	0.055556	1	-0.38925	2.0987	0.72258	-16.216	0.87003	38.431	48.01	-0.33734	2.0987	-10.122	0.83775	24.244	29.243	0.5	1	1	1	1	1	0	0	857.74	927.87	0.8	0.8
255	2504	1	1	0	1	39.91232877	0.63889	0.83333	0.11111	0.22222	2	0.66667	0.79167	0.45833	0.91667	0.75	0.83333	-0.16667	-0.08334	0.15278	0.34722	-0.11111	-0.11111	1	-1.3912	0.59267	0.50844	-89.885	0.27958	185.77	195.35	-1.2022	0.64067	-48.075	0.22936	100.15	105.15	0.5	0.70211	0.89511	0.98322	0.99912	0.89489	-0.06156	0.2257875	1848.066667	1759.633333	0.53333	0.66667
260	2505	1	1	0	2	25.23835616	0.75	0.97222	0	0.55556	3	1	0.75	0.5	1	1	0.91667	0	-0.08333	0.04167	0.125	-0.055556	0.27778	1	-3.3314	0.7998	0.19926	-34.251	0.72548	74.502	84.081	-56.406	0.78562	-0.0036006	0.99994	4.0072	9.0068	0.5	1	1	1	1	1	-0.02778	0.1246975	2080.366667	1571.433333	0.8	0.6
264	2506	1	2	0	2	27.38082192	0.83333	1	0.38889	0.83333	1.5	0.91667	0.91667	0.66667	1	1	1	0	0	0.21361	0.05556	0.11111	-0.05556	1	-0.60886	0.90264	0.0897	-70.025	0.43875	146.05	155.63	-0.2135	1.0436	-47.955	0.23128	99.91	104.91	0.5	0.63325	0.833	0.97492	0.99957	0.860185	0.139815	-0.2528625	1990.133333	1323.1	0.83333	0.83333
268	2507	1	0	0	1	30.50684932	1	0.98611	0.22222	0.055556	0	1	1	1	1	1	0.95833	0	-0.04167	0.01389	0.01389	0.11111	-0.055554	1	-0.39898	2.0985	0.68171	-27.783	0.77732	61.567	71.146	-0.23244	2.0987	-13.128	0.78956	30.256	35.256	0.5	0.99994	1	1	1	0.999985	-0.013875	0.0139025	907.7933333	885.71	0.86667	0.86667
271	2508	1	1	0	2	23.26027397	0.3662	0.77778	0	0	0	0.69565	0.41667	0	1	0.83333	0.5	-0.16667	-0.5	-0.01408	0.39207	-0.055556	0	1	-13.182	0.34343	0.55233	-38.079	0.69309	82.158	91.72	-11.603	0.33991	-17.93	0.70935	39.86	44.837	0.5	0.92015	0.99581	0.9999	1	0.978965	-0.201185	0.371785	2337.066667	1973.866667	0.55172	0.33333
276	2509	1	2	0	2	40.69041096	0.56944	0.55556	0	0	0	0.70833	0.70833	0.29167	0.70833	0.58333	0.375	-0.125	-0.33333	-0.01389	-0.13888	-0.055556	0	1	-5.3127	0.56837	0.95932	-48.236	0.61339	102.47	112.05	-5.6477	0.59226	-21.455	0.65607	46.91	51.91	0.5	0.96732	0.99976	1	1	0.99177	-0.43621	-0.1506475	1383.333333	1409.533333	0.56667	0.56667
280	2510	1	0	0	1	24.64	0.70833	1	0	0	0	0.95833	0.79167	0.375	1	1	1	0	0	0.00833	0.15278	-0.055556	-0.055556	1	-26.787	0.70682	0.40334	-22.54	0.81935	51.079	60.658	-5.0645	0.70022	-17.254	0.72342	38.507	43.507	0.5	0.98828	0.99999	1	1	0.9970675	0.0029325	0.134335	2301.833333	1949.4	0.76667	0.63333
284	2511	1	2	0	2	22.10410959	0.375	0.84722	0.055556	0.11111	2	0.70833	0.29167	0.125	0.91667	0.79167	0.83333	-0.125	-0.08334	0.11111	0.36111	-0.055554	0	1	-6.8053	0.31453	0.31181	-67.838	0.45628	141.68	151.26	-5.6825	0.29366	-38.068	0.38978	80.135	85.135	0.5	0.72019	0.88909	0.96908	0.99407	0.8931075	-0.0458875	0.38775	1865.966667	1609.766667	0.6	0.23333
288	2512	1	1	0	1	20.90958904	0.79167	0.90278	0.055556	0.16667	2	1	0.75	0.625	1	0.95833	0.75	-0.04167	-0.25	0.01389	0.01546	0.055556	0	1	-2.6769	0.96958	0.84364	-29.998	0.75956	65.997	75.576	-4.0604	0.99192	-10.377	0.83365	24.754	29.754	0.5	0.99987	1	1	1	0.9999675	-0.0971875	0.01314	1731.433333	1609.833333	0.83333	0.6
291	2513	1	0	0	2	22.8739726	0.75	0.77778	0	0	0	1	0.75	0.5	1	0.79167	0.54167	-0.20833	-0.45833	0.15845	0.13889	-0.055556	0	1	-6.2108	0.84742	0.97811	-23.14	0.81454	52.279	61.858	-10.496	0.93038	-12.247	0.80367	28.495	33.495	0.5	1	1	1	1	1	-0.22222	0.0772175	1868.133333	1987.566667	0.8	0.6
296	2514	1	1	0	2	30.42465753	0.26389	0.80556	0	0	0	0.79167	0	0	0.91667	0.83333	0.66667	-0.08334	-0.25	-0.11111	0.29852	-0.055556	-0.11111	1	-26.088	0.23604	0.34129	-30.179	0.75812	66.358	75.937	-27.577	0.2381	-9.7421	0.84384	23.484	28.484	0.5	0.96578	0.99926	0.99999	1	0.9912575	-0.1856975	0.2491675	1812.966667	1804.3	0.63333	0
300	2515	1	2	0	2	21.37534247	0.38889	0.95833	0	0.22222	2	0.95833	0.20833	0	1	0.95833	0.91667	-0.04167	-0.08333	0.08333	0.25	0	0.11111	1	-11.801	0.29512	0.13591	-44.81	0.64085	95.619	105.2	-9.589	0.28545	-25.448	0.59206	54.897	59.896	0.5	0.82146	0.96613	0.99604	0.99972	0.9458375	0.0124925	0.2422375	1436.566667	1393.333333	0.76667	0.16667
304	2516	1	2	0	1	55.93972603	0.44444	0.97222	0.055556	0.11111	1	0.79167	0.54167	0	0.95833	1	0.95833	0.04167	0	0.06944	0.56944	0.055556	0.055554	1	-11.615	0.41784	0.23523	-32.06	0.74304	70.121	79.7	-9.5885	0.4115	-18.573	0.70227	41.147	46.146	0.5	0.94324	0.99843	0.99999	1	0.985415	-0.013195	0.53251	2198.633333	1908.133333	0.66667	0.43333
307	2517	1	2	1	2	39.67123288	0.83333	0.85915	0.72222	0.66667	0	0.79167	0.875	0.83333	0.86957	0.875	0.83333	0.00543	-0.03624	-0.02778	-0.02817	0.22222	0	1	3.5525	0.107	1.3937	-96.971	0.21844	199.94	209.5	4.4457	0.107	-48.868	0.21664	101.74	106.74	0.5	0.45321	0.40422	0.35408	0.30282	0.3785825	0.4805675	-0.0067625	798.7366667	802.15	0.8	0.86667
312	2518	1	2	0	1	23.41369863	0.5	0.98611	0	0.11111	0	0.70833	0.75	0.041667	1	1	0.95833	0	-0.04167	-0.01389	0.44444	-0.055556	0.055554	1	-7.8038	0.47401	0.24548	-39.755	0.68137	85.51	95.088	-6.6817	0.46722	-23.968	0.61579	51.937	56.936	0.5	0.9226	0.997	0.99997	1	0.9798925	0.0062175	0.38754	1549.4	1217.066667	0.56667	0.6
316	2519	1	0	0	2	21.3260274	0.52778	0.5	0.3125	0.11111	0	0.70833	0.54167	0.33333	0.54167	0.625	0.33333	0.08333	-0.20834	-0.05555	-0.05556	0.256944	0.055554	1	-2.2916	0.42395	0.93759	-101.13	0.18036	208.26	217.8	-2.0737	0.46396	-49.234	0.19284	102.47	107.42	0.5	0.68112	0.8552	0.95837	0.99333	0.872005	-0.372005	-0.03695	1306.666667	1290.3	0.7	0.46667
320	2520	1	1	0	1	54.76986301	0.5	0.5	0	0	1	0.54167	0.45833	0.5	0.5	0.5	0.5	0	0	0	0.01389	0	0	1	-1.6464	0.21917	0.81646	-119.5	0.036851	245	254.56	-1.4152	0.21925	-59.549	0.034709	123.1	128.08	0.5	0.53797	0.58091	0.62856	0.68138	0.607205	-0.107205	0.0399225	721.39	666.5433333	0.44828	0.36667
323	2522	1	2	0	1	36.35616438	0.26389	0	0.33333	0	0	0.125	0.375	0.29167	0	0	0	0	0	-0.2009	-0.16667	0.05555	0	1	-3.7854	0.107	4.1475	-62.704	0.49743	131.41	140.99	-2.3092	0.107	-57.891	0.072014	119.78	124.78	0.5	0.52436	0.5502	0.57744	0.60663	0.5646575	-0.5646575	-0.2116075	1193.833333	1028.996667	0.13333	0.4
328	2523	1	1	0	2	22.70684932	0.59722	0.94444	0	0.11111	1	0.66667	0.75	0.375	1	0.95833	0.875	-0.04167	-0.125	0.33333	0.03015	-0.11111	0.11111	1	-3.7522	0.61466	0.42074	-51.413	0.58793	108.83	118.4	-3.1621	0.61413	-31.978	0.48739	67.956	72.956	0.5	0.88621	0.99382	0.99993	1	0.96999	-0.02555	-0.0747475	2688.5	2199.166667	0.53333	0.6
331	2524	1	2	0	2	47.44931507	0.61111	0.98611	0.055556	0.16667	0	0.75	0.58333	0.5	0.95833	1	1	0.04167	0.04167	0.19444	0.16667	0.055556	0	1	-3.1347	0.66867	0.14837	-47.916	0.61595	101.83	111.41	-2.6619	0.66897	-31.791	0.49039	67.583	72.582	0.5	0.89041	0.99501	0.99996	1	0.971345	0.014765	0.09659	2142.9	1829.7	0.6	0.5
335	2525	1	1	0	1	21.32054795	0.75	0.76389	0	0	0.5	1	0.75	0.5	0.91667	0.75	0.625	-0.16667	-0.29167	-0.01812	-0.03611	0	0	1	-222.42	0.7315	0.82189	-22.59	0.81895	51.179	60.758	-56.406	0.78562	-0.0036006	0.99994	4.0072	9.0068	0.5	1	1	1	1	1	-0.23611	-0.0371075	1987.7	2185.266667	0.8	0.6
339	2526	1	1	0	2	23.76438356	0.98611	0.98611	0	0.27778	2.5	1	0.95833	1	1	1	0.95833	0	-0.04167	0.19444	0.16667	-0.055556	0.222224	1	-0.23425	2.0987	0.79928	-24.733	0.80176	55.466	65.045	-0.30174	2.0987	-10.977	0.82404	25.954	30.953	0.5	1	1	1	1	1	-0.01389	0.131795	1308.166667	1308.366667	0.8	0.76667
344	2527	1	2	0	1	38.34246575	0.83099	1	0.11111	0.55556	2	0.91304	0.625	0.95833	1	1	1	0	0	0.732398	0.48571	0.052286	0.500004	1	-0.63135	0.82615	0.0897	-76.803	0.38098	159.61	169.17	-0.17408	0.99202	-52.22	0.15351	108.44	113.42	0.5	0.59448	0.75051	0.92039	0.99358	0.81474	0.18526	0.394855	3214.166667	2074.6	0.75862	0.5
347	2528	1	0	0	2	49.41369863	0.25	0.70833	0.11111	0.66667	0	0.375	0.33333	0.041667	0.79167	0.70833	0.625	-0.08334	-0.16667	-0.09722	-0.125	-0.16667	0.11111	1	-5.8687	0.13309	0.0897	-99.655	0.20127	205.31	214.89	-6.0722	0.14394	-41.406	0.33626	86.813	91.813	0.5	0.59157	0.6846	0.77139	0.84675	0.7235775	-0.0152475	-0.2581725	1870.833333	1339.966667	0.36667	0.26667
352	2529	1	1	0	1	26.83287671	0.38889	0.45833	0.44444	0.61111	1	0.41667	0.29167	0.45833	0.58333	0.33333	0.45833	-0.25	-0.125	-0.02778	-0.02054	0.388884	0.38889	1	-1.0168	0.107	0.5739	-123.61	0.0093043	253.21	262.79	0.01005	1.4644	-59.413	0.04761	122.83	127.83	0.5	0.47932	0.42723	0.30457	0.098266	0.3273465	0.1309835	0.427296	371.5	367.3633333	0.43333	0.33333
356	2530	1	0	0	2	24.04657534	0.76389	0.77465	0.11111	0.16667	1.5	0.95833	0.79167	0.54167	1	0.79167	0.52174	-0.20833	-0.47826	0.02778	-0.01408	0.055554	0	1	-3.1589	0.76927	0.93748	-42.837	0.65474	91.675	101.24	-2.2852	0.76994	-28.105	0.54948	60.209	65.209	0.5	0.92564	0.99868	1	1	0.98108	-0.20643	0.00412	1613.4	1580.2	0.83333	0.63333
360	2531	1	0	0	2	23.49315068	1	1	0	0.22222	0	1	1	1	1	1	1	0	0	0.01389	0	0	0.166664	1	-1.7378	2.0987	0.0897	-14.124	0.8868	34.248	43.826	-2.7162	2.0987	-4.1671	0.9332	12.334	17.334	0.5	1	1	1	1	1	0	0	1296.766667	1365.166667	0.8	0.8
363	2532	1	2	0	1	33.83287671	0.33333	0.69444	0.055556	0.27778	0	0.45833	0.375	0.16667	0.875	0.75	0.45833	-0.125	-0.41667	0.03756	-0.02778	-0.055554	0.05556	1	-5.4333	0.33209	0.55435	-79.889	0.35969	165.78	175.36	-4.7215	0.30173	-42.326	0.32152	88.652	93.651	0.5	0.69421	0.85938	0.95279	0.98882	0.8738	-0.17936	-0.0453525	1764.533333	1608.2	0.36667	0.3
368	2533	1	2	0	1	25.17260274	0.58333	0.56944	0.22222	0.47059	2	0.95833	0.66667	0.125	0.66667	0.58333	0.45833	-0.08334	-0.20834	0.04812	-0.04821	0.05555	0.11765	1	-2.1343	0.41123	0.76697	-105.15	0.1525	216.3	225.87	-2.8684	0.46852	-43.632	0.30058	91.265	96.264	0.5	0.74451	0.92463	0.98829	0.99917	0.91415	-0.34471	-0.0386475	1460.7	1328.833333	0.8	0.63333
372	2534	1	1	0	1	44.34	0.084507	0.69444	0.055556	0	2	0.26087	0	0	0.95833	0.70833	0.41667	-0.25	-0.54166	-0.109933	0.33333	0	0	1	-19.023	0.12827	0.27989	-60.918	0.50902	127.84	137.4	-14.522	0.107	-19.815	0.6788	43.63	48.607	0.5	0.64867	0.78024	0.87693	0.93843	0.8110675	-0.1166275	0.5020125	1667.1	1841.433333	0.2069	0
376	2535	1	2	0	2	20.75	0.42254	0.65278	0.055556	0.11111	2	0.875	0.3913	0	0.95833	0.875	0.125	-0.08333	-0.83333	0.1654	-0.02778	0.055556	-0.11111	1	-7.2314	0.35456	0.76241	-62.659	0.49499	131.32	140.88	-8.4052	0.34016	-25.207	0.59139	54.414	59.391	0.5	0.85481	0.98143	0.99875	0.99996	0.9587375	-0.3059575	-0.0474275	2504.5	2204.1	0.73333	0.31034
379	2536	1	2	1	2	19.92	0.98611	0.43056	1	0.16667	0	0.95833	1	1	0.54167	0.5	0.25	-0.04167	-0.29167	0	-0.5	0.05556	-0.27777	1	8.3688	0.107	0.0897	-90.439	0.27514	186.88	196.46	39.122	0.107	-8.6923	0.86066	21.385	26.384	0.5	0.16084	0.031878	0.0050156	0.00064967	0.049595818	0.380964183	-0.434719818	796.82	1325.566667	0.96667	1
384	2537	1	0	0	2	27.66	0.44444	0.43056	0.16667	0	0	0.5	0.5	0.33333	0.5	0.5	0.29167	0	-0.20833	-0.09077	-0.11111	0	0	1	-3.4701	0.40633	0.9288	-88.26	0.2926	182.52	192.1	-2.6862	0.44983	-46.204	0.25934	96.409	101.41	0.5	0.71652	0.89649	0.97793	0.99756	0.897125	-0.466565	-0.104925	1153.3	1145.233333	0.43333	0.46667
388	2538	1	2	0	1	21.7	0.375	0.98611	0.055556	0.055556	2	0.75	0.375	0	0.95833	1	1	0.04167	0.04167	-0.15278	0.29167	0	0	1	-11.285	0.34188	0.14814	-40.242	0.67746	86.485	96.064	-9.4528	0.33824	-22.874	0.63333	49.748	54.748	0.5	0.87817	0.98808	0.99941	0.99999	0.9664125	0.0196975	0.2853575	1930.666667	1460.6	0.6	0.33333
392	2539	1	0	0	2	27.37	0.47222	0.625	0	0	0	0.79167	0.41667	0.20833	0.75	0.70833	0.41667	-0.04167	-0.33333	-0.09722	-0.06944	-0.055556	-0.22222	1	-7.2077	0.4534	0.78986	-49.029	0.60704	104.06	113.64	-6.2444	0.45208	-26.167	0.58054	56.334	61.334	0.5	0.89806	0.99376	0.99987	1	0.9729225	-0.3479225	-0.0469175	1041.696667	1101.5	0.63333	0.33333
396	2540	1	2	0	1	25.41	0.61111	0.95833	0	0.22222	2	1	0.54167	0.29167	1	0.95833	0.91667	-0.04167	-0.08333	-0.05556	0.18368	-0.055556	0.166664	1	-7.6396	0.58072	0.33374	-31.868	0.74458	69.735	79.314	-8.3907	0.57935	-15.487	0.75174	34.975	39.974	0.5	0.99185	0.99999	1	1	0.99796	-0.03963	0.16925	2409.966667	2460.433333	0.8	0.43333
399	2541	1	0	0	2	26.74	0.40278	0.52778	0.055556	0.11111	0	0.66667	0.5	0.041667	0.75	0.70833	0.125	-0.04167	-0.625	0.05556	-0.09194	0	0	1	-6.8749	0.366	0.83411	-62.519	0.49891	131.04	140.62	-6.5058	0.35262	-31.024	0.50269	66.047	71.047	0.5	0.81112	0.9636	0.9961	0.99978	0.94265	-0.41487	-0.11137	1634.166667	1576.2	0.56667	0.4
404	2542	1	2	0	1	22.29	0.61111	1	0	0	1	0.75	0.54167	0.54167	1	1	1	0	0	0.04167	0.375	0	0	1	-4.7628	0.67389	0.30222	-35.485	0.714	76.969	86.532	-3.3635	0.67426	-26.574	0.57402	57.148	62.147	0.5	0.93677	0.99892	1	1	0.9839225	0.0160775	0.362455	1645.433333	1217	0.6	0.43333
408	2543	1	1	0	2	23.19	0.875	1	0	1	1	1	0.95833	0.66667	1	1	1	0	0	-0.01389	0.05556	0	0.72222	1	-2.1533	1.1739	0.0897	-24.509	0.80356	55.019	64.598	-5.6782	1.1095	-7.7455	0.87584	19.491	24.491	0.5	1	1	1	1	1	0	0.0550475	1534.866667	1330.433333	0.8	0.76667
412	2544	1	1	0	2	25.07	0.95833	0.98611	0	0	3	0.95833	0.95833	0.95833	0.95833	1	1	0.04167	0.04167	0.19444	0.20833	-0.055556	-0.055556	1	-3.4704	2.0987	0.90647	-31.804	0.74509	69.609	79.188	-0.30174	2.0987	-20.187	0.6764	44.374	49.374	0.5	1	1	1	1	1	-0.01389	0.1555375	1477.8	1421.233333	0.76667	0.76667
415	2545	1	2	0	1	21.46	0.73611	0.84722	0	0	1	1	0.75	0.45833	1	0.95833	0.58333	-0.04167	-0.41667	0.06005	0.08333	-0.055556	0	1	-9.41	0.92234	0.93048	-30.675	0.75277	67.35	76.912	-53.774	0.79318	-9.2138	0.8523	22.428	27.427	0.5	1	1	1	1	1	-0.15278	0.08249	1877.7	2301.366667	0.8	0.6
420	2546	1	1	0	2	20.2	0.55556	1	0.055556	0	2	0.95833	0.70833	0	1	1	1	0	0	0.04167	0	0.055556	0	1	-10.041	0.48862	0.23826	-31.323	0.74895	68.646	78.225	-7.0249	0.4734	-22.669	0.63661	49.339	54.338	0.5	0.93535	0.99812	0.99999	1	0.983365	0.016635	0.0135375	1528.066667	1138.566667	0.8	0.56667
424	2547	1	1	0	2	20.86	0.5	0.70833	0	0.11111	1.5	0.83333	0.5	0.16667	0.75	0.75	0.625	0	-0.125	0.125	0.02777	0	0.11111	1	-5.97	0.45812	0.65784	-55.737	0.55327	117.47	127.05	-6.7651	0.47538	-23.386	0.62512	50.772	55.772	0.5	0.93046	0.99775	0.99998	1	0.9820475	-0.2737175	-0.016075	2353.8	2274.466667	0.66667	0.4
428	2548	1	1	0	2	19.15	0.72222	0.98611	0	0.058824	2	0.95833	1	0.20833	1	0.95833	1	-0.04167	0	0.03208	0.05653	0	-0.058826	1	-3.5322	0.61493	0.30274	-51.376	0.58592	108.75	118.31	-3.2338	0.62974	-30.435	0.51212	64.871	69.87	0.5	0.90195	0.99603	0.99997	1	0.9744875	0.0116225	0.057025	2388.266667	1847.4	0.76667	0.8
431	2549	1	2	0	1	18.07	0.54167	0.97222	0	1	1.5	0.66667	0.54167	0.41667	1	0.95833	0.95833	-0.04167	-0.04167	0	0.14123	-0.055556	0.88889	1	-3.4621	0.59125	0.0897	-52.385	0.58014	110.77	120.35	-3.5816	0.57998	-31.585	0.4937	67.17	72.169	0.5	0.88636	0.99343	0.99991	1	0.969925	0.002295	0.127115	1480.8	994.3633333	0.53333	0.43333
436	2550	1	0	0	1	29.1	0.91667	0.95833	0	0.5	0	1	1	0.75	1	1	0.875	0	-0.125	-0.01389	0	-0.22222	-0.22222	1	-0.7139	1.5495	0.73832	-26.403	0.78838	58.806	68.385	-8.2912	1.424	-0.0053597	0.99991	4.0107	9.0103	0.5	1	1	1	1	1	-0.04167	-0.00578	2534.066667	2487.5	0.8	0.8
440	2561	1	1	0	2	20.8	0.86111	0.98611	0	0.055556	2	0.95833	0.95833	0.66667	1	1	0.95833	0	-0.04167	0.11463	0.18055	0	0	1	-2.2932	1.1078	0.55359	-25.028	0.7994	56.055	65.634	-1.7739	1.1087	-16.486	0.73573	36.972	41.972	0.5	0.99585	1	1	1	0.9989625	-0.0128525	0.17799	1988.366667	1823.066667	0.76667	0.76667
444	2563	1	0	0	2	26.82	0.013889	0	0	0	0	0.041667	0	0	0	0	0	0	0	-0.000196	0	0	0	1	-39.121	0.107	3.9458	-8.6923	0.92994	23.385	32.947	-39.121	0.107	-8.6923	0.86066	21.385	26.384	0.5	0.83915	0.96812	0.99498	0.99935	0.9504	-0.9504	-1.25E-05	1408.233333	1412.733333	0.033333	0
448	2564	1	1	0	2	22	0.80556	0.83333	0.11111	0.055556	0	0.875	0.79167	0.75	0.79167	0.83333	0.875	0.04166	0.08333	0.05556	0	-0.16667	-0.222224	1	-0.6627	0.9584	0.73745	-70.384	0.43587	146.77	156.35	-0.6883	1.0145	-34.077	0.45374	72.155	77.154	0.5	0.83432	0.99097	0.99997	1	0.956315	-0.122985	0.0112475	1398.7	1433.633333	0.76667	0.63333
451	2565	1	2	0	2	21.9	0.75	0.85714	0	0.27778	2.5	0.75	0.79167	0.70833	0.91304	0.91304	0.75	0	-0.16304	-0.01389	0.05158	0	0.27778	1	-1.674	0.86451	0.71188	-51.884	0.57948	109.77	119.31	-1.4629	0.8699	-30.222	0.51554	64.444	69.444	0.5	0.90187	0.9977	1	1	0.9748925	-0.1177525	0.06895	1612.033333	1865.666667	0.6	0.63333
456	2566	1	1	0	1	19.85	0.88889	1	0	0	2	1	0.95833	0.70833	1	1	1	0	0	0.06945	0	0	0	1	-10.71	1.1271	0.57237	-14.709	0.88211	35.417	44.996	-10.627	1.129	-14.625	0.76556	33.251	38.25	0.5	1	1	1	1	1	0	-0.0035	1254.433333	955.3466667	0.8	0.76667
460	2567	1	1	0	2	22.2	0.61111	0.95833	0	0.33333	0.5	0.70833	0.70833	0.41667	0.95833	0.95833	0.95833	0	0	0.03365	0.41666	0	0.22222	1	-2.4633	0.56461	0.0897	-66.875	0.464	139.75	149.33	-2.6112	0.61051	-36.23	0.41923	76.46	81.46	0.5	0.84199	0.98427	0.99957	1	0.9564575	0.0018725	0.4229075	2208.233333	1780.9	0.56667	0.56667
464	2568	1	2	0	2	22.57	0.5	0.47222	0	0	1	0.69565	0.56522	0.25	0.54167	0.54167	0.33333	0	-0.20834	0.09155	0.12011	-0.055556	-0.055556	1	-4.4435	0.42801	0.88108	-73.215	0.40659	152.43	161.98	-4.8518	0.51062	-27.949	0.5418	59.898	64.852	0.5	0.89474	0.99391	0.9999	1	0.9721375	-0.4999175	0.0922525	2093.6	2199.833333	0.55172	0.44828
467	2569	1	1	0	1	23.7	0.30556	0.27778	0.055556	0.11111	1	0.91667	0	0	0.83333	0	0	-0.83333	-0.83333	0.06612	-0.02778	-0.055554	0	1	-9.7697	0.21317	1.0732	-53.332	0.57255	112.66	122.24	-11.978	0.22218	-22.833	0.63399	49.666	54.666	0.5	0.78795	0.94371	0.98951	0.99861	0.929945	-0.652165	-0.148325	1803.066667	1727.6	0.76667	0
472	2570	1	0	0	2	20.82739726	0.125	0.50704	0.055556	0.33333	0	0.29167	0.083333	0	0.625	0.66667	0.21739	0.04167	-0.40761	-0.01389	-0.20129	0.055556	0.05555	1	-10.407	0.107	0.335	-83.523	0.32683	173.05	182.61	-11.533	0.107	-25.344	0.59374	54.687	59.687	0.5	0.6194	0.73229	0.82628	0.89691	0.76872	-0.26168	-0.27124	1039.816667	1206.063333	0.26667	0.066667
476	2571	1	0	0	2	23.64657534	0.5	0.375	0.44444	0.16667	0	0.5	0.5	0.5	0.33333	0.5	0.29167	0.16667	-0.04166	-0.02778	-0.08333	0.16666	-0.11111	1	-0.45339	0.107	3.9983	-120.48	0.034317	246.97	256.55	-0.22465	0.25616	-62.321	0.0010058	128.64	133.64	0.5	0.50758	0.51646	0.52686	0.53932	0.522555	-0.147555	-0.0556875	1234.5	1459.1	0.5	0.5
480	2572	1	0	0	2	19.98356164	0.125	0.46479	0.055556	0.16667	1	0.375	0	0	0.625	0.45833	0.30435	-0.16667	-0.32065	-0.02778	0.02193	0.055556	0.111114	1	-18.123	0.14168	0.40594	-58.465	0.52878	122.93	132.49	-19.156	0.14493	-16.252	0.73948	36.505	41.504	0.5	0.76477	0.92181	0.97963	0.9957	0.9154775	-0.4506875	-0.09636	2560.566667	2577.233333	0.3	0.033333
483	2573	1	2	0	2	19.52328767	0.72222	1	0.11111	0.72222	1	0.875	0.79167	0.5	1	1	1	0	0	-0.16667	0.01389	0.055554	0.16666	1	-1.7824	0.69902	0.0897	-61.366	0.50815	128.73	138.31	-1.3187	0.69907	-42.929	0.31185	89.858	94.858	0.5	0.75955	0.94989	0.99675	0.99996	0.9265375	0.0734625	-0.00034	1671.066667	1053.646667	0.73333	0.66667
488	2574	1	2	0	2	22.54794521	0.22222	0.98611	0.11111	1	2	0.33333	0.29167	0.041667	0.95833	1	1	0.04167	0.04167	-0.11111	0.05653	0.11111	0.38889	1	-7.0251	0.23046	0.0897	-75.442	0.39533	156.88	166.46	-6.2383	0.107	-41.068	0.34169	86.135	91.135	0.5	0.56548	0.63281	0.69921	0.76317	0.6651675	0.3209425	0.16916	1334.633333	682.5433333	0.3	0.26667
492	2575	1	0	0	1	19.19452055	0.6338	0.79167	0.33333	0.38889	0	0.75	0.70833	0.43478	0.91667	0.83333	0.625	-0.08334	-0.29167	-0.23763	-0.04166	-0.11111	0.22222	1	-0.67982	0.59607	0.40255	-107.14	0.13648	220.28	229.84	-0.33865	0.65282	-59.04	0.042957	122.08	127.06	0.5	0.56267	0.6532	0.76998	0.89085	0.719175	0.072495	0.0732475	1828.033333	1775.333333	0.63333	0.66667
495	2576	1	0	0	2	22.37260274	0.45833	0.55556	0	0.055556	0	0.58333	0.5	0.29167	0.625	0.66667	0.375	0.04167	-0.25	-0.08334	-0.02777	-0.11111	-0.111114	1	-4.8305	0.45723	0.82719	-66.763	0.46489	139.53	149.11	-4.1797	0.46742	-34.997	0.43899	73.995	78.994	0.5	0.82513	0.9743	0.99839	0.99997	0.9494475	-0.3938875	-0.0109625	1767.766667	1664.933333	0.46667	0.4
499	2577	1	0	0	2	24.66849315	0.34722	0.43056	0	0.055556	0	0.91667	0.125	0	0.91667	0.375	0	-0.54167	-0.91667	-0.09722	-0.15277	-0.055556	0.055556	1	-18.263	0.28651	0.83585	-30.541	0.75522	67.082	76.661	-19.616	0.28429	-13.435	0.78464	30.87	35.87	0.5	0.957	0.9989	0.99999	1	0.9889725	-0.5584125	-0.161665	1572	1727.2	0.73333	0.1
504	2578	1	2	0	1	20.1890411	0.29167	0.625	0	0.055556	1	0.83333	0.041667	0	1	0.58333	0.29167	-0.41667	-0.70833	-0.02777	0.125	0	0	1	-15.84	0.24317	0.56187	-46.764	0.62519	99.529	109.11	-21.376	0.2516	-12.854	0.79396	29.707	34.707	0.5	0.94312	0.99775	0.99995	1	0.985205	-0.360205	0.063955	1623.866667	1877.5	0.66667	0.033333
508	2579	1	2	0	2	28.03287671	0.86111	0.90278	0.38889	0.27778	0	1	0.75	0.83333	0.91667	0.95833	0.83333	0.04166	-0.08334	0.31944	0.27778	0.38889	0.27778	1	-0.30753	0.96235	0.12912	-82.592	0.33803	171.18	180.76	-0.16773	1.1679	-44.573	0.28549	93.147	98.146	0.5	0.64869	0.87024	0.9901	0.99997	0.87725	0.02553	0.3148775	2032.466667	2039.066667	0.86667	0.66667
[truncated: 8 more columns]
