# Supplementary material for: Learning about the Ellsberg Paradox reduces, but does not abolish, ambiguity aversion
Source: PLoS One. 2020 Mar 4;15(3):e0228782. doi: 10.1371/journal.pone.0228782 (PMC7055742; doi:10.1371/journal.pone.0228782)
Supplement: S1 Dataset — (ZIP) [file pone.0228782.s009.zip › S1_dataset/ReadMe.txt]

******************************************************************
Notes about raw data:

The data were collected in two different task scripts due to change of project leader. The task was not changed, but the way that data was recorded was slightly adjusted. So the data and preprocessing model-fitting matlab scripts were organized in two different sub-folders.

Every subject's raw response data is a single .txt file. The name of the file is the subject ID. Every row records a trial set-up and the subject's response.
 
In folder 'EF', dictionary of data table variable names:
Block - block number.
Trial - trial number within block.
BagNo - ID number of corresponding physical bag used for realizing the choice.
BlueValue - monetary value associated with the blue color.
choice.RESP - choice response, 1-varying lottery, 0-reference lottery, 2-missing response.
choice.RT - reaction time in millisecond. A value of zero indicates missing response.
RedValue - monetary value associated with the red color.
RiskAmbigLevel - risk and ambiguity level. For risk, the number indicates winning probability in percentage. For ambiguity, the number indicates the magnitude of the grey area in percentage.

In folder 'RJ', dictionary of data table variable names:
Block - block number.
Trial - trial number within block.
BagNo - ID number of corresponding physical bag used for realizing the choice.
BlueValue - monetary value associated with the blue color.
RESP - choice response. Takes value of 0 or 1. A value of 2 indicates missing response.
RT - reaction time in millisecond. A value of zero indicates missing response.
LotterySide - which response indicates choice of the varying lottery. Takes value of 0 or 1. Choice response of lottery needs to be decided combining RESP and LotterySide. If RESP equals to LotterySide, subject chose the varying lottery; if RESP does not euqal to LotterySide, subejct chose the reference lottery. In some trials, 'Left' or 'Right' were recorded for LotterySide other than numeric 0 or 1, and can be translated in this way: 'Right' = 1, 'Left' = 0.
RedValue - monetary value associated with the red color.
RiskAmbigLevel - risk and ambiguity level. For risk, the number indicates winning probability in percentage. For ambiguity, the number indicates the magnitude of grey area in percentage.
TrialList - number to identify unique trial.

The subject_info.csv file contains subjects basic info and group assignment, dictionary of data table variable names:
id - participant ID.
cond - subject group assignment. 0 - control, 1 - active calculation, 2- non-active calculation. 
is_excluded - whether to exclude suject based on number of errors in catch trials. 1 - excluded, 0 - not excluded.
gender - subject gender. 1 - Male, 2 - Female
age - subject age.
ep_score - score of understanding the Ellsberg Paradox.

The trial_choice.csv file contains trial-wise choice of all subjects. It was used for mixed-effect GLM analysis. Dictionary of data table variable names: 
id - participant ID.
is_post - 0: pre-intervention; 1: post-intervention.
val - monetary rewarded offered by the varying lottery in each trial.
prob - risk level of the varying lottery in each trial.
ambig - ambiguity level of the varying lottery in each trial.
choice - choice of each trial, 1-the varying lottery; 0-the reference lottery; 2-missing response.
rt - reaction time in ms in each trial.
val_fixed - monetary rewarded offered by the reference lottery in each trial.
prob_fixed- risk level of the reference lottery in each trial.


******************************************************************
Notes about preprocessing and model-fitting scripts in matlab:

In folder 'EF':
 
Run choice_prob_by_uncertainty_EF.m to calculate choice proportion
Run fit_ambigNrisk_change_EF_Constrained_riskOnly.m to fit behavioral model
Run print_trial_choice_allsub_olddata.m to make data sheet of trial-wise choice
Run rt_by_uncertainty_olddata.m to calculate trial-wise reaction time

Functions used for model-fitting:
choice_prob_ambigNrisk.m
ambig_utility.m
getChoicesEprimeLogBehavior_ambigChange_EF.m
fit_ambigNrisk_model_Constrained_riskOnly.m


In folder 'RJ':
 
Run choice_prob_by_uncertainty.m to calculate choice proportion
Run fit_ambigNrisk_change_Constrained_riskOnly.m to fit behavioral model
Run print_trial_choice_allsub.m to make data sheet of trial-wise choice
Run rt_by_uncertainty.m to calculate trial-wise reaction time
Run calculate_model_estimated_choice_prob.m to calculate the choice proportion if ambiguity-neutral based on the fitted parameter

Functions used for model-fitting:
choice_prob_ambigNrisk.m
ambig_utility.m
getChoicesEprimeLogBehavior_ambigChange.m
fit_ambigNrisk_model_Constrained_riskOnly.m


******************************************************************
Notes about processed data and statistical analysis script in R:

The processed_data.csv sheet contains all processed data for statistical analysis.
Column names of the data sheet are explained in data_column_naming.xlsx.
R script for all statistical analysis is named as statistical_analysis.R
