# Supplementary material for: Learning about the Ellsberg Paradox reduces, but does not abolish, ambiguity aversion
Source: PLoS One. 2020 Mar 4;15(3):e0228782. doi: 10.1371/journal.pone.0228782 (PMC7055742; doi:10.1371/journal.pone.0228782)
Supplement: S1 Dataset — (ZIP) [file pone.0228782.s009.zip › S1_dataset/RJ/2501.txt]

Block	Trial	BagNo	BlueValue	RESP	RT	LotterySide	RedValue	RiskAmbigLevel	TrialList
2	1	7	$65	0	3467	1	$0	ambig_blue_25	5
2	2	6	$0	0	3989	1	$34	risk_red_38	59
2	3	4	$0	1	2723	1	$18	risk_red_13	38
2	4	9	$18	0	4629	0	$0	ambig_blue_75	23
2	5	1	$34	1	2457	1	$0	risk_blue_13	34
2	6	7	$0	0	2781	1	$65	ambig_blue_25	10
2	7	7	$5	0	5444	0	$0	ambig_blue_25	1
2	8	8	$0	1	2854	1	$9.50	ambig_blue_50	17
2	9	6	$0	1	5338	0	$9.50	risk_red_38	57
2	10	8	$65	1	3120	0	$0	ambig_blue_50	15
2	11	1	$9.50	1	2784	1	$0	risk_blue_13	32
2	12	8	$5	1	1888	1	$0	ambig_blue_50	11
2	13	7	$0	1	3139	0	$34	ambig_blue_25	9
2	14	5	$0	0	2051	1	$65	risk_red_25	50
2	15	1	$5	1	2857	1	$0	risk_blue_13	31
2	16	9	$9.50	0	1764	0	$0	ambig_blue_75	22
2	17	8	$34	1	2613	0	$0	ambig_blue_50	14
2	18	9	$5	0	1675	0	$0	ambig_blue_75	21
2	19	8	$9.50	0	3536	0	$0	ambig_blue_50	12
2	20	5	$0	1	1856	1	$5	risk_red_25	46
2	21	7	$0	0	2333	0	$5	ambig_blue_25	6
2	22	9	$0	0	2078	0	$34	ambig_blue_75	29
2	23	2	$65	1	2027	0	$0	risk_blue_25	45
2	24	4	$0	1	3025	1	$5	risk_red_13	36
2	25	7	$18	1	1646	1	$0	ambig_blue_25	3
2	26	8	$0	0	1627	1	$34	ambig_blue_50	19
2	27	5	$0	1	1210	1	$18	risk_red_25	48
2	28	8	$0	1	1402	0	$65	ambig_blue_50	20
2	29	6	$0	1	3050	1	$5	risk_red_38	56
2	30	3	$34	1	2206	0	$0	risk_blue_38	54
2	31	9	$0	0	2580	0	$5	ambig_blue_75	26
2	32	1	$18	0	1893	0	$0	risk_blue_13	33
2	33	4	$0	0	2297	0	$34	risk_red_13	39
2	34	6	$0	0	2948	0	$18	risk_red_38	58
2	35	7	$34	0	1420	1	$0	ambig_blue_25	4
2	36	8	$0	0	2483	0	$18	ambig_blue_50	18
2	37	5	$0	0	2253	1	$34	risk_red_25	49
2	38	7	$9.50	1	1506	1	$0	ambig_blue_25	2
2	39	9	$34	0	1437	1	$0	ambig_blue_75	24
2	40	2	$18	0	2339	0	$0	risk_blue_25	43
2	41	2	$9.50	1	1292	1	$0	risk_blue_25	42
2	42	7	$0	0	1472	0	$9.50	ambig_blue_25	7
2	43	4	$0	1	1229	1	$9.50	risk_red_13	37
2	44	2	$5	0	1516	0	$0	risk_blue_25	41
2	45	9	$0	0	4167	0	$18	ambig_blue_75	28
2	46	9	$65	0	2341	1	$0	ambig_blue_75	25
2	47	1	$65	0	2382	1	$0	risk_blue_13	35
2	48	4	$0	1	2030	0	$65	risk_red_13	40
2	49	3	$9.50	1	1388	1	$0	risk_blue_38	52
2	50	7	$0	1	2548	0	$18	ambig_blue_25	8
2	51	8	$0	1	5037	0	$5	ambig_blue_50	16
2	52	3	$65	1	2184	0	$0	risk_blue_38	55
2	53	9	$0	1	1215	1	$9.50	ambig_blue_75	27
2	54	6	$0	0	1118	1	$65	risk_red_38	60
2	55	9	$0	0	1233	1	$65	ambig_blue_75	30
2	56	3	$18	0	2592	1	$0	risk_blue_38	53
2	57	2	$34	0	3206	1	$0	risk_blue_25	44
2	58	8	$18	0	1821	0	$0	ambig_blue_50	13
2	59	5	$0	0	2508	0	$9.50	risk_red_25	47
2	60	3	$5	1	3654	1	$0	risk_blue_38	51
3	1	8	$18	0	2279	1	$0	ambig_blue_50	13
3	2	9	$65	0	1139	1	$0	ambig_blue_75	25
3	3	8	$9.50	0	1373	0	$0	ambig_blue_50	12
3	4	4	$0	0	2718	0	$65	risk_red_13	40
3	5	8	$0	0	1119	1	$34	ambig_blue_50	19
3	6	9	$9.50	1	1385	1	$0	ambig_blue_75	22
3	7	5	$0	0	1505	0	$18	risk_red_25	48
3	8	8	$0	0	1485	1	$18	ambig_blue_50	18
3	9	6	$0	0	1808	1	$18	risk_red_38	58
3	10	7	$0	0	951	1	$65	ambig_blue_25	10
3	11	4	$0	1	1321	1	$9.50	risk_red_13	37
3	12	5	$0	1	1892	1	$5	risk_red_25	46
3	13	2	$65	1	2504	0	$0	risk_blue_25	45
3	14	2	$9.50	1	2386	1	$0	risk_blue_25	42
3	15	8	$0	1	4897	1	$9.50	ambig_blue_50	17
3	16	5	$0	0	1513	1	$65	risk_red_25	50
3	17	8	$0	0	996	1	$65	ambig_blue_50	20
3	18	3	$65	0	2149	1	$0	risk_blue_38	55
3	19	2	$5	1	1518	1	$0	risk_blue_25	41
3	20	6	$0	1	1768	1	$5	risk_red_38	56
3	21	2	$18	0	1616	0	$0	risk_blue_25	43
3	22	7	$5	0	2695	0	$0	ambig_blue_25	1
3	23	7	$9.50	1	2898	0	$0	ambig_blue_25	2
3	24	1	$65	0	1877	0	$0	risk_blue_13	35
3	25	9	$0	1	1937	1	$9.50	ambig_blue_75	27
3	26	9	$0	1	1307	1	$34	ambig_blue_75	29
3	27	1	$18	0	1567	0	$0	risk_blue_13	33
3	28	6	$0	0	1433	1	$34	risk_red_38	59
3	29	4	$0	0	1686	0	$18	risk_red_13	38
3	30	1	$9.50	1	1771	1	$0	risk_blue_13	32
3	31	9	$0	1	1396	1	$18	ambig_blue_75	28
3	32	4	$0	1	1699	1	$34	risk_red_13	39
3	33	8	$65	0	1566	1	$0	ambig_blue_50	15
3	34	7	$65	0	1471	1	$0	ambig_blue_25	5
3	35	7	$18	0	1597	1	$0	ambig_blue_25	3
3	36	7	$0	1	2708	0	$9.50	ambig_blue_25	7
3	37	5	$0	1	1989	0	$34	risk_red_25	49
3	38	9	$0	0	1509	0	$65	ambig_blue_75	30
3	39	1	$5	0	1776	0	$0	risk_blue_13	31
3	40	8	$34	1	1465	0	$0	ambig_blue_50	14
3	41	5	$0	1	1421	1	$9.50	risk_red_25	47
3	42	3	$34	0	2796	1	$0	risk_blue_38	54
3	43	7	$0	1	1122	1	$18	ambig_blue_25	8
3	44	7	$0	1	1118	0	$34	ambig_blue_25	9
3	45	9	$0	1	1649	1	$5	ambig_blue_75	26
3	46	8	$5	1	1526	1	$0	ambig_blue_50	11
3	47	2	$34	1	1960	0	$0	risk_blue_25	44
3	48	6	$0	1	1753	0	$65	risk_red_38	60
3	49	4	$0	0	1306	0	$5	risk_red_13	36
3	50	7	$34	1	1710	0	$0	ambig_blue_25	4
3	51	9	$34	1	1648	1	$0	ambig_blue_75	24
3	52	3	$9.50	0	2389	1	$0	risk_blue_38	52
3	53	3	$5	1	2004	1	$0	risk_blue_38	51
3	54	6	$0	0	2420	0	$9.50	risk_red_38	57
3	55	1	$34	1	2041	1	$0	risk_blue_13	34
3	56	3	$18	1	1767	0	$0	risk_blue_38	53
3	57	9	$18	0	1103	0	$0	ambig_blue_75	23
3	58	7	$0	1	1148	1	$5	ambig_blue_25	6
3	59	9	$5	0	1238	0	$0	ambig_blue_75	21
3	60	8	$0	0	1300	0	$5	ambig_blue_50	16
4	1	7	$0	1	1450	1	$9.50	ambig_blue_25	7
4	2	4	$0	0	1784	0	$18	risk_red_13	38
4	3	2	$9.50	1	1551	1	$0	risk_blue_25	42
4	4	5	$0	1	1416	1	$9.50	risk_red_25	47
4	5	2	$5	0	1519	0	$0	risk_blue_25	41
4	6	7	$0	0	1203	1	$65	ambig_blue_25	10
4	7	5	$0	1	3698	0	$34	risk_red_25	49
4	8	3	$65	0	1748	1	$0	risk_blue_38	55
4	9	8	$0	0	1365	0	$9.50	ambig_blue_50	17
4	10	8	$0	0	1294	0	$5	ambig_blue_50	16
4	11	4	$0	1	954	1	$9.50	risk_red_13	37
4	12	6	$0	0	1507	0	$5	risk_red_38	56
4	13	8	$18	0	2446	0	$0	ambig_blue_50	13
4	14	6	$0	1	1699	0	$34	risk_red_38	59
4	15	7	$9.50	1	1270	1	$0	ambig_blue_25	2
4	16	9	$0	1	1179	1	$18	ambig_blue_75	28
4	17	9	$9.50	0	1180	0	$0	ambig_blue_75	22
4	18	3	$18	1	1933	0	$0	risk_blue_38	53
4	19	2	$65	1	2278	0	$0	risk_blue_25	45
4	20	8	$0	0	2082	1	$34	ambig_blue_50	19
4	21	4	$0	1	1557	1	$34	risk_red_13	39
4	22	9	$34	0	1390	0	$0	ambig_blue_75	24
4	23	2	$34	0	2310	1	$0	risk_blue_25	44
4	24	6	$0	0	1169	0	$9.50	risk_red_38	57
4	25	8	$34	0	2753	1	$0	ambig_blue_50	14
4	26	7	$34	0	2009	1	$0	ambig_blue_25	4
4	27	9	$0	1	1552	1	$9.50	ambig_blue_75	27
4	28	7	$0	0	1209	1	$34	ambig_blue_25	9
4	29	7	$65	0	1160	1	$0	ambig_blue_25	5
4	30	1	$18	0	1515	0	$0	risk_blue_13	33
4	31	7	$18	1	1190	0	$0	ambig_blue_25	3
4	32	3	$5	1	2446	1	$0	risk_blue_38	51
4	33	5	$0	0	1523	0	$5	risk_red_25	46
4	34	6	$0	0	1246	1	$65	risk_red_38	60
4	35	3	$9.50	1	1981	0	$0	risk_blue_38	52
4	36	9	$5	0	1677	0	$0	ambig_blue_75	21
4	37	5	$0	1	1850	0	$65	risk_red_25	50
4	38	7	$0	1	1566	1	$5	ambig_blue_25	6
4	39	6	$0	1	1415	0	$18	risk_red_38	58
4	40	2	$18	1	1270	1	$0	risk_blue_25	43
4	41	4	$0	1	1251	1	$5	risk_red_13	36
4	42	8	$5	0	2017	0	$0	ambig_blue_50	11
4	43	8	$0	1	1215	0	$65	ambig_blue_50	20
4	44	8	$65	1	1286	0	$0	ambig_blue_50	15
4	45	1	$65	1	1938	1	$0	risk_blue_13	35
4	46	4	$0	1	1220	1	$65	risk_red_13	40
4	47	9	$65	0	1906	0	$0	ambig_blue_75	25
4	48	7	$5	1	1781	1	$0	ambig_blue_25	1
4	49	1	$34	1	1509	1	$0	risk_blue_13	34
4	50	8	$0	0	1840	1	$18	ambig_blue_50	18
4	51	1	$9.50	0	1222	0	$0	risk_blue_13	32
4	52	3	$34	0	1181	1	$0	risk_blue_38	54
4	53	7	$0	0	1245	1	$18	ambig_blue_25	8
4	54	1	$5	0	1235	0	$0	risk_blue_13	31
4	55	9	$0	0	1962	1	$65	ambig_blue_75	30
4	56	5	$0	0	2690	1	$18	risk_red_25	48
4	57	9	$18	0	1477	0	$0	ambig_blue_75	23
4	58	9	$0	0	1441	0	$5	ambig_blue_75	26
4	59	9	$0	0	1615	0	$34	ambig_blue_75	29
4	60	8	$9.50	0	1478	0	$0	ambig_blue_50	12
5
6	1	3	$34	1	5021	Left	$0	risk_blue_38	54
6	2	8	$0	0	2456	Right	$18	ambig_blue_50	18
6	3	6	$0	0	2172	Right	$65	risk_red_38	60
6	4	2	$5	0	1868	Left	$0	risk_blue_25	41
6	5	6	$0	1	1256	Right	$9.50	risk_red_38	57
6	6	6	$0	0	1638	Right	$34	risk_red_38	59
6	7	8	$9.50	1	1491	Left	$0	ambig_blue_50	12
6	8	1	$5	0	2847	Left	$0	risk_blue_13	31
6	9	8	$0	0	2116	Left	$5	ambig_blue_50	16
6	10	4	$0	0	1990	Left	$65	risk_red_13	40
6	11	1	$34	1	1726	Right	$0	risk_blue_13	34
6	12	7	$5	0	1520	Left	$0	ambig_blue_25	1
6	13	8	$0	1	1524	Left	$65	ambig_blue_50	20
6	14	8	$5	1	2518	Right	$0	ambig_blue_50	11
6	15	3	$18	0	2336	Left	$0	risk_blue_38	53
6	16	9	$65	1	1761	Left	$0	ambig_blue_75	25
6	17	8	$34	2	0	Left	$0	ambig_blue_50	14
6	18	5	$0	0	2133	Left	$9.50	risk_red_25	47
6	19	8	$0	0	1134	Right	$34	ambig_blue_50	19
6	20	1	$9.50	1	1320	Right	$0	risk_blue_13	32
6	21	9	$0	1	2052	Right	$5	ambig_blue_75	26
6	22	3	$5	0	1688	Left	$0	risk_blue_38	51
6	23	3	$65	1	1268	Left	$0	risk_blue_38	55
6	24	5	$0	1	1201	Right	$5	risk_red_25	46
6	25	9	$0	1	1473	Left	$9.50	ambig_blue_75	27
6	26	7	$34	0	1254	Right	$0	ambig_blue_25	4
6	27	7	$0	0	1211	Right	$34	ambig_blue_25	9
6	28	5	$0	1	2289	Right	$34	risk_red_25	49
6	29	6	$0	1	1654	Left	$18	risk_red_38	58
6	30	2	$34	0	1874	Left	$0	risk_blue_25	44
6	31	7	$0	0	1734	Left	$5	ambig_blue_25	6
6	32	4	$0	1	1183	Right	$34	risk_red_13	39
6	33	9	$18	0	1335	Right	$0	ambig_blue_75	23
6	34	8	$65	1	713	Left	$0	ambig_blue_50	15
6	35	9	$5	1	1373	Right	$0	ambig_blue_75	21
6	36	9	$0	0	1078	Right	$65	ambig_blue_75	30
6	37	4	$0	1	899	Right	$9.50	risk_red_13	37
6	38	6	$0	1	1222	Right	$5	risk_red_38	56
6	39	9	$0	1	1430	Left	$34	ambig_blue_75	29
6	40	8	$0	1	764	Left	$9.50	ambig_blue_50	17
6	41	3	$9.50	0	2926	Left	$0	risk_blue_38	52
6	42	4	$0	0	1623	Left	$18	risk_red_13	38
6	43	9	$0	1	613	Left	$18	ambig_blue_75	28
6	44	1	$18	1	1925	Right	$0	risk_blue_13	33
6	45	9	$9.50	0	903	Right	$0	ambig_blue_75	22
6	46	9	$34	1	1019	Left	$0	ambig_blue_75	24
6	47	5	$0	0	2266	Right	$65	risk_red_25	50
6	48	1	$65	0	1438	Left	$0	risk_blue_13	35
6	49	7	$0	0	1140	Right	$9.50	ambig_blue_25	7
6	50	2	$9.50	0	1630	Left	$0	risk_blue_25	42
6	51	5	$0	0	1541	Left	$18	risk_red_25	48
6	52	4	$0	1	1215	Right	$5	risk_red_13	36
6	53	2	$65	1	1887	Left	$0	risk_blue_25	45
6	54	7	$0	1	1107	Left	$65	ambig_blue_25	10
6	55	7	$65	0	1238	Right	$0	ambig_blue_25	5
6	56	7	$9.50	1	1220	Left	$0	ambig_blue_25	2
6	57	7	$18	1	684	Left	$0	ambig_blue_25	3
6	58	8	$18	1	2288	Left	$0	ambig_blue_50	13
6	59	7	$0	0	1203	Right	$18	ambig_blue_25	8
6	60	2	$18	0	1275	Right	$0	risk_blue_25	43
7	1	3	$34	1	1317	Left	$0	risk_blue_38	54
7	2	1	$18	0	985	Left	$0	risk_blue_13	33
7	3	4	$0	0	1305	Left	$65	risk_red_13	40
7	4	8	$34	0	845	Right	$0	ambig_blue_50	14
7	5	7	$18	0	1100	Right	$0	ambig_blue_25	3
7	6	8	$0	1	735	Left	$34	ambig_blue_50	19
7	7	7	$34	1	963	Left	$0	ambig_blue_25	4
7	8	8	$9.50	0	827	Right	$0	ambig_blue_50	12
7	9	3	$18	0	1514	Left	$0	risk_blue_38	53
7	10	6	$0	0	1605	Right	$9.50	risk_red_38	57
7	11	4	$0	1	1532	Right	$5	risk_red_13	36
7	12	6	$0	0	1174	Right	$18	risk_red_38	58
7	13	7	$9.50	1	952	Left	$0	ambig_blue_25	2
7	14	6	$0	1	1465	Left	$34	risk_red_38	59
7	15	3	$5	0	1982	Left	$0	risk_blue_38	51
7	16	1	$5	1	1070	Right	$0	risk_blue_13	31
7	17	1	$9.50	1	1131	Right	$0	risk_blue_13	32
7	18	1	$34	0	1221	Left	$0	risk_blue_13	34
7	19	8	$0	1	1124	Left	$65	ambig_blue_50	20
7	20	8	$18	1	904	Left	$0	ambig_blue_50	13
7	21	1	$65	1	1107	Right	$0	risk_blue_13	35
7	22	9	$0	1	1280	Left	$9.50	ambig_blue_75	27
7	23	9	$5	1	948	Left	$0	ambig_blue_75	21
7	24	2	$9.50	0	1567	Right	$0	risk_blue_25	42
7	25	8	$0	0	1296	Right	$9.50	ambig_blue_50	17
7	26	5	$0	0	1324	Left	$9.50	risk_red_25	47
7	27	7	$0	1	766	Left	$34	ambig_blue_25	9
7	28	7	$5	0	911	Right	$0	ambig_blue_25	1
7	29	9	$0	0	996	Right	$65	ambig_blue_75	30
7	30	7	$0	1	812	Left	$65	ambig_blue_25	10
7	31	9	$0	0	1636	Right	$18	ambig_blue_75	28
7	32	7	$65	0	1146	Right	$0	ambig_blue_25	5
7	33	3	$9.50	1	1124	Right	$0	risk_blue_38	52
7	34	5	$0	0	1503	Right	$65	risk_red_25	50
7	35	8	$0	1	1458	Left	$5	ambig_blue_50	16
7	36	5	$0	1	1287	Left	$18	risk_red_25	48
7	37	8	$65	0	1291	Right	$0	ambig_blue_50	15
7	38	2	$65	1	1383	Left	$0	risk_blue_25	45
7	39	5	$0	0	1671	Right	$34	risk_red_25	49
7	40	7	$0	0	1164	Left	$5	ambig_blue_25	6
7	41	9	$65	0	1422	Right	$0	ambig_blue_75	25
7	42	9	$34	1	1004	Left	$0	ambig_blue_75	24
7	43	6	$0	0	1860	Left	$5	risk_red_38	56
7	44	7	$0	0	1000	Right	$18	ambig_blue_25	8
7	45	9	$0	0	705	Right	$34	ambig_blue_75	29
7	46	6	$0	0	1116	Right	$65	risk_red_38	60
7	47	2	$5	1	1223	Right	$0	risk_blue_25	41
7	48	3	$65	1	1319	Left	$0	risk_blue_38	55
7	49	8	$0	0	1417	Left	$18	ambig_blue_50	18
7	50	9	$18	1	1120	Left	$0	ambig_blue_75	23
7	51	2	$18	0	1411	Left	$0	risk_blue_25	43
7	52	7	$0	0	738	Right	$9.50	ambig_blue_25	7
7	53	4	$0	0	1022	Left	$9.50	risk_red_13	37
7	54	4	$0	1	933	Right	$18	risk_red_13	38
7	55	5	$0	1	936	Left	$5	risk_red_25	46
7	56	4	$0	0	923	Right	$34	risk_red_13	39
7	57	9	$0	0	1294	Left	$5	ambig_blue_75	26
7	58	9	$9.50	0	1330	Right	$0	ambig_blue_75	22
7	59	2	$34	0	1516	Left	$0	risk_blue_25	44
7	60	8	$5	0	1135	Right	$0	ambig_blue_50	11
8	1	5	$0	1	1679	Right	$5	risk_red_25	46
8	2	5	$0	1	1252	Left	$34	risk_red_25	49
8	3	8	$0	1	850	Left	$34	ambig_blue_50	19
8	4	7	$34	0	927	Right	$0	ambig_blue_25	4
8	5	2	$34	1	1378	Left	$0	risk_blue_25	44
8	6	8	$5	0	787	Right	$0	ambig_blue_50	11
8	7	1	$65	1	1739	Right	$0	risk_blue_13	35
8	8	9	$34	0	910	Right	$0	ambig_blue_75	24
8	9	6	$0	1	1073	Left	$65	risk_red_38	60
8	10	3	$9.50	0	910	Right	$0	risk_blue_38	52
8	11	9	$0	1	1235	Left	$9.50	ambig_blue_75	27
8	12	4	$0	0	1153	Left	$18	risk_red_13	38
8	13	7	$0	0	970	Right	$18	ambig_blue_25	8
8	14	3	$5	0	1347	Left	$0	risk_blue_38	51
8	15	9	$0	1	1486	Right	$5	ambig_blue_75	26
8	16	1	$5	0	1281	Left	$0	risk_blue_13	31
8	17	1	$18	1	1238	Right	$0	risk_blue_13	33
8	18	8	$34	0	868	Right	$0	ambig_blue_50	14
8	19	9	$9.50	1	1105	Left	$0	ambig_blue_75	22
8	20	9	$0	1	1101	Left	$34	ambig_blue_75	29
8	21	5	$0	0	1290	Right	$65	risk_red_25	50
8	22	9	$5	1	1030	Left	$0	ambig_blue_75	21
8	23	8	$0	1	844	Left	$18	ambig_blue_50	18
8	24	3	$34	1	1507	Left	$0	risk_blue_38	54
8	25	7	$18	0	773	Right	$0	ambig_blue_25	3
8	26	4	$0	0	1174	Left	$5	risk_red_13	36
8	27	6	$0	1	1032	Left	$34	risk_red_38	59
8	28	6	$0	0	1495	Right	$5	risk_red_38	56
8	29	7	$0	1	842	Left	$34	ambig_blue_25	9
8	30	7	$5	1	761	Left	$0	ambig_blue_25	1
8	31	7	$0	1	787	Left	$65	ambig_blue_25	10
8	32	7	$9.50	0	692	Right	$0	ambig_blue_25	2
8	33	4	$0	0	1376	Left	$65	risk_red_13	40
8	34	7	$0	0	802	Right	$9.50	ambig_blue_25	7
8	35	7	$0	0	1001	Left	$5	ambig_blue_25	6
8	36	8	$65	1	937	Left	$0	ambig_blue_50	15
8	37	5	$0	0	1051	Left	$9.50	risk_red_25	47
8	38	6	$0	0	1137	Right	$9.50	risk_red_38	57
8	39	8	$0	0	732	Right	$9.50	ambig_blue_50	17
8	40	8	$9.50	1	1622	Left	$0	ambig_blue_50	12
8	41	9	$65	1	1732	Right	$0	ambig_blue_75	25
8	42	9	$0	0	1430	Right	$65	ambig_blue_75	30
8	43	8	$0	0	781	Right	$5	ambig_blue_50	16
8	44	2	$5	0	1550	Left	$0	risk_blue_25	41
8	45	7	$65	1	1399	Left	$0	ambig_blue_25	5
8	46	9	$0	1	1583	Left	$18	ambig_blue_75	28
8	47	6	$0	1	702	Left	$18	risk_red_38	58
8	48	4	$0	1	1506	Right	$34	risk_red_13	39
8	49	2	$18	0	1285	Left	$0	risk_blue_25	43
8	50	5	$0	1	1081	Left	$18	risk_red_25	48
8	51	1	$9.50	0	1014	Left	$0	risk_blue_13	32
8	52	2	$9.50	0	1381	Left	$0	risk_blue_25	42
8	53	2	$65	0	1246	Right	$0	risk_blue_25	45
8	54	3	$65	1	1172	Left	$0	risk_blue_38	55
8	55	1	$34	1	1301	Right	$0	risk_blue_13	34
8	56	8	$18	1	800	Left	$0	ambig_blue_50	13
8	57	9	$18	1	824	Left	$0	ambig_blue_75	23
8	58	8	$0	0	831	Right	$65	ambig_blue_50	20
8	59	3	$18	1	1558	Left	$0	risk_blue_38	53
8	60	4	$0	0	872	Left	$9.50	risk_red_13	37
9
