# Supplementary material for: Learning about the Ellsberg Paradox reduces, but does not abolish, ambiguity aversion
Source: PLoS One. 2020 Mar 4;15(3):e0228782. doi: 10.1371/journal.pone.0228782 (PMC7055742; doi:10.1371/journal.pone.0228782)
Supplement: S1 Dataset — (ZIP) [file pone.0228782.s009.zip › S1_dataset/RJ/2502.txt]

Block	Trial	BagNo	BlueValue	RESP	RT	LotterySide	RedValue	RiskAmbigLevel	TrialList
2	1	9	$0	2	0	1	$34	ambig_blue_75	29
2	2	2	$9.50	1	3194	1	$0	risk_blue_25	42
2	3	7	$0	2	0	1	$65	ambig_blue_25	10
2	4	3	$5	0	2358	1	$0	risk_blue_38	51
2	5	8	$9.50	0	5063	1	$0	ambig_blue_50	12
2	6	8	$18	0	5145	1	$0	ambig_blue_50	13
2	7	9	$9.50	2	0	1	$0	ambig_blue_75	22
2	8	9	$34	1	3572	1	$0	ambig_blue_75	24
2	9	1	$65	1	3371	0	$0	risk_blue_13	35
2	10	9	$0	0	3395	1	$5	ambig_blue_75	26
2	11	7	$0	2	0	0	$18	ambig_blue_25	8
2	12	1	$5	0	1765	1	$0	risk_blue_13	31
2	13	1	$9.50	1	2086	1	$0	risk_blue_13	32
2	14	8	$0	0	2522	0	$9.50	ambig_blue_50	17
2	15	6	$0	1	2084	0	$34	risk_red_38	59
2	16	6	$0	0	2968	1	$18	risk_red_38	58
2	17	7	$65	0	1808	1	$0	ambig_blue_25	5
2	18	6	$0	1	2911	0	$9.50	risk_red_38	57
2	19	4	$0	1	2178	1	$9.50	risk_red_13	37
2	20	4	$0	1	2426	0	$18	risk_red_13	38
2	21	3	$18	1	2313	0	$0	risk_blue_38	53
2	22	9	$0	0	1796	1	$9.50	ambig_blue_75	27
2	23	8	$0	0	2228	1	$5	ambig_blue_50	16
2	24	3	$65	0	2722	1	$0	risk_blue_38	55
2	25	7	$0	1	2788	1	$5	ambig_blue_25	6
2	26	3	$9.50	1	2163	1	$0	risk_blue_38	52
2	27	7	$0	0	4045	1	$34	ambig_blue_25	9
2	28	4	$0	0	2249	1	$65	risk_red_13	40
2	29	7	$0	0	3126	0	$9.50	ambig_blue_25	7
2	30	4	$0	1	2600	1	$34	risk_red_13	39
2	31	5	$0	1	2975	1	$9.50	risk_red_25	47
2	32	9	$0	1	2255	1	$18	ambig_blue_75	28
2	33	6	$0	0	2988	1	$65	risk_red_38	60
2	34	2	$18	1	3507	0	$0	risk_blue_25	43
2	35	8	$5	0	2349	1	$0	ambig_blue_50	11
2	36	8	$0	0	2607	0	$18	ambig_blue_50	18
2	37	5	$0	0	1934	1	$18	risk_red_25	48
2	38	5	$0	0	2080	0	$34	risk_red_25	49
2	39	1	$18	0	2124	1	$0	risk_blue_13	33
2	40	7	$5	0	3007	1	$0	ambig_blue_25	1
2	41	5	$0	1	2141	1	$65	risk_red_25	50
2	42	5	$0	1	1991	0	$5	risk_red_25	46
2	43	7	$18	1	3183	1	$0	ambig_blue_25	3
2	44	1	$34	0	2174	1	$0	risk_blue_13	34
2	45	2	$65	0	2191	1	$0	risk_blue_25	45
2	46	7	$9.50	0	2263	0	$0	ambig_blue_25	2
2	47	6	$0	0	1916	1	$5	risk_red_38	56
2	48	7	$34	0	4647	1	$0	ambig_blue_25	4
2	49	2	$34	0	3027	1	$0	risk_blue_25	44
2	50	4	$0	1	3224	0	$5	risk_red_13	36
2	51	9	$18	1	2094	0	$0	ambig_blue_75	23
2	52	3	$34	1	2090	0	$0	risk_blue_38	54
2	53	8	$0	0	2397	0	$65	ambig_blue_50	20
2	54	8	$34	0	1884	1	$0	ambig_blue_50	14
2	55	2	$5	1	1800	0	$0	risk_blue_25	41
2	56	8	$0	0	1904	1	$34	ambig_blue_50	19
2	57	9	$65	0	2147	1	$0	ambig_blue_75	25
2	58	9	$5	1	2533	1	$0	ambig_blue_75	21
2	59	8	$65	1	1511	0	$0	ambig_blue_50	15
2	60	9	$0	0	3555	1	$65	ambig_blue_75	30
3	1	1	$9.50	1	5795	0	$0	risk_blue_13	32
3	2	4	$0	0	1239	1	$18	risk_red_13	38
3	3	5	$0	0	998	1	$9.50	risk_red_25	47
3	4	8	$0	0	1191	1	$18	ambig_blue_50	18
3	5	2	$18	1	400	1	$0	risk_blue_25	43
3	6	8	$5	1	1033	1	$0	ambig_blue_50	11
3	7	5	$0	0	472	1	$18	risk_red_25	48
3	8	9	$0	0	606	0	$34	ambig_blue_75	29
3	9	5	$0	1	622	0	$65	risk_red_25	50
3	10	4	$0	0	774	1	$9.50	risk_red_13	37
3	11	8	$65	1	2512	1	$0	ambig_blue_50	15
3	12	5	$0	0	795	0	$34	risk_red_25	49
3	13	8	$18	1	1284	0	$0	ambig_blue_50	13
3	14	7	$0	0	513	1	$9.50	ambig_blue_25	7
3	15	3	$18	0	421	0	$0	risk_blue_38	53
3	16	6	$0	0	430	0	$65	risk_red_38	60
3	17	9	$5	0	582	0	$0	ambig_blue_75	21
3	18	9	$9.50	0	439	0	$0	ambig_blue_75	22
3	19	9	$0	1	559	1	$18	ambig_blue_75	28
3	20	8	$9.50	1	297	1	$0	ambig_blue_50	12
3	21	4	$0	1	391	0	$34	risk_red_13	39
3	22	7	$9.50	0	368	0	$0	ambig_blue_25	2
3	23	7	$18	1	611	1	$0	ambig_blue_25	3
3	24	6	$0	0	459	0	$18	risk_red_38	58
3	25	9	$65	0	322	0	$0	ambig_blue_75	25
3	26	7	$0	0	1014	0	$34	ambig_blue_25	9
3	27	6	$0	1	2262	1	$34	risk_red_38	59
3	28	7	$65	0	524	1	$0	ambig_blue_25	5
3	29	1	$65	1	512	0	$0	risk_blue_13	35
3	30	1	$5	0	980	0	$0	risk_blue_13	31
3	31	2	$34	1	470	0	$0	risk_blue_25	44
3	32	8	$0	0	484	1	$34	ambig_blue_50	19
3	33	7	$0	0	601	1	$65	ambig_blue_25	10
3	34	7	$34	1	450	1	$0	ambig_blue_25	4
3	35	9	$0	0	577	0	$5	ambig_blue_75	26
3	36	8	$34	1	443	0	$0	ambig_blue_50	14
3	37	7	$5	0	394	1	$0	ambig_blue_25	1
3	38	9	$34	0	428	1	$0	ambig_blue_75	24
3	39	9	$0	0	684	0	$65	ambig_blue_75	30
3	40	7	$0	1	1401	0	$18	ambig_blue_25	8
3	41	2	$65	0	625	0	$0	risk_blue_25	45
3	42	9	$0	0	529	0	$9.50	ambig_blue_75	27
3	43	6	$0	0	733	0	$5	risk_red_38	56
3	44	6	$0	0	1200	1	$9.50	risk_red_38	57
3	45	2	$9.50	0	3664	0	$0	risk_blue_25	42
3	46	8	$0	1	700	0	$5	ambig_blue_50	16
3	47	3	$65	0	505	1	$0	risk_blue_38	55
3	48	3	$9.50	0	437	0	$0	risk_blue_38	52
3	49	3	$34	0	2644	1	$0	risk_blue_38	54
3	50	1	$18	0	721	0	$0	risk_blue_13	33
3	51	2	$5	0	605	1	$0	risk_blue_25	41
3	52	7	$0	0	854	0	$5	ambig_blue_25	6
3	53	8	$0	0	972	0	$65	ambig_blue_50	20
3	54	9	$18	1	2766	1	$0	ambig_blue_75	23
3	55	4	$0	0	494	0	$65	risk_red_13	40
3	56	3	$5	0	1060	1	$0	risk_blue_38	51
3	57	8	$0	0	522	1	$9.50	ambig_blue_50	17
3	58	1	$34	0	454	0	$0	risk_blue_13	34
3	59	4	$0	0	917	1	$5	risk_red_13	36
3	60	5	$0	0	601	1	$5	risk_red_25	46
4	1	8	$0	1	2001	0	$65	ambig_blue_50	20
4	2	3	$9.50	0	1505	0	$0	risk_blue_38	52
4	3	7	$0	0	373	0	$5	ambig_blue_25	6
4	4	6	$0	0	311	1	$18	risk_red_38	58
4	5	8	$34	0	364	1	$0	ambig_blue_50	14
4	6	1	$65	0	463	0	$0	risk_blue_13	35
4	7	4	$0	0	437	1	$65	risk_red_13	40
4	8	1	$34	1	605	0	$0	risk_blue_13	34
4	9	8	$5	1	861	1	$0	ambig_blue_50	11
4	10	9	$9.50	0	516	0	$0	ambig_blue_75	22
4	11	8	$0	0	520	1	$34	ambig_blue_50	19
4	12	7	$0	1	532	0	$34	ambig_blue_25	9
4	13	4	$0	1	391	1	$18	risk_red_13	38
4	14	1	$5	1	169	0	$0	risk_blue_13	31
4	15	8	$65	1	1051	0	$0	ambig_blue_50	15
4	16	2	$5	0	601	0	$0	risk_blue_25	41
4	17	2	$18	0	362	0	$0	risk_blue_25	43
4	18	9	$65	0	493	0	$0	ambig_blue_75	25
4	19	9	$0	2	0	0	$34	ambig_blue_75	29
4	20	7	$0	1	2015	0	$18	ambig_blue_25	8
4	21	4	$0	1	2302	0	$34	risk_red_13	39
4	22	7	$65	1	385	1	$0	ambig_blue_25	5
4	23	7	$18	1	323	0	$0	ambig_blue_25	3
4	24	6	$0	1	279	1	$5	risk_red_38	56
4	25	9	$18	0	285	0	$0	ambig_blue_75	23
4	26	6	$0	1	419	1	$34	risk_red_38	59
4	27	7	$9.50	1	403	0	$0	ambig_blue_25	2
4	28	9	$0	1	188	1	$18	ambig_blue_75	28
4	29	2	$65	1	253	0	$0	risk_blue_25	45
4	30	8	$0	1	124	1	$5	ambig_blue_50	16
4	31	7	$34	0	601	1	$0	ambig_blue_25	4
4	32	1	$18	1	417	1	$0	risk_blue_13	33
4	33	8	$9.50	0	546	1	$0	ambig_blue_50	12
4	34	4	$0	0	589	1	$9.50	risk_red_13	37
4	35	6	$0	1	118	1	$65	risk_red_38	60
4	36	6	$0	0	419	1	$9.50	risk_red_38	57
4	37	9	$0	1	803	0	$9.50	ambig_blue_75	27
4	38	8	$0	0	363	1	$9.50	ambig_blue_50	17
4	39	9	$34	0	798	0	$0	ambig_blue_75	24
4	40	2	$34	1	479	1	$0	risk_blue_25	44
4	41	5	$0	0	453	1	$34	risk_red_25	49
4	42	8	$0	1	468	1	$18	ambig_blue_50	18
4	43	5	$0	0	954	1	$9.50	risk_red_25	47
4	44	9	$5	1	517	1	$0	ambig_blue_75	21
4	45	5	$0	0	417	1	$65	risk_red_25	50
4	46	2	$9.50	1	1025	0	$0	risk_blue_25	42
4	47	3	$65	0	640	0	$0	risk_blue_38	55
4	48	3	$34	1	256	1	$0	risk_blue_38	54
4	49	3	$18	1	1743	0	$0	risk_blue_38	53
4	50	5	$0	0	585	0	$18	risk_red_25	48
4	51	4	$0	1	194	1	$5	risk_red_13	36
4	52	8	$18	0	731	0	$0	ambig_blue_50	13
4	53	9	$0	1	1087	0	$5	ambig_blue_75	26
4	54	1	$9.50	1	580	1	$0	risk_blue_13	32
4	55	5	$0	1	477	0	$5	risk_red_25	46
4	56	7	$5	1	1067	1	$0	ambig_blue_25	1
4	57	7	$0	0	761	0	$65	ambig_blue_25	10
4	58	3	$5	1	491	0	$0	risk_blue_38	51
4	59	7	$0	0	945	0	$9.50	ambig_blue_25	7
4	60	9	$0	1	707	1	$65	ambig_blue_75	30
5
6	1	7	$5	1	3984	Right	$0	ambig_blue_25	1
6	2	7	$65	1	2503	Right	$0	ambig_blue_25	5
6	3	6	$0	0	4826	Left	$34	risk_red_38	59
6	4	3	$65	1	374	Left	$0	risk_blue_38	55
6	5	7	$0	1	4640	Left	$9.50	ambig_blue_25	7
6	6	5	$0	0	2763	Right	$18	risk_red_25	48
6	7	7	$34	1	532	Left	$0	ambig_blue_25	4
6	8	7	$0	0	415	Left	$34	ambig_blue_25	9
6	9	8	$0	1	439	Right	$5	ambig_blue_50	16
6	10	9	$0	0	447	Right	$9.50	ambig_blue_75	27
6	11	9	$34	0	341	Left	$0	ambig_blue_75	24
6	12	6	$0	0	329	Right	$9.50	risk_red_38	57
6	13	2	$18	0	1093	Right	$0	risk_blue_25	43
6	14	1	$9.50	0	1474	Left	$0	risk_blue_13	32
6	15	8	$18	0	927	Left	$0	ambig_blue_50	13
6	16	1	$34	0	1347	Left	$0	risk_blue_13	34
6	17	5	$0	0	701	Left	$34	risk_red_25	49
6	18	8	$5	0	498	Left	$0	ambig_blue_50	11
6	19	9	$0	0	391	Right	$18	ambig_blue_75	28
6	20	3	$18	1	457	Left	$0	risk_blue_38	53
6	21	8	$0	1	528	Right	$34	ambig_blue_50	19
6	22	7	$18	1	428	Left	$0	ambig_blue_25	3
6	23	9	$0	1	332	Left	$65	ambig_blue_75	30
6	24	3	$5	1	391	Right	$0	risk_blue_38	51
6	25	8	$34	1	545	Left	$0	ambig_blue_50	14
6	26	2	$34	0	4172	Left	$0	risk_blue_25	44
6	27	2	$5	0	1211	Left	$0	risk_blue_25	41
6	28	7	$9.50	1	491	Left	$0	ambig_blue_25	2
6	29	4	$0	0	448	Left	$18	risk_red_13	38
6	30	5	$0	1	423	Right	$9.50	risk_red_25	47
6	31	5	$0	0	295	Right	$65	risk_red_25	50
6	32	7	$0	0	973	Right	$5	ambig_blue_25	6
6	33	3	$9.50	0	439	Left	$0	risk_blue_38	52
6	34	8	$0	1	1030	Right	$65	ambig_blue_50	20
6	35	9	$65	0	566	Right	$0	ambig_blue_75	25
6	36	9	$0	1	544	Left	$5	ambig_blue_75	26
6	37	6	$0	1	515	Left	$65	risk_red_38	60
6	38	4	$0	0	839	Right	$5	risk_red_13	36
6	39	9	$0	0	702	Right	$34	ambig_blue_75	29
6	40	9	$18	0	555	Right	$0	ambig_blue_75	23
6	41	8	$0	0	469	Left	$9.50	ambig_blue_50	17
6	42	4	$0	0	572	Right	$65	risk_red_13	40
6	43	8	$0	1	462	Left	$18	ambig_blue_50	18
6	44	1	$18	1	188	Left	$0	risk_blue_13	33
6	45	7	$0	1	878	Left	$18	ambig_blue_25	8
6	46	7	$0	0	668	Left	$65	ambig_blue_25	10
6	47	4	$0	0	770	Right	$9.50	risk_red_13	37
6	48	6	$0	0	403	Left	$18	risk_red_38	58
6	49	2	$65	0	372	Right	$0	risk_blue_25	45
6	50	9	$9.50	0	311	Left	$0	ambig_blue_75	22
6	51	8	$65	0	411	Right	$0	ambig_blue_50	15
6	52	1	$5	0	308	Right	$0	risk_blue_13	31
6	53	3	$34	0	417	Right	$0	risk_blue_38	54
6	54	6	$0	0	369	Left	$5	risk_red_38	56
6	55	8	$9.50	0	316	Left	$0	ambig_blue_50	12
6	56	1	$65	0	352	Right	$0	risk_blue_13	35
6	57	5	$0	0	403	Right	$5	risk_red_25	46
6	58	9	$5	1	364	Left	$0	ambig_blue_75	21
6	59	4	$0	1	350	Left	$34	risk_red_13	39
6	60	2	$9.50	1	313	Left	$0	risk_blue_25	42
7	1	2	$65	1	2861	Right	$0	risk_blue_25	45
7	2	3	$34	0	1842	Left	$0	risk_blue_38	54
7	3	9	$65	1	416	Right	$0	ambig_blue_75	25
7	4	8	$0	0	480	Left	$9.50	ambig_blue_50	17
7	5	1	$65	1	454	Left	$0	risk_blue_13	35
7	6	6	$0	0	541	Left	$65	risk_red_38	60
7	7	4	$0	1	552	Left	$9.50	risk_red_13	37
7	8	3	$18	0	659	Left	$0	risk_blue_38	53
7	9	2	$34	1	762	Left	$0	risk_blue_25	44
7	10	3	$9.50	0	852	Right	$0	risk_blue_38	52
7	11	6	$0	0	1459	Left	$5	risk_red_38	56
7	12	2	$9.50	0	352	Left	$0	risk_blue_25	42
7	13	7	$0	0	435	Left	$18	ambig_blue_25	8
7	14	9	$0	1	459	Left	$9.50	ambig_blue_75	27
7	15	4	$0	0	394	Left	$65	risk_red_13	40
7	16	5	$0	0	323	Left	$5	risk_red_25	46
7	17	7	$5	0	407	Left	$0	ambig_blue_25	1
7	18	8	$0	0	368	Right	$5	ambig_blue_50	16
7	19	8	$5	0	370	Right	$0	ambig_blue_50	11
7	20	1	$5	0	397	Right	$0	risk_blue_13	31
7	21	8	$0	0	94	Left	$65	ambig_blue_50	20
7	22	7	$0	1	372	Left	$5	ambig_blue_25	6
7	23	5	$0	1	422	Right	$18	risk_red_25	48
7	24	5	$0	1	358	Right	$34	risk_red_25	49
7	25	8	$18	1	753	Right	$0	ambig_blue_50	13
7	26	5	$0	0	436	Right	$9.50	risk_red_25	47
7	27	8	$0	0	98	Right	$18	ambig_blue_50	18
7	28	9	$9.50	1	783	Left	$0	ambig_blue_75	22
7	29	8	$9.50	0	952	Right	$0	ambig_blue_50	12
7	30	9	$0	1	652	Left	$5	ambig_blue_75	26
7	31	7	$65	1	1425	Left	$0	ambig_blue_25	5
7	32	6	$0	0	1328	Right	$18	risk_red_38	58
7	33	1	$34	0	836	Right	$0	risk_blue_13	34
7	34	6	$0	1	595	Right	$9.50	risk_red_38	57
7	35	9	$0	0	436	Left	$34	ambig_blue_75	29
7	36	2	$5	1	1172	Left	$0	risk_blue_25	41
7	37	1	$18	0	629	Right	$0	risk_blue_13	33
7	38	4	$0	1	389	Left	$5	risk_red_13	36
7	39	2	$18	0	399	Left	$0	risk_blue_25	43
7	40	7	$34	1	447	Left	$0	ambig_blue_25	4
7	41	9	$0	0	502	Left	$18	ambig_blue_75	28
7	42	5	$0	1	499	Left	$65	risk_red_25	50
7	43	9	$18	1	320	Left	$0	ambig_blue_75	23
7	44	7	$0	1	412	Left	$34	ambig_blue_25	9
7	45	8	$65	1	141	Right	$0	ambig_blue_50	15
7	46	9	$34	1	1416	Right	$0	ambig_blue_75	24
7	47	3	$5	1	1208	Left	$0	risk_blue_38	51
7	48	7	$9.50	1	1104	Left	$0	ambig_blue_25	2
7	49	3	$65	1	428	Right	$0	risk_blue_38	55
7	50	8	$0	0	660	Left	$34	ambig_blue_50	19
7	51	9	$0	0	467	Left	$65	ambig_blue_75	30
7	52	9	$5	0	545	Right	$0	ambig_blue_75	21
7	53	6	$0	0	236	Left	$34	risk_red_38	59
7	54	4	$0	0	396	Right	$34	risk_red_13	39
7	55	1	$9.50	0	429	Left	$0	risk_blue_13	32
7	56	7	$18	0	549	Right	$0	ambig_blue_25	3
7	57	8	$34	0	216	Right	$0	ambig_blue_50	14
7	58	7	$0	0	145	Left	$9.50	ambig_blue_25	7
7	59	4	$0	0	1676	Right	$18	risk_red_13	38
7	60	7	$0	0	529	Left	$65	ambig_blue_25	10
8	1	2	$18	1	2039	Right	$0	risk_blue_25	43
8	2	2	$65	0	1101	Left	$0	risk_blue_25	45
8	3	6	$0	1	401	Right	$65	risk_red_38	60
8	4	6	$0	0	82	Left	$9.50	risk_red_38	57
8	5	2	$5	1	808	Left	$0	risk_blue_25	41
8	6	4	$0	0	600	Right	$65	risk_red_13	40
8	7	7	$18	0	569	Left	$0	ambig_blue_25	3
8	8	6	$0	1	451	Right	$5	risk_red_38	56
8	9	7	$9.50	1	498	Left	$0	ambig_blue_25	2
8	10	9	$0	1	503	Left	$5	ambig_blue_75	26
8	11	8	$0	1	444	Right	$9.50	ambig_blue_50	17
8	12	9	$5	1	659	Right	$0	ambig_blue_75	21
8	13	1	$9.50	1	698	Left	$0	risk_blue_13	32
8	14	3	$5	2	0	Right	$0	risk_blue_38	51
8	15	1	$65	2	0	Right	$0	risk_blue_13	35
8	16	8	$0	1	480	Right	$34	ambig_blue_50	19
8	17	3	$34	0	462	Left	$0	risk_blue_38	54
8	18	7	$0	1	1076	Right	$65	ambig_blue_25	10
8	19	9	$0	0	418	Left	$34	ambig_blue_75	29
8	20	8	$18	1	618	Left	$0	ambig_blue_50	13
8	21	8	$5	1	522	Left	$0	ambig_blue_50	11
8	22	7	$65	1	614	Right	$0	ambig_blue_25	5
8	23	7	$34	1	327	Right	$0	ambig_blue_25	4
8	24	3	$9.50	1	651	Left	$0	risk_blue_38	52
8	25	1	$18	1	386	Right	$0	risk_blue_13	33
8	26	9	$65	0	315	Right	$0	ambig_blue_75	25
8	27	9	$18	1	591	Left	$0	ambig_blue_75	23
8	28	7	$0	0	465	Left	$18	ambig_blue_25	8
8	29	5	$0	0	71	Right	$34	risk_red_25	49
8	30	7	$0	0	1390	Right	$9.50	ambig_blue_25	7
8	31	3	$18	0	487	Left	$0	risk_blue_38	53
8	32	4	$0	0	468	Left	$5	risk_red_13	36
8	33	8	$34	0	4186	Left	$0	ambig_blue_50	14
8	34	4	$0	0	424	Left	$34	risk_red_13	39
8	35	7	$5	0	5568	Left	$0	ambig_blue_25	1
8	36	2	$9.50	1	2045	Left	$0	risk_blue_25	42
8	37	8	$0	1	3851	Right	$5	ambig_blue_50	16
8	38	8	$0	0	3047	Right	$18	ambig_blue_50	18
8	39	8	$9.50	1	396	Left	$0	ambig_blue_50	12
8	40	7	$0	0	421	Left	$5	ambig_blue_25	6
8	41	9	$0	1	477	Right	$65	ambig_blue_75	30
8	42	6	$0	1	363	Right	$34	risk_red_38	59
8	43	5	$0	0	1478	Right	$18	risk_red_25	48
8	44	5	$0	2	0	Right	$9.50	risk_red_25	47
8	45	1	$5	1	488	Left	$0	risk_blue_13	31
8	46	9	$0	1	1341	Left	$9.50	ambig_blue_75	27
8	47	4	$0	1	376	Right	$18	risk_red_13	38
8	48	7	$0	1	402	Right	$34	ambig_blue_25	9
8	49	4	$0	1	579	Left	$9.50	risk_red_13	37
8	50	3	$65	1	421	Right	$0	risk_blue_38	55
8	51	8	$0	1	621	Left	$65	ambig_blue_50	20
8	52	5	$0	2	0	Left	$5	risk_red_25	46
8	53	2	$34	0	561	Left	$0	risk_blue_25	44
8	54	9	$9.50	1	412	Left	$0	ambig_blue_75	22
8	55	5	$0	1	180	Left	$65	risk_red_25	50
8	56	8	$65	1	455	Left	$0	ambig_blue_50	15
8	57	6	$0	0	438	Right	$18	risk_red_38	58
8	58	9	$0	1	269	Left	$18	ambig_blue_75	28
8	59	1	$34	1	307	Right	$0	risk_blue_13	34
8	60	9	$34	1	552	Right	$0	ambig_blue_75	24
9
