# Supplementary material for: Learning about the Ellsberg Paradox reduces, but does not abolish, ambiguity aversion
Source: PLoS One. 2020 Mar 4;15(3):e0228782. doi: 10.1371/journal.pone.0228782 (PMC7055742; doi:10.1371/journal.pone.0228782)
Supplement: S1 Dataset — (ZIP) [file pone.0228782.s009.zip › S1_dataset/RJ/2503.txt]

Block	Trial	BagNo	BlueValue[Trial]	RESP	RT	LotterySide	RedValue	RiskAmbigLevel	TrialList
2	1	9	$18	1	3416	0	$0	ambig_blue_75	23
2	2	9	$34	1	1862	0	$0	ambig_blue_75	24
2	3	6	$0	0	2107	1	$65	risk_red_38	60
2	4	7	$0	0	1647	1	$18	ambig_blue_25	8
2	5	9	$5	1	3093	1	$0	ambig_blue_75	21
2	6	6	$0	1	2087	0	$18	risk_red_38	58
2	7	2	$5	0	2283	0	$0	risk_blue_25	41
2	8	9	$0	1	2647	0	$9.50	ambig_blue_75	27
2	9	3	$9.50	1	1140	0	$0	risk_blue_38	52
2	10	6	$0	1	1951	0	$34	risk_red_38	59
2	11	9	$9.50	0	1200	1	$0	ambig_blue_75	22
2	12	4	$0	0	1864	0	$5	risk_red_13	36
2	13	2	$9.50	0	1758	1	$0	risk_blue_25	42
2	14	9	$65	1	1527	0	$0	ambig_blue_75	25
2	15	9	$0	1	1762	1	$5	ambig_blue_75	26
2	16	7	$0	1	1604	0	$34	ambig_blue_25	9
2	17	8	$5	1	1820	1	$0	ambig_blue_50	11
2	18	5	$0	0	1827	0	$5	risk_red_25	46
2	19	8	$0	1	1521	0	$9.50	ambig_blue_50	17
2	20	1	$5	0	2277	0	$0	risk_blue_13	31
2	21	7	$0	1	1433	0	$9.50	ambig_blue_25	7
2	22	7	$65	1	1039	0	$0	ambig_blue_25	5
2	23	3	$5	1	1526	1	$0	risk_blue_38	51
2	24	3	$34	0	1538	1	$0	risk_blue_38	54
2	25	1	$34	0	1404	1	$0	risk_blue_13	34
2	26	8	$0	0	1692	1	$65	ambig_blue_50	20
2	27	2	$34	1	1472	0	$0	risk_blue_25	44
2	28	8	$65	1	1365	0	$0	ambig_blue_50	15
2	29	6	$0	1	1543	1	$5	risk_red_38	56
2	30	7	$5	1	1914	1	$0	ambig_blue_25	1
2	31	1	$18	0	1380	1	$0	risk_blue_13	33
2	32	8	$34	0	845	1	$0	ambig_blue_50	14
2	33	8	$0	1	1917	1	$5	ambig_blue_50	16
2	34	2	$18	0	1591	1	$0	risk_blue_25	43
2	35	2	$65	0	1056	1	$0	risk_blue_25	45
2	36	5	$0	0	1198	1	$65	risk_red_25	50
2	37	8	$0	1	1599	0	$18	ambig_blue_50	18
2	38	8	$0	0	1383	1	$34	ambig_blue_50	19
2	39	7	$0	1	1696	1	$5	ambig_blue_25	6
2	40	7	$34	0	1076	1	$0	ambig_blue_25	4
2	41	3	$18	1	1218	0	$0	risk_blue_38	53
2	42	3	$65	0	977	1	$0	risk_blue_38	55
2	43	9	$0	0	1395	1	$65	ambig_blue_75	30
2	44	5	$0	0	1299	1	$9.50	risk_red_25	47
2	45	8	$18	0	807	1	$0	ambig_blue_50	13
2	46	7	$18	0	1000	1	$0	ambig_blue_25	3
2	47	1	$65	1	1360	0	$0	risk_blue_13	35
2	48	4	$0	1	1338	0	$65	risk_red_13	40
2	49	4	$0	1	1269	0	$34	risk_red_13	39
2	50	7	$9.50	0	1850	1	$0	ambig_blue_25	2
2	51	9	$0	1	1359	0	$18	ambig_blue_75	28
2	52	7	$0	1	1137	0	$65	ambig_blue_25	10
2	53	5	$0	1	892	0	$18	risk_red_25	48
2	54	9	$0	0	793	1	$34	ambig_blue_75	29
2	55	6	$0	1	786	0	$9.50	risk_red_38	57
2	56	8	$9.50	1	1236	0	$0	ambig_blue_50	12
2	57	4	$0	0	642	1	$18	risk_red_13	38
2	58	4	$0	1	666	0	$9.50	risk_red_13	37
2	59	5	$0	0	631	1	$34	risk_red_25	49
2	60	1	$9.50	0	775	1	$0	risk_blue_13	32
3	1	1	$9.50	1	1519	0	$0	risk_blue_13	32
3	2	4	$0	0	746	1	$18	risk_red_13	38
3	3	8	$34	0	901	1	$0	ambig_blue_50	14
3	4	7	$0	1	794	0	$9.50	ambig_blue_25	7
3	5	9	$34	1	987	0	$0	ambig_blue_75	24
3	6	2	$65	1	1012	0	$0	risk_blue_25	45
3	7	2	$34	1	1100	0	$0	risk_blue_25	44
3	8	7	$0	1	1392	0	$18	ambig_blue_25	8
3	9	9	$9.50	0	769	1	$0	ambig_blue_75	22
3	10	1	$34	1	1155	0	$0	risk_blue_13	34
3	11	1	$5	0	1381	0	$0	risk_blue_13	31
3	12	4	$0	0	1494	1	$34	risk_red_13	39
3	13	9	$0	0	971	1	$18	ambig_blue_75	28
3	14	2	$9.50	0	876	1	$0	risk_blue_25	42
3	15	1	$18	1	930	0	$0	risk_blue_13	33
3	16	8	$0	0	1350	1	$18	ambig_blue_50	18
3	17	8	$65	1	1056	0	$0	ambig_blue_50	15
3	18	5	$0	1	1174	0	$9.50	risk_red_25	47
3	19	4	$0	0	1391	1	$9.50	risk_red_13	37
3	20	9	$0	1	944	0	$9.50	ambig_blue_75	27
3	21	5	$0	0	691	1	$34	risk_red_25	49
3	22	7	$9.50	0	800	1	$0	ambig_blue_25	2
3	23	8	$9.50	1	1009	0	$0	ambig_blue_50	12
3	24	9	$5	1	2297	1	$0	ambig_blue_75	21
3	25	9	$0	0	1317	1	$65	ambig_blue_75	30
3	26	9	$65	0	872	1	$0	ambig_blue_75	25
3	27	6	$0	1	1485	1	$5	risk_red_38	56
3	28	9	$18	1	1361	0	$0	ambig_blue_75	23
3	29	6	$0	0	939	1	$18	risk_red_38	58
3	30	8	$0	1	1342	1	$5	ambig_blue_50	16
3	31	5	$0	1	1625	0	$65	risk_red_25	50
3	32	3	$5	1	1544	1	$0	risk_blue_38	51
3	33	1	$65	0	1290	1	$0	risk_blue_13	35
3	34	4	$0	0	1695	0	$5	risk_red_13	36
3	35	8	$18	1	1131	0	$0	ambig_blue_50	13
3	36	9	$0	0	1015	1	$34	ambig_blue_75	29
3	37	2	$18	1	1295	0	$0	risk_blue_25	43
3	38	6	$0	1	1156	0	$65	risk_red_38	60
3	39	7	$5	0	1782	0	$0	ambig_blue_25	1
3	40	3	$18	0	1047	1	$0	risk_blue_38	53
3	41	8	$0	0	1198	1	$34	ambig_blue_50	19
3	42	4	$0	1	951	0	$65	risk_red_13	40
3	43	7	$65	0	1017	1	$0	ambig_blue_25	5
3	44	7	$0	0	1264	1	$65	ambig_blue_25	10
3	45	7	$34	0	951	1	$0	ambig_blue_25	4
3	46	7	$0	1	1057	0	$34	ambig_blue_25	9
3	47	6	$0	1	1087	0	$34	risk_red_38	59
3	48	9	$0	0	1740	0	$5	ambig_blue_75	26
3	49	8	$0	0	1126	1	$65	ambig_blue_50	20
3	50	3	$34	0	1146	1	$0	risk_blue_38	54
3	51	8	$0	1	1333	0	$9.50	ambig_blue_50	17
3	52	3	$9.50	1	1439	0	$0	risk_blue_38	52
3	53	5	$0	1	1550	0	$18	risk_red_25	48
3	54	6	$0	0	1158	1	$9.50	risk_red_38	57
3	55	7	$0	1	1457	1	$5	ambig_blue_25	6
3	56	5	$0	1	1350	1	$5	risk_red_25	46
3	57	3	$65	0	952	1	$0	risk_blue_38	55
3	58	2	$5	0	1883	0	$0	risk_blue_25	41
3	59	7	$18	0	1560	1	$0	ambig_blue_25	3
3	60	8	$5	1	1609	1	$0	ambig_blue_50	11
4	1	4	$0	1	1443	0	$65	risk_red_13	40
4	2	9	$9.50	0	834	1	$0	ambig_blue_75	22
4	3	7	$0	1	609	0	$65	ambig_blue_25	10
4	4	5	$0	0	1618	0	$5	risk_red_25	46
4	5	8	$65	0	865	1	$0	ambig_blue_50	15
4	6	9	$65	1	968	0	$0	ambig_blue_75	25
4	7	5	$0	0	1321	1	$18	risk_red_25	48
4	8	3	$5	0	1333	0	$0	risk_blue_38	51
4	9	7	$0	0	1303	1	$18	ambig_blue_25	8
4	10	1	$18	1	1035	0	$0	risk_blue_13	33
4	11	4	$0	1	1282	0	$34	risk_red_13	39
4	12	3	$65	1	903	0	$0	risk_blue_38	55
4	13	1	$34	0	780	1	$0	risk_blue_13	34
4	14	6	$0	1	1094	0	$34	risk_red_38	59
4	15	8	$0	0	771	1	$18	ambig_blue_50	18
4	16	1	$9.50	1	844	0	$0	risk_blue_13	32
4	17	7	$34	0	900	1	$0	ambig_blue_25	4
4	18	2	$5	0	1312	0	$0	risk_blue_25	41
4	19	2	$9.50	1	948	0	$0	risk_blue_25	42
4	20	6	$0	1	1599	1	$5	risk_red_38	56
4	21	8	$9.50	1	1119	0	$0	ambig_blue_50	12
4	22	8	$5	0	1259	0	$0	ambig_blue_50	11
4	23	4	$0	0	1088	1	$18	risk_red_13	38
4	24	9	$0	0	1037	1	$18	ambig_blue_75	28
4	25	3	$9.50	1	716	0	$0	risk_blue_38	52
4	26	4	$0	0	495	1	$9.50	risk_red_13	37
4	27	8	$0	1	869	0	$9.50	ambig_blue_50	17
4	28	4	$0	0	1339	0	$5	risk_red_13	36
4	29	6	$0	0	629	1	$18	risk_red_38	58
4	30	9	$0	1	1093	0	$65	ambig_blue_75	30
4	31	9	$34	0	850	1	$0	ambig_blue_75	24
4	32	7	$18	1	953	0	$0	ambig_blue_25	3
4	33	7	$0	0	747	1	$9.50	ambig_blue_25	7
4	34	2	$65	1	734	0	$0	risk_blue_25	45
4	35	3	$34	0	905	1	$0	risk_blue_38	54
4	36	5	$0	1	1054	0	$9.50	risk_red_25	47
4	37	1	$65	0	868	1	$0	risk_blue_13	35
4	38	9	$5	1	1490	1	$0	ambig_blue_75	21
4	39	8	$0	0	1270	0	$5	ambig_blue_50	16
4	40	9	$0	1	1651	1	$5	ambig_blue_75	26
4	41	7	$0	1	1233	0	$34	ambig_blue_25	9
4	42	9	$0	1	1280	0	$9.50	ambig_blue_75	27
4	43	1	$5	1	1277	1	$0	risk_blue_13	31
4	44	6	$0	0	1091	1	$9.50	risk_red_38	57
4	45	5	$0	0	999	1	$65	risk_red_25	50
4	46	8	$18	0	1408	1	$0	ambig_blue_50	13
4	47	2	$18	1	1056	0	$0	risk_blue_25	43
4	48	2	$34	1	926	0	$0	risk_blue_25	44
4	49	7	$65	0	1018	1	$0	ambig_blue_25	5
4	50	3	$18	0	649	1	$0	risk_blue_38	53
4	51	7	$9.50	1	760	0	$0	ambig_blue_25	2
4	52	8	$0	0	1138	1	$34	ambig_blue_50	19
4	53	6	$0	0	981	1	$65	risk_red_38	60
4	54	7	$5	1	1102	1	$0	ambig_blue_25	1
4	55	8	$0	1	1563	0	$65	ambig_blue_50	20
4	56	8	$34	0	1092	1	$0	ambig_blue_50	14
4	57	7	$0	1	1641	1	$5	ambig_blue_25	6
4	58	5	$0	0	959	1	$34	risk_red_25	49
4	59	9	$0	0	1049	1	$34	ambig_blue_75	29
4	60	9	$18	0	824	1	$0	ambig_blue_75	23
5
6	1	8	$65	0	1841	Right	$0	ambig_blue_50	15
6	2	9	$0	1	1096	Left	$65	ambig_blue_75	30
6	3	8	$0	0	691	Right	$9.50	ambig_blue_50	17
6	4	5	$0	1	786	Left	$9.50	risk_red_25	47
6	5	1	$34	0	643	Right	$0	risk_blue_13	34
6	6	9	$18	0	666	Right	$0	ambig_blue_75	23
6	7	8	$0	1	792	Left	$65	ambig_blue_50	20
6	8	8	$5	0	1383	Left	$0	ambig_blue_50	11
6	9	1	$9.50	1	848	Left	$0	risk_blue_13	32
6	10	3	$9.50	0	766	Right	$0	risk_blue_38	52
6	11	7	$0	1	1128	Right	$5	ambig_blue_25	6
6	12	6	$0	1	1148	Left	$34	risk_red_38	59
6	13	8	$0	0	791	Right	$34	ambig_blue_50	19
6	14	2	$65	0	760	Right	$0	risk_blue_25	45
6	15	2	$9.50	1	922	Left	$0	risk_blue_25	42
6	16	6	$0	0	1022	Right	$65	risk_red_38	60
6	17	5	$0	0	686	Right	$34	risk_red_25	49
6	18	9	$5	0	995	Left	$0	ambig_blue_75	21
6	19	4	$0	0	1484	Left	$5	risk_red_13	36
6	20	4	$0	0	960	Right	$34	risk_red_13	39
6	21	7	$0	1	987	Left	$18	ambig_blue_25	8
6	22	4	$0	1	788	Left	$9.50	risk_red_13	37
6	23	9	$0	0	573	Right	$34	ambig_blue_75	29
6	24	9	$0	0	535	Right	$18	ambig_blue_75	28
6	25	3	$5	0	1306	Left	$0	risk_blue_38	51
6	26	8	$0	1	1566	Right	$5	ambig_blue_50	16
6	27	3	$65	1	943	Left	$0	risk_blue_38	55
6	28	1	$18	0	1010	Right	$0	risk_blue_13	33
6	29	2	$18	1	819	Left	$0	risk_blue_25	43
6	30	7	$0	1	1002	Left	$65	ambig_blue_25	10
6	31	6	$0	1	1475	Right	$5	risk_red_38	56
6	32	3	$18	0	1016	Right	$0	risk_blue_38	53
6	33	7	$65	0	1055	Right	$0	ambig_blue_25	5
6	34	5	$0	0	966	Right	$65	risk_red_25	50
6	35	9	$9.50	0	911	Right	$0	ambig_blue_75	22
6	36	9	$0	0	652	Right	$9.50	ambig_blue_75	27
6	37	7	$5	1	1346	Right	$0	ambig_blue_25	1
6	38	4	$0	1	1284	Left	$65	risk_red_13	40
6	39	9	$34	0	969	Right	$0	ambig_blue_75	24
6	40	7	$34	1	930	Left	$0	ambig_blue_25	4
6	41	6	$0	0	1038	Right	$18	risk_red_38	58
6	42	5	$0	1	917	Left	$18	risk_red_25	48
6	43	1	$5	0	1401	Left	$0	risk_blue_13	31
6	44	2	$34	0	744	Right	$0	risk_blue_25	44
6	45	6	$0	1	1396	Left	$9.50	risk_red_38	57
6	46	7	$0	1	980	Left	$34	ambig_blue_25	9
6	47	8	$18	1	774	Left	$0	ambig_blue_50	13
6	48	8	$34	1	848	Left	$0	ambig_blue_50	14
6	49	5	$0	1	1503	Right	$5	risk_red_25	46
6	50	8	$9.50	1	779	Left	$0	ambig_blue_50	12
6	51	7	$18	1	700	Left	$0	ambig_blue_25	3
6	52	1	$65	0	817	Right	$0	risk_blue_13	35
6	53	4	$0	1	1001	Left	$18	risk_red_13	38
6	54	2	$5	0	1249	Left	$0	risk_blue_25	41
6	55	7	$9.50	0	735	Right	$0	ambig_blue_25	2
6	56	9	$0	0	1242	Right	$5	ambig_blue_75	26
6	57	8	$0	0	977	Right	$18	ambig_blue_50	18
6	58	3	$34	0	1283	Right	$0	risk_blue_38	54
6	59	9	$65	1	815	Left	$0	ambig_blue_75	25
6	60	7	$0	1	935	Left	$9.50	ambig_blue_25	7
7	1	8	$0	0	2047	Left	$5	ambig_blue_50	16
7	2	2	$5	0	1373	Left	$0	risk_blue_25	41
7	3	5	$0	0	1038	Right	$34	risk_red_25	49
7	4	7	$65	0	821	Right	$0	ambig_blue_25	5
7	5	9	$0	0	925	Right	$65	ambig_blue_75	30
7	6	4	$0	0	648	Right	$18	risk_red_13	38
7	7	2	$65	0	791	Right	$0	risk_blue_25	45
7	8	8	$0	1	1143	Left	$9.50	ambig_blue_50	17
7	9	8	$0	0	554	Right	$34	ambig_blue_50	19
7	10	1	$65	1	757	Left	$0	risk_blue_13	35
7	11	6	$0	1	1551	Right	$5	risk_red_38	56
7	12	1	$34	1	753	Left	$0	risk_blue_13	34
7	13	9	$0	0	804	Right	$34	ambig_blue_75	29
7	14	3	$65	1	1068	Left	$0	risk_blue_38	55
7	15	7	$0	1	1090	Left	$65	ambig_blue_25	10
7	16	7	$9.50	0	838	Right	$0	ambig_blue_25	2
7	17	3	$18	0	678	Right	$0	risk_blue_38	53
7	18	8	$9.50	1	804	Left	$0	ambig_blue_50	12
7	19	7	$0	0	932	Right	$34	ambig_blue_25	9
7	20	8	$18	1	1063	Left	$0	ambig_blue_50	13
7	21	7	$5	0	1205	Left	$0	ambig_blue_25	1
7	22	8	$5	1	1301	Right	$0	ambig_blue_50	11
7	23	9	$18	0	1121	Right	$0	ambig_blue_75	23
7	24	5	$0	1	1037	Left	$9.50	risk_red_25	47
7	25	4	$0	1	1028	Left	$34	risk_red_13	39
7	26	9	$0	0	851	Right	$9.50	ambig_blue_75	27
7	27	7	$18	1	738	Left	$0	ambig_blue_25	3
7	28	7	$34	1	645	Left	$0	ambig_blue_25	4
7	29	5	$0	0	1404	Left	$5	risk_red_25	46
7	30	8	$0	1	1220	Left	$65	ambig_blue_50	20
7	31	9	$5	1	1236	Right	$0	ambig_blue_75	21
7	32	9	$34	0	706	Right	$0	ambig_blue_75	24
7	33	9	$9.50	1	655	Left	$0	ambig_blue_75	22
7	34	4	$0	1	1141	Left	$65	risk_red_13	40
7	35	7	$0	0	1256	Right	$9.50	ambig_blue_25	7
7	36	2	$9.50	1	638	Left	$0	risk_blue_25	42
7	37	3	$9.50	0	709	Right	$0	risk_blue_38	52
7	38	4	$0	1	1465	Right	$5	risk_red_13	36
7	39	9	$0	1	958	Left	$18	ambig_blue_75	28
7	40	2	$34	0	617	Right	$0	risk_blue_25	44
7	41	6	$0	0	849	Right	$9.50	risk_red_38	57
7	42	4	$0	0	911	Right	$9.50	risk_red_13	37
7	43	5	$0	1	923	Left	$65	risk_red_25	50
7	44	2	$18	0	839	Right	$0	risk_blue_25	43
7	45	1	$9.50	0	718	Right	$0	risk_blue_13	32
7	46	9	$65	0	858	Right	$0	ambig_blue_75	25
7	47	5	$0	1	737	Left	$18	risk_red_25	48
7	48	8	$34	1	1028	Left	$0	ambig_blue_50	14
7	49	3	$34	1	763	Left	$0	risk_blue_38	54
7	50	6	$0	0	590	Right	$34	risk_red_38	59
7	51	6	$0	0	1039	Right	$65	risk_red_38	60
7	52	3	$5	1	1470	Right	$0	risk_blue_38	51
7	53	7	$0	0	763	Right	$18	ambig_blue_25	8
7	54	1	$5	0	1534	Left	$0	risk_blue_13	31
7	55	9	$0	0	1424	Left	$5	ambig_blue_75	26
7	56	8	$0	0	1503	Right	$18	ambig_blue_50	18
7	57	7	$0	1	1331	Right	$5	ambig_blue_25	6
7	58	8	$65	1	943	Left	$0	ambig_blue_50	15
7	59	1	$18	1	818	Left	$0	risk_blue_13	33
7	60	6	$0	0	865	Right	$18	risk_red_38	58
8	1	4	$0	1	1329	Left	$9.50	risk_red_13	37
8	2	7	$34	0	780	Right	$0	ambig_blue_25	4
8	3	8	$0	1	1598	Left	$18	ambig_blue_50	18
8	4	9	$0	1	1519	Right	$5	ambig_blue_75	26
8	5	9	$0	0	610	Right	$9.50	ambig_blue_75	27
8	6	5	$0	1	818	Left	$65	risk_red_25	50
8	7	2	$5	0	1201	Left	$0	risk_blue_25	41
8	8	6	$0	0	665	Right	$34	risk_red_38	59
8	9	3	$5	1	1535	Right	$0	risk_blue_38	51
8	10	2	$34	0	794	Right	$0	risk_blue_25	44
8	11	2	$18	0	611	Right	$0	risk_blue_25	43
8	12	8	$0	1	1083	Left	$34	ambig_blue_50	19
8	13	8	$5	0	1168	Left	$0	ambig_blue_50	11
8	14	8	$9.50	0	706	Right	$0	ambig_blue_50	12
8	15	6	$0	1	1190	Left	$65	risk_red_38	60
8	16	3	$65	0	759	Right	$0	risk_blue_38	55
8	17	4	$0	0	1594	Left	$5	risk_red_13	36
8	18	7	$0	1	1754	Left	$34	ambig_blue_25	9
8	19	7	$5	1	1244	Right	$0	ambig_blue_25	1
8	20	5	$0	1	1290	Left	$34	risk_red_25	49
8	21	8	$65	0	1319	Right	$0	ambig_blue_50	15
8	22	8	$18	1	906	Left	$0	ambig_blue_50	13
8	23	9	$5	0	1223	Left	$0	ambig_blue_75	21
8	24	7	$0	1	1214	Left	$9.50	ambig_blue_25	7
8	25	5	$0	0	1494	Left	$5	risk_red_25	46
8	26	6	$0	0	1707	Left	$5	risk_red_38	56
8	27	9	$0	1	886	Left	$65	ambig_blue_75	30
8	28	9	$9.50	0	739	Right	$0	ambig_blue_75	22
8	29	6	$0	1	502	Left	$9.50	risk_red_38	57
8	30	4	$0	0	579	Right	$65	risk_red_13	40
8	31	7	$65	0	853	Right	$0	ambig_blue_25	5
8	32	9	$18	1	828	Left	$0	ambig_blue_75	23
8	33	9	$0	1	923	Left	$18	ambig_blue_75	28
8	34	9	$65	0	671	Right	$0	ambig_blue_75	25
8	35	7	$0	1	981	Left	$65	ambig_blue_25	10
8	36	9	$34	1	967	Left	$0	ambig_blue_75	24
8	37	2	$9.50	1	680	Left	$0	risk_blue_25	42
8	38	1	$34	1	501	Left	$0	risk_blue_13	34
8	39	8	$0	1	1466	Left	$65	ambig_blue_50	20
8	40	7	$9.50	1	823	Left	$0	ambig_blue_25	2
8	41	5	$0	1	887	Left	$9.50	risk_red_25	47
8	42	7	$0	1	1420	Right	$5	ambig_blue_25	6
8	43	5	$0	1	1003	Left	$18	risk_red_25	48
8	44	1	$65	1	892	Left	$0	risk_blue_13	35
8	45	8	$0	0	849	Right	$9.50	ambig_blue_50	17
8	46	6	$0	0	687	Right	$18	risk_red_38	58
8	47	8	$34	1	572	Left	$0	ambig_blue_50	14
8	48	4	$0	1	790	Left	$34	risk_red_13	39
8	49	1	$5	0	1375	Right	$0	risk_blue_13	31
8	50	1	$18	1	665	Left	$0	risk_blue_13	33
8	51	7	$0	1	1263	Left	$18	ambig_blue_25	8
8	52	3	$18	0	973	Right	$0	risk_blue_38	53
8	53	3	$34	1	679	Left	$0	risk_blue_38	54
8	54	9	$0	1	1093	Left	$34	ambig_blue_75	29
8	55	4	$0	0	594	Right	$18	risk_red_13	38
8	56	2	$65	1	627	Left	$0	risk_blue_25	45
8	57	8	$0	1	1475	Right	$5	ambig_blue_50	16
8	58	3	$9.50	0	880	Right	$0	risk_blue_38	52
8	59	7	$18	1	670	Left	$0	ambig_blue_25	3
8	60	1	$9.50	1	844	Left	$0	risk_blue_13	32
9
