# Supplementary material for: Learning about the Ellsberg Paradox reduces, but does not abolish, ambiguity aversion
Source: PLoS One. 2020 Mar 4;15(3):e0228782. doi: 10.1371/journal.pone.0228782 (PMC7055742; doi:10.1371/journal.pone.0228782)
Supplement: S1 Dataset — (ZIP) [file pone.0228782.s009.zip › S1_dataset/RJ/2504.txt]

Block	Trial	BagNo	BlueValue	RESP	RT	LotterySide	RedValue	RiskAmbigLevel	TrialList
2	1	6	$0	0	2069	0	$9.50	risk_red_38	57
2	2	8	$34	0	2146	0	$0	ambig_blue_50	14
2	3	8	$0	0	2076	0	$65	ambig_blue_50	20
2	4	2	$18	1	2464	1	$0	risk_blue_25	43
2	5	2	$5	1	2749	1	$0	risk_blue_25	41
2	6	7	$0	1	2191	1	$5	ambig_blue_25	6
2	7	5	$0	1	1998	1	$5	risk_red_25	46
2	8	1	$5	1	2702	0	$0	risk_blue_13	31
2	9	6	$0	0	2865	1	$65	risk_red_38	60
2	10	9	$34	0	3822	1	$0	ambig_blue_75	24
2	11	4	$0	0	1171	0	$9.50	risk_red_13	37
2	12	7	$0	0	2076	0	$9.50	ambig_blue_25	7
2	13	1	$34	1	2089	1	$0	risk_blue_13	34
2	14	7	$0	1	1637	0	$18	ambig_blue_25	8
2	15	3	$34	0	1859	1	$0	risk_blue_38	54
2	16	1	$65	1	2312	0	$0	risk_blue_13	35
2	17	3	$65	0	2051	0	$0	risk_blue_38	55
2	18	5	$0	1	2449	1	$34	risk_red_25	49
2	19	9	$65	1	2318	0	$0	ambig_blue_75	25
2	20	1	$9.50	0	3145	1	$0	risk_blue_13	32
2	21	4	$0	1	3073	1	$34	risk_red_13	39
2	22	8	$0	0	2572	0	$34	ambig_blue_50	19
2	23	3	$5	0	3005	1	$0	risk_blue_38	51
2	24	5	$0	0	2739	0	$9.50	risk_red_25	47
2	25	6	$0	1	2684	1	$34	risk_red_38	59
2	26	7	$5	1	2104	1	$0	ambig_blue_25	1
2	27	4	$0	0	3299	0	$5	risk_red_13	36
2	28	7	$18	0	2798	1	$0	ambig_blue_25	3
2	29	9	$0	1	2349	1	$9.50	ambig_blue_75	27
2	30	7	$34	1	1967	1	$0	ambig_blue_25	4
2	31	9	$5	1	3495	0	$0	ambig_blue_75	21
2	32	8	$0	0	2098	1	$5	ambig_blue_50	16
2	33	8	$18	0	1710	0	$0	ambig_blue_50	13
2	34	6	$0	1	1769	1	$18	risk_red_38	58
2	35	8	$0	0	2946	1	$9.50	ambig_blue_50	17
2	36	4	$0	1	2171	0	$65	risk_red_13	40
2	37	6	$0	0	2908	1	$5	risk_red_38	56
2	38	8	$0	1	1854	0	$18	ambig_blue_50	18
2	39	9	$0	0	2852	0	$34	ambig_blue_75	29
2	40	8	$9.50	0	2279	0	$0	ambig_blue_50	12
2	41	7	$0	1	1486	0	$65	ambig_blue_25	10
2	42	3	$9.50	0	3624	0	$0	risk_blue_38	52
2	43	5	$0	1	2654	0	$18	risk_red_25	48
2	44	4	$0	1	2514	0	$18	risk_red_13	38
2	45	2	$9.50	0	1733	0	$0	risk_blue_25	42
2	46	1	$18	1	2295	0	$0	risk_blue_13	33
2	47	3	$18	0	2435	1	$0	risk_blue_38	53
2	48	7	$9.50	1	2361	1	$0	ambig_blue_25	2
2	49	9	$9.50	1	1410	1	$0	ambig_blue_75	22
2	50	8	$5	0	2002	0	$0	ambig_blue_50	11
2	51	9	$0	0	1337	0	$65	ambig_blue_75	30
2	52	2	$34	1	2708	0	$0	risk_blue_25	44
2	53	8	$65	0	2310	1	$0	ambig_blue_50	15
2	54	2	$65	1	2817	0	$0	risk_blue_25	45
2	55	7	$65	1	2535	1	$0	ambig_blue_25	5
2	56	9	$0	1	1657	1	$5	ambig_blue_75	26
2	57	9	$18	0	2390	0	$0	ambig_blue_75	23
2	58	7	$0	0	2142	0	$34	ambig_blue_25	9
2	59	5	$0	1	1688	0	$65	risk_red_25	50
2	60	9	$0	0	2108	1	$18	ambig_blue_75	28
3	1	9	$65	1	1149	0	$0	ambig_blue_75	25
3	2	7	$0	0	871	0	$5	ambig_blue_25	6
3	3	6	$0	0	2164	1	$18	risk_red_38	58
3	4	7	$34	1	1365	1	$0	ambig_blue_25	4
3	5	1	$18	0	1798	0	$0	risk_blue_13	33
3	6	9	$34	0	2311	1	$0	ambig_blue_75	24
3	7	8	$0	0	1594	1	$18	ambig_blue_50	18
3	8	2	$9.50	0	1970	0	$0	risk_blue_25	42
3	9	7	$0	0	1915	0	$9.50	ambig_blue_25	7
3	10	2	$5	0	1798	1	$0	risk_blue_25	41
3	11	7	$5	1	830	1	$0	ambig_blue_25	1
3	12	9	$0	1	2358	0	$65	ambig_blue_75	30
3	13	2	$34	0	1759	1	$0	risk_blue_25	44
3	14	9	$0	0	2713	0	$5	ambig_blue_75	26
3	15	5	$0	1	1363	0	$34	risk_red_25	49
3	16	1	$5	1	2013	1	$0	risk_blue_13	31
3	17	9	$0	0	2797	0	$18	ambig_blue_75	28
3	18	9	$5	0	2612	1	$0	ambig_blue_75	21
3	19	6	$0	1	1403	1	$65	risk_red_38	60
3	20	3	$65	0	1971	0	$0	risk_blue_38	55
3	21	8	$9.50	0	2019	0	$0	ambig_blue_50	12
3	22	9	$18	1	1658	1	$0	ambig_blue_75	23
3	23	8	$5	1	2743	0	$0	ambig_blue_50	11
3	24	8	$0	0	1592	1	$34	ambig_blue_50	19
3	25	5	$0	0	3184	0	$18	risk_red_25	48
3	26	1	$65	1	3559	0	$0	risk_blue_13	35
3	27	4	$0	0	4151	0	$9.50	risk_red_13	37
3	28	1	$34	1	3815	1	$0	risk_blue_13	34
3	29	8	$0	1	1572	1	$5	ambig_blue_50	16
3	30	8	$0	1	2229	1	$9.50	ambig_blue_50	17
3	31	9	$9.50	0	2620	0	$0	ambig_blue_75	22
3	32	7	$9.50	1	2322	1	$0	ambig_blue_25	2
3	33	6	$0	1	2364	1	$5	risk_red_38	56
3	34	3	$34	1	3157	0	$0	risk_blue_38	54
3	35	8	$0	0	2269	1	$65	ambig_blue_50	20
3	36	7	$18	0	2770	1	$0	ambig_blue_25	3
3	37	5	$0	1	2634	0	$65	risk_red_25	50
3	38	2	$18	1	2479	0	$0	risk_blue_25	43
3	39	6	$0	0	1724	0	$34	risk_red_38	59
3	40	9	$0	1	2174	0	$34	ambig_blue_75	29
3	41	3	$5	0	2399	0	$0	risk_blue_38	51
3	42	4	$0	0	2302	1	$18	risk_red_13	38
3	43	7	$0	1	2761	0	$65	ambig_blue_25	10
3	44	4	$0	0	1537	0	$5	risk_red_13	36
3	45	6	$0	0	2076	0	$9.50	risk_red_38	57
3	46	7	$0	1	1880	0	$18	ambig_blue_25	8
3	47	8	$65	1	2365	0	$0	ambig_blue_50	15
3	48	4	$0	1	2478	1	$34	risk_red_13	39
3	49	8	$34	0	1994	0	$0	ambig_blue_50	14
3	50	1	$9.50	0	1466	0	$0	risk_blue_13	32
3	51	4	$0	1	1168	0	$65	risk_red_13	40
3	52	5	$0	1	2177	1	$5	risk_red_25	46
3	53	2	$65	1	1058	1	$0	risk_blue_25	45
3	54	3	$9.50	0	1783	0	$0	risk_blue_38	52
3	55	7	$65	0	2031	1	$0	ambig_blue_25	5
3	56	5	$0	1	1582	1	$9.50	risk_red_25	47
3	57	7	$0	0	2935	1	$34	ambig_blue_25	9
3	58	9	$0	0	1544	0	$9.50	ambig_blue_75	27
3	59	3	$18	1	2675	0	$0	risk_blue_38	53
3	60	8	$18	0	2311	0	$0	ambig_blue_50	13
4	1	9	$0	0	1681	1	$65	ambig_blue_75	30
4	2	8	$18	1	1974	1	$0	ambig_blue_50	13
4	3	2	$9.50	1	1807	1	$0	risk_blue_25	42
4	4	9	$9.50	1	2206	1	$0	ambig_blue_75	22
4	5	3	$65	1	1292	0	$0	risk_blue_38	55
4	6	9	$65	0	2369	1	$0	ambig_blue_75	25
4	7	3	$9.50	1	833	1	$0	risk_blue_38	52
4	8	8	$34	0	2480	1	$0	ambig_blue_50	14
4	9	7	$18	1	2709	0	$0	ambig_blue_25	3
4	10	9	$0	0	2719	1	$34	ambig_blue_75	29
4	11	5	$0	1	3105	0	$34	risk_red_25	49
4	12	8	$9.50	1	1988	1	$0	ambig_blue_50	12
4	13	9	$0	0	3004	0	$18	ambig_blue_75	28
4	14	7	$0	0	2066	0	$9.50	ambig_blue_25	7
4	15	7	$0	1	2511	1	$5	ambig_blue_25	6
4	16	2	$5	0	2762	0	$0	risk_blue_25	41
4	17	3	$34	1	2867	0	$0	risk_blue_38	54
4	18	2	$65	0	1983	1	$0	risk_blue_25	45
4	19	2	$34	1	1583	0	$0	risk_blue_25	44
4	20	9	$0	0	2480	0	$5	ambig_blue_75	26
4	21	8	$5	1	2516	1	$0	ambig_blue_50	11
4	22	4	$0	1	1823	1	$9.50	risk_red_13	37
4	23	1	$34	1	1798	1	$0	risk_blue_13	34
4	24	7	$0	1	2518	0	$34	ambig_blue_25	9
4	25	1	$5	1	1831	1	$0	risk_blue_13	31
4	26	5	$0	0	1910	1	$65	risk_red_25	50
4	27	1	$18	0	2633	0	$0	risk_blue_13	33
4	28	8	$0	0	2583	1	$5	ambig_blue_50	16
4	29	6	$0	1	2926	0	$18	risk_red_38	58
4	30	4	$0	1	2616	1	$5	risk_red_13	36
4	31	8	$0	0	3094	0	$65	ambig_blue_50	20
4	32	4	$0	1	2921	1	$18	risk_red_13	38
4	33	6	$0	1	3331	0	$34	risk_red_38	59
4	34	8	$0	0	3492	0	$18	ambig_blue_50	18
4	35	9	$18	0	2735	0	$0	ambig_blue_75	23
4	36	7	$65	0	2416	1	$0	ambig_blue_25	5
4	37	5	$0	1	1927	1	$5	risk_red_25	46
4	38	4	$0	0	2034	1	$65	risk_red_13	40
4	39	7	$0	0	2368	1	$65	ambig_blue_25	10
4	40	6	$0	1	984	1	$9.50	risk_red_38	57
4	41	7	$0	1	2961	0	$18	ambig_blue_25	8
4	42	5	$0	0	1874	0	$18	risk_red_25	48
4	43	7	$5	1	3679	0	$0	ambig_blue_25	1
4	44	7	$9.50	1	1649	1	$0	ambig_blue_25	2
4	45	2	$18	0	3134	0	$0	risk_blue_25	43
4	46	1	$9.50	1	2055	1	$0	risk_blue_13	32
4	47	8	$65	1	1685	0	$0	ambig_blue_50	15
4	48	9	$34	0	3249	1	$0	ambig_blue_75	24
4	49	6	$0	1	2158	0	$65	risk_red_38	60
4	50	4	$0	0	2367	1	$34	risk_red_13	39
4	51	7	$34	1	1855	0	$0	ambig_blue_25	4
4	52	8	$0	0	2181	0	$9.50	ambig_blue_50	17
4	53	6	$0	0	1485	0	$5	risk_red_38	56
4	54	9	$0	0	2258	0	$9.50	ambig_blue_75	27
4	55	3	$18	1	2527	0	$0	risk_blue_38	53
4	56	9	$5	0	2105	0	$0	ambig_blue_75	21
4	57	3	$5	0	1836	0	$0	risk_blue_38	51
4	58	8	$0	0	2786	1	$34	ambig_blue_50	19
4	59	5	$0	0	3194	0	$9.50	risk_red_25	47
4	60	1	$65	1	3625	0	$0	risk_blue_13	35
5
6	1	4	$0	1	2650	Right	$9.50	risk_red_13	37
6	2	7	$34	1	2575	Left	$0	ambig_blue_25	4
6	3	6	$0	0	2575	Left	$5	risk_red_38	56
6	4	5	$0	0	1351	Right	$65	risk_red_25	50
6	5	8	$0	0	2057	Right	$65	ambig_blue_50	20
6	6	7	$0	0	2990	Left	$5	ambig_blue_25	6
6	7	9	$0	1	2309	Right	$9.50	ambig_blue_75	27
6	8	5	$0	1	2216	Left	$18	risk_red_25	48
6	9	8	$0	1	1656	Right	$9.50	ambig_blue_50	17
6	10	9	$0	0	1277	Right	$34	ambig_blue_75	29
6	11	3	$5	1	1987	Right	$0	risk_blue_38	51
6	12	1	$9.50	1	1771	Right	$0	risk_blue_13	32
6	13	4	$0	1	1900	Right	$18	risk_red_13	38
6	14	3	$18	1	1976	Left	$0	risk_blue_38	53
6	15	6	$0	0	1792	Left	$9.50	risk_red_38	57
6	16	9	$0	0	1961	Right	$65	ambig_blue_75	30
6	17	8	$0	0	1362	Right	$18	ambig_blue_50	18
6	18	2	$34	1	1924	Left	$0	risk_blue_25	44
6	19	3	$65	0	1023	Right	$0	risk_blue_38	55
6	20	6	$0	1	2110	Right	$18	risk_red_38	58
6	21	8	$65	1	2098	Right	$0	ambig_blue_50	15
6	22	9	$0	1	2244	Right	$5	ambig_blue_75	26
6	23	9	$65	0	1138	Right	$0	ambig_blue_75	25
6	24	7	$65	1	1413	Left	$0	ambig_blue_25	5
6	25	9	$0	1	2613	Left	$18	ambig_blue_75	28
6	26	8	$9.50	1	1996	Right	$0	ambig_blue_50	12
6	27	9	$5	0	2588	Right	$0	ambig_blue_75	21
6	28	5	$0	0	3019	Left	$5	risk_red_25	46
6	29	1	$65	1	1745	Left	$0	risk_blue_13	35
6	30	2	$18	1	2307	Left	$0	risk_blue_25	43
6	31	8	$18	0	1686	Right	$0	ambig_blue_50	13
6	32	5	$0	0	1451	Left	$9.50	risk_red_25	47
6	33	1	$18	1	2256	Right	$0	risk_blue_13	33
6	34	7	$0	1	1277	Right	$9.50	ambig_blue_25	7
6	35	8	$5	0	2971	Left	$0	ambig_blue_50	11
6	36	7	$0	0	2010	Right	$18	ambig_blue_25	8
6	37	7	$9.50	0	2305	Right	$0	ambig_blue_25	2
6	38	4	$0	1	3164	Left	$34	risk_red_13	39
6	39	7	$0	0	1365	Right	$65	ambig_blue_25	10
6	40	7	$0	1	1463	Left	$34	ambig_blue_25	9
6	41	7	$5	1	1556	Left	$0	ambig_blue_25	1
6	42	2	$9.50	0	2078	Left	$0	risk_blue_25	42
6	43	7	$18	0	2363	Right	$0	ambig_blue_25	3
6	44	6	$0	1	2828	Right	$34	risk_red_38	59
6	45	1	$5	0	1457	Left	$0	risk_blue_13	31
6	46	4	$0	0	2167	Left	$65	risk_red_13	40
6	47	9	$18	0	2599	Left	$0	ambig_blue_75	23
6	48	2	$65	0	2063	Right	$0	risk_blue_25	45
6	49	9	$9.50	1	1052	Left	$0	ambig_blue_75	22
6	50	9	$34	0	794	Left	$0	ambig_blue_75	24
6	51	5	$0	1	1899	Left	$34	risk_red_25	49
6	52	8	$34	0	1527	Right	$0	ambig_blue_50	14
6	53	2	$5	1	2554	Right	$0	risk_blue_25	41
6	54	8	$0	0	2003	Right	$34	ambig_blue_50	19
6	55	6	$0	1	1547	Left	$65	risk_red_38	60
6	56	3	$9.50	0	1317	Left	$0	risk_blue_38	52
6	57	1	$34	0	2120	Left	$0	risk_blue_13	34
6	58	4	$0	0	2355	Left	$5	risk_red_13	36
6	59	8	$0	0	2780	Right	$5	ambig_blue_50	16
6	60	3	$34	1	1676	Left	$0	risk_blue_38	54
7	1	9	$65	1	1245	Left	$0	ambig_blue_75	25
7	2	1	$18	1	1867	Right	$0	risk_blue_13	33
7	3	8	$0	1	1928	Right	$5	ambig_blue_50	16
7	4	1	$34	1	2051	Right	$0	risk_blue_13	34
7	5	7	$18	0	1440	Right	$0	ambig_blue_25	3
7	6	9	$0	0	2055	Left	$5	ambig_blue_75	26
7	7	7	$0	0	1948	Right	$9.50	ambig_blue_25	7
7	8	9	$0	1	1773	Left	$65	ambig_blue_75	30
7	9	2	$65	0	1718	Right	$0	risk_blue_25	45
7	10	4	$0	0	1305	Left	$9.50	risk_red_13	37
7	11	5	$0	1	1117	Left	$65	risk_red_25	50
7	12	8	$65	0	1288	Right	$0	ambig_blue_50	15
7	13	5	$0	1	2485	Right	$18	risk_red_25	48
7	14	8	$5	1	1897	Right	$0	ambig_blue_50	11
7	15	8	$9.50	1	2285	Right	$0	ambig_blue_50	12
7	16	3	$5	1	2928	Right	$0	risk_blue_38	51
7	17	8	$0	0	1810	Right	$65	ambig_blue_50	20
7	18	8	$0	0	1474	Right	$34	ambig_blue_50	19
7	19	5	$0	1	1311	Right	$9.50	risk_red_25	47
7	20	7	$0	1	1619	Left	$34	ambig_blue_25	9
7	21	7	$5	0	2050	Left	$0	ambig_blue_25	1
7	22	4	$0	1	2103	Right	$18	risk_red_13	38
7	23	7	$9.50	1	1899	Right	$0	ambig_blue_25	2
7	24	9	$5	1	1919	Right	$0	ambig_blue_75	21
7	25	1	$5	1	1497	Right	$0	risk_blue_13	31
7	26	4	$0	1	1494	Left	$5	risk_red_13	36
7	27	8	$0	0	1810	Right	$18	ambig_blue_50	18
7	28	8	$18	1	2282	Left	$0	ambig_blue_50	13
7	29	6	$0	0	2078	Right	$18	risk_red_38	58
7	30	9	$0	0	1307	Left	$9.50	ambig_blue_75	27
7	31	9	$18	1	1566	Left	$0	ambig_blue_75	23
7	32	6	$0	1	1335	Right	$9.50	risk_red_38	57
7	33	8	$34	0	1794	Right	$0	ambig_blue_50	14
7	34	3	$9.50	0	1562	Left	$0	risk_blue_38	52
7	35	7	$34	0	1684	Right	$0	ambig_blue_25	4
7	36	2	$5	0	2304	Right	$0	risk_blue_25	41
7	37	3	$65	1	1267	Right	$0	risk_blue_38	55
7	38	9	$9.50	1	1992	Left	$0	ambig_blue_75	22
7	39	2	$34	1	1688	Left	$0	risk_blue_25	44
7	40	7	$0	0	2261	Right	$18	ambig_blue_25	8
7	41	1	$65	0	1922	Right	$0	risk_blue_13	35
7	42	9	$0	0	2453	Right	$18	ambig_blue_75	28
7	43	2	$9.50	0	2473	Left	$0	risk_blue_25	42
7	44	6	$0	0	1814	Right	$34	risk_red_38	59
7	45	5	$0	1	1325	Left	$34	risk_red_25	49
7	46	8	$0	1	1257	Right	$9.50	ambig_blue_50	17
7	47	9	$34	1	1791	Left	$0	ambig_blue_75	24
7	48	7	$0	0	2383	Left	$5	ambig_blue_25	6
7	49	4	$0	0	1239	Right	$65	risk_red_13	40
7	50	3	$18	1	998	Left	$0	risk_blue_38	53
7	51	2	$18	1	1567	Left	$0	risk_blue_25	43
7	52	6	$0	0	2408	Left	$5	risk_red_38	56
7	53	5	$0	0	2623	Left	$5	risk_red_25	46
7	54	1	$9.50	0	2261	Left	$0	risk_blue_13	32
7	55	4	$0	1	2513	Right	$34	risk_red_13	39
7	56	7	$65	1	2068	Left	$0	ambig_blue_25	5
7	57	9	$0	1	2593	Left	$34	ambig_blue_75	29
7	58	3	$34	1	2728	Left	$0	risk_blue_38	54
7	59	7	$0	0	922	Right	$65	ambig_blue_25	10
7	60	6	$0	0	1606	Right	$65	risk_red_38	60
8	1	8	$65	1	1980	Right	$0	ambig_blue_50	15
8	2	1	$34	1	1189	Left	$0	risk_blue_13	34
8	3	4	$0	0	2621	Left	$5	risk_red_13	36
8	4	5	$0	0	2347	Left	$5	risk_red_25	46
8	5	6	$0	0	2245	Right	$18	risk_red_38	58
8	6	1	$18	0	1587	Right	$0	risk_blue_13	33
8	7	9	$65	1	1843	Left	$0	ambig_blue_75	25
8	8	6	$0	0	2729	Left	$5	risk_red_38	56
8	9	8	$0	1	2587	Left	$18	ambig_blue_50	18
8	10	1	$9.50	1	1499	Left	$0	risk_blue_13	32
8	11	1	$5	0	2551	Left	$0	risk_blue_13	31
8	12	4	$0	1	2200	Right	$9.50	risk_red_13	37
8	13	8	$9.50	1	2423	Left	$0	ambig_blue_50	12
8	14	3	$5	0	2078	Left	$0	risk_blue_38	51
8	15	7	$5	0	1826	Left	$0	ambig_blue_25	1
8	16	6	$0	0	2896	Right	$65	risk_red_38	60
8	17	7	$0	1	2811	Left	$34	ambig_blue_25	9
8	18	7	$65	0	2098	Right	$0	ambig_blue_25	5
8	19	2	$9.50	0	2550	Right	$0	risk_blue_25	42
8	20	8	$0	1	1087	Left	$65	ambig_blue_50	20
8	21	9	$0	0	796	Right	$34	ambig_blue_75	29
8	22	7	$0	0	1701	Right	$5	ambig_blue_25	6
8	23	7	$0	1	969	Left	$9.50	ambig_blue_25	7
8	24	1	$65	1	1467	Left	$0	risk_blue_13	35
8	25	9	$9.50	0	2504	Right	$0	ambig_blue_75	22
8	26	7	$0	1	947	Left	$18	ambig_blue_25	8
8	27	7	$9.50	1	1598	Left	$0	ambig_blue_25	2
8	28	8	$34	1	1230	Left	$0	ambig_blue_50	14
8	29	3	$18	1	1253	Left	$0	risk_blue_38	53
8	30	3	$9.50	1	1972	Right	$0	risk_blue_38	52
8	31	3	$65	0	1324	Right	$0	risk_blue_38	55
8	32	4	$0	0	2600	Right	$34	risk_red_13	39
8	33	7	$0	0	1231	Right	$65	ambig_blue_25	10
8	34	9	$34	0	1462	Right	$0	ambig_blue_75	24
8	35	4	$0	1	1676	Left	$65	risk_red_13	40
8	36	9	$0	1	2641	Left	$18	ambig_blue_75	28
8	37	5	$0	0	1599	Right	$34	risk_red_25	49
8	38	4	$0	0	2383	Right	$18	risk_red_13	38
8	39	2	$65	0	1799	Right	$0	risk_blue_25	45
8	40	8	$0	1	1871	Left	$34	ambig_blue_50	19
8	41	8	$0	1	2443	Right	$5	ambig_blue_50	16
8	42	5	$0	0	2297	Right	$9.50	risk_red_25	47
8	43	7	$34	0	2021	Right	$0	ambig_blue_25	4
8	44	8	$0	1	2251	Left	$9.50	ambig_blue_50	17
8	45	8	$5	0	2097	Left	$0	ambig_blue_50	11
8	46	5	$0	1	1172	Left	$65	risk_red_25	50
8	47	6	$0	1	2438	Left	$9.50	risk_red_38	57
8	48	9	$0	0	1075	Right	$65	ambig_blue_75	30
8	49	8	$18	1	913	Left	$0	ambig_blue_50	13
8	50	3	$34	0	845	Right	$0	risk_blue_38	54
8	51	7	$18	0	1157	Right	$0	ambig_blue_25	3
8	52	2	$18	1	1103	Left	$0	risk_blue_25	43
8	53	9	$0	1	2131	Right	$5	ambig_blue_75	26
8	54	2	$5	1	2197	Right	$0	risk_blue_25	41
8	55	9	$0	0	2133	Right	$9.50	ambig_blue_75	27
8	56	2	$34	0	1575	Right	$0	risk_blue_25	44
8	57	5	$0	1	1032	Left	$18	risk_red_25	48
8	58	9	$18	1	1606	Left	$0	ambig_blue_75	23
8	59	9	$5	0	2166	Left	$0	ambig_blue_75	21
8	60	6	$0	0	2695	Right	$34	risk_red_38	59
9
