# Supplementary material for: Learning about the Ellsberg Paradox reduces, but does not abolish, ambiguity aversion
Source: PLoS One. 2020 Mar 4;15(3):e0228782. doi: 10.1371/journal.pone.0228782 (PMC7055742; doi:10.1371/journal.pone.0228782)
Supplement: S1 Dataset — (ZIP) [file pone.0228782.s009.zip › S1_dataset/RJ/2505.txt]

Block	Trial	BagNo	BlueValue	RESP	RT	LotterySide	RedValue	RiskAmbigLevel	TrialList
2	1	8	$5	1	1524	0	$0	ambig_blue_50	11
2	2	7	$0	1	2663	0	$18	ambig_blue_25	8
2	3	7	$0	1	2892	0	$65	ambig_blue_25	10
2	4	2	$34	0	2727	1	$0	risk_blue_25	44
2	5	6	$0	1	2337	0	$34	risk_red_38	59
2	6	3	$5	1	2427	1	$0	risk_blue_38	51
2	7	4	$0	0	2929	0	$34	risk_red_13	39
2	8	7	$0	1	4059	0	$5	ambig_blue_25	6
2	9	3	$18	0	2798	1	$0	risk_blue_38	53
2	10	7	$34	1	2469	0	$0	ambig_blue_25	4
2	11	8	$65	1	3298	0	$0	ambig_blue_50	15
2	12	2	$5	1	2795	1	$0	risk_blue_25	41
2	13	9	$18	1	3420	1	$0	ambig_blue_75	23
2	14	5	$0	0	2368	1	$18	risk_red_25	48
2	15	5	$0	0	2144	1	$65	risk_red_25	50
2	16	2	$18	1	2170	0	$0	risk_blue_25	43
2	17	9	$0	0	3570	0	$18	ambig_blue_75	28
2	18	7	$0	1	2650	0	$9.50	ambig_blue_25	7
2	19	7	$9.50	1	2671	0	$0	ambig_blue_25	2
2	20	1	$9.50	0	3515	0	$0	risk_blue_13	32
2	21	6	$0	0	2253	1	$65	risk_red_38	60
2	22	8	$18	0	3090	1	$0	ambig_blue_50	13
2	23	5	$0	1	3693	0	$34	risk_red_25	49
2	24	9	$65	0	4071	1	$0	ambig_blue_75	25
2	25	4	$0	0	2882	0	$5	risk_red_13	36
2	26	4	$0	1	4518	1	$18	risk_red_13	38
2	27	8	$34	1	4591	0	$0	ambig_blue_50	14
2	28	8	$0	0	2900	0	$9.50	ambig_blue_50	17
2	29	3	$34	0	2495	1	$0	risk_blue_38	54
2	30	2	$65	0	1723	1	$0	risk_blue_25	45
2	31	8	$9.50	0	5310	1	$0	ambig_blue_50	12
2	32	1	$5	0	2638	0	$0	risk_blue_13	31
2	33	6	$0	1	3571	0	$9.50	risk_red_38	57
2	34	8	$0	0	1987	1	$34	ambig_blue_50	19
2	35	7	$0	0	1347	1	$34	ambig_blue_25	9
2	36	1	$65	0	1965	1	$0	risk_blue_13	35
2	37	5	$0	1	1959	1	$5	risk_red_25	46
2	38	3	$65	1	2032	0	$0	risk_blue_38	55
2	39	4	$0	0	3015	0	$9.50	risk_red_13	37
2	40	7	$5	1	2405	1	$0	ambig_blue_25	1
2	41	8	$0	0	2428	1	$18	ambig_blue_50	18
2	42	1	$34	1	3106	0	$0	risk_blue_13	34
2	43	9	$0	0	3468	1	$5	ambig_blue_75	26
2	44	2	$9.50	1	2496	1	$0	risk_blue_25	42
2	45	9	$9.50	1	4075	1	$0	ambig_blue_75	22
2	46	5	$0	0	4022	0	$9.50	risk_red_25	47
2	47	6	$0	0	2635	1	$5	risk_red_38	56
2	48	9	$5	1	2368	1	$0	ambig_blue_75	21
2	49	1	$18	1	3152	1	$0	risk_blue_13	33
2	50	9	$0	1	4025	1	$9.50	ambig_blue_75	27
2	51	8	$0	0	1836	1	$65	ambig_blue_50	20
2	52	3	$9.50	1	2698	0	$0	risk_blue_38	52
2	53	7	$65	1	2590	0	$0	ambig_blue_25	5
2	54	9	$34	0	2749	1	$0	ambig_blue_75	24
2	55	7	$18	1	3294	0	$0	ambig_blue_25	3
2	56	8	$0	1	2217	1	$5	ambig_blue_50	16
2	57	4	$0	1	3976	0	$65	risk_red_13	40
2	58	9	$0	0	2742	1	$65	ambig_blue_75	30
2	59	6	$0	1	2904	0	$18	risk_red_38	58
2	60	9	$0	1	2450	0	$34	ambig_blue_75	29
3	1	8	$18	0	1782	1	$0	ambig_blue_50	13
3	2	7	$0	1	1759	0	$34	ambig_blue_25	9
3	3	7	$9.50	0	1544	1	$0	ambig_blue_25	2
3	4	5	$0	0	1411	1	$34	risk_red_25	49
3	5	2	$5	1	3219	1	$0	risk_blue_25	41
3	6	3	$34	1	1720	0	$0	risk_blue_38	54
3	7	4	$0	0	2547	0	$5	risk_red_13	36
3	8	7	$0	1	3460	0	$18	ambig_blue_25	8
3	9	5	$0	0	1544	0	$5	risk_red_25	46
3	10	4	$0	0	2507	0	$9.50	risk_red_13	37
3	11	6	$0	1	3582	0	$9.50	risk_red_38	57
3	12	9	$0	1	1941	0	$65	ambig_blue_75	30
3	13	4	$0	1	3543	1	$18	risk_red_13	38
3	14	5	$0	1	2279	1	$9.50	risk_red_25	47
3	15	1	$18	0	2812	0	$0	risk_blue_13	33
3	16	8	$0	1	1850	0	$65	ambig_blue_50	20
3	17	8	$0	0	2600	1	$18	ambig_blue_50	18
3	18	9	$0	1	2687	1	$9.50	ambig_blue_75	27
3	19	1	$9.50	0	2075	0	$0	risk_blue_13	32
3	20	4	$0	0	4063	1	$34	risk_red_13	39
3	21	9	$9.50	0	2139	0	$0	ambig_blue_75	22
3	22	7	$18	1	2308	0	$0	ambig_blue_25	3
3	23	8	$5	0	3359	0	$0	ambig_blue_50	11
3	24	7	$65	0	2199	1	$0	ambig_blue_25	5
3	25	8	$34	0	1407	1	$0	ambig_blue_50	14
3	26	8	$0	0	1879	1	$34	ambig_blue_50	19
3	27	8	$0	1	2716	1	$5	ambig_blue_50	16
3	28	7	$5	0	2167	0	$0	ambig_blue_25	1
3	29	5	$0	0	2023	1	$65	risk_red_25	50
3	30	1	$34	1	3030	0	$0	risk_blue_13	34
3	31	9	$0	1	3955	1	$5	ambig_blue_75	26
3	32	9	$65	0	2362	1	$0	ambig_blue_75	25
3	33	9	$5	1	3779	0	$0	ambig_blue_75	21
3	34	8	$65	0	1282	1	$0	ambig_blue_50	15
3	35	2	$65	0	2230	1	$0	risk_blue_25	45
3	36	1	$5	1	2861	1	$0	risk_blue_13	31
3	37	9	$34	0	2057	1	$0	ambig_blue_75	24
3	38	9	$0	0	3111	1	$34	ambig_blue_75	29
3	39	6	$0	1	1345	0	$65	risk_red_38	60
3	40	4	$0	1	2644	0	$65	risk_red_13	40
3	41	3	$9.50	0	3409	1	$0	risk_blue_38	52
3	42	7	$0	0	3047	1	$9.50	ambig_blue_25	7
3	43	8	$9.50	1	2236	1	$0	ambig_blue_50	12
3	44	7	$0	1	2786	0	$5	ambig_blue_25	6
3	45	2	$9.50	0	1729	0	$0	risk_blue_25	42
3	46	2	$18	1	2044	0	$0	risk_blue_25	43
3	47	8	$0	0	2810	1	$9.50	ambig_blue_50	17
3	48	1	$65	1	3368	0	$0	risk_blue_13	35
3	49	7	$0	1	1232	0	$65	ambig_blue_25	10
3	50	3	$65	0	1495	1	$0	risk_blue_38	55
3	51	5	$0	1	1612	0	$18	risk_red_25	48
3	52	9	$18	0	2963	1	$0	ambig_blue_75	23
3	53	2	$34	1	1172	0	$0	risk_blue_25	44
3	54	6	$0	0	2605	0	$5	risk_red_38	56
3	55	6	$0	0	1820	1	$34	risk_red_38	59
3	56	3	$18	0	1955	1	$0	risk_blue_38	53
3	57	7	$34	1	3284	0	$0	ambig_blue_25	4
3	58	6	$0	0	1823	1	$18	risk_red_38	58
3	59	3	$5	1	1830	1	$0	risk_blue_38	51
3	60	9	$0	0	2269	1	$18	ambig_blue_75	28
4	1	9	$18	0	2311	1	$0	ambig_blue_75	23
4	2	9	$0	0	2394	1	$9.50	ambig_blue_75	27
4	3	8	$9.50	1	3130	0	$0	ambig_blue_50	12
4	4	5	$0	1	1411	0	$18	risk_red_25	48
4	5	7	$0	0	1507	1	$65	ambig_blue_25	10
4	6	7	$34	0	1719	1	$0	ambig_blue_25	4
4	7	4	$0	1	2506	0	$65	risk_red_13	40
4	8	7	$9.50	0	1885	1	$0	ambig_blue_25	2
4	9	6	$0	0	1345	1	$65	risk_red_38	60
4	10	9	$5	1	2451	1	$0	ambig_blue_75	21
4	11	1	$65	0	2432	1	$0	risk_blue_13	35
4	12	8	$34	0	1750	1	$0	ambig_blue_50	14
4	13	8	$0	0	2248	1	$65	ambig_blue_50	20
4	14	4	$0	0	2958	0	$5	risk_red_13	36
4	15	7	$65	0	1558	1	$0	ambig_blue_25	5
4	16	5	$0	1	1975	0	$65	risk_red_25	50
4	17	4	$0	1	1816	1	$9.50	risk_red_13	37
4	18	3	$9.50	0	2598	1	$0	risk_blue_38	52
4	19	8	$65	0	2046	1	$0	ambig_blue_50	15
4	20	4	$0	1	3340	1	$34	risk_red_13	39
4	21	4	$0	0	4165	0	$18	risk_red_13	38
4	22	1	$5	0	2108	0	$0	risk_blue_13	31
4	23	7	$0	0	2991	0	$5	ambig_blue_25	6
4	24	9	$0	1	3966	1	$18	ambig_blue_75	28
4	25	1	$9.50	1	1718	1	$0	risk_blue_13	32
4	26	6	$0	0	2512	0	$5	risk_red_38	56
4	27	2	$9.50	0	2259	0	$0	risk_blue_25	42
4	28	3	$34	0	2296	1	$0	risk_blue_38	54
4	29	8	$0	1	3036	0	$18	ambig_blue_50	18
4	30	6	$0	0	1793	1	$18	risk_red_38	58
4	31	5	$0	1	1329	0	$34	risk_red_25	49
4	32	1	$18	1	2613	1	$0	risk_blue_13	33
4	33	2	$5	1	2883	1	$0	risk_blue_25	41
4	34	7	$5	1	2183	1	$0	ambig_blue_25	1
4	35	7	$0	1	2072	0	$18	ambig_blue_25	8
4	36	7	$0	1	1540	0	$34	ambig_blue_25	9
4	37	5	$0	1	3071	1	$5	risk_red_25	46
4	38	5	$0	0	1730	0	$9.50	risk_red_25	47
4	39	9	$34	1	3237	0	$0	ambig_blue_75	24
4	40	3	$5	0	2066	0	$0	risk_blue_38	51
4	41	2	$65	1	1671	0	$0	risk_blue_25	45
4	42	9	$0	1	2476	1	$5	ambig_blue_75	26
4	43	3	$65	0	1400	1	$0	risk_blue_38	55
4	44	8	$18	0	1912	1	$0	ambig_blue_50	13
4	45	8	$0	0	1644	1	$34	ambig_blue_50	19
4	46	6	$0	1	994	0	$34	risk_red_38	59
4	47	2	$34	1	1339	0	$0	risk_blue_25	44
4	48	8	$0	1	2198	1	$9.50	ambig_blue_50	17
4	49	7	$18	1	2141	0	$0	ambig_blue_25	3
4	50	9	$0	0	1911	1	$65	ambig_blue_75	30
4	51	2	$18	1	4635	0	$0	risk_blue_25	43
4	52	9	$9.50	0	2127	0	$0	ambig_blue_75	22
4	53	1	$34	0	1697	1	$0	risk_blue_13	34
4	54	9	$65	0	1814	1	$0	ambig_blue_75	25
4	55	8	$5	1	1757	1	$0	ambig_blue_50	11
4	56	6	$0	0	4087	0	$9.50	risk_red_38	57
4	57	9	$0	1	1825	0	$34	ambig_blue_75	29
4	58	8	$0	1	1832	1	$5	ambig_blue_50	16
4	59	3	$18	1	2038	0	$0	risk_blue_38	53
4	60	7	$0	0	2171	1	$9.50	ambig_blue_25	7
5
6	1	8	$5	0	5001	Left	$0	ambig_blue_50	11
6	2	7	$0	1	4791	Right	$5	ambig_blue_25	6
6	3	2	$34	0	3092	Right	$0	risk_blue_25	44
6	4	2	$18	1	1743	Left	$0	risk_blue_25	43
6	5	7	$0	0	2721	Right	$18	ambig_blue_25	8
6	6	1	$65	0	3651	Right	$0	risk_blue_13	35
6	7	8	$0	0	1743	Right	$34	ambig_blue_50	19
6	8	6	$0	1	4066	Left	$9.50	risk_red_38	57
6	9	6	$0	1	1773	Left	$34	risk_red_38	59
6	10	7	$0	1	2030	Left	$9.50	ambig_blue_25	7
6	11	9	$34	1	1861	Left	$0	ambig_blue_75	24
6	12	5	$0	0	1626	Right	$65	risk_red_25	50
6	13	6	$0	0	2072	Left	$5	risk_red_38	56
6	14	6	$0	0	1389	Right	$18	risk_red_38	58
6	15	2	$65	1	1661	Left	$0	risk_blue_25	45
6	16	5	$0	1	2427	Right	$9.50	risk_red_25	47
6	17	1	$34	1	2217	Left	$0	risk_blue_13	34
6	18	4	$0	1	3976	Right	$18	risk_red_13	38
6	19	4	$0	0	1670	Left	$5	risk_red_13	36
6	20	8	$0	1	1499	Left	$18	ambig_blue_50	18
6	21	8	$0	0	1615	Left	$5	ambig_blue_50	16
6	22	8	$18	1	2799	Left	$0	ambig_blue_50	13
6	23	3	$18	0	1606	Right	$0	risk_blue_38	53
6	24	9	$0	0	1958	Left	$9.50	ambig_blue_75	27
6	25	8	$9.50	1	2247	Left	$0	ambig_blue_50	12
6	26	5	$0	0	1869	Right	$34	risk_red_25	49
6	27	7	$5	0	2378	Left	$0	ambig_blue_25	1
6	28	9	$9.50	0	4250	Right	$0	ambig_blue_75	22
6	29	7	$18	0	2614	Right	$0	ambig_blue_25	3
6	30	1	$18	0	2605	Left	$0	risk_blue_13	33
6	31	9	$5	1	4179	Right	$0	ambig_blue_75	21
6	32	7	$0	1	1682	Left	$34	ambig_blue_25	9
6	33	8	$0	0	1143	Right	$65	ambig_blue_50	20
6	34	8	$34	0	1346	Right	$0	ambig_blue_50	14
6	35	3	$65	1	1372	Left	$0	risk_blue_38	55
6	36	3	$5	1	1917	Right	$0	risk_blue_38	51
6	37	5	$0	1	1264	Right	$5	risk_red_25	46
6	38	8	$0	0	1246	Right	$9.50	ambig_blue_50	17
6	39	3	$9.50	1	1997	Left	$0	risk_blue_38	52
6	40	4	$0	1	2613	Left	$65	risk_red_13	40
6	41	9	$0	0	2108	Right	$18	ambig_blue_75	28
6	42	9	$0	0	1895	Right	$34	ambig_blue_75	29
6	43	1	$5	0	1635	Left	$0	risk_blue_13	31
6	44	1	$9.50	1	1769	Right	$0	risk_blue_13	32
6	45	7	$65	0	1266	Right	$0	ambig_blue_25	5
6	46	3	$34	1	1040	Left	$0	risk_blue_38	54
6	47	9	$0	0	1398	Left	$5	ambig_blue_75	26
6	48	9	$18	0	1415	Right	$0	ambig_blue_75	23
6	49	9	$0	1	1335	Left	$65	ambig_blue_75	30
6	50	9	$65	1	1034	Left	$0	ambig_blue_75	25
6	51	4	$0	1	2656	Right	$9.50	risk_red_13	37
6	52	2	$5	1	1709	Right	$0	risk_blue_25	41
6	53	7	$9.50	0	969	Right	$0	ambig_blue_25	2
6	54	4	$0	1	1178	Left	$34	risk_red_13	39
6	55	7	$0	1	1716	Left	$65	ambig_blue_25	10
6	56	7	$34	1	1199	Left	$0	ambig_blue_25	4
6	57	6	$0	0	2127	Right	$65	risk_red_38	60
6	58	5	$0	0	2642	Right	$18	risk_red_25	48
6	59	8	$65	0	1159	Right	$0	ambig_blue_50	15
6	60	2	$9.50	1	2097	Right	$0	risk_blue_25	42
7	1	3	$65	1	1391	Left	$0	risk_blue_38	55
7	2	5	$0	0	1863	Left	$5	risk_red_25	46
7	3	1	$34	0	1221	Right	$0	risk_blue_13	34
7	4	6	$0	1	2092	Right	$5	risk_red_38	56
7	5	9	$65	0	1112	Right	$0	ambig_blue_75	25
7	6	7	$5	0	1756	Left	$0	ambig_blue_25	1
7	7	3	$18	0	4925	Right	$0	risk_blue_38	53
7	8	8	$65	0	1277	Right	$0	ambig_blue_50	15
7	9	5	$0	0	1466	Left	$9.50	risk_red_25	47
7	10	8	$0	0	1120	Right	$65	ambig_blue_50	20
7	11	9	$0	0	1595	Right	$9.50	ambig_blue_75	27
7	12	1	$65	1	1907	Left	$0	risk_blue_13	35
7	13	7	$0	0	1527	Left	$5	ambig_blue_25	6
7	14	8	$0	0	4010	Right	$18	ambig_blue_50	18
7	15	7	$0	0	1183	Right	$34	ambig_blue_25	9
7	16	8	$34	0	1248	Right	$0	ambig_blue_50	14
7	17	5	$0	0	1599	Right	$65	risk_red_25	50
7	18	1	$18	1	2639	Right	$0	risk_blue_13	33
7	19	7	$0	0	1661	Right	$65	ambig_blue_25	10
7	20	9	$0	1	1082	Left	$34	ambig_blue_75	29
7	21	8	$9.50	0	1559	Right	$0	ambig_blue_50	12
7	22	7	$65	0	1297	Right	$0	ambig_blue_25	5
7	23	9	$18	0	1214	Right	$0	ambig_blue_75	23
7	24	7	$9.50	1	1454	Left	$0	ambig_blue_25	2
7	25	8	$0	0	1331	Right	$9.50	ambig_blue_50	17
7	26	2	$34	1	1159	Left	$0	risk_blue_25	44
7	27	8	$0	1	2425	Left	$5	ambig_blue_50	16
7	28	4	$0	1	2215	Left	$34	risk_red_13	39
7	29	1	$5	0	1430	Left	$0	risk_blue_13	31
7	30	8	$0	0	1381	Right	$34	ambig_blue_50	19
7	31	4	$0	0	2863	Left	$18	risk_red_13	38
7	32	7	$18	1	1147	Left	$0	ambig_blue_25	3
7	33	1	$9.50	1	2262	Right	$0	risk_blue_13	32
7	34	9	$5	0	2699	Right	$0	ambig_blue_75	21
7	35	2	$9.50	1	2062	Right	$0	risk_blue_25	42
7	36	5	$0	1	1460	Left	$34	risk_red_25	49
7	37	3	$5	0	1650	Left	$0	risk_blue_38	51
7	38	6	$0	1	1687	Left	$9.50	risk_red_38	57
7	39	9	$34	0	1963	Right	$0	ambig_blue_75	24
7	40	8	$18	0	1941	Right	$0	ambig_blue_50	13
7	41	7	$0	1	1167	Left	$18	ambig_blue_25	8
7	42	7	$0	1	1160	Left	$9.50	ambig_blue_25	7
7	43	2	$5	0	2370	Left	$0	risk_blue_25	41
7	44	4	$0	0	1235	Left	$5	risk_red_13	36
7	45	8	$5	0	3313	Right	$0	ambig_blue_50	11
7	46	3	$9.50	1	2092	Left	$0	risk_blue_38	52
7	47	6	$0	0	1623	Right	$34	risk_red_38	59
7	48	7	$34	1	1142	Left	$0	ambig_blue_25	4
7	49	6	$0	1	1089	Left	$65	risk_red_38	60
7	50	9	$0	0	1966	Left	$18	ambig_blue_75	28
7	51	3	$34	1	2911	Left	$0	risk_blue_38	54
7	52	6	$0	1	1178	Left	$18	risk_red_38	58
7	53	9	$0	0	2307	Right	$5	ambig_blue_75	26
7	54	2	$18	1	2365	Left	$0	risk_blue_25	43
7	55	4	$0	1	1606	Left	$65	risk_red_13	40
7	56	9	$0	0	1974	Right	$65	ambig_blue_75	30
7	57	4	$0	0	2255	Left	$9.50	risk_red_13	37
7	58	2	$65	1	1532	Left	$0	risk_blue_25	45
7	59	9	$9.50	1	1511	Left	$0	ambig_blue_75	22
7	60	5	$0	1	2011	Left	$18	risk_red_25	48
8	1	9	$0	1	1794	Left	$5	ambig_blue_75	26
8	2	6	$0	1	946	Left	$34	risk_red_38	59
8	3	7	$5	0	1677	Right	$0	ambig_blue_25	1
8	4	6	$0	1	1874	Left	$9.50	risk_red_38	57
8	5	7	$0	1	1335	Left	$5	ambig_blue_25	6
8	6	7	$34	0	1177	Right	$0	ambig_blue_25	4
8	7	5	$0	1	1787	Right	$5	risk_red_25	46
8	8	7	$9.50	0	1523	Right	$0	ambig_blue_25	2
8	9	4	$0	1	2622	Right	$18	risk_red_13	38
8	10	3	$18	1	3468	Left	$0	risk_blue_38	53
8	11	2	$9.50	0	1607	Left	$0	risk_blue_25	42
8	12	9	$0	1	1247	Left	$34	ambig_blue_75	29
8	13	5	$0	0	1238	Right	$65	risk_red_25	50
8	14	1	$34	1	2213	Left	$0	risk_blue_13	34
8	15	7	$0	1	1212	Left	$65	ambig_blue_25	10
8	16	5	$0	0	1684	Right	$18	risk_red_25	48
8	17	5	$0	1	4528	Right	$9.50	risk_red_25	47
8	18	9	$9.50	1	1144	Left	$0	ambig_blue_75	22
8	19	2	$34	0	1859	Right	$0	risk_blue_25	44
8	20	6	$0	1	2129	Right	$5	risk_red_38	56
8	21	8	$0	1	1011	Left	$34	ambig_blue_50	19
8	22	8	$0	0	1163	Right	$9.50	ambig_blue_50	17
8	23	7	$65	1	1205	Left	$0	ambig_blue_25	5
8	24	9	$0	0	1062	Right	$65	ambig_blue_75	30
8	25	9	$0	0	1396	Right	$9.50	ambig_blue_75	27
8	26	3	$9.50	0	2316	Right	$0	risk_blue_38	52
8	27	7	$0	1	999	Left	$18	ambig_blue_25	8
8	28	8	$9.50	1	1304	Left	$0	ambig_blue_50	12
8	29	1	$18	1	3676	Right	$0	risk_blue_13	33
8	30	9	$0	1	1655	Left	$18	ambig_blue_75	28
8	31	1	$5	1	3012	Right	$0	risk_blue_13	31
8	32	9	$5	0	2843	Right	$0	ambig_blue_75	21
8	33	9	$65	0	2040	Right	$0	ambig_blue_75	25
8	34	4	$0	1	2334	Right	$9.50	risk_red_13	37
8	35	8	$18	1	1271	Left	$0	ambig_blue_50	13
8	36	3	$65	0	1237	Right	$0	risk_blue_38	55
8	37	7	$18	0	1476	Right	$0	ambig_blue_25	3
8	38	3	$34	0	1305	Right	$0	risk_blue_38	54
8	39	8	$0	0	1613	Right	$65	ambig_blue_50	20
8	40	7	$0	0	1116	Right	$34	ambig_blue_25	9
8	41	2	$5	0	2543	Left	$0	risk_blue_25	41
8	42	5	$0	0	1424	Right	$34	risk_red_25	49
8	43	3	$5	1	2063	Right	$0	risk_blue_38	51
8	44	2	$18	0	1581	Right	$0	risk_blue_25	43
8	45	8	$0	1	2830	Left	$18	ambig_blue_50	18
8	46	8	$65	1	1196	Left	$0	ambig_blue_50	15
8	47	1	$65	1	1780	Left	$0	risk_blue_13	35
8	48	8	$0	0	2237	Right	$5	ambig_blue_50	16
8	49	2	$65	1	1219	Left	$0	risk_blue_25	45
8	50	4	$0	0	1562	Right	$34	risk_red_13	39
8	51	8	$5	0	3276	Right	$0	ambig_blue_50	11
8	52	9	$34	0	1528	Right	$0	ambig_blue_75	24
8	53	4	$0	1	2315	Right	$5	risk_red_13	36
8	54	7	$0	1	1294	Left	$9.50	ambig_blue_25	7
8	55	1	$9.50	0	1778	Left	$0	risk_blue_13	32
8	56	8	$34	0	1051	Right	$0	ambig_blue_50	14
8	57	6	$0	0	1418	Right	$18	risk_red_38	58
8	58	9	$18	0	1897	Right	$0	ambig_blue_75	23
8	59	4	$0	1	4189	Left	$65	risk_red_13	40
8	60	6	$0	0	1219	Right	$65	risk_red_38	60
9
