# Supplementary material for: Learning about the Ellsberg Paradox reduces, but does not abolish, ambiguity aversion
Source: PLoS One. 2020 Mar 4;15(3):e0228782. doi: 10.1371/journal.pone.0228782 (PMC7055742; doi:10.1371/journal.pone.0228782)
Supplement: S1 Dataset — (ZIP) [file pone.0228782.s009.zip › S1_dataset/RJ/2506.txt]

Block	Trial	BagNo	BlueValue	RESP	RT	LotterySide	RedValue	RiskAmbigLevel	TrialList
2	1	7	$34	1	4964	0	$0	ambig_blue_25	4
2	2	8	$0	0	4498	1	$34	ambig_blue_50	19
2	3	3	$34	1	5340	0	$0	risk_blue_38	54
2	4	1	$18	1	4458	0	$0	risk_blue_13	33
2	5	7	$5	0	4637	0	$0	ambig_blue_25	1
2	6	4	$0	0	4857	0	$34	risk_red_13	39
2	7	8	$0	0	4564	1	$65	ambig_blue_50	20
2	8	8	$34	1	4154	0	$0	ambig_blue_50	14
2	9	7	$0	0	4946	1	$9.50	ambig_blue_25	7
2	10	2	$5	1	5409	1	$0	risk_blue_25	41
2	11	7	$65	1	3797	0	$0	ambig_blue_25	5
2	12	5	$0	0	5355	0	$5	risk_red_25	46
2	13	2	$65	0	4377	0	$0	risk_blue_25	45
2	14	5	$0	1	3360	1	$9.50	risk_red_25	47
2	15	1	$5	1	3728	1	$0	risk_blue_13	31
2	16	8	$65	1	4121	0	$0	ambig_blue_50	15
2	17	7	$0	1	4722	0	$18	ambig_blue_25	8
2	18	5	$0	1	2890	0	$18	risk_red_25	48
2	19	8	$5	1	3357	0	$0	ambig_blue_50	11
2	20	2	$9.50	1	4261	0	$0	risk_blue_25	42
2	21	7	$0	0	3376	1	$5	ambig_blue_25	6
2	22	1	$65	0	3983	1	$0	risk_blue_13	35
2	23	3	$5	0	3077	0	$0	risk_blue_38	51
2	24	9	$9.50	1	4497	0	$0	ambig_blue_75	22
2	25	8	$0	0	4202	1	$5	ambig_blue_50	16
2	26	8	$9.50	1	4744	0	$0	ambig_blue_50	12
2	27	3	$9.50	0	1919	1	$0	risk_blue_38	52
2	28	5	$0	0	3474	0	$34	risk_red_25	49
2	29	6	$0	0	4861	1	$18	risk_red_38	58
2	30	7	$18	0	3968	1	$0	ambig_blue_25	3
2	31	4	$0	0	3174	1	$9.50	risk_red_13	37
2	32	1	$9.50	0	3694	0	$0	risk_blue_13	32
2	33	7	$0	0	3136	1	$34	ambig_blue_25	9
2	34	4	$0	0	2857	0	$5	risk_red_13	36
2	35	4	$0	2	0	1	$65	risk_red_13	40
2	36	7	$9.50	0	2737	1	$0	ambig_blue_25	2
2	37	1	$34	0	2667	0	$0	risk_blue_13	34
2	38	9	$0	0	2751	1	$34	ambig_blue_75	29
2	39	3	$18	1	3696	0	$0	risk_blue_38	53
2	40	8	$0	1	2690	0	$9.50	ambig_blue_50	17
2	41	6	$0	1	1822	0	$9.50	risk_red_38	57
2	42	8	$0	0	2476	1	$18	ambig_blue_50	18
2	43	9	$18	0	2329	1	$0	ambig_blue_75	23
2	44	9	$34	0	3635	1	$0	ambig_blue_75	24
2	45	7	$0	0	2839	0	$65	ambig_blue_25	10
2	46	2	$34	0	2277	0	$0	risk_blue_25	44
2	47	5	$0	1	2609	1	$65	risk_red_25	50
2	48	6	$0	0	2096	0	$34	risk_red_38	59
2	49	9	$5	0	2596	1	$0	ambig_blue_75	21
2	50	9	$0	1	2347	0	$65	ambig_blue_75	30
2	51	8	$18	0	1677	1	$0	ambig_blue_50	13
2	52	4	$0	0	2282	0	$18	risk_red_13	38
2	53	9	$0	1	2166	0	$9.50	ambig_blue_75	27
2	54	3	$65	1	3847	1	$0	risk_blue_38	55
2	55	6	$0	1	2195	1	$5	risk_red_38	56
2	56	9	$0	0	2563	1	$5	ambig_blue_75	26
2	57	6	$0	0	4572	1	$65	risk_red_38	60
2	58	9	$0	1	1930	0	$18	ambig_blue_75	28
2	59	2	$18	0	3429	1	$0	risk_blue_25	43
2	60	9	$65	0	1865	1	$0	ambig_blue_75	25
3	1	9	$0	1	2981	0	$5	ambig_blue_75	26
3	2	1	$18	1	2405	1	$0	risk_blue_13	33
3	3	1	$5	0	2348	0	$0	risk_blue_13	31
3	4	6	$0	0	2318	0	$65	risk_red_38	60
3	5	7	$0	0	1832	1	$34	ambig_blue_25	9
3	6	4	$0	1	1735	0	$18	risk_red_13	38
3	7	3	$65	1	2281	0	$0	risk_blue_38	55
3	8	7	$34	1	2350	0	$0	ambig_blue_25	4
3	9	9	$0	1	1287	0	$9.50	ambig_blue_75	27
3	10	3	$9.50	0	1156	1	$0	risk_blue_38	52
3	11	7	$0	1	1158	0	$65	ambig_blue_25	10
3	12	5	$0	1	1216	0	$9.50	risk_red_25	47
3	13	9	$18	1	1032	0	$0	ambig_blue_75	23
3	14	1	$34	1	1383	0	$0	risk_blue_13	34
3	15	5	$0	0	1248	1	$18	risk_red_25	48
3	16	9	$0	0	1502	1	$18	ambig_blue_75	28
3	17	8	$0	1	1346	0	$18	ambig_blue_50	18
3	18	1	$9.50	0	1805	1	$0	risk_blue_13	32
3	19	7	$18	1	1188	0	$0	ambig_blue_25	3
3	20	7	$0	0	1565	0	$18	ambig_blue_25	8
3	21	8	$0	1	2103	0	$65	ambig_blue_50	20
3	22	6	$0	1	2114	1	$9.50	risk_red_38	57
3	23	5	$0	0	2045	0	$34	risk_red_25	49
3	24	8	$65	0	1411	1	$0	ambig_blue_50	15
3	25	8	$5	0	1995	1	$0	ambig_blue_50	11
3	26	2	$34	1	2075	1	$0	risk_blue_25	44
3	27	4	$0	1	1288	1	$34	risk_red_13	39
3	28	9	$65	0	1060	1	$0	ambig_blue_75	25
3	29	7	$5	1	787	0	$0	ambig_blue_25	1
3	30	7	$65	1	692	0	$0	ambig_blue_25	5
3	31	6	$0	0	1793	1	$18	risk_red_38	58
3	32	7	$0	1	633	0	$9.50	ambig_blue_25	7
3	33	7	$0	1	1000	0	$5	ambig_blue_25	6
3	34	9	$0	1	913	0	$34	ambig_blue_75	29
3	35	8	$0	1	989	0	$9.50	ambig_blue_50	17
3	36	8	$0	1	1646	0	$5	ambig_blue_50	16
3	37	3	$5	1	1572	0	$0	risk_blue_38	51
3	38	5	$0	1	1309	1	$5	risk_red_25	46
3	39	5	$0	1	1153	0	$65	risk_red_25	50
3	40	8	$18	0	1219	1	$0	ambig_blue_50	13
3	41	2	$65	0	2051	1	$0	risk_blue_25	45
3	42	9	$0	1	1352	0	$65	ambig_blue_75	30
3	43	8	$9.50	1	1210	0	$0	ambig_blue_50	12
3	44	9	$9.50	0	1282	1	$0	ambig_blue_75	22
3	45	7	$9.50	1	823	0	$0	ambig_blue_25	2
3	46	3	$34	0	1439	0	$0	risk_blue_38	54
3	47	4	$0	1	1926	1	$9.50	risk_red_13	37
3	48	3	$18	0	2088	0	$0	risk_blue_38	53
3	49	4	$0	1	1611	1	$5	risk_red_13	36
3	50	2	$18	1	1731	1	$0	risk_blue_25	43
3	51	8	$0	0	1806	1	$34	ambig_blue_50	19
3	52	9	$34	0	941	1	$0	ambig_blue_75	24
3	53	9	$5	0	896	1	$0	ambig_blue_75	21
3	54	8	$34	1	1854	1	$0	ambig_blue_50	14
3	55	1	$65	1	3283	1	$0	risk_blue_13	35
3	56	2	$5	1	2230	1	$0	risk_blue_25	41
3	57	2	$9.50	0	1565	0	$0	risk_blue_25	42
3	58	6	$0	0	1199	1	$34	risk_red_38	59
3	59	4	$0	1	895	1	$65	risk_red_13	40
3	60	6	$0	1	1908	1	$5	risk_red_38	56
4	1	7	$0	1	2330	0	$34	ambig_blue_25	9
4	2	2	$5	1	3124	1	$0	risk_blue_25	41
4	3	2	$65	1	1598	0	$0	risk_blue_25	45
4	4	8	$0	0	1582	1	$9.50	ambig_blue_50	17
4	5	9	$34	1	1439	0	$0	ambig_blue_75	24
4	6	8	$0	1	1726	0	$5	ambig_blue_50	16
4	7	5	$0	1	2017	1	$5	risk_red_25	46
4	8	7	$65	1	847	0	$0	ambig_blue_25	5
4	9	5	$0	0	934	1	$9.50	risk_red_25	47
4	10	9	$0	1	785	0	$9.50	ambig_blue_75	27
4	11	5	$0	0	1578	1	$18	risk_red_25	48
4	12	8	$5	1	651	0	$0	ambig_blue_50	11
4	13	4	$0	1	1778	0	$5	risk_red_13	36
4	14	2	$9.50	1	2747	0	$0	risk_blue_25	42
4	15	9	$65	0	804	1	$0	ambig_blue_75	25
4	16	6	$0	1	2581	1	$65	risk_red_38	60
4	17	9	$0	1	1013	0	$65	ambig_blue_75	30
4	18	8	$18	1	3589	0	$0	ambig_blue_50	13
4	19	9	$0	0	1172	1	$34	ambig_blue_75	29
4	20	8	$34	0	1813	1	$0	ambig_blue_50	14
4	21	1	$65	1	1236	0	$0	risk_blue_13	35
4	22	1	$5	1	2043	0	$0	risk_blue_13	31
4	23	8	$9.50	0	1145	1	$0	ambig_blue_50	12
4	24	3	$5	1	2932	0	$0	risk_blue_38	51
4	25	3	$34	0	3006	0	$0	risk_blue_38	54
4	26	8	$0	1	4364	0	$18	ambig_blue_50	18
4	27	4	$0	1	2051	0	$34	risk_red_13	39
4	28	6	$0	0	1136	1	$34	risk_red_38	59
4	29	8	$0	0	1011	1	$34	ambig_blue_50	19
4	30	9	$0	0	2139	1	$5	ambig_blue_75	26
4	31	3	$18	1	1980	0	$0	risk_blue_38	53
4	32	9	$18	1	1773	0	$0	ambig_blue_75	23
4	33	5	$0	1	2014	0	$34	risk_red_25	49
4	34	4	$0	1	2117	0	$9.50	risk_red_13	37
4	35	8	$65	1	2440	0	$0	ambig_blue_50	15
4	36	9	$0	1	1565	1	$18	ambig_blue_75	28
4	37	3	$65	1	2615	0	$0	risk_blue_38	55
4	38	6	$0	0	1742	1	$18	risk_red_38	58
4	39	1	$9.50	1	1128	0	$0	risk_blue_13	32
4	40	5	$0	1	1772	1	$65	risk_red_25	50
4	41	2	$18	1	1372	0	$0	risk_blue_25	43
4	42	7	$0	0	1566	1	$5	ambig_blue_25	6
4	43	7	$5	1	2631	1	$0	ambig_blue_25	1
4	44	7	$18	0	2053	1	$0	ambig_blue_25	3
4	45	2	$34	1	1731	0	$0	risk_blue_25	44
4	46	7	$0	1	1910	0	$65	ambig_blue_25	10
4	47	7	$0	0	1089	1	$18	ambig_blue_25	8
4	48	7	$0	0	1238	1	$9.50	ambig_blue_25	7
4	49	7	$9.50	0	1061	1	$0	ambig_blue_25	2
4	50	3	$9.50	1	1187	0	$0	risk_blue_38	52
4	51	4	$0	1	1060	0	$18	risk_red_13	38
4	52	9	$5	0	882	1	$0	ambig_blue_75	21
4	53	4	$0	1	1120	0	$65	risk_red_13	40
4	54	1	$34	0	1787	1	$0	risk_blue_13	34
4	55	9	$9.50	1	2715	0	$0	ambig_blue_75	22
4	56	6	$0	1	2014	0	$9.50	risk_red_38	57
4	57	1	$18	1	1269	0	$0	risk_blue_13	33
4	58	7	$34	0	1058	1	$0	ambig_blue_25	4
4	59	8	$0	0	2121	1	$65	ambig_blue_50	20
4	60	6	$0	1	4299	0	$5	risk_red_38	56
5
6	1	3	$18	1	4196	Right	$0	risk_blue_38	53
6	2	2	$18	0	3034	Right	$0	risk_blue_25	43
6	3	7	$0	0	1848	Right	$65	ambig_blue_25	10
6	4	8	$0	0	1942	Right	$34	ambig_blue_50	19
6	5	5	$0	1	1944	Left	$9.50	risk_red_25	47
6	6	9	$34	1	1834	Left	$0	ambig_blue_75	24
6	7	7	$0	0	1432	Right	$34	ambig_blue_25	9
6	8	2	$65	0	1375	Right	$0	risk_blue_25	45
6	9	5	$0	0	1504	Right	$34	risk_red_25	49
6	10	7	$18	1	1108	Left	$0	ambig_blue_25	3
6	11	6	$0	1	1191	Left	$9.50	risk_red_38	57
6	12	1	$9.50	0	1816	Right	$0	risk_blue_13	32
6	13	3	$9.50	1	1632	Left	$0	risk_blue_38	52
6	14	6	$0	1	1935	Left	$34	risk_red_38	59
6	15	8	$0	0	873	Right	$65	ambig_blue_50	20
6	16	2	$9.50	0	1294	Right	$0	risk_blue_25	42
6	17	9	$18	1	1579	Left	$0	ambig_blue_75	23
6	18	9	$0	0	1348	Right	$34	ambig_blue_75	29
6	19	7	$34	1	1591	Left	$0	ambig_blue_25	4
6	20	8	$0	0	1879	Right	$9.50	ambig_blue_50	17
6	21	1	$5	0	2116	Right	$0	risk_blue_13	31
6	22	4	$0	0	2175	Left	$9.50	risk_red_13	37
6	23	4	$0	0	1632	Left	$5	risk_red_13	36
6	24	7	$9.50	0	1479	Right	$0	ambig_blue_25	2
6	25	6	$0	1	2764	Right	$18	risk_red_38	58
6	26	8	$9.50	0	1268	Right	$0	ambig_blue_50	12
6	27	7	$0	0	1346	Right	$18	ambig_blue_25	8
6	28	9	$0	0	1740	Right	$65	ambig_blue_75	30
6	29	6	$0	1	3711	Right	$5	risk_red_38	56
6	30	4	$0	0	1896	Left	$18	risk_red_13	38
6	31	8	$0	0	836	Right	$5	ambig_blue_50	16
6	32	1	$65	0	2579	Left	$0	risk_blue_13	35
6	33	9	$0	1	1052	Left	$9.50	ambig_blue_75	27
6	34	8	$5	0	2338	Right	$0	ambig_blue_50	11
6	35	8	$34	1	1051	Left	$0	ambig_blue_50	14
6	36	8	$65	1	850	Left	$0	ambig_blue_50	15
6	37	5	$0	0	2120	Left	$65	risk_red_25	50
6	38	8	$18	0	995	Right	$0	ambig_blue_50	13
6	39	9	$5	1	883	Left	$0	ambig_blue_75	21
6	40	1	$34	1	1681	Left	$0	risk_blue_13	34
6	41	5	$0	0	1838	Right	$18	risk_red_25	48
6	42	5	$0	0	1468	Right	$5	risk_red_25	46
6	43	9	$0	1	2841	Right	$5	ambig_blue_75	26
6	44	7	$0	0	2014	Right	$9.50	ambig_blue_25	7
6	45	6	$0	1	2093	Left	$65	risk_red_38	60
6	46	3	$65	0	1633	Right	$0	risk_blue_38	55
6	47	4	$0	0	4464	Right	$34	risk_red_13	39
6	48	7	$0	1	1139	Left	$5	ambig_blue_25	6
6	49	3	$34	1	1117	Left	$0	risk_blue_38	54
6	50	9	$0	0	817	Right	$18	ambig_blue_75	28
6	51	9	$65	0	681	Right	$0	ambig_blue_75	25
6	52	9	$9.50	0	1135	Right	$0	ambig_blue_75	22
6	53	1	$18	1	1657	Left	$0	risk_blue_13	33
6	54	7	$65	1	1087	Left	$0	ambig_blue_25	5
6	55	3	$5	0	3876	Left	$0	risk_blue_38	51
6	56	7	$5	0	1039	Right	$0	ambig_blue_25	1
6	57	4	$0	1	894	Left	$65	risk_red_13	40
6	58	2	$34	1	1547	Left	$0	risk_blue_25	44
6	59	2	$5	0	2397	Right	$0	risk_blue_25	41
6	60	8	$0	0	845	Right	$18	ambig_blue_50	18
7	1	1	$5	0	3726	Left	$0	risk_blue_13	31
7	2	8	$34	0	1814	Right	$0	ambig_blue_50	14
7	3	7	$5	0	1606	Right	$0	ambig_blue_25	1
7	4	4	$0	1	2493	Right	$5	risk_red_13	36
7	5	6	$0	1	2105	Left	$9.50	risk_red_38	57
7	6	9	$65	1	1524	Left	$0	ambig_blue_75	25
7	7	6	$0	0	1967	Right	$18	risk_red_38	58
7	8	9	$0	1	1256	Left	$5	ambig_blue_75	26
7	9	7	$0	0	1662	Right	$34	ambig_blue_25	9
7	10	8	$5	0	1580	Right	$0	ambig_blue_50	11
7	11	6	$0	1	2181	Left	$5	risk_red_38	56
7	12	1	$65	1	1725	Left	$0	risk_blue_13	35
7	13	8	$0	0	928	Right	$18	ambig_blue_50	18
7	14	9	$0	0	1340	Right	$9.50	ambig_blue_75	27
7	15	8	$65	1	1478	Left	$0	ambig_blue_50	15
7	16	6	$0	0	1892	Right	$65	risk_red_38	60
7	17	5	$0	0	1432	Right	$9.50	risk_red_25	47
7	18	5	$0	1	2591	Left	$18	risk_red_25	48
7	19	4	$0	1	1270	Left	$65	risk_red_13	40
7	20	3	$65	1	2652	Left	$0	risk_blue_38	55
7	21	8	$0	1	1856	Left	$34	ambig_blue_50	19
7	22	5	$0	0	3622	Right	$65	risk_red_25	50
7	23	2	$9.50	1	1387	Left	$0	risk_blue_25	42
7	24	7	$0	0	1283	Right	$18	ambig_blue_25	8
7	25	9	$5	1	1480	Left	$0	ambig_blue_75	21
7	26	7	$34	0	925	Right	$0	ambig_blue_25	4
7	27	3	$9.50	0	1145	Right	$0	risk_blue_38	52
7	28	1	$34	0	1108	Right	$0	risk_blue_13	34
7	29	2	$65	0	1104	Right	$0	risk_blue_25	45
7	30	1	$9.50	1	1060	Left	$0	risk_blue_13	32
7	31	9	$18	0	618	Right	$0	ambig_blue_75	23
7	32	9	$34	1	986	Left	$0	ambig_blue_75	24
7	33	2	$34	0	1547	Right	$0	risk_blue_25	44
7	34	2	$18	0	1366	Right	$0	risk_blue_25	43
7	35	6	$0	1	1424	Left	$34	risk_red_38	59
7	36	5	$0	1	1351	Left	$34	risk_red_25	49
7	37	8	$0	0	721	Right	$5	ambig_blue_50	16
7	38	3	$5	1	1541	Left	$0	risk_blue_38	51
7	39	9	$0	1	1391	Left	$65	ambig_blue_75	30
7	40	3	$34	0	848	Right	$0	risk_blue_38	54
7	41	9	$0	1	639	Left	$34	ambig_blue_75	29
7	42	4	$0	1	782	Left	$34	risk_red_13	39
7	43	4	$0	1	1719	Left	$18	risk_red_13	38
7	44	7	$0	0	922	Right	$65	ambig_blue_25	10
7	45	7	$18	1	1478	Left	$0	ambig_blue_25	3
7	46	8	$18	1	1739	Left	$0	ambig_blue_50	13
7	47	8	$0	1	2341	Left	$9.50	ambig_blue_50	17
7	48	9	$0	1	2183	Left	$18	ambig_blue_75	28
7	49	4	$0	0	2071	Left	$9.50	risk_red_13	37
7	50	7	$0	1	1428	Left	$5	ambig_blue_25	6
7	51	2	$5	1	3195	Right	$0	risk_blue_25	41
7	52	8	$9.50	0	1930	Right	$0	ambig_blue_50	12
7	53	7	$65	1	2909	Left	$0	ambig_blue_25	5
7	54	5	$0	1	2247	Right	$5	risk_red_25	46
7	55	3	$18	0	3188	Right	$0	risk_blue_38	53
7	56	1	$18	1	1483	Right	$0	risk_blue_13	33
7	57	8	$0	1	935	Left	$65	ambig_blue_50	20
7	58	7	$0	1	2586	Left	$9.50	ambig_blue_25	7
7	59	9	$9.50	1	729	Left	$0	ambig_blue_75	22
7	60	7	$9.50	0	1221	Right	$0	ambig_blue_25	2
8	1	9	$5	0	2171	Right	$0	ambig_blue_75	21
8	2	7	$18	0	1668	Right	$0	ambig_blue_25	3
8	3	8	$9.50	0	1521	Right	$0	ambig_blue_50	12
8	4	2	$9.50	1	2316	Left	$0	risk_blue_25	42
8	5	6	$0	1	1710	Left	$65	risk_red_38	60
8	6	3	$18	0	2186	Right	$0	risk_blue_38	53
8	7	3	$65	1	1282	Left	$0	risk_blue_38	55
8	8	7	$0	1	759	Left	$18	ambig_blue_25	8
8	9	2	$5	1	1953	Left	$0	risk_blue_25	41
8	10	9	$34	0	915	Right	$0	ambig_blue_75	24
8	11	9	$0	1	799	Left	$34	ambig_blue_75	29
8	12	7	$0	1	840	Left	$9.50	ambig_blue_25	7
8	13	6	$0	0	919	Right	$5	risk_red_38	56
8	14	4	$0	0	2938	Left	$34	risk_red_13	39
8	15	8	$0	0	987	Right	$34	ambig_blue_50	19
8	16	1	$34	1	1644	Right	$0	risk_blue_13	34
8	17	7	$0	0	947	Right	$34	ambig_blue_25	9
8	18	9	$0	0	3022	Right	$65	ambig_blue_75	30
8	19	5	$0	0	3115	Left	$34	risk_red_25	49
8	20	9	$18	0	1094	Right	$0	ambig_blue_75	23
8	21	5	$0	0	1923	Right	$9.50	risk_red_25	47
8	22	9	$0	1	789	Left	$9.50	ambig_blue_75	27
8	23	1	$9.50	1	1494	Right	$0	risk_blue_13	32
8	24	2	$34	1	3763	Left	$0	risk_blue_25	44
8	25	8	$34	1	1899	Left	$0	ambig_blue_50	14
8	26	5	$0	1	2327	Left	$65	risk_red_25	50
8	27	1	$5	1	1433	Right	$0	risk_blue_13	31
8	28	8	$65	0	1527	Right	$0	ambig_blue_50	15
8	29	8	$5	0	1299	Right	$0	ambig_blue_50	11
8	30	6	$0	1	3215	Left	$34	risk_red_38	59
8	31	8	$0	0	853	Right	$9.50	ambig_blue_50	17
8	32	2	$18	1	3020	Left	$0	risk_blue_25	43
8	33	1	$65	0	2538	Right	$0	risk_blue_13	35
8	34	8	$18	1	723	Left	$0	ambig_blue_50	13
8	35	9	$0	0	1095	Right	$5	ambig_blue_75	26
8	36	7	$9.50	1	748	Left	$0	ambig_blue_25	2
8	37	9	$0	0	767	Right	$18	ambig_blue_75	28
8	38	4	$0	1	2617	Right	$5	risk_red_13	36
8	39	6	$0	0	1279	Right	$9.50	risk_red_38	57
8	40	9	$9.50	1	781	Left	$0	ambig_blue_75	22
8	41	8	$0	0	719	Right	$18	ambig_blue_50	18
8	42	5	$0	1	1426	Right	$5	risk_red_25	46
8	43	4	$0	1	2114	Left	$18	risk_red_13	38
8	44	7	$0	1	901	Left	$65	ambig_blue_25	10
8	45	1	$18	0	1929	Right	$0	risk_blue_13	33
8	46	6	$0	1	1948	Left	$18	risk_red_38	58
8	47	4	$0	0	1989	Right	$65	risk_red_13	40
8	48	9	$65	1	805	Left	$0	ambig_blue_75	25
8	49	3	$34	1	3877	Left	$0	risk_blue_38	54
8	50	3	$9.50	1	1912	Left	$0	risk_blue_38	52
8	51	8	$0	0	884	Right	$65	ambig_blue_50	20
8	52	7	$5	0	1121	Right	$0	ambig_blue_25	1
8	53	7	$0	1	1700	Right	$5	ambig_blue_25	6
8	54	8	$0	1	2496	Right	$5	ambig_blue_50	16
8	55	5	$0	0	1467	Right	$18	risk_red_25	48
8	56	3	$5	0	2313	Left	$0	risk_blue_38	51
8	57	7	$34	1	2124	Left	$0	ambig_blue_25	4
8	58	4	$0	1	1590	Left	$9.50	risk_red_13	37
8	59	7	$65	0	1983	Right	$0	ambig_blue_25	5
8	60	2	$65	1	2495	Left	$0	risk_blue_25	45
9
