# Supplementary material for: Learning about the Ellsberg Paradox reduces, but does not abolish, ambiguity aversion
Source: PLoS One. 2020 Mar 4;15(3):e0228782. doi: 10.1371/journal.pone.0228782 (PMC7055742; doi:10.1371/journal.pone.0228782)
Supplement: S1 Dataset — (ZIP) [file pone.0228782.s009.zip › S1_dataset/RJ/2507.txt]

Block	Trial	BagNo	BlueValue	RESP	RT	LotterySide	RedValue	RiskAmbigLevel	TrialList
2	1	1	$65	0	1546	1	$0	risk_blue_13	35
2	2	8	$65	0	1540	1	$0	ambig_blue_50	15
2	3	2	$18	0	1871	1	$0	risk_blue_25	43
2	4	8	$5	0	2299	0	$0	ambig_blue_50	11
2	5	1	$9.50	0	1286	1	$0	risk_blue_13	32
2	6	6	$0	0	1539	1	$9.50	risk_red_38	57
2	7	6	$0	1	2021	0	$18	risk_red_38	58
2	8	5	$0	0	1124	1	$18	risk_red_25	48
2	9	4	$0	0	912	1	$9.50	risk_red_13	37
2	10	4	$0	0	932	1	$18	risk_red_13	38
2	11	8	$0	0	2472	0	$5	ambig_blue_50	16
2	12	3	$5	0	1548	0	$0	risk_blue_38	51
2	13	8	$0	0	1182	1	$9.50	ambig_blue_50	17
2	14	2	$9.50	0	800	1	$0	risk_blue_25	42
2	15	1	$34	1	1040	0	$0	risk_blue_13	34
2	16	8	$0	1	1015	0	$34	ambig_blue_50	19
2	17	5	$0	0	831	1	$34	risk_red_25	49
2	18	1	$5	0	1431	0	$0	risk_blue_13	31
2	19	9	$18	0	870	1	$0	ambig_blue_75	23
2	20	3	$9.50	0	1132	1	$0	risk_blue_38	52
2	21	5	$0	1	1391	1	$5	risk_red_25	46
2	22	7	$34	1	1056	0	$0	ambig_blue_25	4
2	23	4	$0	1	982	0	$65	risk_red_13	40
2	24	5	$0	0	991	1	$9.50	risk_red_25	47
2	25	9	$0	0	1720	0	$5	ambig_blue_75	26
2	26	7	$0	0	1099	1	$34	ambig_blue_25	9
2	27	7	$0	0	887	1	$9.50	ambig_blue_25	7
2	28	8	$0	1	1020	0	$65	ambig_blue_50	20
2	29	6	$0	0	812	1	$34	risk_red_38	59
2	30	9	$0	0	660	1	$34	ambig_blue_75	29
2	31	6	$0	1	1019	0	$65	risk_red_38	60
2	32	8	$0	1	738	0	$18	ambig_blue_50	18
2	33	2	$34	0	758	1	$0	risk_blue_25	44
2	34	7	$0	0	1208	0	$5	ambig_blue_25	6
2	35	3	$65	1	904	0	$0	risk_blue_38	55
2	36	9	$9.50	1	1061	0	$0	ambig_blue_75	22
2	37	7	$0	1	803	0	$65	ambig_blue_25	10
2	38	7	$5	0	1739	0	$0	ambig_blue_25	1
2	39	4	$0	0	869	1	$34	risk_red_13	39
2	40	7	$18	0	1171	1	$0	ambig_blue_25	3
2	41	1	$18	1	1101	0	$0	risk_blue_13	33
2	42	2	$65	0	1177	1	$0	risk_blue_25	45
2	43	9	$0	1	1370	0	$18	ambig_blue_75	28
2	44	9	$34	0	1156	1	$0	ambig_blue_75	24
2	45	3	$18	0	934	1	$0	risk_blue_38	53
2	46	9	$5	0	1609	0	$0	ambig_blue_75	21
2	47	7	$0	0	856	1	$18	ambig_blue_25	8
2	48	2	$5	0	1807	0	$0	risk_blue_25	41
2	49	4	$0	0	1774	0	$5	risk_red_13	36
2	50	6	$0	1	902	1	$5	risk_red_38	56
2	51	9	$65	0	898	0	$0	ambig_blue_75	25
2	52	7	$65	1	1551	0	$0	ambig_blue_25	5
2	53	8	$9.50	1	1033	0	$0	ambig_blue_50	12
2	54	5	$0	0	943	1	$65	risk_red_25	50
2	55	3	$34	0	1194	1	$0	risk_blue_38	54
2	56	8	$34	0	883	1	$0	ambig_blue_50	14
2	57	7	$9.50	1	864	0	$0	ambig_blue_25	2
2	58	9	$0	1	975	0	$65	ambig_blue_75	30
2	59	8	$18	0	1216	1	$0	ambig_blue_50	13
2	60	9	$0	0	992	1	$9.50	ambig_blue_75	27
3	1	6	$0	1	781	0	$34	risk_red_38	59
3	2	1	$18	0	1230	1	$0	risk_blue_13	33
3	3	8	$0	1	1621	1	$5	ambig_blue_50	16
3	4	8	$0	0	973	1	$9.50	ambig_blue_50	17
3	5	7	$0	1	918	0	$18	ambig_blue_25	8
3	6	8	$0	0	562	1	$65	ambig_blue_50	20
3	7	3	$65	0	1172	1	$0	risk_blue_38	55
3	8	7	$0	0	726	1	$65	ambig_blue_25	10
3	9	8	$5	1	874	0	$0	ambig_blue_50	11
3	10	2	$65	0	704	0	$0	risk_blue_25	45
3	11	1	$65	1	916	0	$0	risk_blue_13	35
3	12	8	$18	0	864	1	$0	ambig_blue_50	13
3	13	9	$65	0	942	1	$0	ambig_blue_75	25
3	14	7	$65	0	601	1	$0	ambig_blue_25	5
3	15	8	$65	1	802	0	$0	ambig_blue_50	15
3	16	9	$34	1	754	0	$0	ambig_blue_75	24
3	17	8	$0	0	1109	1	$34	ambig_blue_50	19
3	18	9	$0	0	881	1	$9.50	ambig_blue_75	27
3	19	4	$0	1	1407	1	$5	risk_red_13	36
3	20	3	$34	1	903	0	$0	risk_blue_38	54
3	21	6	$0	0	931	1	$18	risk_red_38	58
3	22	7	$5	0	1543	0	$0	ambig_blue_25	1
3	23	9	$0	1	1113	1	$5	ambig_blue_75	26
3	24	3	$18	0	853	1	$0	risk_blue_38	53
3	25	1	$9.50	1	796	0	$0	risk_blue_13	32
3	26	3	$9.50	1	645	0	$0	risk_blue_38	52
3	27	2	$5	1	1548	1	$0	risk_blue_25	41
3	28	9	$5	1	2390	1	$0	ambig_blue_75	21
3	29	6	$0	0	1686	0	$5	risk_red_38	56
3	30	7	$0	1	1138	1	$5	ambig_blue_25	6
3	31	2	$9.50	0	1181	1	$0	risk_blue_25	42
3	32	5	$0	0	1039	1	$34	risk_red_25	49
3	33	8	$0	1	1005	0	$18	ambig_blue_50	18
3	34	9	$18	0	1142	1	$0	ambig_blue_75	23
3	35	5	$0	1	697	0	$9.50	risk_red_25	47
3	36	2	$18	1	1054	0	$0	risk_blue_25	43
3	37	1	$5	0	2412	0	$0	risk_blue_13	31
3	38	8	$9.50	0	1195	1	$0	ambig_blue_50	12
3	39	4	$0	0	932	1	$34	risk_red_13	39
3	40	1	$34	0	871	1	$0	risk_blue_13	34
3	41	7	$0	1	1021	0	$9.50	ambig_blue_25	7
3	42	9	$0	0	917	1	$18	ambig_blue_75	28
3	43	9	$9.50	0	960	1	$0	ambig_blue_75	22
3	44	7	$18	1	795	0	$0	ambig_blue_25	3
3	45	4	$0	0	932	1	$9.50	risk_red_13	37
3	46	8	$34	0	815	1	$0	ambig_blue_50	14
3	47	7	$34	0	695	1	$0	ambig_blue_25	4
3	48	4	$0	0	796	1	$65	risk_red_13	40
3	49	6	$0	1	854	0	$9.50	risk_red_38	57
3	50	3	$5	1	1940	0	$0	risk_blue_38	51
3	51	2	$34	0	574	1	$0	risk_blue_25	44
3	52	5	$0	1	1512	1	$5	risk_red_25	46
3	53	5	$0	0	908	1	$65	risk_red_25	50
3	54	6	$0	0	975	1	$65	risk_red_38	60
3	55	5	$0	1	1665	0	$18	risk_red_25	48
3	56	9	$0	1	1095	0	$65	ambig_blue_75	30
3	57	7	$0	0	787	1	$34	ambig_blue_25	9
3	58	7	$9.50	0	1388	1	$0	ambig_blue_25	2
3	59	9	$0	1	845	0	$34	ambig_blue_75	29
3	60	4	$0	1	972	0	$18	risk_red_13	38
4	1	8	$0	0	1426	0	$5	ambig_blue_50	16
4	2	4	$0	1	674	0	$34	risk_red_13	39
4	3	2	$18	1	992	0	$0	risk_blue_25	43
4	4	5	$0	0	793	1	$18	risk_red_25	48
4	5	1	$65	0	1066	1	$0	risk_blue_13	35
4	6	6	$0	1	1432	1	$5	risk_red_38	56
4	7	6	$0	0	927	1	$18	risk_red_38	58
4	8	9	$0	1	1155	1	$5	ambig_blue_75	26
4	9	9	$0	1	1317	0	$18	ambig_blue_75	28
4	10	3	$65	0	752	1	$0	risk_blue_38	55
4	11	4	$0	1	851	0	$18	risk_red_13	38
4	12	9	$9.50	0	1241	1	$0	ambig_blue_75	22
4	13	8	$0	1	816	0	$9.50	ambig_blue_50	17
4	14	2	$34	1	928	0	$0	risk_blue_25	44
4	15	8	$0	0	1051	1	$18	ambig_blue_50	18
4	16	7	$0	0	697	1	$34	ambig_blue_25	9
4	17	4	$0	1	967	0	$9.50	risk_red_13	37
4	18	7	$9.50	0	992	1	$0	ambig_blue_25	2
4	19	7	$0	1	809	0	$18	ambig_blue_25	8
4	20	1	$5	1	1498	0	$0	risk_blue_13	31
4	21	8	$18	0	1422	1	$0	ambig_blue_50	13
4	22	9	$0	1	1069	0	$34	ambig_blue_75	29
4	23	7	$0	1	723	0	$65	ambig_blue_25	10
4	24	8	$34	1	863	0	$0	ambig_blue_50	14
4	25	8	$65	0	997	1	$0	ambig_blue_50	15
4	26	7	$0	0	742	1	$9.50	ambig_blue_25	7
4	27	8	$9.50	1	769	0	$0	ambig_blue_50	12
4	28	2	$5	1	1675	1	$0	risk_blue_25	41
4	29	2	$9.50	1	1080	0	$0	risk_blue_25	42
4	30	3	$34	0	686	1	$0	risk_blue_38	54
4	31	9	$18	1	1091	0	$0	ambig_blue_75	23
4	32	1	$18	1	1048	0	$0	risk_blue_13	33
4	33	7	$34	0	831	1	$0	ambig_blue_25	4
4	34	6	$0	0	838	1	$65	risk_red_38	60
4	35	7	$65	1	869	0	$0	ambig_blue_25	5
4	36	8	$5	0	1507	0	$0	ambig_blue_50	11
4	37	7	$0	1	1351	1	$5	ambig_blue_25	6
4	38	7	$5	1	977	1	$0	ambig_blue_25	1
4	39	7	$18	1	1019	1	$0	ambig_blue_25	3
4	40	6	$0	0	874	1	$9.50	risk_red_38	57
4	41	9	$5	1	1192	0	$0	ambig_blue_75	21
4	42	6	$0	1	921	0	$34	risk_red_38	59
4	43	1	$34	1	836	0	$0	risk_blue_13	34
4	44	9	$0	1	1123	0	$9.50	ambig_blue_75	27
4	45	5	$0	1	847	0	$65	risk_red_25	50
4	46	2	$65	0	846	1	$0	risk_blue_25	45
4	47	4	$0	1	1893	1	$5	risk_red_13	36
4	48	3	$9.50	0	873	1	$0	risk_blue_38	52
4	49	5	$0	0	2535	0	$5	risk_red_25	46
4	50	3	$18	0	1288	1	$0	risk_blue_38	53
4	51	5	$0	0	1565	1	$9.50	risk_red_25	47
4	52	8	$0	0	951	1	$65	ambig_blue_50	20
4	53	4	$0	0	593	1	$65	risk_red_13	40
4	54	8	$0	1	1130	0	$34	ambig_blue_50	19
4	55	9	$65	1	1510	0	$0	ambig_blue_75	25
4	56	3	$5	0	1530	0	$0	risk_blue_38	51
4	57	1	$9.50	1	1429	0	$0	risk_blue_13	32
4	58	5	$0	0	2244	1	$34	risk_red_25	49
4	59	9	$0	1	1625	0	$65	ambig_blue_75	30
4	60	9	$34	1	1593	0	$0	ambig_blue_75	24
5
6	1	3	$5	1	1222	Left	$0	risk_blue_38	51
6	2	7	$0	1	1909	Right	$5	ambig_blue_25	6
6	3	3	$34	0	913	Right	$0	risk_blue_38	54
6	4	7	$18	1	837	Left	$0	ambig_blue_25	3
6	5	8	$5	1	1052	Right	$0	ambig_blue_50	11
6	6	7	$0	0	1218	Right	$18	ambig_blue_25	8
6	7	9	$9.50	0	1674	Right	$0	ambig_blue_75	22
6	8	1	$65	0	1039	Right	$0	risk_blue_13	35
6	9	3	$18	1	870	Left	$0	risk_blue_38	53
6	10	6	$0	1	2035	Right	$5	risk_red_38	56
6	11	8	$9.50	1	713	Left	$0	ambig_blue_50	12
6	12	4	$0	0	830	Right	$65	risk_red_13	40
6	13	5	$0	1	1782	Left	$5	risk_red_25	46
6	14	2	$9.50	0	1366	Right	$0	risk_blue_25	42
6	15	9	$0	0	1080	Right	$65	ambig_blue_75	30
6	16	7	$34	0	1005	Right	$0	ambig_blue_25	4
6	17	9	$5	1	1718	Right	$0	ambig_blue_75	21
6	18	5	$0	0	992	Right	$65	risk_red_25	50
6	19	8	$0	1	1305	Left	$65	ambig_blue_50	20
6	20	4	$0	0	877	Right	$9.50	risk_red_13	37
6	21	2	$34	1	787	Left	$0	risk_blue_25	44
6	22	6	$0	0	772	Right	$9.50	risk_red_38	57
6	23	9	$18	0	1078	Right	$0	ambig_blue_75	23
6	24	7	$9.50	0	972	Right	$0	ambig_blue_25	2
6	25	8	$18	1	965	Left	$0	ambig_blue_50	13
6	26	2	$5	0	1816	Left	$0	risk_blue_25	41
6	27	5	$0	1	975	Left	$34	risk_red_25	49
6	28	7	$5	1	1793	Right	$0	ambig_blue_25	1
6	29	4	$0	0	2105	Left	$5	risk_red_13	36
6	30	1	$5	1	1948	Right	$0	risk_blue_13	31
6	31	2	$65	1	1054	Left	$0	risk_blue_25	45
6	32	3	$9.50	0	836	Right	$0	risk_blue_38	52
6	33	8	$65	1	931	Left	$0	ambig_blue_50	15
6	34	3	$65	1	607	Left	$0	risk_blue_38	55
6	35	6	$0	0	1200	Right	$65	risk_red_38	60
6	36	8	$0	0	944	Right	$18	ambig_blue_50	18
6	37	7	$0	0	771	Right	$65	ambig_blue_25	10
6	38	1	$9.50	1	765	Left	$0	risk_blue_13	32
6	39	6	$0	0	711	Right	$34	risk_red_38	59
6	40	5	$0	0	756	Right	$9.50	risk_red_25	47
6	41	7	$65	0	838	Right	$0	ambig_blue_25	5
6	42	9	$0	0	893	Right	$34	ambig_blue_75	29
6	43	8	$34	1	706	Left	$0	ambig_blue_50	14
6	44	1	$34	0	1023	Right	$0	risk_blue_13	34
6	45	8	$0	1	1302	Right	$5	ambig_blue_50	16
6	46	9	$0	0	994	Left	$18	ambig_blue_75	28
6	47	7	$0	0	771	Right	$9.50	ambig_blue_25	7
6	48	2	$18	1	757	Left	$0	risk_blue_25	43
6	49	8	$0	0	664	Right	$34	ambig_blue_50	19
6	50	9	$65	1	782	Left	$0	ambig_blue_75	25
6	51	4	$0	0	823	Right	$18	risk_red_13	38
6	52	9	$0	1	687	Left	$9.50	ambig_blue_75	27
6	53	8	$0	1	972	Left	$9.50	ambig_blue_50	17
6	54	9	$34	1	886	Left	$0	ambig_blue_75	24
6	55	7	$0	1	547	Left	$34	ambig_blue_25	9
6	56	9	$0	1	1574	Right	$5	ambig_blue_75	26
6	57	1	$18	0	1408	Right	$0	risk_blue_13	33
6	58	5	$0	0	839	Right	$18	risk_red_25	48
6	59	4	$0	1	767	Left	$34	risk_red_13	39
6	60	6	$0	1	928	Left	$18	risk_red_38	58
7	1	8	$5	1	1458	Right	$0	ambig_blue_50	11
7	2	8	$0	0	882	Right	$18	ambig_blue_50	18
7	3	3	$65	1	750	Left	$0	risk_blue_38	55
7	4	9	$0	0	873	Right	$18	ambig_blue_75	28
7	5	6	$0	1	599	Left	$65	risk_red_38	60
7	6	8	$18	1	1079	Left	$0	ambig_blue_50	13
7	7	7	$9.50	1	837	Left	$0	ambig_blue_25	2
7	8	8	$0	1	1524	Right	$5	ambig_blue_50	16
7	9	2	$9.50	0	1151	Right	$0	risk_blue_25	42
7	10	8	$65	0	1121	Right	$0	ambig_blue_50	15
7	11	7	$0	0	901	Right	$18	ambig_blue_25	8
7	12	8	$0	0	729	Right	$65	ambig_blue_50	20
7	13	7	$18	1	733	Left	$0	ambig_blue_25	3
7	14	2	$18	1	776	Left	$0	risk_blue_25	43
7	15	3	$9.50	1	538	Left	$0	risk_blue_38	52
7	16	9	$0	0	949	Right	$65	ambig_blue_75	30
7	17	1	$9.50	0	1008	Right	$0	risk_blue_13	32
7	18	1	$34	1	832	Left	$0	risk_blue_13	34
7	19	4	$0	0	1936	Left	$5	risk_red_13	36
7	20	1	$5	1	1578	Right	$0	risk_blue_13	31
7	21	7	$0	1	1699	Right	$5	ambig_blue_25	6
7	22	2	$65	1	815	Left	$0	risk_blue_25	45
7	23	2	$5	1	1407	Right	$0	risk_blue_25	41
7	24	6	$0	0	879	Right	$34	risk_red_38	59
7	25	5	$0	0	773	Right	$34	risk_red_25	49
7	26	7	$0	1	975	Left	$9.50	ambig_blue_25	7
7	27	7	$0	0	825	Right	$65	ambig_blue_25	10
7	28	5	$0	0	1784	Left	$5	risk_red_25	46
7	29	8	$0	1	744	Left	$34	ambig_blue_50	19
7	30	4	$0	1	948	Left	$18	risk_red_13	38
7	31	9	$9.50	1	871	Left	$0	ambig_blue_75	22
7	32	4	$0	0	908	Right	$9.50	risk_red_13	37
7	33	1	$65	1	801	Left	$0	risk_blue_13	35
7	34	5	$0	0	897	Right	$18	risk_red_25	48
7	35	8	$9.50	0	1070	Right	$0	ambig_blue_50	12
7	36	5	$0	0	972	Right	$65	risk_red_25	50
7	37	9	$0	1	821	Left	$34	ambig_blue_75	29
7	38	7	$5	0	1701	Left	$0	ambig_blue_25	1
7	39	9	$5	0	1593	Left	$0	ambig_blue_75	21
7	40	3	$18	0	1593	Right	$0	risk_blue_38	53
7	41	4	$0	1	850	Left	$65	risk_red_13	40
7	42	7	$34	0	808	Right	$0	ambig_blue_25	4
7	43	3	$5	1	1808	Right	$0	risk_blue_38	51
7	44	7	$0	0	776	Right	$34	ambig_blue_25	9
7	45	8	$34	0	1338	Right	$0	ambig_blue_50	14
7	46	9	$34	0	828	Right	$0	ambig_blue_75	24
7	47	7	$65	0	1132	Right	$0	ambig_blue_25	5
7	48	2	$34	0	808	Right	$0	risk_blue_25	44
7	49	8	$0	0	976	Right	$9.50	ambig_blue_50	17
7	50	9	$0	0	1634	Left	$5	ambig_blue_75	26
7	51	6	$0	0	696	Right	$9.50	risk_red_38	57
7	52	6	$0	1	797	Left	$18	risk_red_38	58
7	53	9	$18	0	758	Right	$0	ambig_blue_75	23
7	54	4	$0	1	753	Left	$34	risk_red_13	39
7	55	1	$18	1	1027	Left	$0	risk_blue_13	33
7	56	9	$0	0	603	Right	$9.50	ambig_blue_75	27
7	57	3	$34	1	684	Left	$0	risk_blue_38	54
7	58	6	$0	1	1393	Left	$5	risk_red_38	56
7	59	5	$0	1	705	Left	$9.50	risk_red_25	47
7	60	9	$65	0	1142	Right	$0	ambig_blue_75	25
8	1	8	$0	0	1424	Right	$18	ambig_blue_50	18
8	2	9	$0	1	711	Left	$18	ambig_blue_75	28
8	3	8	$0	1	1451	Right	$5	ambig_blue_50	16
8	4	7	$9.50	1	721	Left	$0	ambig_blue_25	2
8	5	6	$0	0	717	Right	$65	risk_red_38	60
8	6	9	$0	0	609	Right	$34	ambig_blue_75	29
8	7	1	$34	0	1128	Right	$0	risk_blue_13	34
8	8	8	$5	1	1108	Right	$0	ambig_blue_50	11
8	9	9	$9.50	0	760	Right	$0	ambig_blue_75	22
8	10	6	$0	1	827	Left	$34	risk_red_38	59
8	11	8	$0	1	578	Left	$34	ambig_blue_50	19
8	12	8	$0	1	996	Left	$65	ambig_blue_50	20
8	13	7	$34	0	789	Right	$0	ambig_blue_25	4
8	14	7	$0	1	566	Left	$18	ambig_blue_25	8
8	15	7	$65	0	648	Right	$0	ambig_blue_25	5
8	16	7	$0	1	487	Left	$34	ambig_blue_25	9
8	17	5	$0	1	669	Left	$65	risk_red_25	50
8	18	2	$65	0	810	Right	$0	risk_blue_25	45
8	19	4	$0	1	1187	Left	$18	risk_red_13	38
8	20	1	$5	0	1772	Left	$0	risk_blue_13	31
8	21	5	$0	1	748	Left	$9.50	risk_red_25	47
8	22	3	$34	1	1119	Left	$0	risk_blue_38	54
8	23	1	$65	0	1002	Right	$0	risk_blue_13	35
8	24	7	$0	1	1067	Left	$9.50	ambig_blue_25	7
8	25	9	$65	1	824	Left	$0	ambig_blue_75	25
8	26	9	$18	1	1216	Left	$0	ambig_blue_75	23
8	27	9	$0	1	1511	Right	$5	ambig_blue_75	26
8	28	4	$0	1	891	Left	$9.50	risk_red_13	37
8	29	2	$34	0	1160	Right	$0	risk_blue_25	44
8	30	5	$0	1	1466	Right	$5	risk_red_25	46
8	31	9	$0	0	856	Right	$9.50	ambig_blue_75	27
8	32	3	$65	0	1006	Right	$0	risk_blue_38	55
8	33	4	$0	1	799	Right	$5	risk_red_13	36
8	34	8	$0	1	647	Left	$9.50	ambig_blue_50	17
8	35	6	$0	1	1646	Right	$5	risk_red_38	56
8	36	1	$18	0	1236	Right	$0	risk_blue_13	33
8	37	1	$9.50	0	987	Right	$0	risk_blue_13	32
8	38	5	$0	1	900	Left	$18	risk_red_25	48
8	39	9	$34	0	1296	Right	$0	ambig_blue_75	24
8	40	3	$18	1	1685	Left	$0	risk_blue_38	53
8	41	6	$0	0	761	Right	$18	risk_red_38	58
8	42	3	$5	0	1748	Left	$0	risk_blue_38	51
8	43	4	$0	0	990	Right	$34	risk_red_13	39
8	44	8	$65	1	783	Left	$0	ambig_blue_50	15
8	45	9	$5	0	1680	Left	$0	ambig_blue_75	21
8	46	2	$5	0	1453	Right	$0	risk_blue_25	41
8	47	8	$9.50	1	875	Left	$0	ambig_blue_50	12
8	48	3	$9.50	1	889	Left	$0	risk_blue_38	52
8	49	8	$18	1	742	Left	$0	ambig_blue_50	13
8	50	7	$5	0	1321	Left	$0	ambig_blue_25	1
8	51	8	$34	0	884	Right	$0	ambig_blue_50	14
8	52	2	$9.50	1	793	Left	$0	risk_blue_25	42
8	53	7	$0	0	866	Right	$65	ambig_blue_25	10
8	54	5	$0	0	648	Right	$34	risk_red_25	49
8	55	6	$0	0	599	Right	$9.50	risk_red_38	57
8	56	2	$18	0	1440	Right	$0	risk_blue_25	43
8	57	7	$18	1	734	Left	$0	ambig_blue_25	3
8	58	4	$0	1	714	Left	$65	risk_red_13	40
8	59	7	$0	0	950	Right	$5	ambig_blue_25	6
8	60	9	$0	1	688	Left	$65	ambig_blue_75	30
9
