# Supplementary material for: Learning about the Ellsberg Paradox reduces, but does not abolish, ambiguity aversion
Source: PLoS One. 2020 Mar 4;15(3):e0228782. doi: 10.1371/journal.pone.0228782 (PMC7055742; doi:10.1371/journal.pone.0228782)
Supplement: S1 Dataset — (ZIP) [file pone.0228782.s009.zip › S1_dataset/RJ/2508.txt]

Block	Trial	BagNo	BlueValue	RESP	RT	LotterySide	RedValue	RiskAmbigLevel	TrialList
2	1	9	$34	1	3770	1	$0	ambig_blue_75	24
2	2	7	$0	1	5505	0	$34	ambig_blue_25	9
2	3	8	$0	0	5729	1	$65	ambig_blue_50	20
2	4	6	$0	0	4248	0	$5	risk_red_38	56
2	5	9	$5	1	3860	1	$0	ambig_blue_75	21
2	6	9	$0	1	2359	1	$18	ambig_blue_75	28
2	7	2	$9.50	1	2008	1	$0	risk_blue_25	42
2	8	4	$0	2	0	0	$65	risk_red_13	40
2	9	7	$34	0	1900	1	$0	ambig_blue_25	4
2	10	9	$0	0	4271	0	$65	ambig_blue_75	30
2	11	6	$0	1	2658	0	$34	risk_red_38	59
2	12	1	$34	1	1694	1	$0	risk_blue_13	34
2	13	2	$65	0	5491	0	$0	risk_blue_25	45
2	14	5	$0	1	4595	1	$65	risk_red_25	50
2	15	7	$0	2	0	0	$9.50	ambig_blue_25	7
2	16	9	$0	1	1661	1	$5	ambig_blue_75	26
2	17	9	$0	0	1579	0	$9.50	ambig_blue_75	27
2	18	8	$0	0	3332	0	$34	ambig_blue_50	19
2	19	1	$18	0	1621	0	$0	risk_blue_13	33
2	20	6	$0	0	3380	1	$65	risk_red_38	60
2	21	8	$0	0	3035	0	$18	ambig_blue_50	18
2	22	4	$0	1	2416	1	$18	risk_red_13	38
2	23	4	$0	0	1751	0	$9.50	risk_red_13	37
2	24	8	$0	1	4505	1	$9.50	ambig_blue_50	17
2	25	9	$9.50	1	2770	1	$0	ambig_blue_75	22
2	26	7	$0	0	1642	1	$65	ambig_blue_25	10
2	27	7	$18	0	4264	1	$0	ambig_blue_25	3
2	28	8	$18	1	3371	1	$0	ambig_blue_50	13
2	29	2	$34	0	2675	1	$0	risk_blue_25	44
2	30	7	$9.50	1	5031	0	$0	ambig_blue_25	2
2	31	5	$0	1	3299	0	$34	risk_red_25	49
2	32	7	$0	0	4308	0	$5	ambig_blue_25	6
2	33	1	$5	0	2253	0	$0	risk_blue_13	31
2	34	2	$18	0	5283	1	$0	risk_blue_25	43
2	35	1	$65	0	3604	1	$0	risk_blue_13	35
2	36	8	$34	1	4882	0	$0	ambig_blue_50	14
2	37	4	$0	0	4212	0	$5	risk_red_13	36
2	38	9	$0	0	2913	0	$34	ambig_blue_75	29
2	39	3	$65	0	3595	1	$0	risk_blue_38	55
2	40	1	$9.50	1	2002	1	$0	risk_blue_13	32
2	41	9	$65	1	3121	1	$0	ambig_blue_75	25
2	42	3	$9.50	0	3987	0	$0	risk_blue_38	52
2	43	5	$0	1	2281	1	$9.50	risk_red_25	47
2	44	7	$0	1	5389	1	$18	ambig_blue_25	8
2	45	2	$5	0	1674	0	$0	risk_blue_25	41
2	46	5	$0	0	4271	0	$5	risk_red_25	46
2	47	3	$18	1	5458	0	$0	risk_blue_38	53
2	48	5	$0	1	3636	1	$18	risk_red_25	48
2	49	6	$0	1	4512	0	$18	risk_red_38	58
2	50	7	$5	0	2089	0	$0	ambig_blue_25	1
2	51	8	$65	1	1725	0	$0	ambig_blue_50	15
2	52	3	$5	1	3008	1	$0	risk_blue_38	51
2	53	8	$5	0	1638	0	$0	ambig_blue_50	11
2	54	6	$0	1	2333	1	$9.50	risk_red_38	57
2	55	8	$0	0	2703	0	$5	ambig_blue_50	16
2	56	4	$0	0	1562	0	$34	risk_red_13	39
2	57	7	$65	0	1683	1	$0	ambig_blue_25	5
2	58	9	$18	0	2904	0	$0	ambig_blue_75	23
2	59	3	$34	1	3802	0	$0	risk_blue_38	54
2	60	8	$9.50	1	3008	1	$0	ambig_blue_50	12
3	1	2	$34	1	3709	1	$0	risk_blue_25	44
3	2	9	$0	0	2679	0	$65	ambig_blue_75	30
3	3	7	$34	0	3507	1	$0	ambig_blue_25	4
3	4	9	$34	1	3365	1	$0	ambig_blue_75	24
3	5	3	$65	0	4125	1	$0	risk_blue_38	55
3	6	2	$5	1	2157	1	$0	risk_blue_25	41
3	7	9	$0	0	1941	0	$34	ambig_blue_75	29
3	8	5	$0	0	5223	1	$65	risk_red_25	50
3	9	7	$65	1	3051	0	$0	ambig_blue_25	5
3	10	8	$0	1	3439	0	$34	ambig_blue_50	19
3	11	8	$18	0	3932	0	$0	ambig_blue_50	13
3	12	7	$0	2	0	1	$65	ambig_blue_25	10
3	13	2	$65	1	2265	0	$0	risk_blue_25	45
3	14	3	$18	0	3214	1	$0	risk_blue_38	53
3	15	4	$0	1	2164	1	$65	risk_red_13	40
3	16	2	$18	1	3037	1	$0	risk_blue_25	43
3	17	9	$9.50	0	3803	0	$0	ambig_blue_75	22
3	18	9	$18	0	1736	0	$0	ambig_blue_75	23
3	19	8	$0	1	4434	1	$18	ambig_blue_50	18
3	20	7	$18	1	5007	0	$0	ambig_blue_25	3
3	21	6	$0	0	1987	0	$9.50	risk_red_38	57
3	22	9	$5	1	2219	1	$0	ambig_blue_75	21
3	23	8	$34	0	4562	0	$0	ambig_blue_50	14
3	24	5	$0	1	2009	1	$5	risk_red_25	46
3	25	6	$0	1	2968	0	$65	risk_red_38	60
3	26	1	$5	1	1416	1	$0	risk_blue_13	31
3	27	5	$0	0	1415	0	$9.50	risk_red_25	47
3	28	8	$65	0	2647	1	$0	ambig_blue_50	15
3	29	2	$9.50	0	3461	0	$0	risk_blue_25	42
3	30	3	$34	1	2793	0	$0	risk_blue_38	54
3	31	9	$65	1	2960	1	$0	ambig_blue_75	25
3	32	9	$0	1	3168	1	$5	ambig_blue_75	26
3	33	7	$9.50	1	2424	1	$0	ambig_blue_25	2
3	34	4	$0	1	2886	1	$18	risk_red_13	38
3	35	1	$9.50	0	1633	0	$0	risk_blue_13	32
3	36	8	$9.50	0	4544	0	$0	ambig_blue_50	12
3	37	9	$0	1	3111	1	$9.50	ambig_blue_75	27
3	38	3	$9.50	1	4553	1	$0	risk_blue_38	52
3	39	7	$0	1	3896	1	$9.50	ambig_blue_25	7
3	40	3	$5	0	3323	0	$0	risk_blue_38	51
3	41	5	$0	0	3124	0	$18	risk_red_25	48
3	42	1	$34	0	1942	0	$0	risk_blue_13	34
3	43	4	$0	0	3024	0	$34	risk_red_13	39
3	44	8	$0	0	3484	0	$5	ambig_blue_50	16
3	45	8	$0	1	1319	0	$65	ambig_blue_50	20
3	46	1	$65	0	3050	0	$0	risk_blue_13	35
3	47	7	$0	0	2262	0	$5	ambig_blue_25	6
3	48	7	$5	0	3796	0	$0	ambig_blue_25	1
3	49	5	$0	0	5938	1	$34	risk_red_25	49
3	50	7	$0	0	3560	1	$34	ambig_blue_25	9
3	51	4	$0	1	2264	1	$9.50	risk_red_13	37
3	52	6	$0	1	4133	0	$34	risk_red_38	59
3	53	8	$0	1	1278	1	$9.50	ambig_blue_50	17
3	54	9	$0	0	1611	0	$18	ambig_blue_75	28
3	55	1	$18	0	3307	0	$0	risk_blue_13	33
3	56	6	$0	1	1717	1	$18	risk_red_38	58
3	57	8	$5	0	3360	0	$0	ambig_blue_50	11
3	58	4	$0	1	1304	1	$5	risk_red_13	36
3	59	6	$0	0	3052	0	$5	risk_red_38	56
3	60	7	$0	0	3152	1	$18	ambig_blue_25	8
4	1	6	$0	0	3477	1	$34	risk_red_38	59
4	2	1	$34	1	1209	1	$0	risk_blue_13	34
4	3	9	$0	1	1217	0	$65	ambig_blue_75	30
4	4	6	$0	1	976	0	$65	risk_red_38	60
4	5	3	$34	0	1530	1	$0	risk_blue_38	54
4	6	5	$0	0	2461	0	$5	risk_red_25	46
4	7	9	$65	1	4826	1	$0	ambig_blue_75	25
4	8	4	$0	0	3054	0	$18	risk_red_13	38
4	9	6	$0	1	1426	0	$18	risk_red_38	58
4	10	7	$34	0	2417	1	$0	ambig_blue_25	4
4	11	9	$0	1	1816	1	$9.50	ambig_blue_75	27
4	12	6	$0	1	3807	1	$5	risk_red_38	56
4	13	7	$0	1	3477	0	$34	ambig_blue_25	9
4	14	9	$9.50	0	2736	0	$0	ambig_blue_75	22
4	15	9	$0	1	1529	1	$5	ambig_blue_75	26
4	16	1	$9.50	0	4836	0	$0	risk_blue_13	32
4	17	4	$0	1	2576	1	$9.50	risk_red_13	37
4	18	8	$0	0	4344	0	$9.50	ambig_blue_50	17
4	19	5	$0	0	4191	0	$18	risk_red_25	48
4	20	3	$5	0	1101	1	$0	risk_blue_38	51
4	21	4	$0	0	4666	0	$34	risk_red_13	39
4	22	1	$5	1	1996	1	$0	risk_blue_13	31
4	23	2	$34	1	4851	0	$0	risk_blue_25	44
4	24	3	$18	1	1879	1	$0	risk_blue_38	53
4	25	8	$18	1	1995	1	$0	ambig_blue_50	13
4	26	7	$0	1	2051	1	$5	ambig_blue_25	6
4	27	3	$9.50	1	2441	1	$0	risk_blue_38	52
4	28	8	$9.50	1	1734	1	$0	ambig_blue_50	12
4	29	9	$18	0	1776	0	$0	ambig_blue_75	23
4	30	4	$0	1	2825	1	$65	risk_red_13	40
4	31	8	$0	0	3735	0	$5	ambig_blue_50	16
4	32	1	$18	1	4808	1	$0	risk_blue_13	33
4	33	2	$18	1	5676	1	$0	risk_blue_25	43
4	34	2	$5	1	3341	1	$0	risk_blue_25	41
4	35	8	$0	1	1814	0	$65	ambig_blue_50	20
4	36	8	$0	1	3054	0	$18	ambig_blue_50	18
4	37	2	$65	1	1970	0	$0	risk_blue_25	45
4	38	7	$0	1	835	0	$65	ambig_blue_25	10
4	39	9	$34	1	1610	1	$0	ambig_blue_75	24
4	40	7	$18	1	2561	1	$0	ambig_blue_25	3
4	41	5	$0	1	2682	1	$9.50	risk_red_25	47
4	42	8	$0	1	3166	0	$34	ambig_blue_50	19
4	43	8	$65	0	1694	1	$0	ambig_blue_50	15
4	44	7	$65	1	1523	0	$0	ambig_blue_25	5
4	45	1	$65	1	1342	1	$0	risk_blue_13	35
4	46	7	$9.50	0	1328	0	$0	ambig_blue_25	2
4	47	9	$5	0	2068	0	$0	ambig_blue_75	21
4	48	5	$0	1	3000	0	$65	risk_red_25	50
4	49	8	$5	0	2703	0	$0	ambig_blue_50	11
4	50	9	$0	1	4002	1	$18	ambig_blue_75	28
4	51	7	$5	1	2127	1	$0	ambig_blue_25	1
4	52	2	$9.50	1	5226	1	$0	risk_blue_25	42
4	53	5	$0	1	2718	0	$34	risk_red_25	49
4	54	9	$0	0	5392	0	$34	ambig_blue_75	29
4	55	3	$65	0	1996	1	$0	risk_blue_38	55
4	56	4	$0	1	3700	1	$5	risk_red_13	36
4	57	8	$34	0	4759	1	$0	ambig_blue_50	14
4	58	7	$0	1	5101	1	$18	ambig_blue_25	8
4	59	6	$0	1	3902	1	$9.50	risk_red_38	57
4	60	7	$0	0	3879	0	$9.50	ambig_blue_25	7
5
6	1	8	$5	1	4474	Right	$0	ambig_blue_50	11
6	2	2	$18	0	3308	Left	$0	risk_blue_25	43
6	3	7	$34	0	2158	Right	$0	ambig_blue_25	4
6	4	7	$0	1	1319	Left	$18	ambig_blue_25	8
6	5	4	$0	1	4291	Right	$9.50	risk_red_13	37
6	6	8	$65	0	2628	Right	$0	ambig_blue_50	15
6	7	5	$0	1	3443	Right	$9.50	risk_red_25	47
6	8	5	$0	1	3647	Left	$18	risk_red_25	48
6	9	3	$9.50	1	3428	Right	$0	risk_blue_38	52
6	10	8	$34	1	1641	Left	$0	ambig_blue_50	14
6	11	7	$18	0	1055	Right	$0	ambig_blue_25	3
6	12	2	$34	1	3853	Right	$0	risk_blue_25	44
6	13	2	$5	1	1225	Right	$0	risk_blue_25	41
6	14	9	$18	1	3184	Right	$0	ambig_blue_75	23
6	15	9	$0	1	2535	Left	$65	ambig_blue_75	30
6	16	9	$5	0	1609	Left	$0	ambig_blue_75	21
6	17	5	$0	0	3704	Left	$5	risk_red_25	46
6	18	8	$0	1	4098	Left	$9.50	ambig_blue_50	17
6	19	5	$0	1	2236	Left	$65	risk_red_25	50
6	20	6	$0	0	2018	Right	$34	risk_red_38	59
6	21	8	$0	1	2232	Right	$5	ambig_blue_50	16
6	22	3	$34	0	2031	Right	$0	risk_blue_38	54
6	23	9	$0	0	4238	Right	$34	ambig_blue_75	29
6	24	5	$0	1	4649	Right	$34	risk_red_25	49
6	25	2	$9.50	1	1797	Right	$0	risk_blue_25	42
6	26	6	$0	2	0	Left	$9.50	risk_red_38	57
6	27	1	$65	1	1905	Right	$0	risk_blue_13	35
6	28	7	$0	0	2005	Right	$9.50	ambig_blue_25	7
6	29	7	$9.50	1	1651	Left	$0	ambig_blue_25	2
6	30	8	$18	0	2673	Right	$0	ambig_blue_50	13
6	31	8	$0	1	1293	Left	$18	ambig_blue_50	18
6	32	8	$9.50	1	1393	Right	$0	ambig_blue_50	12
6	33	6	$0	1	1834	Right	$18	risk_red_38	58
6	34	6	$0	0	2592	Left	$5	risk_red_38	56
6	35	7	$65	1	2072	Left	$0	ambig_blue_25	5
6	36	7	$5	0	2325	Left	$0	ambig_blue_25	1
6	37	3	$5	0	2006	Left	$0	risk_blue_38	51
6	38	3	$65	0	1238	Right	$0	risk_blue_38	55
6	39	3	$18	1	1492	Right	$0	risk_blue_38	53
6	40	7	$0	0	1105	Right	$65	ambig_blue_25	10
6	41	1	$18	1	3117	Right	$0	risk_blue_13	33
6	42	9	$0	0	983	Left	$18	ambig_blue_75	28
6	43	9	$0	1	1696	Right	$9.50	ambig_blue_75	27
6	44	4	$0	0	2517	Left	$34	risk_red_13	39
6	45	1	$9.50	1	951	Right	$0	risk_blue_13	32
6	46	4	$0	0	2002	Left	$5	risk_red_13	36
6	47	6	$0	0	1001	Right	$65	risk_red_38	60
6	48	9	$0	0	1361	Left	$5	ambig_blue_75	26
6	49	1	$34	1	2539	Right	$0	risk_blue_13	34
6	50	9	$65	1	1973	Left	$0	ambig_blue_75	25
6	51	7	$0	1	1413	Left	$34	ambig_blue_25	9
6	52	9	$34	1	733	Left	$0	ambig_blue_75	24
6	53	4	$0	1	1456	Right	$18	risk_red_13	38
6	54	2	$65	0	1222	Right	$0	risk_blue_25	45
6	55	8	$0	1	1734	Left	$34	ambig_blue_50	19
6	56	8	$0	0	1704	Right	$65	ambig_blue_50	20
6	57	7	$0	0	2500	Left	$5	ambig_blue_25	6
6	58	4	$0	0	1439	Left	$65	risk_red_13	40
6	59	9	$9.50	1	1414	Right	$0	ambig_blue_75	22
6	60	1	$5	1	4149	Right	$0	risk_blue_13	31
7	1	3	$65	1	2840	Left	$0	risk_blue_38	55
7	2	2	$65	1	1613	Left	$0	risk_blue_25	45
7	3	7	$5	1	1685	Right	$0	ambig_blue_25	1
7	4	7	$0	0	2561	Right	$34	ambig_blue_25	9
7	5	8	$9.50	0	4298	Left	$0	ambig_blue_50	12
7	6	3	$34	0	1452	Right	$0	risk_blue_38	54
7	7	9	$5	0	1697	Left	$0	ambig_blue_75	21
7	8	7	$9.50	0	1622	Right	$0	ambig_blue_25	2
7	9	9	$0	0	1741	Left	$9.50	ambig_blue_75	27
7	10	5	$0	0	3695	Left	$5	risk_red_25	46
7	11	5	$0	0	1377	Right	$34	risk_red_25	49
7	12	8	$0	0	2323	Left	$5	ambig_blue_50	16
7	13	4	$0	1	1357	Right	$34	risk_red_13	39
7	14	4	$0	1	2639	Right	$18	risk_red_13	38
7	15	9	$18	1	3148	Right	$0	ambig_blue_75	23
7	16	3	$18	1	4580	Left	$0	risk_blue_38	53
7	17	7	$18	0	2418	Right	$0	ambig_blue_25	3
7	18	4	$0	0	1417	Left	$65	risk_red_13	40
7	19	5	$0	1	2624	Right	$18	risk_red_25	48
7	20	8	$5	0	3182	Left	$0	ambig_blue_50	11
7	21	6	$0	1	1101	Left	$34	risk_red_38	59
7	22	9	$65	1	2162	Left	$0	ambig_blue_75	25
7	23	4	$0	0	3075	Left	$9.50	risk_red_13	37
7	24	8	$65	0	1862	Right	$0	ambig_blue_50	15
7	25	5	$0	1	2924	Right	$9.50	risk_red_25	47
7	26	3	$9.50	1	3862	Left	$0	risk_blue_38	52
7	27	2	$5	1	1977	Right	$0	risk_blue_25	41
7	28	2	$9.50	0	3178	Left	$0	risk_blue_25	42
7	29	9	$0	1	2961	Left	$34	ambig_blue_75	29
7	30	7	$65	0	1210	Right	$0	ambig_blue_25	5
7	31	9	$0	1	1330	Right	$5	ambig_blue_75	26
7	32	9	$9.50	1	2053	Right	$0	ambig_blue_75	22
7	33	9	$0	1	3939	Right	$18	ambig_blue_75	28
7	34	8	$34	1	2003	Left	$0	ambig_blue_50	14
7	35	8	$18	0	1634	Right	$0	ambig_blue_50	13
7	36	2	$18	0	1176	Left	$0	risk_blue_25	43
7	37	3	$5	1	2794	Right	$0	risk_blue_38	51
7	38	7	$0	1	1377	Right	$5	ambig_blue_25	6
7	39	7	$0	0	1282	Right	$9.50	ambig_blue_25	7
7	40	7	$0	1	1104	Left	$65	ambig_blue_25	10
7	41	6	$0	1	1396	Left	$65	risk_red_38	60
7	42	8	$0	1	972	Left	$65	ambig_blue_50	20
7	43	7	$0	0	1430	Right	$18	ambig_blue_25	8
7	44	4	$0	1	925	Right	$5	risk_red_13	36
7	45	1	$34	1	2009	Right	$0	risk_blue_13	34
7	46	1	$9.50	1	1704	Right	$0	risk_blue_13	32
7	47	5	$0	1	884	Left	$65	risk_red_25	50
7	48	8	$0	0	1257	Right	$34	ambig_blue_50	19
7	49	8	$0	0	1103	Left	$18	ambig_blue_50	18
7	50	7	$34	1	1219	Left	$0	ambig_blue_25	4
7	51	6	$0	0	2874	Left	$9.50	risk_red_38	57
7	52	6	$0	0	3622	Left	$5	risk_red_38	56
7	53	1	$5	0	2211	Left	$0	risk_blue_13	31
7	54	6	$0	0	1770	Right	$18	risk_red_38	58
7	55	9	$0	1	1331	Left	$65	ambig_blue_75	30
7	56	9	$34	1	2415	Left	$0	ambig_blue_75	24
7	57	1	$65	0	1758	Left	$0	risk_blue_13	35
7	58	8	$0	1	3807	Right	$9.50	ambig_blue_50	17
7	59	2	$34	0	1581	Left	$0	risk_blue_25	44
7	60	1	$18	0	3654	Left	$0	risk_blue_13	33
8	1	8	$65	1	1417	Left	$0	ambig_blue_50	15
8	2	7	$5	0	1768	Left	$0	ambig_blue_25	1
8	3	9	$0	1	2616	Right	$34	ambig_blue_75	29
8	4	8	$0	1	1598	Left	$65	ambig_blue_50	20
8	5	7	$18	0	3686	Right	$0	ambig_blue_25	3
8	6	2	$65	0	4896	Right	$0	risk_blue_25	45
8	7	6	$0	1	1818	Right	$9.50	risk_red_38	57
8	8	7	$34	0	1801	Right	$0	ambig_blue_25	4
8	9	3	$18	0	1824	Right	$0	risk_blue_38	53
8	10	3	$65	1	1879	Left	$0	risk_blue_38	55
8	11	6	$0	0	1564	Left	$18	risk_red_38	58
8	12	7	$0	1	2029	Right	$5	ambig_blue_25	6
8	13	1	$18	0	1596	Left	$0	risk_blue_13	33
8	14	6	$0	0	1476	Right	$65	risk_red_38	60
8	15	9	$34	1	1834	Right	$0	ambig_blue_75	24
8	16	4	$0	0	1104	Left	$65	risk_red_13	40
8	17	8	$0	0	1436	Right	$18	ambig_blue_50	18
8	18	8	$18	1	3834	Left	$0	ambig_blue_50	13
8	19	8	$9.50	0	2335	Right	$0	ambig_blue_50	12
8	20	6	$0	1	2105	Left	$34	risk_red_38	59
8	21	2	$9.50	1	1668	Right	$0	risk_blue_25	42
8	22	7	$0	0	1641	Right	$9.50	ambig_blue_25	7
8	23	1	$9.50	0	3487	Left	$0	risk_blue_13	32
8	24	1	$5	0	1826	Left	$0	risk_blue_13	31
8	25	9	$5	1	1561	Right	$0	ambig_blue_75	21
8	26	4	$0	0	4235	Left	$34	risk_red_13	39
8	27	2	$34	1	2591	Left	$0	risk_blue_25	44
8	28	8	$0	0	1159	Right	$34	ambig_blue_50	19
8	29	7	$0	1	1289	Left	$34	ambig_blue_25	9
8	30	9	$0	0	1469	Right	$65	ambig_blue_75	30
8	31	9	$65	0	4555	Right	$0	ambig_blue_75	25
8	32	5	$0	1	2313	Right	$5	risk_red_25	46
8	33	8	$0	0	1132	Right	$9.50	ambig_blue_50	17
8	34	4	$0	0	4583	Left	$5	risk_red_13	36
8	35	2	$5	1	1365	Right	$0	risk_blue_25	41
8	36	3	$9.50	0	1431	Left	$0	risk_blue_38	52
8	37	3	$5	0	2607	Left	$0	risk_blue_38	51
8	38	5	$0	1	3621	Right	$9.50	risk_red_25	47
8	39	8	$5	1	1202	Right	$0	ambig_blue_50	11
8	40	7	$0	0	1067	Right	$65	ambig_blue_25	10
8	41	1	$34	0	1744	Left	$0	risk_blue_13	34
8	42	7	$0	0	1386	Right	$18	ambig_blue_25	8
8	43	3	$34	1	1339	Left	$0	risk_blue_38	54
8	44	8	$0	0	1054	Left	$5	ambig_blue_50	16
8	45	5	$0	0	3580	Right	$34	risk_red_25	49
8	46	5	$0	0	947	Left	$18	risk_red_25	48
8	47	9	$0	1	1542	Right	$9.50	ambig_blue_75	27
8	48	7	$9.50	0	1816	Right	$0	ambig_blue_25	2
8	49	9	$0	0	2302	Right	$18	ambig_blue_75	28
8	50	9	$0	1	1497	Right	$5	ambig_blue_75	26
8	51	7	$65	1	1038	Left	$0	ambig_blue_25	5
8	52	4	$0	1	3885	Right	$9.50	risk_red_13	37
8	53	5	$0	1	2295	Left	$65	risk_red_25	50
8	54	8	$34	0	1938	Right	$0	ambig_blue_50	14
8	55	9	$9.50	1	1860	Right	$0	ambig_blue_75	22
8	56	9	$18	0	1138	Right	$0	ambig_blue_75	23
8	57	6	$0	1	2245	Right	$5	risk_red_38	56
8	58	1	$65	1	1690	Right	$0	risk_blue_13	35
8	59	2	$18	1	3767	Right	$0	risk_blue_25	43
8	60	4	$0	1	3454	Right	$18	risk_red_13	38
9
