# Supplementary material for: Learning about the Ellsberg Paradox reduces, but does not abolish, ambiguity aversion
Source: PLoS One. 2020 Mar 4;15(3):e0228782. doi: 10.1371/journal.pone.0228782 (PMC7055742; doi:10.1371/journal.pone.0228782)
Supplement: S1 Dataset — (ZIP) [file pone.0228782.s009.zip › S1_dataset/RJ/2509.txt]

Block	Trial	BagNo	BlueValue	RESP	RT	LotterySide	RedValue	RiskAmbigLevel	TrialList
2	1	4	$0	0	4095	0	$34	risk_red_13	39
2	2	5	$0	1	3081	1	$18	risk_red_25	48
2	3	3	$65	1	3389	0	$0	risk_blue_38	55
2	4	9	$9.50	0	2676	1	$0	ambig_blue_75	22
2	5	8	$0	0	2216	1	$18	ambig_blue_50	18
2	6	3	$5	1	3119	1	$0	risk_blue_38	51
2	7	1	$5	0	2776	0	$0	risk_blue_13	31
2	8	7	$34	0	1880	1	$0	ambig_blue_25	4
2	9	8	$34	1	1845	0	$0	ambig_blue_50	14
2	10	6	$0	1	2699	0	$34	risk_red_38	59
2	11	8	$9.50	0	1639	0	$0	ambig_blue_50	12
2	12	4	$0	0	2125	0	$5	risk_red_13	36
2	13	4	$0	1	2622	1	$9.50	risk_red_13	37
2	14	2	$18	0	2076	1	$0	risk_blue_25	43
2	15	7	$0	1	2377	0	$18	ambig_blue_25	8
2	16	8	$18	0	2857	1	$0	ambig_blue_50	13
2	17	9	$18	0	1894	0	$0	ambig_blue_75	23
2	18	9	$65	1	1442	0	$0	ambig_blue_75	25
2	19	8	$0	1	2032	1	$9.50	ambig_blue_50	17
2	20	1	$65	0	2022	1	$0	risk_blue_13	35
2	21	2	$34	0	2317	1	$0	risk_blue_25	44
2	22	9	$0	1	1607	1	$5	ambig_blue_75	26
2	23	6	$0	0	3135	0	$5	risk_red_38	56
2	24	7	$0	0	3296	0	$5	ambig_blue_25	6
2	25	7	$9.50	1	2299	1	$0	ambig_blue_25	2
2	26	2	$5	0	1406	0	$0	risk_blue_25	41
2	27	5	$0	1	1862	0	$65	risk_red_25	50
2	28	3	$34	0	1796	1	$0	risk_blue_38	54
2	29	2	$65	1	1452	0	$0	risk_blue_25	45
2	30	7	$18	0	2906	0	$0	ambig_blue_25	3
2	31	5	$0	0	1268	0	$5	risk_red_25	46
2	32	2	$9.50	0	1570	0	$0	risk_blue_25	42
2	33	9	$0	1	2187	0	$34	ambig_blue_75	29
2	34	8	$65	1	1691	0	$0	ambig_blue_50	15
2	35	8	$5	1	2039	1	$0	ambig_blue_50	11
2	36	5	$0	1	1677	0	$34	risk_red_25	49
2	37	3	$9.50	0	1482	0	$0	risk_blue_38	52
2	38	8	$0	1	1647	1	$5	ambig_blue_50	16
2	39	5	$0	1	1989	1	$9.50	risk_red_25	47
2	40	1	$18	1	2325	1	$0	risk_blue_13	33
2	41	8	$0	1	2048	0	$34	ambig_blue_50	19
2	42	6	$0	1	2230	0	$18	risk_red_38	58
2	43	1	$9.50	0	2172	0	$0	risk_blue_13	32
2	44	4	$0	0	2244	0	$65	risk_red_13	40
2	45	7	$5	0	2610	0	$0	ambig_blue_25	1
2	46	9	$5	0	1969	0	$0	ambig_blue_75	21
2	47	8	$0	1	1026	0	$65	ambig_blue_50	20
2	48	7	$0	0	1601	1	$34	ambig_blue_25	9
2	49	3	$18	1	1377	0	$0	risk_blue_38	53
2	50	6	$0	1	1258	1	$9.50	risk_red_38	57
2	51	4	$0	0	1560	0	$18	risk_red_13	38
2	52	6	$0	0	1810	1	$65	risk_red_38	60
2	53	7	$65	1	1569	0	$0	ambig_blue_25	5
2	54	9	$34	1	1122	0	$0	ambig_blue_75	24
2	55	7	$0	0	1662	1	$65	ambig_blue_25	10
2	56	7	$0	0	1564	0	$9.50	ambig_blue_25	7
2	57	9	$0	0	2101	0	$18	ambig_blue_75	28
2	58	9	$0	0	1449	1	$65	ambig_blue_75	30
2	59	9	$0	0	1047	0	$9.50	ambig_blue_75	27
2	60	1	$34	0	2350	0	$0	risk_blue_13	34
3	1	9	$0	1	1644	1	$5	ambig_blue_75	26
3	2	6	$0	0	1323	1	$65	risk_red_38	60
3	3	4	$0	1	1677	1	$18	risk_red_13	38
3	4	8	$34	0	2170	1	$0	ambig_blue_50	14
3	5	9	$0	1	1578	1	$9.50	ambig_blue_75	27
3	6	2	$18	0	947	1	$0	risk_blue_25	43
3	7	8	$5	1	1598	1	$0	ambig_blue_50	11
3	8	7	$18	0	1758	1	$0	ambig_blue_25	3
3	9	7	$0	0	1560	1	$18	ambig_blue_25	8
3	10	8	$9.50	1	1585	1	$0	ambig_blue_50	12
3	11	5	$0	1	1802	0	$5	risk_red_25	46
3	12	7	$34	1	1769	0	$0	ambig_blue_25	4
3	13	9	$0	0	1202	1	$65	ambig_blue_75	30
3	14	1	$9.50	1	1274	1	$0	risk_blue_13	32
3	15	9	$9.50	0	1264	0	$0	ambig_blue_75	22
3	16	5	$0	1	1622	0	$65	risk_red_25	50
3	17	8	$0	1	1557	0	$65	ambig_blue_50	20
3	18	7	$9.50	0	1254	0	$0	ambig_blue_25	2
3	19	3	$5	0	2116	0	$0	risk_blue_38	51
3	20	9	$18	0	2192	0	$0	ambig_blue_75	23
3	21	6	$0	0	1959	0	$5	risk_red_38	56
3	22	8	$0	1	1337	0	$34	ambig_blue_50	19
3	23	4	$0	1	1411	1	$9.50	risk_red_13	37
3	24	7	$0	0	1491	0	$9.50	ambig_blue_25	7
3	25	8	$0	1	1720	0	$18	ambig_blue_50	18
3	26	8	$0	0	843	0	$9.50	ambig_blue_50	17
3	27	9	$5	1	1610	1	$0	ambig_blue_75	21
3	28	5	$0	1	1457	0	$34	risk_red_25	49
3	29	7	$0	0	1503	1	$65	ambig_blue_25	10
3	30	1	$34	1	2883	1	$0	risk_blue_13	34
3	31	9	$0	1	1455	1	$18	ambig_blue_75	28
3	32	2	$34	0	1869	1	$0	risk_blue_25	44
3	33	4	$0	1	2201	0	$34	risk_red_13	39
3	34	7	$0	0	1313	1	$34	ambig_blue_25	9
3	35	2	$9.50	0	1725	0	$0	risk_blue_25	42
3	36	3	$65	0	1344	1	$0	risk_blue_38	55
3	37	8	$65	1	1266	0	$0	ambig_blue_50	15
3	38	8	$18	1	1463	0	$0	ambig_blue_50	13
3	39	2	$5	0	1373	0	$0	risk_blue_25	41
3	40	3	$9.50	1	1399	1	$0	risk_blue_38	52
3	41	9	$34	1	1727	0	$0	ambig_blue_75	24
3	42	2	$65	1	882	0	$0	risk_blue_25	45
3	43	3	$18	0	1703	1	$0	risk_blue_38	53
3	44	6	$0	1	1899	0	$34	risk_red_38	59
3	45	1	$5	1	1559	1	$0	risk_blue_13	31
3	46	7	$0	1	1577	1	$5	ambig_blue_25	6
3	47	1	$18	0	2354	0	$0	risk_blue_13	33
3	48	7	$5	0	1915	0	$0	ambig_blue_25	1
3	49	9	$0	1	1462	0	$34	ambig_blue_75	29
3	50	5	$0	1	1188	1	$9.50	risk_red_25	47
3	51	7	$65	1	1133	0	$0	ambig_blue_25	5
3	52	6	$0	1	1927	1	$9.50	risk_red_38	57
3	53	4	$0	1	1506	1	$5	risk_red_13	36
3	54	1	$65	0	1790	1	$0	risk_blue_13	35
3	55	8	$0	0	2221	0	$5	ambig_blue_50	16
3	56	3	$34	1	1564	0	$0	risk_blue_38	54
3	57	4	$0	0	1814	1	$65	risk_red_13	40
3	58	9	$65	0	1341	1	$0	ambig_blue_75	25
3	59	5	$0	1	1431	0	$18	risk_red_25	48
3	60	6	$0	0	1391	1	$18	risk_red_38	58
4	1	1	$18	1	2411	1	$0	risk_blue_13	33
4	2	7	$34	0	1650	1	$0	ambig_blue_25	4
4	3	1	$9.50	0	1216	0	$0	risk_blue_13	32
4	4	5	$0	0	1039	0	$9.50	risk_red_25	47
4	5	2	$34	0	1310	1	$0	risk_blue_25	44
4	6	4	$0	1	1858	1	$18	risk_red_13	38
4	7	7	$0	0	920	0	$9.50	ambig_blue_25	7
4	8	5	$0	0	1035	1	$34	risk_red_25	49
4	9	7	$18	1	1242	0	$0	ambig_blue_25	3
4	10	5	$0	0	1153	0	$5	risk_red_25	46
4	11	9	$0	1	1099	1	$9.50	ambig_blue_75	27
4	12	8	$34	1	1767	0	$0	ambig_blue_50	14
4	13	2	$9.50	0	992	0	$0	risk_blue_25	42
4	14	3	$5	1	2049	1	$0	risk_blue_38	51
4	15	8	$9.50	1	1631	1	$0	ambig_blue_50	12
4	16	8	$65	0	1702	1	$0	ambig_blue_50	15
4	17	4	$0	1	1594	0	$34	risk_red_13	39
4	18	8	$0	0	1650	1	$18	ambig_blue_50	18
4	19	7	$0	1	984	0	$65	ambig_blue_25	10
4	20	1	$34	0	2081	1	$0	risk_blue_13	34
4	21	9	$0	1	1877	0	$18	ambig_blue_75	28
4	22	8	$0	0	866	0	$9.50	ambig_blue_50	17
4	23	8	$0	1	1688	1	$5	ambig_blue_50	16
4	24	9	$5	1	2100	1	$0	ambig_blue_75	21
4	25	7	$0	1	1903	0	$18	ambig_blue_25	8
4	26	5	$0	1	883	0	$65	risk_red_25	50
4	27	4	$0	0	936	1	$65	risk_red_13	40
4	28	4	$0	1	1083	1	$9.50	risk_red_13	37
4	29	3	$9.50	1	2240	1	$0	risk_blue_38	52
4	30	1	$5	1	1301	1	$0	risk_blue_13	31
4	31	9	$65	1	1521	0	$0	ambig_blue_75	25
4	32	9	$34	0	2004	1	$0	ambig_blue_75	24
4	33	2	$18	0	1636	1	$0	risk_blue_25	43
4	34	9	$0	1	906	1	$5	ambig_blue_75	26
4	35	9	$0	0	1510	1	$65	ambig_blue_75	30
4	36	7	$65	1	1402	0	$0	ambig_blue_25	5
4	37	6	$0	0	1322	1	$34	risk_red_38	59
4	38	3	$18	1	1413	1	$0	risk_blue_38	53
4	39	6	$0	1	1837	0	$18	risk_red_38	58
4	40	8	$18	0	1523	1	$0	ambig_blue_50	13
4	41	8	$5	1	1326	1	$0	ambig_blue_50	11
4	42	6	$0	1	2306	0	$65	risk_red_38	60
4	43	1	$65	1	869	0	$0	risk_blue_13	35
4	44	3	$34	1	1155	0	$0	risk_blue_38	54
4	45	6	$0	0	1573	0	$9.50	risk_red_38	57
4	46	8	$0	1	1310	0	$34	ambig_blue_50	19
4	47	4	$0	1	1634	1	$5	risk_red_13	36
4	48	9	$9.50	0	1472	0	$0	ambig_blue_75	22
4	49	7	$5	1	1709	1	$0	ambig_blue_25	1
4	50	8	$0	1	1289	0	$65	ambig_blue_50	20
4	51	3	$65	1	996	0	$0	risk_blue_38	55
4	52	7	$0	1	2285	1	$5	ambig_blue_25	6
4	53	5	$0	0	1105	1	$18	risk_red_25	48
4	54	2	$65	0	1141	1	$0	risk_blue_25	45
4	55	6	$0	1	1328	1	$5	risk_red_38	56
4	56	7	$0	1	1491	0	$34	ambig_blue_25	9
4	57	9	$18	1	1744	0	$0	ambig_blue_75	23
4	58	2	$5	1	2202	1	$0	risk_blue_25	41
4	59	7	$9.50	0	961	0	$0	ambig_blue_25	2
4	60	9	$0	0	2140	1	$34	ambig_blue_75	29
5
6	1	8	$0	1	1697	Left	$65	ambig_blue_50	20
6	2	7	$0	0	1269	Left	$5	ambig_blue_25	6
6	3	3	$65	0	1362	Right	$0	risk_blue_38	55
6	4	9	$65	1	1196	Left	$0	ambig_blue_75	25
6	5	9	$0	0	1205	Left	$9.50	ambig_blue_75	27
6	6	3	$9.50	1	853	Right	$0	risk_blue_38	52
6	7	2	$65	1	1019	Left	$0	risk_blue_25	45
6	8	1	$9.50	0	923	Left	$0	risk_blue_13	32
6	9	7	$5	1	1951	Right	$0	ambig_blue_25	1
6	10	8	$0	0	1600	Right	$18	ambig_blue_50	18
6	11	8	$5	0	1632	Left	$0	ambig_blue_50	11
6	12	9	$0	1	1767	Left	$18	ambig_blue_75	28
6	13	8	$0	1	1856	Right	$5	ambig_blue_50	16
6	14	9	$0	1	1886	Right	$5	ambig_blue_75	26
6	15	9	$34	1	2577	Right	$0	ambig_blue_75	24
6	16	5	$0	0	3521	Right	$65	risk_red_25	50
6	17	4	$0	0	2330	Left	$18	risk_red_13	38
6	18	7	$18	0	1997	Right	$0	ambig_blue_25	3
6	19	7	$34	0	1028	Right	$0	ambig_blue_25	4
6	20	4	$0	1	2563	Right	$34	risk_red_13	39
6	21	6	$0	1	836	Left	$65	risk_red_38	60
6	22	1	$18	1	1515	Right	$0	risk_blue_13	33
6	23	2	$18	1	2055	Left	$0	risk_blue_25	43
6	24	5	$0	1	1476	Right	$5	risk_red_25	46
6	25	7	$0	1	978	Left	$65	ambig_blue_25	10
6	26	3	$34	1	1027	Left	$0	risk_blue_38	54
6	27	6	$0	1	1291	Left	$34	risk_red_38	59
6	28	8	$65	1	1255	Left	$0	ambig_blue_50	15
6	29	5	$0	1	1205	Left	$34	risk_red_25	49
6	30	7	$0	1	1397	Right	$9.50	ambig_blue_25	7
6	31	3	$18	0	2166	Left	$0	risk_blue_38	53
6	32	5	$0	0	999	Left	$9.50	risk_red_25	47
6	33	2	$34	1	944	Left	$0	risk_blue_25	44
6	34	1	$65	1	1034	Left	$0	risk_blue_13	35
6	35	4	$0	0	1641	Right	$65	risk_red_13	40
6	36	5	$0	1	1560	Left	$18	risk_red_25	48
6	37	9	$0	0	1513	Left	$34	ambig_blue_75	29
6	38	9	$18	1	1573	Right	$0	ambig_blue_75	23
6	39	7	$65	1	1230	Left	$0	ambig_blue_25	5
6	40	7	$9.50	0	1046	Left	$0	ambig_blue_25	2
6	41	7	$0	1	1213	Left	$34	ambig_blue_25	9
6	42	2	$9.50	1	1277	Right	$0	risk_blue_25	42
6	43	6	$0	0	2162	Left	$5	risk_red_38	56
6	44	8	$34	1	1203	Left	$0	ambig_blue_50	14
6	45	8	$0	1	1467	Left	$34	ambig_blue_50	19
6	46	3	$5	1	1640	Right	$0	risk_blue_38	51
6	47	1	$34	1	1343	Right	$0	risk_blue_13	34
6	48	8	$0	0	1249	Left	$9.50	ambig_blue_50	17
6	49	9	$0	1	943	Left	$65	ambig_blue_75	30
6	50	6	$0	1	1418	Left	$18	risk_red_38	58
6	51	9	$5	1	1698	Right	$0	ambig_blue_75	21
6	52	4	$0	0	1310	Left	$5	risk_red_13	36
6	53	9	$9.50	1	1858	Right	$0	ambig_blue_75	22
6	54	8	$18	1	1455	Right	$0	ambig_blue_50	13
6	55	2	$5	1	1533	Right	$0	risk_blue_25	41
6	56	6	$0	1	1424	Right	$9.50	risk_red_38	57
6	57	4	$0	0	983	Left	$9.50	risk_red_13	37
6	58	8	$9.50	0	1384	Left	$0	ambig_blue_50	12
6	59	1	$5	0	1200	Left	$0	risk_blue_13	31
6	60	7	$0	0	1424	Right	$18	ambig_blue_25	8
7	1	7	$34	0	1442	Right	$0	ambig_blue_25	4
7	2	9	$9.50	0	945	Left	$0	ambig_blue_75	22
7	3	9	$5	1	899	Right	$0	ambig_blue_75	21
7	4	9	$0	0	848	Left	$9.50	ambig_blue_75	27
7	5	2	$65	0	1254	Right	$0	risk_blue_25	45
7	6	2	$18	0	1580	Right	$0	risk_blue_25	43
7	7	9	$65	0	1437	Right	$0	ambig_blue_75	25
7	8	3	$5	0	1212	Left	$0	risk_blue_38	51
7	9	9	$34	0	1548	Right	$0	ambig_blue_75	24
7	10	5	$0	1	1670	Left	$65	risk_red_25	50
7	11	8	$18	0	1443	Right	$0	ambig_blue_50	13
7	12	3	$9.50	0	818	Left	$0	risk_blue_38	52
7	13	2	$9.50	1	850	Right	$0	risk_blue_25	42
7	14	4	$0	0	1904	Left	$18	risk_red_13	38
7	15	5	$0	1	1091	Right	$9.50	risk_red_25	47
7	16	5	$0	0	1808	Left	$5	risk_red_25	46
7	17	8	$0	1	1616	Right	$18	ambig_blue_50	18
7	18	7	$5	1	1831	Right	$0	ambig_blue_25	1
7	19	6	$0	1	1254	Right	$5	risk_red_38	56
7	20	3	$65	0	1420	Right	$0	risk_blue_38	55
7	21	7	$0	1	1587	Right	$18	ambig_blue_25	8
7	22	8	$9.50	0	2091	Left	$0	ambig_blue_50	12
7	23	1	$65	1	1583	Left	$0	risk_blue_13	35
7	24	7	$0	1	1824	Left	$65	ambig_blue_25	10
7	25	4	$0	1	1126	Left	$34	risk_red_13	39
7	26	7	$0	1	1594	Right	$5	ambig_blue_25	6
7	27	7	$65	1	1226	Left	$0	ambig_blue_25	5
7	28	1	$9.50	0	1210	Left	$0	risk_blue_13	32
7	29	5	$0	1	1186	Left	$34	risk_red_25	49
7	30	2	$34	1	1514	Left	$0	risk_blue_25	44
7	31	2	$5	0	1390	Left	$0	risk_blue_25	41
7	32	7	$9.50	0	1191	Left	$0	ambig_blue_25	2
7	33	1	$18	1	1448	Right	$0	risk_blue_13	33
7	34	9	$0	1	1814	Right	$18	ambig_blue_75	28
7	35	8	$0	0	1310	Left	$9.50	ambig_blue_50	17
7	36	8	$65	1	1162	Left	$0	ambig_blue_50	15
7	37	7	$0	1	1676	Left	$34	ambig_blue_25	9
7	38	7	$18	1	1545	Left	$0	ambig_blue_25	3
7	39	3	$34	1	979	Left	$0	risk_blue_38	54
7	40	8	$34	0	1949	Right	$0	ambig_blue_50	14
7	41	9	$0	0	1415	Left	$5	ambig_blue_75	26
7	42	1	$34	0	1535	Left	$0	risk_blue_13	34
7	43	9	$0	0	1601	Right	$65	ambig_blue_75	30
7	44	4	$0	1	1105	Left	$65	risk_red_13	40
7	45	8	$5	1	1181	Right	$0	ambig_blue_50	11
7	46	6	$0	1	1118	Left	$34	risk_red_38	59
7	47	8	$0	1	810	Left	$65	ambig_blue_50	20
7	48	9	$18	0	1058	Left	$0	ambig_blue_75	23
7	49	6	$0	1	777	Left	$65	risk_red_38	60
7	50	4	$0	1	1986	Right	$5	risk_red_13	36
7	51	9	$0	1	1490	Left	$34	ambig_blue_75	29
7	52	8	$0	1	1223	Left	$34	ambig_blue_50	19
7	53	5	$0	0	2118	Left	$18	risk_red_25	48
7	54	4	$0	1	921	Right	$9.50	risk_red_13	37
7	55	6	$0	1	980	Right	$9.50	risk_red_38	57
7	56	6	$0	0	1382	Right	$18	risk_red_38	58
7	57	3	$18	1	1359	Left	$0	risk_blue_38	53
7	58	1	$5	1	1481	Right	$0	risk_blue_13	31
7	59	8	$0	0	1486	Left	$5	ambig_blue_50	16
7	60	7	$0	0	899	Left	$9.50	ambig_blue_25	7
8	1	9	$9.50	1	1910	Right	$0	ambig_blue_75	22
8	2	2	$5	0	1153	Left	$0	risk_blue_25	41
8	3	6	$0	0	1315	Right	$65	risk_red_38	60
8	4	9	$0	0	1359	Left	$5	ambig_blue_75	26
8	5	4	$0	1	1000	Left	$65	risk_red_13	40
8	6	9	$0	1	1369	Right	$34	ambig_blue_75	29
8	7	8	$0	1	1402	Left	$34	ambig_blue_50	19
8	8	1	$5	1	1562	Right	$0	risk_blue_13	31
8	9	7	$65	0	1628	Right	$0	ambig_blue_25	5
8	10	8	$65	1	1027	Left	$0	ambig_blue_50	15
8	11	2	$65	1	1450	Left	$0	risk_blue_25	45
8	12	4	$0	1	1640	Right	$5	risk_red_13	36
8	13	7	$18	1	1310	Left	$0	ambig_blue_25	3
8	14	7	$0	1	1282	Left	$34	ambig_blue_25	9
8	15	8	$18	1	1879	Right	$0	ambig_blue_50	13
8	16	7	$0	0	1444	Right	$18	ambig_blue_25	8
8	17	9	$65	1	1098	Left	$0	ambig_blue_75	25
8	18	7	$9.50	0	1055	Left	$0	ambig_blue_25	2
8	19	9	$0	1	1173	Right	$9.50	ambig_blue_75	27
8	20	8	$34	0	1903	Right	$0	ambig_blue_50	14
8	21	6	$0	0	1554	Left	$5	risk_red_38	56
8	22	9	$18	0	1588	Left	$0	ambig_blue_75	23
8	23	8	$0	0	1276	Left	$9.50	ambig_blue_50	17
8	24	7	$0	1	1458	Right	$5	ambig_blue_25	6
8	25	7	$34	1	1432	Left	$0	ambig_blue_25	4
8	26	7	$0	1	1375	Right	$9.50	ambig_blue_25	7
8	27	8	$0	1	1472	Right	$5	ambig_blue_50	16
8	28	9	$34	1	1373	Right	$0	ambig_blue_75	24
8	29	8	$0	1	958	Right	$18	ambig_blue_50	18
8	30	5	$0	1	913	Right	$9.50	risk_red_25	47
8	31	8	$0	1	1309	Left	$65	ambig_blue_50	20
8	32	1	$34	1	1929	Right	$0	risk_blue_13	34
8	33	6	$0	1	1756	Left	$18	risk_red_38	58
8	34	7	$5	0	1981	Left	$0	ambig_blue_25	1
8	35	4	$0	0	1006	Left	$9.50	risk_red_13	37
8	36	7	$0	1	886	Left	$65	ambig_blue_25	10
8	37	8	$5	1	1483	Right	$0	ambig_blue_50	11
8	38	2	$9.50	1	896	Right	$0	risk_blue_25	42
8	39	2	$18	1	1309	Left	$0	risk_blue_25	43
8	40	4	$0	0	1393	Left	$18	risk_red_13	38
8	41	8	$9.50	1	1553	Right	$0	ambig_blue_50	12
8	42	5	$0	1	1356	Left	$34	risk_red_25	49
8	43	9	$0	0	1869	Right	$65	ambig_blue_75	30
8	44	3	$5	0	1914	Left	$0	risk_blue_38	51
8	45	3	$65	1	917	Left	$0	risk_blue_38	55
8	46	2	$34	0	1281	Right	$0	risk_blue_25	44
8	47	9	$0	1	1398	Right	$18	ambig_blue_75	28
8	48	3	$9.50	1	1343	Right	$0	risk_blue_38	52
8	49	3	$18	0	1249	Right	$0	risk_blue_38	53
8	50	5	$0	1	1111	Left	$65	risk_red_25	50
8	51	5	$0	0	1340	Left	$5	risk_red_25	46
8	52	3	$34	1	1294	Left	$0	risk_blue_38	54
8	53	6	$0	0	1635	Right	$34	risk_red_38	59
8	54	4	$0	0	2353	Left	$34	risk_red_13	39
8	55	1	$18	1	1850	Right	$0	risk_blue_13	33
8	56	5	$0	0	1864	Right	$18	risk_red_25	48
8	57	1	$9.50	0	1093	Left	$0	risk_blue_13	32
8	58	6	$0	1	1337	Right	$9.50	risk_red_38	57
8	59	9	$5	1	1717	Right	$0	ambig_blue_75	21
8	60	1	$65	0	1735	Right	$0	risk_blue_13	35
9
