# Supplementary material for: Learning about the Ellsberg Paradox reduces, but does not abolish, ambiguity aversion
Source: PLoS One. 2020 Mar 4;15(3):e0228782. doi: 10.1371/journal.pone.0228782 (PMC7055742; doi:10.1371/journal.pone.0228782)
Supplement: S1 Dataset — (ZIP) [file pone.0228782.s009.zip › S1_dataset/RJ/2510.txt]

Block	Trial	BagNo	BlueValue	RESP	RT	LotterySide	RedValue	RiskAmbigLevel	TrialList
2	1	2	$34	1	3829	0	$0	risk_blue_25	44
2	2	7	$18	0	4097	1	$0	ambig_blue_25	3
2	3	8	$0	0	4812	1	$18	ambig_blue_50	18
2	4	9	$0	0	5328	1	$9.50	ambig_blue_75	27
2	5	4	$0	0	4680	0	$5	risk_red_13	36
2	6	1	$34	2	0	1	$0	risk_blue_13	34
2	7	4	$0	0	2366	1	$34	risk_red_13	39
2	8	3	$5	1	2551	1	$0	risk_blue_38	51
2	9	6	$0	0	2168	1	$34	risk_red_38	59
2	10	2	$5	1	1816	1	$0	risk_blue_25	41
2	11	5	$0	1	2223	1	$18	risk_red_25	48
2	12	9	$9.50	0	2862	0	$0	ambig_blue_75	22
2	13	8	$18	0	1986	1	$0	ambig_blue_50	13
2	14	8	$0	1	2082	1	$9.50	ambig_blue_50	17
2	15	8	$65	1	3535	0	$0	ambig_blue_50	15
2	16	7	$65	0	2231	1	$0	ambig_blue_25	5
2	17	8	$5	1	2110	1	$0	ambig_blue_50	11
2	18	4	$0	0	2313	0	$9.50	risk_red_13	37
2	19	9	$0	1	2332	1	$5	ambig_blue_75	26
2	20	1	$65	0	2470	1	$0	risk_blue_13	35
2	21	7	$0	0	2962	1	$65	ambig_blue_25	10
2	22	7	$9.50	0	3475	0	$0	ambig_blue_25	2
2	23	9	$34	1	3293	1	$0	ambig_blue_75	24
2	24	6	$0	0	2360	0	$5	risk_red_38	56
2	25	8	$9.50	1	3409	0	$0	ambig_blue_50	12
2	26	7	$0	1	3151	0	$18	ambig_blue_25	8
2	27	7	$5	1	2223	1	$0	ambig_blue_25	1
2	28	1	$5	1	2101	1	$0	risk_blue_13	31
2	29	8	$34	1	3273	1	$0	ambig_blue_50	14
2	30	5	$0	0	1964	0	$5	risk_red_25	46
2	31	7	$0	0	3397	0	$5	ambig_blue_25	6
2	32	6	$0	1	2036	0	$18	risk_red_38	58
2	33	2	$18	0	3153	1	$0	risk_blue_25	43
2	34	2	$9.50	0	2722	0	$0	risk_blue_25	42
2	35	7	$0	0	2644	1	$34	ambig_blue_25	9
2	36	7	$34	1	2081	0	$0	ambig_blue_25	4
2	37	8	$0	1	2430	0	$65	ambig_blue_50	20
2	38	8	$0	1	2020	0	$34	ambig_blue_50	19
2	39	3	$65	0	1850	1	$0	risk_blue_38	55
2	40	9	$65	1	2248	0	$0	ambig_blue_75	25
2	41	1	$9.50	0	2790	1	$0	risk_blue_13	32
2	42	4	$0	0	3341	0	$65	risk_red_13	40
2	43	3	$18	0	3534	1	$0	risk_blue_38	53
2	44	6	$0	1	3735	1	$9.50	risk_red_38	57
2	45	3	$9.50	1	3879	0	$0	risk_blue_38	52
2	46	5	$0	1	4154	1	$9.50	risk_red_25	47
2	47	6	$0	0	2057	1	$65	risk_red_38	60
2	48	9	$18	1	2111	1	$0	ambig_blue_75	23
2	49	2	$65	1	2170	0	$0	risk_blue_25	45
2	50	1	$18	0	2370	0	$0	risk_blue_13	33
2	51	9	$5	1	2691	1	$0	ambig_blue_75	21
2	52	9	$0	0	2742	0	$18	ambig_blue_75	28
2	53	9	$0	0	3863	0	$34	ambig_blue_75	29
2	54	8	$0	1	3835	1	$5	ambig_blue_50	16
2	55	4	$0	1	4463	1	$18	risk_red_13	38
2	56	3	$34	1	1530	0	$0	risk_blue_38	54
2	57	7	$0	0	2765	0	$9.50	ambig_blue_25	7
2	58	5	$0	0	3694	1	$65	risk_red_25	50
2	59	5	$0	1	2280	0	$34	risk_red_25	49
2	60	9	$0	1	5013	0	$65	ambig_blue_75	30
3	1	9	$5	1	2263	1	$0	ambig_blue_75	21
3	2	9	$0	0	2732	1	$18	ambig_blue_75	28
3	3	8	$0	1	4102	1	$5	ambig_blue_50	16
3	4	6	$0	0	2552	1	$18	risk_red_38	58
3	5	2	$65	1	2721	0	$0	risk_blue_25	45
3	6	2	$5	1	3075	1	$0	risk_blue_25	41
3	7	7	$0	0	1942	1	$34	ambig_blue_25	9
3	8	9	$0	0	3984	1	$65	ambig_blue_75	30
3	9	6	$0	1	1927	0	$34	risk_red_38	59
3	10	5	$0	0	5066	1	$18	risk_red_25	48
3	11	1	$18	0	2884	0	$0	risk_blue_13	33
3	12	7	$9.50	1	3359	0	$0	ambig_blue_25	2
3	13	9	$0	0	2079	0	$5	ambig_blue_75	26
3	14	8	$9.50	0	4860	1	$0	ambig_blue_50	12
3	15	5	$0	1	2311	0	$65	risk_red_25	50
3	16	9	$34	0	4874	0	$0	ambig_blue_75	24
3	17	8	$65	1	3251	0	$0	ambig_blue_50	15
3	18	7	$18	1	1648	0	$0	ambig_blue_25	3
3	19	4	$0	0	2838	0	$18	risk_red_13	38
3	20	3	$34	0	1947	1	$0	risk_blue_38	54
3	21	6	$0	0	3549	0	$5	risk_red_38	56
3	22	4	$0	0	1494	0	$5	risk_red_13	36
3	23	4	$0	0	1578	0	$9.50	risk_red_13	37
3	24	4	$0	1	4515	0	$65	risk_red_13	40
3	25	1	$5	0	2140	0	$0	risk_blue_13	31
3	26	7	$5	0	2366	0	$0	ambig_blue_25	1
3	27	5	$0	0	2742	1	$5	risk_red_25	46
3	28	8	$34	0	2975	1	$0	ambig_blue_50	14
3	29	3	$18	0	2159	1	$0	risk_blue_38	53
3	30	1	$34	0	4248	0	$0	risk_blue_13	34
3	31	9	$18	1	2780	0	$0	ambig_blue_75	23
3	32	5	$0	2	0	1	$9.50	risk_red_25	47
3	33	6	$0	0	2720	1	$9.50	risk_red_38	57
3	34	2	$34	1	1482	0	$0	risk_blue_25	44
3	35	8	$0	1	1663	0	$9.50	ambig_blue_50	17
3	36	7	$34	0	1317	1	$0	ambig_blue_25	4
3	37	8	$18	0	1824	1	$0	ambig_blue_50	13
3	38	7	$65	0	1655	1	$0	ambig_blue_25	5
3	39	8	$0	1	2324	0	$34	ambig_blue_50	19
3	40	3	$9.50	0	2502	1	$0	risk_blue_38	52
3	41	7	$0	0	1937	0	$5	ambig_blue_25	6
3	42	9	$0	0	3243	1	$9.50	ambig_blue_75	27
3	43	5	$0	1	1296	0	$34	risk_red_25	49
3	44	3	$5	1	2613	1	$0	risk_blue_38	51
3	45	1	$9.50	0	1676	0	$0	risk_blue_13	32
3	46	6	$0	0	2608	1	$65	risk_red_38	60
3	47	9	$65	1	1567	0	$0	ambig_blue_75	25
3	48	2	$9.50	1	2168	1	$0	risk_blue_25	42
3	49	8	$0	0	2233	1	$18	ambig_blue_50	18
3	50	8	$5	1	1935	1	$0	ambig_blue_50	11
3	51	2	$18	1	1609	0	$0	risk_blue_25	43
3	52	9	$9.50	0	2393	1	$0	ambig_blue_75	22
3	53	7	$0	0	3137	1	$9.50	ambig_blue_25	7
3	54	1	$65	0	2185	0	$0	risk_blue_13	35
3	55	7	$0	0	2369	1	$65	ambig_blue_25	10
3	56	8	$0	0	1810	1	$65	ambig_blue_50	20
3	57	3	$65	0	1801	1	$0	risk_blue_38	55
3	58	9	$0	1	2185	0	$34	ambig_blue_75	29
3	59	7	$0	0	2048	1	$18	ambig_blue_25	8
3	60	4	$0	1	2974	1	$34	risk_red_13	39
4	1	8	$5	0	2899	0	$0	ambig_blue_50	11
4	2	1	$34	1	1967	1	$0	risk_blue_13	34
4	3	9	$34	0	2119	1	$0	ambig_blue_75	24
4	4	9	$18	0	2682	1	$0	ambig_blue_75	23
4	5	7	$0	1	1886	0	$18	ambig_blue_25	8
4	6	9	$5	0	3226	0	$0	ambig_blue_75	21
4	7	1	$65	1	1239	0	$0	risk_blue_13	35
4	8	8	$0	0	1102	1	$65	ambig_blue_50	20
4	9	7	$9.50	1	2042	0	$0	ambig_blue_25	2
4	10	8	$0	0	1560	1	$18	ambig_blue_50	18
4	11	9	$9.50	1	2257	0	$0	ambig_blue_75	22
4	12	7	$18	0	1230	1	$0	ambig_blue_25	3
4	13	8	$34	0	1109	1	$0	ambig_blue_50	14
4	14	7	$5	1	2226	0	$0	ambig_blue_25	1
4	15	9	$0	0	1672	1	$34	ambig_blue_75	29
4	16	5	$0	0	1997	1	$65	risk_red_25	50
4	17	2	$65	0	1405	1	$0	risk_blue_25	45
4	18	7	$0	0	2565	0	$5	ambig_blue_25	6
4	19	7	$0	1	1510	0	$34	ambig_blue_25	9
4	20	9	$0	0	1825	1	$65	ambig_blue_75	30
4	21	7	$65	1	2048	0	$0	ambig_blue_25	5
4	22	8	$9.50	0	2398	1	$0	ambig_blue_50	12
4	23	2	$5	0	1518	0	$0	risk_blue_25	41
4	24	7	$0	0	2841	1	$65	ambig_blue_25	10
4	25	9	$0	1	1214	1	$5	ambig_blue_75	26
4	26	1	$18	0	2582	0	$0	risk_blue_13	33
4	27	7	$34	1	1910	0	$0	ambig_blue_25	4
4	28	6	$0	0	1066	1	$65	risk_red_38	60
4	29	5	$0	0	1879	0	$5	risk_red_25	46
4	30	1	$5	0	1628	0	$0	risk_blue_13	31
4	31	9	$0	0	2147	1	$18	ambig_blue_75	28
4	32	3	$18	0	2821	1	$0	risk_blue_38	53
4	33	4	$0	1	1611	1	$9.50	risk_red_13	37
4	34	3	$34	0	1363	1	$0	risk_blue_38	54
4	35	6	$0	1	1924	0	$9.50	risk_red_38	57
4	36	1	$9.50	1	1735	1	$0	risk_blue_13	32
4	37	6	$0	0	1713	1	$18	risk_red_38	58
4	38	4	$0	0	1621	0	$5	risk_red_13	36
4	39	8	$0	0	2428	0	$5	ambig_blue_50	16
4	40	8	$65	0	1994	0	$0	ambig_blue_50	15
4	41	8	$0	0	3746	1	$9.50	ambig_blue_50	17
4	42	2	$34	0	2851	1	$0	risk_blue_25	44
4	43	8	$18	0	3927	1	$0	ambig_blue_50	13
4	44	4	$0	0	2592	1	$65	risk_red_13	40
4	45	2	$18	0	3983	1	$0	risk_blue_25	43
4	46	2	$9.50	1	3318	1	$0	risk_blue_25	42
4	47	9	$0	1	3200	0	$9.50	ambig_blue_75	27
4	48	5	$0	1	1454	0	$9.50	risk_red_25	47
4	49	4	$0	1	1916	0	$18	risk_red_13	38
4	50	4	$0	0	1912	1	$34	risk_red_13	39
4	51	9	$65	0	1643	1	$0	ambig_blue_75	25
4	52	6	$0	0	1793	1	$34	risk_red_38	59
4	53	7	$0	0	1922	1	$9.50	ambig_blue_25	7
4	54	3	$5	0	2116	0	$0	risk_blue_38	51
4	55	8	$0	0	1968	1	$34	ambig_blue_50	19
4	56	6	$0	0	3008	0	$5	risk_red_38	56
4	57	5	$0	0	1823	1	$34	risk_red_25	49
4	58	5	$0	0	1420	1	$18	risk_red_25	48
4	59	3	$65	1	1380	0	$0	risk_blue_38	55
4	60	3	$9.50	0	2765	1	$0	risk_blue_38	52
5
6	1	9	$0	1	4987	Left	$34	ambig_blue_75	29
6	2	7	$9.50	0	2672	Right	$0	ambig_blue_25	2
6	3	4	$0	1	4988	Right	$18	risk_red_13	38
6	4	8	$65	0	1697	Right	$0	ambig_blue_50	15
6	5	5	$0	0	3869	Right	$18	risk_red_25	48
6	6	7	$0	0	2464	Right	$18	ambig_blue_25	8
6	7	5	$0	1	4821	Left	$9.50	risk_red_25	47
6	8	1	$65	1	4617	Left	$0	risk_blue_13	35
6	9	9	$0	1	3102	Left	$9.50	ambig_blue_75	27
6	10	7	$65	1	1384	Left	$0	ambig_blue_25	5
6	11	8	$9.50	1	3737	Left	$0	ambig_blue_50	12
6	12	7	$0	0	1281	Right	$34	ambig_blue_25	9
6	13	6	$0	0	1334	Right	$34	risk_red_38	59
6	14	2	$9.50	0	5041	Left	$0	risk_blue_25	42
6	15	6	$0	0	1748	Right	$65	risk_red_38	60
6	16	9	$0	0	1470	Left	$5	ambig_blue_75	26
6	17	4	$0	1	3411	Right	$34	risk_red_13	39
6	18	8	$18	1	3689	Left	$0	ambig_blue_50	13
6	19	6	$0	1	2739	Right	$5	risk_red_38	56
6	20	9	$9.50	0	2805	Right	$0	ambig_blue_75	22
6	21	9	$65	0	1379	Right	$0	ambig_blue_75	25
6	22	9	$5	1	1972	Right	$0	ambig_blue_75	21
6	23	4	$0	1	3069	Left	$65	risk_red_13	40
6	24	8	$0	1	1865	Left	$9.50	ambig_blue_50	17
6	25	7	$0	0	3526	Right	$9.50	ambig_blue_25	7
6	26	8	$0	1	2783	Right	$5	ambig_blue_50	16
6	27	2	$5	0	3607	Left	$0	risk_blue_25	41
6	28	4	$0	1	1885	Right	$5	risk_red_13	36
6	29	3	$9.50	0	2073	Right	$0	risk_blue_38	52
6	30	9	$0	0	1582	Right	$18	ambig_blue_75	28
6	31	2	$65	0	1319	Right	$0	risk_blue_25	45
6	32	7	$0	1	1738	Right	$5	ambig_blue_25	6
6	33	5	$0	1	1355	Left	$65	risk_red_25	50
6	34	3	$34	0	1541	Right	$0	risk_blue_38	54
6	35	7	$34	0	1056	Right	$0	ambig_blue_25	4
6	36	8	$0	1	1718	Left	$34	ambig_blue_50	19
6	37	1	$5	0	2489	Left	$0	risk_blue_13	31
6	38	7	$0	1	1220	Left	$65	ambig_blue_25	10
6	39	8	$5	0	1964	Left	$0	ambig_blue_50	11
6	40	8	$0	0	1917	Right	$18	ambig_blue_50	18
6	41	9	$0	1	2984	Left	$65	ambig_blue_75	30
6	42	6	$0	1	2256	Left	$9.50	risk_red_38	57
6	43	3	$18	0	2429	Left	$0	risk_blue_38	53
6	44	1	$18	0	2539	Left	$0	risk_blue_13	33
6	45	9	$34	1	2132	Left	$0	ambig_blue_75	24
6	46	1	$9.50	0	3719	Left	$0	risk_blue_13	32
6	47	6	$0	0	1416	Right	$18	risk_red_38	58
6	48	2	$34	1	1479	Left	$0	risk_blue_25	44
6	49	1	$34	1	2484	Right	$0	risk_blue_13	34
6	50	2	$18	1	2600	Left	$0	risk_blue_25	43
6	51	8	$34	0	1191	Right	$0	ambig_blue_50	14
6	52	4	$0	0	2728	Left	$9.50	risk_red_13	37
6	53	8	$0	0	1186	Right	$65	ambig_blue_50	20
6	54	9	$18	0	1179	Right	$0	ambig_blue_75	23
6	55	7	$18	1	1148	Left	$0	ambig_blue_25	3
6	56	7	$5	1	2127	Right	$0	ambig_blue_25	1
6	57	5	$0	0	1217	Right	$34	risk_red_25	49
6	58	5	$0	1	3088	Right	$5	risk_red_25	46
6	59	3	$65	1	1563	Left	$0	risk_blue_38	55
6	60	3	$5	0	2093	Left	$0	risk_blue_38	51
7	1	8	$0	0	1235	Right	$34	ambig_blue_50	19
7	2	9	$18	1	1122	Left	$0	ambig_blue_75	23
7	3	5	$0	1	1965	Left	$65	risk_red_25	50
7	4	8	$0	1	2439	Left	$65	ambig_blue_50	20
7	5	8	$0	1	2076	Right	$5	ambig_blue_50	16
7	6	7	$65	0	2713	Right	$0	ambig_blue_25	5
7	7	1	$34	0	3035	Right	$0	risk_blue_13	34
7	8	2	$65	1	1488	Left	$0	risk_blue_25	45
7	9	5	$0	1	1573	Right	$5	risk_red_25	46
7	10	9	$0	1	1374	Left	$34	ambig_blue_75	29
7	11	7	$5	0	2199	Left	$0	ambig_blue_25	1
7	12	6	$0	1	3751	Left	$65	risk_red_38	60
7	13	8	$65	0	1191	Right	$0	ambig_blue_50	15
7	14	5	$0	0	1096	Right	$34	risk_red_25	49
7	15	7	$18	1	1493	Left	$0	ambig_blue_25	3
7	16	3	$34	0	913	Right	$0	risk_blue_38	54
7	17	8	$34	0	846	Right	$0	ambig_blue_50	14
7	18	6	$0	0	1517	Right	$18	risk_red_38	58
7	19	4	$0	1	1736	Right	$18	risk_red_13	38
7	20	3	$5	1	1409	Right	$0	risk_blue_38	51
7	21	6	$0	1	961	Left	$34	risk_red_38	59
7	22	1	$9.50	1	1235	Right	$0	risk_blue_13	32
7	23	9	$65	0	954	Right	$0	ambig_blue_75	25
7	24	6	$0	1	1700	Left	$9.50	risk_red_38	57
7	25	7	$0	0	944	Right	$34	ambig_blue_25	9
7	26	3	$18	0	859	Right	$0	risk_blue_38	53
7	27	3	$9.50	1	2249	Left	$0	risk_blue_38	52
7	28	1	$65	1	2247	Left	$0	risk_blue_13	35
7	29	9	$0	1	4748	Right	$5	ambig_blue_75	26
7	30	9	$0	0	3108	Right	$65	ambig_blue_75	30
7	31	2	$18	0	4694	Right	$0	risk_blue_25	43
7	32	2	$34	1	2711	Left	$0	risk_blue_25	44
7	33	5	$0	0	3570	Left	$9.50	risk_red_25	47
7	34	8	$5	1	1809	Right	$0	ambig_blue_50	11
7	35	7	$0	0	4321	Right	$9.50	ambig_blue_25	7
7	36	2	$5	0	2513	Left	$0	risk_blue_25	41
7	37	4	$0	1	4460	Right	$5	risk_red_13	36
7	38	9	$0	0	1583	Right	$9.50	ambig_blue_75	27
7	39	7	$0	1	2239	Left	$18	ambig_blue_25	8
7	40	6	$0	0	3965	Left	$5	risk_red_38	56
7	41	7	$9.50	0	2917	Right	$0	ambig_blue_25	2
7	42	4	$0	0	2455	Left	$9.50	risk_red_13	37
7	43	1	$5	0	1804	Left	$0	risk_blue_13	31
7	44	9	$34	0	1891	Right	$0	ambig_blue_75	24
7	45	4	$0	1	2648	Left	$65	risk_red_13	40
7	46	4	$0	0	3413	Right	$34	risk_red_13	39
7	47	8	$9.50	0	1403	Right	$0	ambig_blue_50	12
7	48	7	$0	1	1851	Right	$5	ambig_blue_25	6
7	49	3	$65	1	1848	Left	$0	risk_blue_38	55
7	50	7	$0	1	1502	Left	$65	ambig_blue_25	10
7	51	8	$0	0	1626	Right	$18	ambig_blue_50	18
7	52	9	$5	1	1633	Right	$0	ambig_blue_75	21
7	53	8	$0	1	2160	Left	$9.50	ambig_blue_50	17
7	54	9	$0	1	5073	Left	$18	ambig_blue_75	28
7	55	1	$18	0	1970	Left	$0	risk_blue_13	33
7	56	2	$9.50	1	3683	Right	$0	risk_blue_25	42
7	57	5	$0	0	1454	Right	$18	risk_red_25	48
7	58	8	$18	0	1540	Right	$0	ambig_blue_50	13
7	59	9	$9.50	0	2734	Right	$0	ambig_blue_75	22
7	60	7	$34	0	1024	Right	$0	ambig_blue_25	4
8	1	8	$18	1	1960	Left	$0	ambig_blue_50	13
8	2	3	$9.50	1	1617	Left	$0	risk_blue_38	52
8	3	7	$0	1	912	Left	$65	ambig_blue_25	10
8	4	3	$18	0	1908	Right	$0	risk_blue_38	53
8	5	5	$0	0	3328	Left	$9.50	risk_red_25	47
8	6	3	$65	0	1226	Right	$0	risk_blue_38	55
8	7	1	$65	0	1561	Right	$0	risk_blue_13	35
8	8	7	$18	0	2834	Right	$0	ambig_blue_25	3
8	9	3	$5	1	1199	Right	$0	risk_blue_38	51
8	10	7	$34	1	1832	Left	$0	ambig_blue_25	4
8	11	2	$9.50	1	3654	Right	$0	risk_blue_25	42
8	12	7	$0	1	2010	Left	$9.50	ambig_blue_25	7
8	13	6	$0	1	1233	Left	$65	risk_red_38	60
8	14	9	$0	1	1464	Left	$18	ambig_blue_75	28
8	15	4	$0	0	1950	Left	$5	risk_red_13	36
8	16	5	$0	1	1807	Left	$34	risk_red_25	49
8	17	6	$0	1	3023	Right	$5	risk_red_38	56
8	18	8	$9.50	1	2477	Left	$0	ambig_blue_50	12
8	19	1	$5	1	2489	Right	$0	risk_blue_13	31
8	20	4	$0	1	2540	Right	$34	risk_red_13	39
8	21	4	$0	1	2038	Left	$65	risk_red_13	40
8	22	5	$0	1	3628	Right	$5	risk_red_25	46
8	23	4	$0	0	1505	Left	$9.50	risk_red_13	37
8	24	9	$0	1	1197	Left	$9.50	ambig_blue_75	27
8	25	8	$5	1	1645	Right	$0	ambig_blue_50	11
8	26	2	$5	1	1516	Right	$0	risk_blue_25	41
8	27	8	$34	1	1639	Left	$0	ambig_blue_50	14
8	28	6	$0	0	1494	Right	$34	risk_red_38	59
8	29	8	$0	0	1842	Right	$9.50	ambig_blue_50	17
8	30	6	$0	1	1728	Left	$18	risk_red_38	58
8	31	1	$34	1	3579	Left	$0	risk_blue_13	34
8	32	2	$34	0	3466	Right	$0	risk_blue_25	44
8	33	8	$0	1	2302	Right	$5	ambig_blue_50	16
8	34	3	$34	1	1033	Left	$0	risk_blue_38	54
8	35	1	$9.50	1	1256	Right	$0	risk_blue_13	32
8	36	5	$0	0	1214	Right	$18	risk_red_25	48
8	37	9	$5	0	3014	Left	$0	ambig_blue_75	21
8	38	7	$65	0	1405	Right	$0	ambig_blue_25	5
8	39	7	$0	0	1909	Right	$18	ambig_blue_25	8
8	40	9	$9.50	0	1872	Right	$0	ambig_blue_75	22
8	41	8	$65	0	1245	Right	$0	ambig_blue_50	15
8	42	9	$0	1	2500	Right	$5	ambig_blue_75	26
8	43	9	$65	1	1655	Left	$0	ambig_blue_75	25
8	44	6	$0	0	2677	Right	$9.50	risk_red_38	57
8	45	9	$0	0	3489	Right	$34	ambig_blue_75	29
8	46	2	$65	0	1347	Right	$0	risk_blue_25	45
8	47	5	$0	0	2038	Right	$65	risk_red_25	50
8	48	7	$0	0	1156	Right	$34	ambig_blue_25	9
8	49	7	$9.50	1	2221	Left	$0	ambig_blue_25	2
8	50	9	$0	0	1556	Right	$65	ambig_blue_75	30
8	51	7	$0	1	1597	Right	$5	ambig_blue_25	6
8	52	9	$34	1	1182	Left	$0	ambig_blue_75	24
8	53	7	$5	1	1854	Right	$0	ambig_blue_25	1
8	54	8	$0	1	1300	Left	$34	ambig_blue_50	19
8	55	4	$0	0	1152	Left	$18	risk_red_13	38
8	56	9	$18	0	1578	Right	$0	ambig_blue_75	23
8	57	2	$18	0	2299	Right	$0	risk_blue_25	43
8	58	8	$0	1	1071	Left	$18	ambig_blue_50	18
8	59	1	$18	0	3220	Left	$0	risk_blue_13	33
8	60	8	$0	0	1218	Right	$65	ambig_blue_50	20
9
