# Supplementary material for: Learning about the Ellsberg Paradox reduces, but does not abolish, ambiguity aversion
Source: PLoS One. 2020 Mar 4;15(3):e0228782. doi: 10.1371/journal.pone.0228782 (PMC7055742; doi:10.1371/journal.pone.0228782)
Supplement: S1 Dataset — (ZIP) [file pone.0228782.s009.zip › S1_dataset/RJ/2511.txt]

Block	Trial	BagNo	BlueValue	RESP	RT	LotterySide	RedValue	RiskAmbigLevel	TrialList
2	1	7	$34	0	2678	1	$0	ambig_blue_25	4
2	2	6	$0	0	2707	1	$5	risk_red_38	56
2	3	5	$0	1	2613	1	$34	risk_red_25	49
2	4	8	$9.50	0	1788	1	$0	ambig_blue_50	12
2	5	1	$65	1	3115	1	$0	risk_blue_13	35
2	6	7	$0	0	2757	1	$65	ambig_blue_25	10
2	7	1	$5	0	2294	0	$0	risk_blue_13	31
2	8	2	$18	1	1818	0	$0	risk_blue_25	43
2	9	8	$0	1	1889	0	$9.50	ambig_blue_50	17
2	10	3	$65	1	2205	0	$0	risk_blue_38	55
2	11	2	$34	0	1708	0	$0	risk_blue_25	44
2	12	1	$34	0	1783	0	$0	risk_blue_13	34
2	13	9	$0	0	1904	0	$5	ambig_blue_75	26
2	14	4	$0	0	1739	0	$65	risk_red_13	40
2	15	7	$5	1	2205	1	$0	ambig_blue_25	1
2	16	8	$0	0	1556	0	$5	ambig_blue_50	16
2	17	9	$0	1	2742	0	$34	ambig_blue_75	29
2	18	4	$0	0	3671	0	$9.50	risk_red_13	37
2	19	7	$0	1	2458	1	$5	ambig_blue_25	6
2	20	5	$0	1	2495	1	$9.50	risk_red_25	47
2	21	7	$0	0	2283	0	$9.50	ambig_blue_25	7
2	22	1	$18	0	2431	0	$0	risk_blue_13	33
2	23	9	$5	0	1805	0	$0	ambig_blue_75	21
2	24	9	$0	1	2061	0	$65	ambig_blue_75	30
2	25	2	$65	1	3050	1	$0	risk_blue_25	45
2	26	3	$5	1	2719	1	$0	risk_blue_38	51
2	27	2	$9.50	1	2569	1	$0	risk_blue_25	42
2	28	1	$9.50	1	1489	1	$0	risk_blue_13	32
2	29	4	$0	1	2558	1	$34	risk_red_13	39
2	30	9	$18	1	1839	1	$0	ambig_blue_75	23
2	31	6	$0	1	3509	0	$18	risk_red_38	58
2	32	9	$34	1	2007	1	$0	ambig_blue_75	24
2	33	6	$0	1	2422	0	$9.50	risk_red_38	57
2	34	8	$65	1	1628	1	$0	ambig_blue_50	15
2	35	3	$34	0	2619	1	$0	risk_blue_38	54
2	36	9	$65	1	2905	1	$0	ambig_blue_75	25
2	37	7	$0	0	2140	1	$18	ambig_blue_25	8
2	38	7	$65	0	2750	1	$0	ambig_blue_25	5
2	39	5	$0	1	2135	1	$18	risk_red_25	48
2	40	3	$18	0	2985	0	$0	risk_blue_38	53
2	41	9	$0	0	3560	0	$9.50	ambig_blue_75	27
2	42	9	$9.50	0	1664	0	$0	ambig_blue_75	22
2	43	8	$0	1	2357	0	$18	ambig_blue_50	18
2	44	3	$9.50	0	2302	0	$0	risk_blue_38	52
2	45	4	$0	1	1769	1	$5	risk_red_13	36
2	46	7	$18	1	1834	0	$0	ambig_blue_25	3
2	47	8	$0	1	2368	0	$34	ambig_blue_50	19
2	48	4	$0	0	2193	0	$18	risk_red_13	38
2	49	2	$5	1	1696	1	$0	risk_blue_25	41
2	50	6	$0	0	2868	1	$34	risk_red_38	59
2	51	6	$0	0	1967	1	$65	risk_red_38	60
2	52	9	$0	1	1392	1	$18	ambig_blue_75	28
2	53	5	$0	0	2385	0	$65	risk_red_25	50
2	54	8	$0	0	2576	1	$65	ambig_blue_50	20
2	55	8	$34	0	1832	1	$0	ambig_blue_50	14
2	56	8	$18	0	2559	0	$0	ambig_blue_50	13
2	57	7	$0	0	2127	1	$34	ambig_blue_25	9
2	58	8	$5	1	2954	1	$0	ambig_blue_50	11
2	59	5	$0	1	1698	1	$5	risk_red_25	46
2	60	7	$9.50	1	2599	0	$0	ambig_blue_25	2
3	1	3	$5	1	2984	0	$0	risk_blue_38	51
3	2	7	$34	0	2231	1	$0	ambig_blue_25	4
3	3	8	$0	0	2174	0	$5	ambig_blue_50	16
3	4	9	$9.50	0	2062	0	$0	ambig_blue_75	22
3	5	4	$0	1	1803	1	$65	risk_red_13	40
3	6	6	$0	1	1851	0	$18	risk_red_38	58
3	7	6	$0	1	2104	1	$9.50	risk_red_38	57
3	8	8	$0	1	1796	0	$34	ambig_blue_50	19
3	9	7	$0	1	1588	0	$65	ambig_blue_25	10
3	10	2	$18	1	3564	1	$0	risk_blue_25	43
3	11	8	$9.50	0	2420	0	$0	ambig_blue_50	12
3	12	4	$0	1	2282	1	$18	risk_red_13	38
3	13	7	$9.50	1	3303	0	$0	ambig_blue_25	2
3	14	8	$0	1	2025	1	$18	ambig_blue_50	18
3	15	1	$5	0	2095	0	$0	risk_blue_13	31
3	16	6	$0	1	1571	1	$65	risk_red_38	60
3	17	9	$18	0	2092	0	$0	ambig_blue_75	23
3	18	4	$0	1	2144	1	$9.50	risk_red_13	37
3	19	8	$0	0	2770	1	$65	ambig_blue_50	20
3	20	9	$0	0	2138	0	$34	ambig_blue_75	29
3	21	7	$0	1	1868	1	$5	ambig_blue_25	6
3	22	8	$0	1	2009	1	$9.50	ambig_blue_50	17
3	23	9	$0	1	2328	1	$65	ambig_blue_75	30
3	24	9	$34	0	2018	0	$0	ambig_blue_75	24
3	25	3	$18	1	1921	0	$0	risk_blue_38	53
3	26	9	$0	1	2484	1	$5	ambig_blue_75	26
3	27	5	$0	0	2087	0	$34	risk_red_25	49
3	28	3	$34	1	2275	0	$0	risk_blue_38	54
3	29	7	$0	0	2199	0	$9.50	ambig_blue_25	7
3	30	2	$34	0	1783	0	$0	risk_blue_25	44
3	31	1	$9.50	0	1167	0	$0	risk_blue_13	32
3	32	7	$5	1	3777	0	$0	ambig_blue_25	1
3	33	9	$0	1	1855	1	$9.50	ambig_blue_75	27
3	34	6	$0	1	1885	0	$34	risk_red_38	59
3	35	7	$0	1	2057	0	$18	ambig_blue_25	8
3	36	8	$65	1	2486	0	$0	ambig_blue_50	15
3	37	2	$9.50	0	1313	0	$0	risk_blue_25	42
3	38	5	$0	1	1661	1	$65	risk_red_25	50
3	39	1	$65	1	2643	1	$0	risk_blue_13	35
3	40	9	$5	0	1648	0	$0	ambig_blue_75	21
3	41	2	$65	0	2983	1	$0	risk_blue_25	45
3	42	8	$5	1	1574	1	$0	ambig_blue_50	11
3	43	1	$34	1	2079	1	$0	risk_blue_13	34
3	44	8	$34	1	2116	1	$0	ambig_blue_50	14
3	45	2	$5	0	2694	0	$0	risk_blue_25	41
3	46	3	$65	1	1490	0	$0	risk_blue_38	55
3	47	8	$18	0	1470	0	$0	ambig_blue_50	13
3	48	7	$18	0	2171	1	$0	ambig_blue_25	3
3	49	1	$18	1	2780	1	$0	risk_blue_13	33
3	50	3	$9.50	1	1468	1	$0	risk_blue_38	52
3	51	5	$0	1	1433	1	$9.50	risk_red_25	47
3	52	6	$0	1	2104	1	$5	risk_red_38	56
3	53	9	$65	0	2323	0	$0	ambig_blue_75	25
3	54	5	$0	0	1773	0	$18	risk_red_25	48
3	55	7	$65	0	2598	1	$0	ambig_blue_25	5
3	56	5	$0	1	4909	1	$5	risk_red_25	46
3	57	4	$0	1	2366	1	$34	risk_red_13	39
3	58	7	$0	0	2215	1	$34	ambig_blue_25	9
3	59	9	$0	1	1414	1	$18	ambig_blue_75	28
3	60	4	$0	0	2718	0	$5	risk_red_13	36
4	1	7	$18	0	2935	1	$0	ambig_blue_25	3
4	2	9	$0	1	1080	1	$5	ambig_blue_75	26
4	3	6	$0	1	1646	0	$34	risk_red_38	59
4	4	8	$0	1	2020	1	$18	ambig_blue_50	18
4	5	7	$0	0	1771	1	$34	ambig_blue_25	9
4	6	9	$18	0	2956	0	$0	ambig_blue_75	23
4	7	6	$0	1	1780	0	$18	risk_red_38	58
4	8	9	$0	1	2741	1	$9.50	ambig_blue_75	27
4	9	4	$0	0	1150	0	$18	risk_red_13	38
4	10	5	$0	0	1696	0	$9.50	risk_red_25	47
4	11	2	$34	1	2413	1	$0	risk_blue_25	44
4	12	7	$0	0	1627	0	$5	ambig_blue_25	6
4	13	2	$65	0	3354	0	$0	risk_blue_25	45
4	14	4	$0	1	1435	1	$34	risk_red_13	39
4	15	5	$0	0	3617	0	$34	risk_red_25	49
4	16	3	$9.50	0	1735	0	$0	risk_blue_38	52
4	17	8	$18	0	1585	0	$0	ambig_blue_50	13
4	18	9	$9.50	1	1297	1	$0	ambig_blue_75	22
4	19	8	$5	0	1678	0	$0	ambig_blue_50	11
4	20	1	$65	1	1714	1	$0	risk_blue_13	35
4	21	1	$34	1	1190	1	$0	risk_blue_13	34
4	22	7	$65	0	1534	1	$0	ambig_blue_25	5
4	23	3	$65	0	2425	1	$0	risk_blue_38	55
4	24	9	$5	1	1655	1	$0	ambig_blue_75	21
4	25	8	$0	0	3237	0	$5	ambig_blue_50	16
4	26	3	$18	1	1914	1	$0	risk_blue_38	53
4	27	4	$0	0	1645	0	$5	risk_red_13	36
4	28	6	$0	0	3147	1	$9.50	risk_red_38	57
4	29	2	$9.50	0	3196	0	$0	risk_blue_25	42
4	30	8	$0	0	1467	0	$9.50	ambig_blue_50	17
4	31	5	$0	0	2496	0	$18	risk_red_25	48
4	32	7	$0	1	1396	0	$65	ambig_blue_25	10
4	33	7	$0	0	1476	1	$18	ambig_blue_25	8
4	34	2	$18	0	2377	0	$0	risk_blue_25	43
4	35	9	$0	0	1410	0	$65	ambig_blue_75	30
4	36	9	$0	1	1922	1	$34	ambig_blue_75	29
4	37	8	$9.50	0	2428	0	$0	ambig_blue_50	12
4	38	1	$9.50	1	1331	1	$0	risk_blue_13	32
4	39	7	$34	0	1374	1	$0	ambig_blue_25	4
4	40	8	$65	0	1967	0	$0	ambig_blue_50	15
4	41	7	$5	1	1304	0	$0	ambig_blue_25	1
4	42	3	$34	1	1348	0	$0	risk_blue_38	54
4	43	5	$0	1	1854	1	$5	risk_red_25	46
4	44	2	$5	0	1604	0	$0	risk_blue_25	41
4	45	8	$34	1	1724	1	$0	ambig_blue_50	14
4	46	6	$0	0	1759	1	$65	risk_red_38	60
4	47	9	$65	0	2248	0	$0	ambig_blue_75	25
4	48	4	$0	1	3854	1	$9.50	risk_red_13	37
4	49	9	$0	1	1561	1	$18	ambig_blue_75	28
4	50	1	$5	1	939	1	$0	risk_blue_13	31
4	51	9	$34	0	1566	0	$0	ambig_blue_75	24
4	52	8	$0	1	1503	0	$65	ambig_blue_50	20
4	53	8	$0	1	1203	0	$34	ambig_blue_50	19
4	54	3	$5	0	3035	0	$0	risk_blue_38	51
4	55	4	$0	1	2224	1	$65	risk_red_13	40
4	56	6	$0	0	1911	0	$5	risk_red_38	56
4	57	5	$0	1	2434	1	$65	risk_red_25	50
4	58	7	$9.50	0	2631	1	$0	ambig_blue_25	2
4	59	7	$0	0	2014	1	$9.50	ambig_blue_25	7
4	60	1	$18	0	2133	0	$0	risk_blue_13	33
5
6	1	4	$0	1	4262	Right	$5	risk_red_13	36
6	2	1	$34	1	2290	Right	$0	risk_blue_13	34
6	3	9	$65	1	1781	Left	$0	ambig_blue_75	25
6	4	7	$0	0	1422	Right	$65	ambig_blue_25	10
6	5	6	$0	1	1853	Left	$18	risk_red_38	58
6	6	9	$0	0	3011	Right	$9.50	ambig_blue_75	27
6	7	4	$0	0	2937	Left	$9.50	risk_red_13	37
6	8	9	$0	0	1090	Right	$34	ambig_blue_75	29
6	9	3	$34	1	2719	Left	$0	risk_blue_38	54
6	10	7	$18	1	1145	Left	$0	ambig_blue_25	3
6	11	9	$9.50	1	1724	Right	$0	ambig_blue_75	22
6	12	8	$65	0	1143	Right	$0	ambig_blue_50	15
6	13	1	$9.50	0	1162	Right	$0	risk_blue_13	32
6	14	9	$34	0	1884	Right	$0	ambig_blue_75	24
6	15	6	$0	0	2600	Right	$34	risk_red_38	59
6	16	7	$9.50	1	2286	Left	$0	ambig_blue_25	2
6	17	3	$9.50	1	2874	Right	$0	risk_blue_38	52
6	18	5	$0	1	2519	Left	$65	risk_red_25	50
6	19	7	$0	0	1368	Right	$9.50	ambig_blue_25	7
6	20	8	$0	0	1865	Right	$34	ambig_blue_50	19
6	21	9	$0	1	2271	Left	$18	ambig_blue_75	28
6	22	8	$0	1	1355	Left	$18	ambig_blue_50	18
6	23	7	$5	1	2557	Left	$0	ambig_blue_25	1
6	24	8	$0	0	2798	Right	$65	ambig_blue_50	20
6	25	9	$18	1	1485	Left	$0	ambig_blue_75	23
6	26	5	$0	1	2450	Right	$5	risk_red_25	46
6	27	8	$5	1	1495	Right	$0	ambig_blue_50	11
6	28	4	$0	1	2844	Right	$18	risk_red_13	38
6	29	2	$65	1	1849	Left	$0	risk_blue_25	45
6	30	3	$65	1	1687	Left	$0	risk_blue_38	55
6	31	1	$5	1	1187	Right	$0	risk_blue_13	31
6	32	7	$0	1	1292	Left	$34	ambig_blue_25	9
6	33	8	$0	0	1753	Left	$5	ambig_blue_50	16
6	34	6	$0	1	2594	Right	$9.50	risk_red_38	57
6	35	4	$0	1	2514	Right	$34	risk_red_13	39
6	36	7	$34	1	1268	Left	$0	ambig_blue_25	4
6	37	1	$18	1	986	Right	$0	risk_blue_13	33
6	38	2	$34	0	2203	Left	$0	risk_blue_25	44
6	39	6	$0	1	1674	Left	$5	risk_red_38	56
6	40	5	$0	0	1895	Left	$18	risk_red_25	48
6	41	8	$0	1	1811	Right	$9.50	ambig_blue_50	17
6	42	3	$18	0	2386	Right	$0	risk_blue_38	53
6	43	2	$18	1	1890	Right	$0	risk_blue_25	43
6	44	1	$65	0	1678	Left	$0	risk_blue_13	35
6	45	6	$0	0	1531	Right	$65	risk_red_38	60
6	46	8	$9.50	1	1430	Left	$0	ambig_blue_50	12
6	47	4	$0	0	1557	Left	$65	risk_red_13	40
6	48	2	$5	1	1823	Right	$0	risk_blue_25	41
6	49	5	$0	0	1126	Left	$9.50	risk_red_25	47
6	50	5	$0	0	1602	Left	$34	risk_red_25	49
6	51	7	$0	1	1217	Left	$18	ambig_blue_25	8
6	52	9	$5	1	1553	Right	$0	ambig_blue_75	21
6	53	2	$9.50	1	2018	Right	$0	risk_blue_25	42
6	54	7	$65	1	1209	Left	$0	ambig_blue_25	5
6	55	9	$0	0	1505	Left	$5	ambig_blue_75	26
6	56	9	$0	1	1205	Left	$65	ambig_blue_75	30
6	57	8	$34	0	2021	Left	$0	ambig_blue_50	14
6	58	8	$18	0	2244	Right	$0	ambig_blue_50	13
6	59	3	$5	0	2737	Left	$0	risk_blue_38	51
6	60	7	$0	1	2219	Right	$5	ambig_blue_25	6
7	1	9	$0	0	2675	Right	$9.50	ambig_blue_75	27
7	2	9	$9.50	1	1639	Right	$0	ambig_blue_75	22
7	3	6	$0	1	1934	Right	$34	risk_red_38	59
7	4	8	$0	1	1360	Left	$34	ambig_blue_50	19
7	5	8	$0	0	1786	Right	$18	ambig_blue_50	18
7	6	7	$18	1	1338	Left	$0	ambig_blue_25	3
7	7	2	$5	1	1125	Right	$0	risk_blue_25	41
7	8	7	$0	1	1695	Left	$18	ambig_blue_25	8
7	9	1	$9.50	0	2915	Left	$0	risk_blue_13	32
7	10	6	$0	1	2014	Right	$5	risk_red_38	56
7	11	1	$65	1	1501	Right	$0	risk_blue_13	35
7	12	3	$9.50	1	2001	Left	$0	risk_blue_38	52
7	13	9	$0	1	1168	Right	$5	ambig_blue_75	26
7	14	4	$0	1	938	Right	$18	risk_red_13	38
7	15	5	$0	0	1637	Left	$9.50	risk_red_25	47
7	16	6	$0	0	1619	Left	$9.50	risk_red_38	57
7	17	2	$65	1	2274	Left	$0	risk_blue_25	45
7	18	9	$0	1	1070	Left	$34	ambig_blue_75	29
7	19	8	$0	1	940	Left	$65	ambig_blue_50	20
7	20	4	$0	0	1703	Left	$5	risk_red_13	36
7	21	5	$0	1	3082	Left	$34	risk_red_25	49
7	22	6	$0	0	1806	Right	$65	risk_red_38	60
7	23	9	$18	1	1478	Left	$0	ambig_blue_75	23
7	24	8	$0	0	3459	Left	$5	ambig_blue_50	16
7	25	5	$0	0	1631	Left	$18	risk_red_25	48
7	26	3	$18	1	2606	Right	$0	risk_blue_38	53
7	27	1	$5	0	3796	Left	$0	risk_blue_13	31
7	28	9	$0	1	1475	Left	$65	ambig_blue_75	30
7	29	7	$34	0	1400	Right	$0	ambig_blue_25	4
7	30	3	$34	1	1432	Left	$0	risk_blue_38	54
7	31	7	$9.50	1	1935	Right	$0	ambig_blue_25	2
7	32	4	$0	0	1809	Left	$34	risk_red_13	39
7	33	8	$9.50	1	1777	Right	$0	ambig_blue_50	12
7	34	4	$0	1	1913	Right	$9.50	risk_red_13	37
7	35	6	$0	0	1709	Right	$18	risk_red_38	58
7	36	5	$0	1	3488	Left	$65	risk_red_25	50
7	37	2	$18	1	1187	Left	$0	risk_blue_25	43
7	38	9	$5	0	1508	Left	$0	ambig_blue_75	21
7	39	4	$0	1	1576	Right	$65	risk_red_13	40
7	40	3	$65	0	1281	Right	$0	risk_blue_38	55
7	41	1	$34	0	1382	Right	$0	risk_blue_13	34
7	42	7	$5	1	1903	Right	$0	ambig_blue_25	1
7	43	7	$65	0	1611	Right	$0	ambig_blue_25	5
7	44	3	$5	1	2266	Right	$0	risk_blue_38	51
7	45	7	$0	0	1639	Left	$9.50	ambig_blue_25	7
7	46	8	$5	1	2326	Right	$0	ambig_blue_50	11
7	47	7	$0	1	2376	Left	$5	ambig_blue_25	6
7	48	2	$34	1	1968	Right	$0	risk_blue_25	44
7	49	8	$18	0	2521	Right	$0	ambig_blue_50	13
7	50	9	$34	1	1163	Left	$0	ambig_blue_75	24
7	51	8	$65	0	1013	Right	$0	ambig_blue_50	15
7	52	7	$0	0	1294	Right	$34	ambig_blue_25	9
7	53	1	$18	0	1154	Left	$0	risk_blue_13	33
7	54	7	$0	1	1204	Left	$65	ambig_blue_25	10
7	55	8	$34	0	1012	Right	$0	ambig_blue_50	14
7	56	9	$0	1	1277	Left	$18	ambig_blue_75	28
7	57	2	$9.50	0	1530	Left	$0	risk_blue_25	42
7	58	8	$0	0	1532	Left	$9.50	ambig_blue_50	17
7	59	9	$65	1	991	Left	$0	ambig_blue_75	25
7	60	5	$0	1	1312	Right	$5	risk_red_25	46
8	1	2	$18	0	2472	Left	$0	risk_blue_25	43
8	2	8	$65	0	1357	Right	$0	ambig_blue_50	15
8	3	8	$0	1	1575	Right	$5	ambig_blue_50	16
8	4	3	$34	1	1424	Left	$0	risk_blue_38	54
8	5	4	$0	1	2119	Right	$34	risk_red_13	39
8	6	7	$0	1	1065	Left	$18	ambig_blue_25	8
8	7	2	$9.50	1	1800	Right	$0	risk_blue_25	42
8	8	2	$34	1	1551	Right	$0	risk_blue_25	44
8	9	9	$65	0	1865	Right	$0	ambig_blue_75	25
8	10	2	$65	1	1558	Right	$0	risk_blue_25	45
8	11	1	$18	1	1568	Right	$0	risk_blue_13	33
8	12	5	$0	0	1913	Left	$5	risk_red_25	46
8	13	5	$0	1	1773	Right	$18	risk_red_25	48
8	14	9	$5	0	1389	Left	$0	ambig_blue_75	21
8	15	3	$65	0	1934	Right	$0	risk_blue_38	55
8	16	2	$5	1	1736	Right	$0	risk_blue_25	41
8	17	9	$9.50	0	4594	Right	$0	ambig_blue_75	22
8	18	9	$0	0	2712	Left	$9.50	ambig_blue_75	27
8	19	8	$0	0	1666	Right	$34	ambig_blue_50	19
8	20	1	$65	0	967	Left	$0	risk_blue_13	35
8	21	6	$0	0	1249	Left	$9.50	risk_red_38	57
8	22	6	$0	1	1375	Right	$65	risk_red_38	60
8	23	8	$9.50	1	1928	Right	$0	ambig_blue_50	12
8	24	1	$5	1	1115	Right	$0	risk_blue_13	31
8	25	5	$0	1	1255	Right	$65	risk_red_25	50
8	26	7	$9.50	1	933	Left	$0	ambig_blue_25	2
8	27	6	$0	1	1880	Right	$5	risk_red_38	56
8	28	9	$0	0	1461	Left	$5	ambig_blue_75	26
8	29	9	$34	1	955	Left	$0	ambig_blue_75	24
8	30	9	$0	0	1941	Left	$18	ambig_blue_75	28
8	31	4	$0	1	1975	Right	$65	risk_red_13	40
8	32	9	$0	1	1760	Left	$65	ambig_blue_75	30
8	33	9	$18	0	1497	Right	$0	ambig_blue_75	23
8	34	8	$0	0	990	Right	$65	ambig_blue_50	20
8	35	7	$0	0	1791	Right	$65	ambig_blue_25	10
8	36	8	$34	0	1439	Right	$0	ambig_blue_50	14
8	37	1	$34	1	2686	Left	$0	risk_blue_13	34
8	38	6	$0	0	1201	Right	$34	risk_red_38	59
8	39	3	$5	0	1697	Left	$0	risk_blue_38	51
8	40	8	$0	0	1501	Right	$18	ambig_blue_50	18
8	41	3	$18	1	1737	Left	$0	risk_blue_38	53
8	42	1	$9.50	0	1947	Left	$0	risk_blue_13	32
8	43	8	$5	1	1453	Right	$0	ambig_blue_50	11
8	44	7	$34	0	1283	Right	$0	ambig_blue_25	4
8	45	5	$0	0	1496	Right	$34	risk_red_25	49
8	46	8	$0	0	1492	Right	$9.50	ambig_blue_50	17
8	47	7	$65	0	1497	Right	$0	ambig_blue_25	5
8	48	3	$9.50	0	1437	Right	$0	risk_blue_38	52
8	49	4	$0	0	1892	Left	$5	risk_red_13	36
8	50	7	$0	1	1096	Left	$34	ambig_blue_25	9
8	51	4	$0	0	1716	Left	$18	risk_red_13	38
8	52	9	$0	1	1079	Left	$34	ambig_blue_75	29
8	53	5	$0	0	2453	Left	$9.50	risk_red_25	47
8	54	7	$18	0	2194	Right	$0	ambig_blue_25	3
8	55	8	$18	0	1842	Right	$0	ambig_blue_50	13
8	56	4	$0	1	1520	Right	$9.50	risk_red_13	37
8	57	7	$0	1	2691	Right	$5	ambig_blue_25	6
8	58	7	$5	0	2038	Left	$0	ambig_blue_25	1
8	59	7	$0	0	1276	Right	$9.50	ambig_blue_25	7
8	60	6	$0	0	1449	Right	$18	risk_red_38	58
9
