# Supplementary material for: Learning about the Ellsberg Paradox reduces, but does not abolish, ambiguity aversion
Source: PLoS One. 2020 Mar 4;15(3):e0228782. doi: 10.1371/journal.pone.0228782 (PMC7055742; doi:10.1371/journal.pone.0228782)
Supplement: S1 Dataset — (ZIP) [file pone.0228782.s009.zip › S1_dataset/RJ/2512.txt]

Block	Trial	BagNo	BlueValue	RESP	RT	LotterySide	RedValue	RiskAmbigLevel	TrialList
2	1	3	$18	0	2440	1	$0	risk_blue_38	53
2	2	7	$5	1	2169	1	$0	ambig_blue_25	1
2	3	7	$0	1	3015	0	$5	ambig_blue_25	6
2	4	6	$0	1	3248	0	$18	risk_red_38	58
2	5	9	$5	1	3820	1	$0	ambig_blue_75	21
2	6	7	$0	1	2957	0	$65	ambig_blue_25	10
2	7	9	$34	1	4626	1	$0	ambig_blue_75	24
2	8	9	$18	1	3567	1	$0	ambig_blue_75	23
2	9	6	$0	1	2136	0	$65	risk_red_38	60
2	10	1	$34	1	2847	1	$0	risk_blue_13	34
2	11	2	$5	0	2131	0	$0	risk_blue_25	41
2	12	2	$34	0	2510	1	$0	risk_blue_25	44
2	13	4	$0	0	2487	0	$9.50	risk_red_13	37
2	14	8	$0	1	2861	0	$9.50	ambig_blue_50	17
2	15	8	$34	1	1340	0	$0	ambig_blue_50	14
2	16	4	$0	0	1885	0	$5	risk_red_13	36
2	17	1	$9.50	0	1993	0	$0	risk_blue_13	32
2	18	8	$65	1	2517	0	$0	ambig_blue_50	15
2	19	8	$0	0	1764	1	$34	ambig_blue_50	19
2	20	4	$0	1	3331	0	$34	risk_red_13	39
2	21	9	$9.50	0	1447	0	$0	ambig_blue_75	22
2	22	1	$5	0	2821	0	$0	risk_blue_13	31
2	23	4	$0	1	3249	0	$18	risk_red_13	38
2	24	6	$0	1	3312	1	$5	risk_red_38	56
2	25	5	$0	1	2884	1	$9.50	risk_red_25	47
2	26	9	$0	0	1764	1	$34	ambig_blue_75	29
2	27	7	$9.50	0	4403	1	$0	ambig_blue_25	2
2	28	8	$18	1	2345	0	$0	ambig_blue_50	13
2	29	7	$0	1	3817	0	$9.50	ambig_blue_25	7
2	30	2	$65	1	2688	0	$0	risk_blue_25	45
2	31	7	$65	0	2262	1	$0	ambig_blue_25	5
2	32	5	$0	0	2814	1	$34	risk_red_25	49
2	33	9	$65	1	1978	0	$0	ambig_blue_75	25
2	34	7	$34	0	1363	1	$0	ambig_blue_25	4
2	35	6	$0	1	2379	0	$34	risk_red_38	59
2	36	7	$18	0	2208	1	$0	ambig_blue_25	3
2	37	8	$0	0	3553	1	$18	ambig_blue_50	18
2	38	8	$9.50	0	1835	0	$0	ambig_blue_50	12
2	39	4	$0	1	4206	0	$65	risk_red_13	40
2	40	5	$0	1	3977	1	$5	risk_red_25	46
2	41	1	$18	0	2405	0	$0	risk_blue_13	33
2	42	9	$0	0	2248	1	$65	ambig_blue_75	30
2	43	8	$5	0	2699	0	$0	ambig_blue_50	11
2	44	8	$0	1	3253	0	$65	ambig_blue_50	20
2	45	7	$0	1	1296	0	$34	ambig_blue_25	9
2	46	9	$0	1	3162	0	$18	ambig_blue_75	28
2	47	9	$0	0	1491	0	$5	ambig_blue_75	26
2	48	1	$65	0	2143	1	$0	risk_blue_13	35
2	49	3	$9.50	1	4125	0	$0	risk_blue_38	52
2	50	5	$0	1	2713	0	$18	risk_red_25	48
2	51	2	$18	0	2118	1	$0	risk_blue_25	43
2	52	3	$5	1	2241	1	$0	risk_blue_38	51
2	53	7	$0	0	1815	1	$18	ambig_blue_25	8
2	54	8	$0	0	4869	1	$5	ambig_blue_50	16
2	55	3	$34	0	3002	1	$0	risk_blue_38	54
2	56	9	$0	2	0	1	$9.50	ambig_blue_75	27
2	57	2	$9.50	0	3185	0	$0	risk_blue_25	42
2	58	6	$0	1	2269	0	$9.50	risk_red_38	57
2	59	3	$65	0	1980	1	$0	risk_blue_38	55
2	60	5	$0	1	2139	0	$65	risk_red_25	50
3	1	2	$18	1	1651	0	$0	risk_blue_25	43
3	2	1	$9.50	1	1770	1	$0	risk_blue_13	32
3	3	8	$18	1	2346	0	$0	ambig_blue_50	13
3	4	7	$0	1	3450	1	$5	ambig_blue_25	6
3	5	4	$0	1	3762	0	$65	risk_red_13	40
3	6	4	$0	0	3007	0	$34	risk_red_13	39
3	7	6	$0	1	1835	0	$34	risk_red_38	59
3	8	7	$18	1	1922	0	$0	ambig_blue_25	3
3	9	3	$18	1	2007	0	$0	risk_blue_38	53
3	10	6	$0	0	1276	0	$5	risk_red_38	56
3	11	5	$0	0	1285	1	$65	risk_red_25	50
3	12	6	$0	0	1807	1	$65	risk_red_38	60
3	13	9	$18	1	2632	0	$0	ambig_blue_75	23
3	14	9	$65	1	1500	0	$0	ambig_blue_75	25
3	15	8	$65	1	1849	0	$0	ambig_blue_50	15
3	16	6	$0	1	2889	0	$9.50	risk_red_38	57
3	17	9	$34	1	1702	0	$0	ambig_blue_75	24
3	18	7	$65	0	1307	1	$0	ambig_blue_25	5
3	19	9	$9.50	0	3785	0	$0	ambig_blue_75	22
3	20	8	$0	1	3976	1	$5	ambig_blue_50	16
3	21	2	$5	1	1996	1	$0	risk_blue_25	41
3	22	3	$5	0	1650	0	$0	risk_blue_38	51
3	23	1	$65	1	1263	0	$0	risk_blue_13	35
3	24	2	$34	0	1354	1	$0	risk_blue_25	44
3	25	1	$18	1	2736	0	$0	risk_blue_13	33
3	26	4	$0	0	3714	0	$5	risk_red_13	36
3	27	8	$0	1	2320	0	$18	ambig_blue_50	18
3	28	7	$0	0	1193	1	$34	ambig_blue_25	9
3	29	8	$9.50	0	2683	1	$0	ambig_blue_50	12
3	30	8	$34	0	1256	1	$0	ambig_blue_50	14
3	31	6	$0	0	2992	1	$18	risk_red_38	58
3	32	7	$9.50	0	2827	1	$0	ambig_blue_25	2
3	33	2	$9.50	0	4105	0	$0	risk_blue_25	42
3	34	3	$9.50	0	2259	1	$0	risk_blue_38	52
3	35	7	$0	0	1472	1	$65	ambig_blue_25	10
3	36	4	$0	0	3046	0	$18	risk_red_13	38
3	37	8	$0	0	2454	1	$9.50	ambig_blue_50	17
3	38	9	$0	0	2543	1	$18	ambig_blue_75	28
3	39	5	$0	0	2046	1	$18	risk_red_25	48
3	40	1	$34	0	3415	1	$0	risk_blue_13	34
3	41	5	$0	1	1558	0	$34	risk_red_25	49
3	42	2	$65	0	1114	1	$0	risk_blue_25	45
3	43	9	$0	1	3006	0	$34	ambig_blue_75	29
3	44	9	$0	1	2671	1	$9.50	ambig_blue_75	27
3	45	8	$5	1	3000	1	$0	ambig_blue_50	11
3	46	8	$0	0	1556	1	$65	ambig_blue_50	20
3	47	4	$0	1	2336	1	$9.50	risk_red_13	37
3	48	9	$0	0	3764	0	$5	ambig_blue_75	26
3	49	1	$5	1	1440	1	$0	risk_blue_13	31
3	50	8	$0	1	1478	0	$34	ambig_blue_50	19
3	51	7	$0	0	85	1	$18	ambig_blue_25	8
3	52	7	$34	0	1750	1	$0	ambig_blue_25	4
3	53	9	$5	1	1791	1	$0	ambig_blue_75	21
3	54	3	$65	1	1523	0	$0	risk_blue_38	55
3	55	9	$0	1	1228	0	$65	ambig_blue_75	30
3	56	7	$5	0	2932	0	$0	ambig_blue_25	1
3	57	7	$0	0	1812	1	$9.50	ambig_blue_25	7
3	58	5	$0	1	3104	1	$5	risk_red_25	46
3	59	3	$34	1	1350	0	$0	risk_blue_38	54
3	60	5	$0	0	1806	0	$9.50	risk_red_25	47
4	1	2	$18	0	1179	1	$0	risk_blue_25	43
4	2	7	$0	0	1027	1	$65	ambig_blue_25	10
4	3	9	$0	1	2619	0	$18	ambig_blue_75	28
4	4	4	$0	1	1431	0	$65	risk_red_13	40
4	5	8	$0	1	2105	0	$9.50	ambig_blue_50	17
4	6	6	$0	0	1758	1	$34	risk_red_38	59
4	7	3	$9.50	1	2399	0	$0	risk_blue_38	52
4	8	6	$0	1	2146	1	$5	risk_red_38	56
4	9	2	$34	1	1934	0	$0	risk_blue_25	44
4	10	7	$0	1	3087	1	$5	ambig_blue_25	6
4	11	8	$18	0	1302	1	$0	ambig_blue_50	13
4	12	4	$0	1	3864	0	$18	risk_red_13	38
4	13	9	$5	1	3733	1	$0	ambig_blue_75	21
4	14	9	$0	0	1566	0	$5	ambig_blue_75	26
4	15	8	$0	0	3982	1	$34	ambig_blue_50	19
4	16	7	$0	0	3051	1	$34	ambig_blue_25	9
4	17	6	$0	1	1560	0	$18	risk_red_38	58
4	18	9	$0	1	987	0	$65	ambig_blue_75	30
4	19	9	$0	0	1846	0	$9.50	ambig_blue_75	27
4	20	1	$5	0	1423	0	$0	risk_blue_13	31
4	21	9	$9.50	1	1897	1	$0	ambig_blue_75	22
4	22	5	$0	1	2771	1	$5	risk_red_25	46
4	23	9	$34	0	1553	1	$0	ambig_blue_75	24
4	24	9	$18	0	2560	1	$0	ambig_blue_75	23
4	25	8	$5	0	4024	1	$0	ambig_blue_50	11
4	26	7	$0	0	3510	1	$9.50	ambig_blue_25	7
4	27	2	$9.50	0	2606	0	$0	risk_blue_25	42
4	28	8	$0	0	2277	0	$5	ambig_blue_50	16
4	29	5	$0	1	1383	0	$65	risk_red_25	50
4	30	5	$0	0	1179	1	$34	risk_red_25	49
4	31	3	$18	0	2436	1	$0	risk_blue_38	53
4	32	1	$34	0	2282	1	$0	risk_blue_13	34
4	33	7	$18	1	4464	0	$0	ambig_blue_25	3
4	34	4	$0	0	1735	1	$34	risk_red_13	39
4	35	9	$0	0	1679	1	$34	ambig_blue_75	29
4	36	3	$65	1	1320	0	$0	risk_blue_38	55
4	37	7	$65	0	1076	1	$0	ambig_blue_25	5
4	38	1	$9.50	0	3265	0	$0	risk_blue_13	32
4	39	6	$0	0	1401	1	$9.50	risk_red_38	57
4	40	2	$5	0	2504	0	$0	risk_blue_25	41
4	41	8	$0	1	1097	0	$65	ambig_blue_50	20
4	42	4	$0	1	2078	1	$9.50	risk_red_13	37
4	43	7	$34	1	921	0	$0	ambig_blue_25	4
4	44	5	$0	1	3933	1	$9.50	risk_red_25	47
4	45	6	$0	1	3601	0	$65	risk_red_38	60
4	46	7	$9.50	0	2833	1	$0	ambig_blue_25	2
4	47	7	$0	0	1177	1	$18	ambig_blue_25	8
4	48	4	$0	1	1980	1	$5	risk_red_13	36
4	49	3	$34	1	1586	0	$0	risk_blue_38	54
4	50	1	$65	1	1007	0	$0	risk_blue_13	35
4	51	5	$0	0	1751	1	$18	risk_red_25	48
4	52	8	$65	0	951	1	$0	ambig_blue_50	15
4	53	2	$65	0	790	1	$0	risk_blue_25	45
4	54	8	$9.50	0	3127	1	$0	ambig_blue_50	12
4	55	9	$65	0	1968	1	$0	ambig_blue_75	25
4	56	7	$5	0	1527	0	$0	ambig_blue_25	1
4	57	1	$18	1	3111	0	$0	risk_blue_13	33
4	58	3	$5	0	4350	0	$0	risk_blue_38	51
4	59	8	$34	0	1135	1	$0	ambig_blue_50	14
4	60	8	$0	1	1747	0	$18	ambig_blue_50	18
5
6	1	9	$0	1	2035	Left	$65	ambig_blue_75	30
6	2	5	$0	0	1828	Left	$9.50	risk_red_25	47
6	3	8	$18	0	1430	Right	$0	ambig_blue_50	13
6	4	9	$5	1	2200	Right	$0	ambig_blue_75	21
6	5	7	$5	0	2605	Right	$0	ambig_blue_25	1
6	6	7	$0	1	1574	Left	$5	ambig_blue_25	6
6	7	6	$0	0	1151	Right	$65	risk_red_38	60
6	8	9	$0	1	1406	Right	$5	ambig_blue_75	26
6	9	7	$0	0	2493	Right	$9.50	ambig_blue_25	7
6	10	9	$0	1	2500	Left	$34	ambig_blue_75	29
6	11	3	$9.50	1	1464	Left	$0	risk_blue_38	52
6	12	8	$65	1	1497	Left	$0	ambig_blue_50	15
6	13	3	$65	1	1323	Left	$0	risk_blue_38	55
6	14	9	$18	1	2734	Left	$0	ambig_blue_75	23
6	15	6	$0	1	2226	Right	$5	risk_red_38	56
6	16	1	$65	1	1661	Left	$0	risk_blue_13	35
6	17	9	$34	1	1134	Left	$0	ambig_blue_75	24
6	18	8	$0	0	2480	Left	$9.50	ambig_blue_50	17
6	19	1	$18	0	3521	Left	$0	risk_blue_13	33
6	20	8	$0	0	3064	Left	$5	ambig_blue_50	16
6	21	2	$34	1	3098	Left	$0	risk_blue_25	44
6	22	6	$0	1	1775	Left	$18	risk_red_38	58
6	23	7	$0	1	1301	Left	$18	ambig_blue_25	8
6	24	4	$0	1	1768	Right	$9.50	risk_red_13	37
6	25	9	$0	0	1664	Left	$9.50	ambig_blue_75	27
6	26	8	$5	1	5367	Right	$0	ambig_blue_50	11
6	27	5	$0	0	1021	Right	$65	risk_red_25	50
6	28	9	$9.50	0	4254	Right	$0	ambig_blue_75	22
6	29	7	$65	0	1145	Right	$0	ambig_blue_25	5
6	30	9	$65	1	1112	Left	$0	ambig_blue_75	25
6	31	7	$18	1	1716	Left	$0	ambig_blue_25	3
6	32	7	$0	1	879	Left	$65	ambig_blue_25	10
6	33	3	$34	0	1316	Right	$0	risk_blue_38	54
6	34	2	$5	1	1620	Right	$0	risk_blue_25	41
6	35	8	$34	1	838	Left	$0	ambig_blue_50	14
6	36	6	$0	0	1952	Right	$9.50	risk_red_38	57
6	37	3	$5	0	1087	Right	$0	risk_blue_38	51
6	38	4	$0	1	1254	Left	$65	risk_red_13	40
6	39	8	$0	1	2505	Left	$34	ambig_blue_50	19
6	40	5	$0	1	1182	Left	$34	risk_red_25	49
6	41	2	$18	1	2976	Left	$0	risk_blue_25	43
6	42	4	$0	0	1485	Left	$5	risk_red_13	36
6	43	7	$0	0	1732	Right	$34	ambig_blue_25	9
6	44	1	$34	0	3056	Right	$0	risk_blue_13	34
6	45	1	$5	1	1493	Right	$0	risk_blue_13	31
6	46	2	$9.50	1	1596	Right	$0	risk_blue_25	42
6	47	7	$9.50	0	1659	Right	$0	ambig_blue_25	2
6	48	9	$0	1	3932	Right	$18	ambig_blue_75	28
6	49	5	$0	0	3816	Left	$5	risk_red_25	46
6	50	8	$0	1	958	Left	$65	ambig_blue_50	20
6	51	6	$0	1	905	Left	$34	risk_red_38	59
6	52	8	$0	0	1444	Right	$18	ambig_blue_50	18
6	53	3	$18	0	1537	Right	$0	risk_blue_38	53
6	54	5	$0	1	2045	Left	$18	risk_red_25	48
6	55	8	$9.50	1	2408	Left	$0	ambig_blue_50	12
6	56	7	$34	1	968	Left	$0	ambig_blue_25	4
6	57	1	$9.50	1	1516	Right	$0	risk_blue_13	32
6	58	4	$0	0	1250	Right	$34	risk_red_13	39
6	59	2	$65	0	1148	Right	$0	risk_blue_25	45
6	60	4	$0	1	2406	Left	$18	risk_red_13	38
7	1	9	$0	1	889	Left	$65	ambig_blue_75	30
7	2	2	$5	1	1368	Right	$0	risk_blue_25	41
7	3	3	$34	1	1132	Left	$0	risk_blue_38	54
7	4	9	$65	0	889	Right	$0	ambig_blue_75	25
7	5	1	$18	0	2625	Left	$0	risk_blue_13	33
7	6	9	$9.50	1	2211	Right	$0	ambig_blue_75	22
7	7	7	$9.50	0	1074	Right	$0	ambig_blue_25	2
7	8	7	$18	1	2361	Left	$0	ambig_blue_25	3
7	9	8	$34	0	1039	Right	$0	ambig_blue_50	14
7	10	6	$0	0	2417	Right	$9.50	risk_red_38	57
7	11	3	$18	0	1526	Right	$0	risk_blue_38	53
7	12	9	$0	1	2220	Left	$18	ambig_blue_75	28
7	13	7	$34	1	973	Left	$0	ambig_blue_25	4
7	14	6	$0	1	1064	Left	$65	risk_red_38	60
7	15	4	$0	1	2202	Left	$34	risk_red_13	39
7	16	8	$5	0	2041	Left	$0	ambig_blue_50	11
7	17	9	$5	0	3522	Left	$0	ambig_blue_75	21
7	18	4	$0	1	918	Left	$65	risk_red_13	40
7	19	3	$9.50	0	1509	Right	$0	risk_blue_38	52
7	20	3	$65	0	1182	Right	$0	risk_blue_38	55
7	21	9	$0	0	2008	Left	$5	ambig_blue_75	26
7	22	1	$65	1	1216	Left	$0	risk_blue_13	35
7	23	8	$0	1	985	Left	$34	ambig_blue_50	19
7	24	8	$18	1	1184	Left	$0	ambig_blue_50	13
7	25	5	$0	0	1206	Right	$34	risk_red_25	49
7	26	7	$0	0	1056	Right	$18	ambig_blue_25	8
7	27	1	$9.50	1	2011	Right	$0	risk_blue_13	32
7	28	7	$0	0	1244	Left	$5	ambig_blue_25	6
7	29	4	$0	0	1259	Left	$5	risk_red_13	36
7	30	2	$9.50	0	2286	Left	$0	risk_blue_25	42
7	31	4	$0	0	3529	Right	$18	risk_red_13	38
7	32	5	$0	0	913	Right	$65	risk_red_25	50
7	33	7	$65	1	1068	Left	$0	ambig_blue_25	5
7	34	5	$0	1	2116	Right	$9.50	risk_red_25	47
7	35	8	$0	1	3069	Right	$5	ambig_blue_50	16
7	36	7	$5	0	2051	Left	$0	ambig_blue_25	1
7	37	1	$5	1	4364	Right	$0	risk_blue_13	31
7	38	2	$18	0	1725	Right	$0	risk_blue_25	43
7	39	2	$34	0	2124	Right	$0	risk_blue_25	44
7	40	8	$0	0	2204	Right	$9.50	ambig_blue_50	17
7	41	3	$5	1	3103	Right	$0	risk_blue_38	51
7	42	6	$0	1	1501	Left	$18	risk_red_38	58
7	43	9	$34	0	2302	Right	$0	ambig_blue_75	24
7	44	7	$0	1	1012	Left	$65	ambig_blue_25	10
7	45	6	$0	1	1233	Left	$34	risk_red_38	59
7	46	7	$0	0	1635	Right	$9.50	ambig_blue_25	7
7	47	8	$65	0	1068	Right	$0	ambig_blue_50	15
7	48	8	$0	1	1100	Left	$65	ambig_blue_50	20
7	49	5	$0	0	1815	Right	$18	risk_red_25	48
7	50	6	$0	1	1663	Right	$5	risk_red_38	56
7	51	9	$0	0	1194	Right	$34	ambig_blue_75	29
7	52	1	$34	0	1697	Right	$0	risk_blue_13	34
7	53	9	$0	1	2459	Left	$9.50	ambig_blue_75	27
7	54	9	$18	1	3204	Right	$0	ambig_blue_75	23
7	55	7	$0	0	1865	Right	$34	ambig_blue_25	9
7	56	4	$0	0	2303	Left	$9.50	risk_red_13	37
7	57	8	$9.50	1	1641	Left	$0	ambig_blue_50	12
7	58	5	$0	1	1023	Right	$5	risk_red_25	46
7	59	8	$0	0	960	Right	$18	ambig_blue_50	18
7	60	2	$65	0	1165	Right	$0	risk_blue_25	45
8	1	9	$0	1	1562	Right	$9.50	ambig_blue_75	27
8	2	7	$0	1	1181	Left	$9.50	ambig_blue_25	7
8	3	8	$5	1	2159	Right	$0	ambig_blue_50	11
8	4	9	$9.50	1	1328	Right	$0	ambig_blue_75	22
8	5	6	$0	1	1427	Left	$9.50	risk_red_38	57
8	6	9	$0	0	750	Right	$34	ambig_blue_75	29
8	7	3	$5	1	1117	Right	$0	risk_blue_38	51
8	8	8	$65	0	892	Right	$0	ambig_blue_50	15
8	9	9	$0	0	1317	Right	$65	ambig_blue_75	30
8	10	7	$0	1	973	Left	$65	ambig_blue_25	10
8	11	8	$18	0	1130	Right	$0	ambig_blue_50	13
8	12	6	$0	0	1619	Right	$18	risk_red_38	58
8	13	5	$0	1	1122	Left	$18	risk_red_25	48
8	14	7	$9.50	0	1605	Right	$0	ambig_blue_25	2
8	15	8	$0	1	934	Left	$65	ambig_blue_50	20
8	16	8	$9.50	1	1920	Left	$0	ambig_blue_50	12
8	17	7	$0	0	1254	Right	$18	ambig_blue_25	8
8	18	7	$65	1	1552	Left	$0	ambig_blue_25	5
8	19	7	$0	1	1652	Left	$34	ambig_blue_25	9
8	20	2	$18	1	4516	Left	$0	risk_blue_25	43
8	21	9	$65	0	1477	Right	$0	ambig_blue_75	25
8	22	5	$0	1	1892	Right	$5	risk_red_25	46
8	23	8	$0	1	2359	Left	$9.50	ambig_blue_50	17
8	24	3	$18	0	4769	Right	$0	risk_blue_38	53
8	25	9	$0	0	3602	Right	$18	ambig_blue_75	28
8	26	9	$0	0	1242	Left	$5	ambig_blue_75	26
8	27	8	$0	0	1005	Right	$34	ambig_blue_50	19
8	28	1	$18	1	3196	Left	$0	risk_blue_13	33
8	29	6	$0	1	859	Left	$34	risk_red_38	59
8	30	2	$34	1	808	Left	$0	risk_blue_25	44
8	31	5	$0	1	823	Left	$65	risk_red_25	50
8	32	7	$0	1	1943	Right	$5	ambig_blue_25	6
8	33	2	$9.50	1	1832	Right	$0	risk_blue_25	42
8	34	2	$65	1	1030	Left	$0	risk_blue_25	45
8	35	3	$65	1	725	Left	$0	risk_blue_38	55
8	36	4	$0	1	1874	Right	$5	risk_red_13	36
8	37	6	$0	1	1470	Right	$5	risk_red_38	56
8	38	8	$0	0	1154	Right	$18	ambig_blue_50	18
8	39	5	$0	0	1986	Left	$9.50	risk_red_25	47
8	40	5	$0	0	1108	Right	$34	risk_red_25	49
8	41	9	$5	0	1327	Left	$0	ambig_blue_75	21
8	42	8	$34	0	1616	Right	$0	ambig_blue_50	14
8	43	4	$0	1	2221	Left	$65	risk_red_13	40
8	44	7	$34	0	960	Right	$0	ambig_blue_25	4
8	45	7	$18	1	966	Left	$0	ambig_blue_25	3
8	46	8	$0	0	1267	Left	$5	ambig_blue_50	16
8	47	7	$5	0	2593	Right	$0	ambig_blue_25	1
8	48	1	$65	1	1292	Left	$0	risk_blue_13	35
8	49	1	$5	0	1564	Left	$0	risk_blue_13	31
8	50	2	$5	0	851	Left	$0	risk_blue_25	41
8	51	6	$0	1	911	Left	$65	risk_red_38	60
8	52	3	$34	0	893	Right	$0	risk_blue_38	54
8	53	4	$0	1	1395	Right	$9.50	risk_red_13	37
8	54	1	$34	0	976	Right	$0	risk_blue_13	34
8	55	4	$0	0	824	Right	$34	risk_red_13	39
8	56	4	$0	1	1528	Right	$18	risk_red_13	38
8	57	1	$9.50	0	1191	Left	$0	risk_blue_13	32
8	58	9	$18	0	2311	Right	$0	ambig_blue_75	23
8	59	3	$9.50	1	3446	Left	$0	risk_blue_38	52
8	60	9	$34	0	997	Right	$0	ambig_blue_75	24
9
