# Supplementary material for: Learning about the Ellsberg Paradox reduces, but does not abolish, ambiguity aversion
Source: PLoS One. 2020 Mar 4;15(3):e0228782. doi: 10.1371/journal.pone.0228782 (PMC7055742; doi:10.1371/journal.pone.0228782)
Supplement: S1 Dataset — (ZIP) [file pone.0228782.s009.zip › S1_dataset/RJ/2513.txt]

Block	Trial	BagNo	BlueValue	RESP	RT	LotterySide	RedValue	RiskAmbigLevel	TrialList
2	1	1	$18	0	4110	1	$0	risk_blue_13	33
2	2	8	$34	1	4135	0	$0	ambig_blue_50	14
2	3	8	$0	0	3415	1	$65	ambig_blue_50	20
2	4	3	$65	1	3261	0	$0	risk_blue_38	55
2	5	7	$34	0	2761	1	$0	ambig_blue_25	4
2	6	8	$0	0	2601	1	$34	ambig_blue_50	19
2	7	8	$18	0	3359	1	$0	ambig_blue_50	13
2	8	9	$0	0	2599	1	$65	ambig_blue_75	30
2	9	5	$0	0	4597	0	$18	risk_red_25	48
2	10	7	$0	1	3226	1	$5	ambig_blue_25	6
2	11	7	$18	1	3751	1	$0	ambig_blue_25	3
2	12	3	$34	0	1854	1	$0	risk_blue_38	54
2	13	6	$0	0	1956	0	$9.50	risk_red_38	57
2	14	9	$18	1	1588	1	$0	ambig_blue_75	23
2	15	4	$0	1	1629	1	$18	risk_red_13	38
2	16	2	$34	0	1124	1	$0	risk_blue_25	44
2	17	7	$0	0	1382	0	$18	ambig_blue_25	8
2	18	2	$65	1	1566	0	$0	risk_blue_25	45
2	19	7	$0	0	1327	0	$9.50	ambig_blue_25	7
2	20	9	$0	1	841	0	$34	ambig_blue_75	29
2	21	9	$0	1	1552	1	$18	ambig_blue_75	28
2	22	4	$0	1	1353	1	$9.50	risk_red_13	37
2	23	2	$18	1	2739	1	$0	risk_blue_25	43
2	24	7	$0	1	1067	0	$34	ambig_blue_25	9
2	25	7	$65	0	1424	1	$0	ambig_blue_25	5
2	26	9	$9.50	0	1367	0	$0	ambig_blue_75	22
2	27	2	$9.50	0	975	0	$0	risk_blue_25	42
2	28	1	$9.50	0	1872	0	$0	risk_blue_13	32
2	29	8	$5	0	2532	0	$0	ambig_blue_50	11
2	30	1	$34	0	1806	1	$0	risk_blue_13	34
2	31	1	$65	0	1445	1	$0	risk_blue_13	35
2	32	7	$5	0	1658	0	$0	ambig_blue_25	1
2	33	5	$0	1	1519	0	$65	risk_red_25	50
2	34	6	$0	0	2323	0	$5	risk_red_38	56
2	35	8	$65	1	1236	0	$0	ambig_blue_50	15
2	36	9	$0	0	1354	0	$9.50	ambig_blue_75	27
2	37	6	$0	1	2003	1	$18	risk_red_38	58
2	38	8	$0	1	2770	1	$5	ambig_blue_50	16
2	39	8	$9.50	1	1817	1	$0	ambig_blue_50	12
2	40	7	$9.50	0	1343	0	$0	ambig_blue_25	2
2	41	9	$5	0	1529	0	$0	ambig_blue_75	21
2	42	3	$5	1	2973	1	$0	risk_blue_38	51
2	43	4	$0	1	1300	0	$34	risk_red_13	39
2	44	5	$0	1	928	0	$34	risk_red_25	49
2	45	3	$18	1	1763	1	$0	risk_blue_38	53
2	46	5	$0	1	2531	1	$5	risk_red_25	46
2	47	6	$0	0	3278	1	$65	risk_red_38	60
2	48	9	$65	1	1743	0	$0	ambig_blue_75	25
2	49	4	$0	0	1707	1	$65	risk_red_13	40
2	50	2	$5	0	2757	0	$0	risk_blue_25	41
2	51	7	$0	0	5308	1	$65	ambig_blue_25	10
2	52	8	$0	1	2269	1	$9.50	ambig_blue_50	17
2	53	3	$9.50	1	1296	1	$0	risk_blue_38	52
2	54	1	$5	1	2300	1	$0	risk_blue_13	31
2	55	5	$0	1	2143	1	$9.50	risk_red_25	47
2	56	9	$0	1	1649	1	$5	ambig_blue_75	26
2	57	6	$0	1	1317	0	$34	risk_red_38	59
2	58	9	$34	0	2312	1	$0	ambig_blue_75	24
2	59	8	$0	1	1962	1	$18	ambig_blue_50	18
2	60	4	$0	1	2835	1	$5	risk_red_13	36
3	1	9	$0	0	2102	0	$9.50	ambig_blue_75	27
3	2	6	$0	0	2200	0	$5	risk_red_38	56
3	3	7	$18	0	1727	0	$0	ambig_blue_25	3
3	4	5	$0	1	3066	1	$18	risk_red_25	48
3	5	3	$65	0	1285	1	$0	risk_blue_38	55
3	6	7	$5	0	1945	0	$0	ambig_blue_25	1
3	7	5	$0	0	1251	0	$5	risk_red_25	46
3	8	8	$0	0	1921	0	$5	ambig_blue_50	16
3	9	8	$0	0	1923	1	$34	ambig_blue_50	19
3	10	4	$0	0	1765	1	$34	risk_red_13	39
3	11	3	$18	1	1582	1	$0	risk_blue_38	53
3	12	8	$0	0	2326	0	$18	ambig_blue_50	18
3	13	8	$0	1	768	0	$65	ambig_blue_50	20
3	14	1	$34	1	1410	0	$0	risk_blue_13	34
3	15	3	$34	1	1321	0	$0	risk_blue_38	54
3	16	7	$0	1	1533	1	$9.50	ambig_blue_25	7
3	17	1	$65	0	1662	1	$0	risk_blue_13	35
3	18	4	$0	0	931	0	$9.50	risk_red_13	37
3	19	9	$34	1	1942	0	$0	ambig_blue_75	24
3	20	1	$9.50	1	2648	1	$0	risk_blue_13	32
3	21	9	$0	1	1789	1	$5	ambig_blue_75	26
3	22	8	$0	1	1717	1	$9.50	ambig_blue_50	17
3	23	2	$18	1	1800	1	$0	risk_blue_25	43
3	24	9	$9.50	1	1598	1	$0	ambig_blue_75	22
3	25	7	$65	0	1262	1	$0	ambig_blue_25	5
3	26	2	$9.50	1	1899	1	$0	risk_blue_25	42
3	27	4	$0	1	2998	1	$18	risk_red_13	38
3	28	9	$5	1	2357	1	$0	ambig_blue_75	21
3	29	2	$5	1	2118	1	$0	risk_blue_25	41
3	30	6	$0	1	2135	1	$9.50	risk_red_38	57
3	31	8	$5	0	1809	0	$0	ambig_blue_50	11
3	32	7	$0	1	1287	1	$5	ambig_blue_25	6
3	33	8	$9.50	1	1715	1	$0	ambig_blue_50	12
3	34	7	$0	1	1894	0	$34	ambig_blue_25	9
3	35	8	$34	0	1882	1	$0	ambig_blue_50	14
3	36	3	$5	1	2085	1	$0	risk_blue_38	51
3	37	2	$34	0	5273	1	$0	risk_blue_25	44
3	38	8	$18	1	2570	1	$0	ambig_blue_50	13
3	39	4	$0	0	2938	0	$5	risk_red_13	36
3	40	9	$0	1	2866	0	$65	ambig_blue_75	30
3	41	4	$0	0	3109	1	$65	risk_red_13	40
3	42	5	$0	0	2336	0	$9.50	risk_red_25	47
3	43	5	$0	0	2001	1	$65	risk_red_25	50
3	44	7	$0	0	5279	0	$18	ambig_blue_25	8
3	45	5	$0	1	4057	0	$34	risk_red_25	49
3	46	9	$0	1	1147	0	$34	ambig_blue_75	29
3	47	8	$65	0	2030	1	$0	ambig_blue_50	15
3	48	2	$65	1	1275	0	$0	risk_blue_25	45
3	49	7	$9.50	0	3544	1	$0	ambig_blue_25	2
3	50	1	$18	0	2385	0	$0	risk_blue_13	33
3	51	9	$18	0	2512	0	$0	ambig_blue_75	23
3	52	7	$0	0	3850	1	$65	ambig_blue_25	10
3	53	7	$34	0	2085	1	$0	ambig_blue_25	4
3	54	9	$0	0	5217	0	$18	ambig_blue_75	28
3	55	6	$0	1	1452	0	$34	risk_red_38	59
3	56	6	$0	0	3865	1	$18	risk_red_38	58
3	57	1	$5	1	2716	1	$0	risk_blue_13	31
3	58	9	$65	0	5701	1	$0	ambig_blue_75	25
3	59	6	$0	0	1069	1	$65	risk_red_38	60
3	60	3	$9.50	1	2578	0	$0	risk_blue_38	52
4	1	5	$0	0	3484	1	$34	risk_red_25	49
4	2	6	$0	0	2606	1	$9.50	risk_red_38	57
4	3	2	$18	0	3980	1	$0	risk_blue_25	43
4	4	3	$5	1	5138	0	$0	risk_blue_38	51
4	5	4	$0	1	2865	1	$9.50	risk_red_13	37
4	6	8	$0	1	3133	1	$9.50	ambig_blue_50	17
4	7	8	$0	0	3574	0	$5	ambig_blue_50	16
4	8	9	$65	0	3445	1	$0	ambig_blue_75	25
4	9	4	$0	1	4497	1	$65	risk_red_13	40
4	10	1	$9.50	1	2362	1	$0	risk_blue_13	32
4	11	5	$0	1	4113	1	$65	risk_red_25	50
4	12	8	$9.50	1	4795	0	$0	ambig_blue_50	12
4	13	9	$0	1	4047	0	$34	ambig_blue_75	29
4	14	7	$0	0	4428	0	$5	ambig_blue_25	6
4	15	2	$9.50	1	3735	1	$0	risk_blue_25	42
4	16	2	$5	0	2832	0	$0	risk_blue_25	41
4	17	3	$34	1	4949	0	$0	risk_blue_38	54
4	18	1	$5	0	2651	0	$0	risk_blue_13	31
4	19	5	$0	0	5671	0	$9.50	risk_red_25	47
4	20	7	$18	1	2264	0	$0	ambig_blue_25	3
4	21	2	$65	0	3237	1	$0	risk_blue_25	45
4	22	9	$18	0	5666	0	$0	ambig_blue_75	23
4	23	7	$9.50	1	3004	0	$0	ambig_blue_25	2
4	24	6	$0	1	2713	0	$65	risk_red_38	60
4	25	7	$0	0	3019	1	$18	ambig_blue_25	8
4	26	8	$0	1	4128	0	$34	ambig_blue_50	19
4	27	8	$34	1	1240	0	$0	ambig_blue_50	14
4	28	6	$0	0	1254	1	$34	risk_red_38	59
4	29	9	$0	0	3660	1	$18	ambig_blue_75	28
4	30	1	$18	1	2535	1	$0	risk_blue_13	33
4	31	3	$65	0	1823	1	$0	risk_blue_38	55
4	32	8	$65	1	3278	0	$0	ambig_blue_50	15
4	33	5	$0	1	2480	1	$5	risk_red_25	46
4	34	7	$34	1	1125	0	$0	ambig_blue_25	4
4	35	7	$0	0	1167	1	$65	ambig_blue_25	10
4	36	9	$0	1	840	0	$65	ambig_blue_75	30
4	37	6	$0	0	1694	1	$18	risk_red_38	58
4	38	1	$34	1	5426	0	$0	risk_blue_13	34
4	39	8	$5	1	3310	1	$0	ambig_blue_50	11
4	40	9	$0	0	4312	0	$9.50	ambig_blue_75	27
4	41	4	$0	0	2432	0	$5	risk_red_13	36
4	42	7	$5	1	2382	1	$0	ambig_blue_25	1
4	43	7	$0	0	1997	1	$9.50	ambig_blue_25	7
4	44	8	$18	0	2917	1	$0	ambig_blue_50	13
4	45	9	$5	0	2542	0	$0	ambig_blue_75	21
4	46	9	$0	0	1863	0	$5	ambig_blue_75	26
4	47	4	$0	0	1341	0	$18	risk_red_13	38
4	48	4	$0	1	2599	0	$34	risk_red_13	39
4	49	9	$9.50	1	3341	1	$0	ambig_blue_75	22
4	50	3	$18	1	2365	0	$0	risk_blue_38	53
4	51	8	$0	1	3517	0	$18	ambig_blue_50	18
4	52	7	$65	1	1166	0	$0	ambig_blue_25	5
4	53	5	$0	1	2959	0	$18	risk_red_25	48
4	54	6	$0	1	3174	1	$5	risk_red_38	56
4	55	7	$0	0	1797	1	$34	ambig_blue_25	9
4	56	9	$34	0	3757	1	$0	ambig_blue_75	24
4	57	1	$65	2	0	1	$0	risk_blue_13	35
4	58	8	$0	0	2175	1	$65	ambig_blue_50	20
4	59	2	$34	1	2830	0	$0	risk_blue_25	44
4	60	3	$9.50	1	2868	0	$0	risk_blue_38	52
5
6	1	8	$0	1	3731	Right	$5	ambig_blue_50	16
6	2	8	$9.50	1	3516	Right	$0	ambig_blue_50	12
6	3	5	$0	1	3854	Left	$65	risk_red_25	50
6	4	8	$65	0	3392	Right	$0	ambig_blue_50	15
6	5	1	$18	0	3430	Left	$0	risk_blue_13	33
6	6	9	$0	0	1195	Left	$5	ambig_blue_75	26
6	7	8	$0	0	1099	Right	$65	ambig_blue_50	20
6	8	9	$0	1	3263	Left	$65	ambig_blue_75	30
6	9	9	$9.50	0	4050	Right	$0	ambig_blue_75	22
6	10	1	$5	0	5077	Left	$0	risk_blue_13	31
6	11	1	$65	1	2399	Left	$0	risk_blue_13	35
6	12	9	$0	0	1613	Right	$34	ambig_blue_75	29
6	13	3	$18	0	3604	Right	$0	risk_blue_38	53
6	14	4	$0	0	1530	Right	$65	risk_red_13	40
6	15	4	$0	0	1876	Left	$5	risk_red_13	36
6	16	9	$5	1	1656	Right	$0	ambig_blue_75	21
6	17	8	$18	0	3676	Right	$0	ambig_blue_50	13
6	18	5	$0	1	1831	Left	$9.50	risk_red_25	47
6	19	1	$34	1	1549	Left	$0	risk_blue_13	34
6	20	6	$0	0	1462	Right	$9.50	risk_red_38	57
6	21	9	$0	0	4612	Left	$18	ambig_blue_75	28
6	22	2	$18	1	2584	Left	$0	risk_blue_25	43
6	23	7	$65	1	1182	Left	$0	ambig_blue_25	5
6	24	8	$5	0	1551	Left	$0	ambig_blue_50	11
6	25	9	$65	1	1040	Left	$0	ambig_blue_75	25
6	26	7	$5	0	1830	Left	$0	ambig_blue_25	1
6	27	8	$0	1	1613	Left	$34	ambig_blue_50	19
6	28	8	$0	0	4660	Right	$9.50	ambig_blue_50	17
6	29	7	$34	0	2054	Right	$0	ambig_blue_25	4
6	30	6	$0	0	2803	Right	$18	risk_red_38	58
6	31	7	$0	1	3626	Left	$18	ambig_blue_25	8
6	32	8	$0	1	1903	Left	$18	ambig_blue_50	18
6	33	4	$0	0	2673	Right	$34	risk_red_13	39
6	34	4	$0	1	2909	Right	$9.50	risk_red_13	37
6	35	6	$0	0	1007	Right	$34	risk_red_38	59
6	36	9	$0	0	1919	Left	$9.50	ambig_blue_75	27
6	37	3	$34	0	1210	Right	$0	risk_blue_38	54
6	38	7	$0	1	3618	Left	$9.50	ambig_blue_25	7
6	39	2	$34	0	2614	Right	$0	risk_blue_25	44
6	40	5	$0	0	3020	Right	$18	risk_red_25	48
6	41	6	$0	0	1065	Right	$65	risk_red_38	60
6	42	7	$0	0	2950	Left	$5	ambig_blue_25	6
6	43	9	$34	0	1542	Right	$0	ambig_blue_75	24
6	44	5	$0	0	1152	Right	$34	risk_red_25	49
6	45	2	$5	1	2394	Right	$0	risk_blue_25	41
6	46	6	$0	0	2009	Left	$5	risk_red_38	56
6	47	8	$34	0	975	Right	$0	ambig_blue_50	14
6	48	1	$9.50	1	2432	Right	$0	risk_blue_13	32
6	49	3	$5	1	2214	Right	$0	risk_blue_38	51
6	50	7	$0	1	980	Left	$65	ambig_blue_25	10
6	51	7	$9.50	1	1933	Left	$0	ambig_blue_25	2
6	52	3	$9.50	0	2422	Right	$0	risk_blue_38	52
6	53	2	$9.50	1	1517	Right	$0	risk_blue_25	42
6	54	3	$65	0	1191	Right	$0	risk_blue_38	55
6	55	2	$65	1	1631	Left	$0	risk_blue_25	45
6	56	4	$0	0	2342	Left	$18	risk_red_13	38
6	57	7	$18	1	3063	Left	$0	ambig_blue_25	3
6	58	7	$0	0	1450	Right	$34	ambig_blue_25	9
6	59	9	$18	1	2583	Right	$0	ambig_blue_75	23
6	60	5	$0	1	2462	Right	$5	risk_red_25	46
7	1	7	$0	1	1572	Left	$9.50	ambig_blue_25	7
7	2	4	$0	0	1229	Right	$34	risk_red_13	39
7	3	5	$0	1	1234	Left	$34	risk_red_25	49
7	4	7	$0	1	1264	Left	$34	ambig_blue_25	9
7	5	3	$5	0	3286	Left	$0	risk_blue_38	51
7	6	9	$5	1	1511	Right	$0	ambig_blue_75	21
7	7	8	$0	1	1690	Right	$5	ambig_blue_50	16
7	8	6	$0	1	1231	Left	$65	risk_red_38	60
7	9	7	$0	0	2061	Left	$5	ambig_blue_25	6
7	10	5	$0	0	1379	Left	$5	risk_red_25	46
7	11	4	$0	1	2507	Right	$5	risk_red_13	36
7	12	2	$18	1	5037	Left	$0	risk_blue_25	43
7	13	6	$0	0	2216	Right	$18	risk_red_38	58
7	14	1	$5	0	2245	Left	$0	risk_blue_13	31
7	15	4	$0	0	1227	Right	$65	risk_red_13	40
7	16	9	$0	0	3081	Left	$9.50	ambig_blue_75	27
7	17	1	$18	1	3676	Right	$0	risk_blue_13	33
7	18	2	$34	1	1367	Left	$0	risk_blue_25	44
7	19	9	$0	0	2591	Right	$65	ambig_blue_75	30
7	20	2	$65	0	1983	Right	$0	risk_blue_25	45
7	21	1	$65	1	1151	Left	$0	risk_blue_13	35
7	22	9	$34	0	1408	Right	$0	ambig_blue_75	24
7	23	3	$18	1	1799	Left	$0	risk_blue_38	53
7	24	7	$34	0	1158	Right	$0	ambig_blue_25	4
7	25	2	$5	0	1304	Left	$0	risk_blue_25	41
7	26	8	$0	1	3691	Right	$9.50	ambig_blue_50	17
7	27	9	$9.50	1	3381	Right	$0	ambig_blue_75	22
7	28	7	$0	0	1044	Right	$65	ambig_blue_25	10
7	29	7	$18	0	1882	Right	$0	ambig_blue_25	3
7	30	8	$0	1	2398	Left	$18	ambig_blue_50	18
7	31	8	$65	0	949	Right	$0	ambig_blue_50	15
7	32	1	$9.50	1	1799	Right	$0	risk_blue_13	32
7	33	9	$65	0	1246	Right	$0	ambig_blue_75	25
7	34	3	$65	0	988	Right	$0	risk_blue_38	55
7	35	8	$18	0	3093	Right	$0	ambig_blue_50	13
7	36	4	$0	0	2407	Left	$18	risk_red_13	38
7	37	5	$0	0	1830	Left	$9.50	risk_red_25	47
7	38	6	$0	0	2445	Left	$5	risk_red_38	56
7	39	8	$9.50	0	1817	Left	$0	ambig_blue_50	12
7	40	5	$0	1	1032	Left	$65	risk_red_25	50
7	41	3	$9.50	0	2055	Right	$0	risk_blue_38	52
7	42	9	$0	1	1123	Left	$34	ambig_blue_75	29
7	43	6	$0	0	1823	Right	$9.50	risk_red_38	57
7	44	9	$18	1	1989	Right	$0	ambig_blue_75	23
7	45	4	$0	1	2085	Right	$9.50	risk_red_13	37
7	46	7	$5	1	2089	Right	$0	ambig_blue_25	1
7	47	1	$34	0	1309	Right	$0	risk_blue_13	34
7	48	5	$0	0	1648	Right	$18	risk_red_25	48
7	49	9	$0	0	1861	Left	$5	ambig_blue_75	26
7	50	7	$0	1	1081	Left	$18	ambig_blue_25	8
7	51	8	$0	1	1197	Left	$34	ambig_blue_50	19
7	52	7	$65	0	1294	Right	$0	ambig_blue_25	5
7	53	6	$0	1	969	Left	$34	risk_red_38	59
7	54	8	$0	0	682	Right	$65	ambig_blue_50	20
7	55	8	$5	0	1015	Left	$0	ambig_blue_50	11
7	56	2	$9.50	1	3543	Right	$0	risk_blue_25	42
7	57	8	$34	1	1118	Left	$0	ambig_blue_50	14
7	58	9	$0	1	2097	Right	$18	ambig_blue_75	28
7	59	3	$34	0	1012	Right	$0	risk_blue_38	54
7	60	7	$9.50	1	3004	Left	$0	ambig_blue_25	2
8	1	9	$0	0	1621	Left	$9.50	ambig_blue_75	27
8	2	9	$9.50	0	1332	Left	$0	ambig_blue_75	22
8	3	1	$34	0	1454	Right	$0	risk_blue_13	34
8	4	6	$0	1	1315	Left	$18	risk_red_38	58
8	5	8	$0	0	1471	Left	$9.50	ambig_blue_50	17
8	6	1	$9.50	1	1411	Right	$0	risk_blue_13	32
8	7	7	$65	1	1482	Left	$0	ambig_blue_25	5
8	8	4	$0	0	1454	Right	$34	risk_red_13	39
8	9	2	$9.50	1	1707	Right	$0	risk_blue_25	42
8	10	2	$18	0	2254	Right	$0	risk_blue_25	43
8	11	6	$0	0	2083	Right	$65	risk_red_38	60
8	12	8	$5	1	3078	Right	$0	ambig_blue_50	11
8	13	1	$65	1	1090	Left	$0	risk_blue_13	35
8	14	2	$65	0	2350	Right	$0	risk_blue_25	45
8	15	4	$0	0	1614	Left	$18	risk_red_13	38
8	16	2	$5	0	2197	Left	$0	risk_blue_25	41
8	17	3	$34	0	1004	Right	$0	risk_blue_38	54
8	18	1	$5	1	1516	Right	$0	risk_blue_13	31
8	19	7	$0	1	1118	Left	$34	ambig_blue_25	9
8	20	7	$18	1	1393	Left	$0	ambig_blue_25	3
8	21	9	$65	1	1369	Left	$0	ambig_blue_75	25
8	22	3	$9.50	1	1521	Left	$0	risk_blue_38	52
8	23	7	$0	0	1229	Right	$65	ambig_blue_25	10
8	24	5	$0	1	1491	Right	$9.50	risk_red_25	47
8	25	4	$0	0	1647	Right	$65	risk_red_13	40
8	26	3	$5	1	2229	Right	$0	risk_blue_38	51
8	27	7	$0	1	1754	Left	$18	ambig_blue_25	8
8	28	9	$0	0	1267	Right	$34	ambig_blue_75	29
8	29	8	$18	1	3465	Left	$0	ambig_blue_50	13
8	30	9	$0	1	1917	Right	$5	ambig_blue_75	26
8	31	7	$34	1	1039	Left	$0	ambig_blue_25	4
8	32	8	$0	0	2550	Right	$18	ambig_blue_50	18
8	33	4	$0	0	1366	Left	$9.50	risk_red_13	37
8	34	4	$0	1	2479	Right	$5	risk_red_13	36
8	35	7	$9.50	1	1250	Left	$0	ambig_blue_25	2
8	36	9	$18	0	1448	Left	$0	ambig_blue_75	23
8	37	6	$0	1	894	Left	$34	risk_red_38	59
8	38	7	$0	0	1531	Right	$9.50	ambig_blue_25	7
8	39	9	$34	0	1989	Right	$0	ambig_blue_75	24
8	40	1	$18	0	1532	Left	$0	risk_blue_13	33
8	41	8	$0	0	1286	Right	$34	ambig_blue_50	19
8	42	9	$0	1	1490	Right	$18	ambig_blue_75	28
8	43	6	$0	1	1893	Right	$5	risk_red_38	56
8	44	6	$0	1	1145	Left	$9.50	risk_red_38	57
8	45	9	$0	1	843	Left	$65	ambig_blue_75	30
8	46	9	$5	1	1786	Right	$0	ambig_blue_75	21
8	47	5	$0	0	1305	Left	$65	risk_red_25	50
8	48	8	$9.50	0	4508	Left	$0	ambig_blue_50	12
8	49	5	$0	0	2261	Left	$5	risk_red_25	46
8	50	5	$0	1	1753	Left	$34	risk_red_25	49
8	51	8	$0	0	1099	Right	$65	ambig_blue_50	20
8	52	8	$34	0	2222	Right	$0	ambig_blue_50	14
8	53	3	$18	0	1917	Right	$0	risk_blue_38	53
8	54	8	$0	1	2303	Right	$5	ambig_blue_50	16
8	55	2	$34	1	1210	Left	$0	risk_blue_25	44
8	56	3	$65	1	962	Left	$0	risk_blue_38	55
8	57	7	$5	0	2027	Left	$0	ambig_blue_25	1
8	58	8	$65	1	825	Left	$0	ambig_blue_50	15
8	59	5	$0	1	3144	Left	$18	risk_red_25	48
8	60	7	$0	0	1081	Left	$5	ambig_blue_25	6
9
