# Supplementary material for: Learning about the Ellsberg Paradox reduces, but does not abolish, ambiguity aversion
Source: PLoS One. 2020 Mar 4;15(3):e0228782. doi: 10.1371/journal.pone.0228782 (PMC7055742; doi:10.1371/journal.pone.0228782)
Supplement: S1 Dataset — (ZIP) [file pone.0228782.s009.zip › S1_dataset/RJ/2514.txt]

Block	Trial	BagNo	BlueValue	RESP	RT	LotterySide	RedValue	RiskAmbigLevel	TrialList
2	1	3	$18	0	2677	1	$0	risk_blue_38	53
2	2	8	$0	1	3969	0	$65	ambig_blue_50	20
2	3	9	$0	0	2656	0	$65	ambig_blue_75	30
2	4	9	$18	0	3340	1	$0	ambig_blue_75	23
2	5	9	$34	0	2172	0	$0	ambig_blue_75	24
2	6	3	$34	0	3763	1	$0	risk_blue_38	54
2	7	9	$0	1	1898	0	$9.50	ambig_blue_75	27
2	8	8	$0	1	2646	1	$9.50	ambig_blue_50	17
2	9	7	$18	0	3715	1	$0	ambig_blue_25	3
2	10	9	$0	1	4164	1	$18	ambig_blue_75	28
2	11	8	$9.50	1	2538	1	$0	ambig_blue_50	12
2	12	8	$5	1	2020	1	$0	ambig_blue_50	11
2	13	7	$9.50	0	2962	1	$0	ambig_blue_25	2
2	14	7	$65	0	3201	1	$0	ambig_blue_25	5
2	15	4	$0	1	2751	1	$18	risk_red_13	38
2	16	2	$5	1	3495	1	$0	risk_blue_25	41
2	17	7	$0	1	3233	1	$5	ambig_blue_25	6
2	18	5	$0	1	3518	1	$9.50	risk_red_25	47
2	19	9	$5	1	4751	0	$0	ambig_blue_75	21
2	20	2	$9.50	0	3925	1	$0	risk_blue_25	42
2	21	1	$5	0	3397	0	$0	risk_blue_13	31
2	22	3	$65	1	1947	0	$0	risk_blue_38	55
2	23	5	$0	0	4213	0	$18	risk_red_25	48
2	24	8	$0	1	2329	0	$18	ambig_blue_50	18
2	25	7	$34	0	2331	1	$0	ambig_blue_25	4
2	26	4	$0	0	4101	0	$65	risk_red_13	40
2	27	1	$65	0	3478	0	$0	risk_blue_13	35
2	28	6	$0	1	2098	0	$65	risk_red_38	60
2	29	8	$34	1	2349	0	$0	ambig_blue_50	14
2	30	9	$0	0	1581	0	$5	ambig_blue_75	26
2	31	5	$0	1	3774	0	$65	risk_red_25	50
2	32	3	$5	1	4813	1	$0	risk_blue_38	51
2	33	9	$0	0	3833	1	$34	ambig_blue_75	29
2	34	2	$18	1	3829	1	$0	risk_blue_25	43
2	35	8	$65	1	4041	0	$0	ambig_blue_50	15
2	36	9	$65	1	4980	1	$0	ambig_blue_75	25
2	37	5	$0	0	2090	1	$34	risk_red_25	49
2	38	1	$18	1	2437	0	$0	risk_blue_13	33
2	39	7	$5	0	2018	0	$0	ambig_blue_25	1
2	40	1	$34	1	5112	1	$0	risk_blue_13	34
2	41	4	$0	1	4008	1	$34	risk_red_13	39
2	42	8	$0	1	3309	1	$5	ambig_blue_50	16
2	43	3	$9.50	1	2192	0	$0	risk_blue_38	52
2	44	6	$0	1	1975	0	$18	risk_red_38	58
2	45	7	$0	1	2527	0	$18	ambig_blue_25	8
2	46	7	$0	0	4296	1	$9.50	ambig_blue_25	7
2	47	6	$0	0	1585	1	$9.50	risk_red_38	57
2	48	6	$0	0	3714	1	$34	risk_red_38	59
2	49	7	$0	0	1699	1	$34	ambig_blue_25	9
2	50	4	$0	1	1262	1	$9.50	risk_red_13	37
2	51	1	$9.50	1	3124	1	$0	risk_blue_13	32
2	52	9	$9.50	1	3165	1	$0	ambig_blue_75	22
2	53	7	$0	1	1620	0	$65	ambig_blue_25	10
2	54	8	$18	2	0	0	$0	ambig_blue_50	13
2	55	4	$0	1	3134	1	$5	risk_red_13	36
2	56	5	$0	1	3214	1	$5	risk_red_25	46
2	57	8	$0	0	1444	1	$34	ambig_blue_50	19
2	58	6	$0	1	2257	1	$5	risk_red_38	56
2	59	2	$34	0	2479	1	$0	risk_blue_25	44
2	60	2	$65	1	1794	0	$0	risk_blue_25	45
3	1	7	$34	0	3158	1	$0	ambig_blue_25	4
3	2	8	$0	1	3206	0	$65	ambig_blue_50	20
3	3	5	$0	1	2604	1	$9.50	risk_red_25	47
3	4	6	$0	1	1434	0	$18	risk_red_38	58
3	5	4	$0	0	1457	0	$65	risk_red_13	40
3	6	2	$18	0	1614	0	$0	risk_blue_25	43
3	7	5	$0	1	1957	1	$18	risk_red_25	48
3	8	4	$0	1	1445	1	$9.50	risk_red_13	37
3	9	7	$9.50	0	2347	1	$0	ambig_blue_25	2
3	10	5	$0	0	3412	0	$65	risk_red_25	50
3	11	1	$34	1	2121	1	$0	risk_blue_13	34
3	12	8	$0	0	3587	0	$5	ambig_blue_50	16
3	13	6	$0	1	1545	0	$65	risk_red_38	60
3	14	4	$0	1	2604	1	$5	risk_red_13	36
3	15	7	$0	0	1562	1	$9.50	ambig_blue_25	7
3	16	4	$0	0	2267	0	$34	risk_red_13	39
3	17	8	$0	0	1598	1	$34	ambig_blue_50	19
3	18	2	$9.50	0	1813	0	$0	risk_blue_25	42
3	19	9	$0	1	1844	1	$18	ambig_blue_75	28
3	20	7	$65	0	1490	1	$0	ambig_blue_25	5
3	21	7	$18	1	2174	0	$0	ambig_blue_25	3
3	22	8	$5	0	2847	0	$0	ambig_blue_50	11
3	23	3	$5	0	3627	1	$0	risk_blue_38	51
3	24	9	$18	0	1776	0	$0	ambig_blue_75	23
3	25	7	$0	0	1417	1	$65	ambig_blue_25	10
3	26	1	$18	0	1959	0	$0	risk_blue_13	33
3	27	8	$0	1	2968	1	$9.50	ambig_blue_50	17
3	28	2	$5	1	2615	1	$0	risk_blue_25	41
3	29	9	$0	1	2310	1	$5	ambig_blue_75	26
3	30	9	$34	1	1865	1	$0	ambig_blue_75	24
3	31	1	$5	1	1877	1	$0	risk_blue_13	31
3	32	8	$0	0	1729	1	$18	ambig_blue_50	18
3	33	9	$0	0	1516	0	$9.50	ambig_blue_75	27
3	34	9	$9.50	0	1598	0	$0	ambig_blue_75	22
3	35	3	$34	1	1414	1	$0	risk_blue_38	54
3	36	7	$0	1	1797	0	$34	ambig_blue_25	9
3	37	3	$65	0	1395	1	$0	risk_blue_38	55
3	38	3	$18	0	1827	1	$0	risk_blue_38	53
3	39	7	$0	1	2202	0	$5	ambig_blue_25	6
3	40	1	$9.50	0	1393	0	$0	risk_blue_13	32
3	41	9	$0	1	1233	1	$65	ambig_blue_75	30
3	42	6	$0	0	2511	0	$9.50	risk_red_38	57
3	43	9	$5	1	2089	1	$0	ambig_blue_75	21
3	44	8	$9.50	1	1437	1	$0	ambig_blue_50	12
3	45	2	$34	0	2130	0	$0	risk_blue_25	44
3	46	2	$65	1	3028	0	$0	risk_blue_25	45
3	47	9	$65	0	1793	0	$0	ambig_blue_75	25
3	48	8	$65	1	1658	0	$0	ambig_blue_50	15
3	49	4	$0	0	2230	0	$18	risk_red_13	38
3	50	8	$34	0	2020	0	$0	ambig_blue_50	14
3	51	9	$0	0	3002	0	$34	ambig_blue_75	29
3	52	1	$65	0	3097	0	$0	risk_blue_13	35
3	53	5	$0	0	2196	0	$34	risk_red_25	49
3	54	7	$0	1	2755	0	$18	ambig_blue_25	8
3	55	7	$5	1	3643	1	$0	ambig_blue_25	1
3	56	8	$18	1	2822	1	$0	ambig_blue_50	13
3	57	5	$0	0	2804	0	$5	risk_red_25	46
3	58	3	$9.50	0	2097	0	$0	risk_blue_38	52
3	59	6	$0	0	4405	0	$5	risk_red_38	56
3	60	6	$0	0	2529	1	$34	risk_red_38	59
4	1	9	$0	1	2247	1	$5	ambig_blue_75	26
4	2	4	$0	0	1676	0	$5	risk_red_13	36
4	3	3	$18	1	432	0	$0	risk_blue_38	53
4	4	1	$18	1	1631	1	$0	risk_blue_13	33
4	5	7	$65	0	1925	1	$0	ambig_blue_25	5
4	6	2	$18	0	3335	0	$0	risk_blue_25	43
4	7	8	$65	0	2591	0	$0	ambig_blue_50	15
4	8	4	$0	0	2078	0	$65	risk_red_13	40
4	9	7	$5	0	1746	0	$0	ambig_blue_25	1
4	10	7	$0	0	1701	1	$34	ambig_blue_25	9
4	11	8	$5	0	1816	0	$0	ambig_blue_50	11
4	12	9	$9.50	0	1710	0	$0	ambig_blue_75	22
4	13	6	$0	0	1761	1	$65	risk_red_38	60
4	14	9	$0	0	2314	0	$65	ambig_blue_75	30
4	15	8	$0	1	1613	1	$9.50	ambig_blue_50	17
4	16	2	$65	0	2628	0	$0	risk_blue_25	45
4	17	2	$5	1	2161	1	$0	risk_blue_25	41
4	18	4	$0	0	1713	0	$34	risk_red_13	39
4	19	7	$34	1	1484	0	$0	ambig_blue_25	4
4	20	9	$0	0	1496	0	$18	ambig_blue_75	28
4	21	9	$5	1	1565	1	$0	ambig_blue_75	21
4	22	2	$34	1	1390	1	$0	risk_blue_25	44
4	23	1	$9.50	1	1822	1	$0	risk_blue_13	32
4	24	7	$0	0	2740	0	$5	ambig_blue_25	6
4	25	6	$0	0	2197	1	$34	risk_red_38	59
4	26	9	$0	0	1140	0	$34	ambig_blue_75	29
4	27	8	$0	1	3166	0	$65	ambig_blue_50	20
4	28	8	$18	0	950	0	$0	ambig_blue_50	13
4	29	8	$0	0	1607	0	$18	ambig_blue_50	18
4	30	6	$0	0	1790	0	$5	risk_red_38	56
4	31	3	$65	1	1518	0	$0	risk_blue_38	55
4	32	8	$34	1	3136	1	$0	ambig_blue_50	14
4	33	9	$0	0	1209	0	$9.50	ambig_blue_75	27
4	34	5	$0	0	2232	1	$65	risk_red_25	50
4	35	7	$0	0	2310	1	$9.50	ambig_blue_25	7
4	36	5	$0	0	2736	0	$18	risk_red_25	48
4	37	5	$0	0	2697	0	$34	risk_red_25	49
4	38	3	$5	1	2148	1	$0	risk_blue_38	51
4	39	6	$0	1	2069	0	$18	risk_red_38	58
4	40	3	$34	0	2513	1	$0	risk_blue_38	54
4	41	1	$5	1	1987	1	$0	risk_blue_13	31
4	42	9	$18	0	2219	0	$0	ambig_blue_75	23
4	43	9	$65	0	2048	0	$0	ambig_blue_75	25
4	44	5	$0	1	3206	1	$9.50	risk_red_25	47
4	45	3	$9.50	1	3275	1	$0	risk_blue_38	52
4	46	8	$9.50	1	2262	1	$0	ambig_blue_50	12
4	47	8	$0	1	2930	0	$34	ambig_blue_50	19
4	48	7	$18	0	1995	0	$0	ambig_blue_25	3
4	49	5	$0	0	1578	0	$5	risk_red_25	46
4	50	6	$0	0	1643	0	$9.50	risk_red_38	57
4	51	9	$34	0	3360	1	$0	ambig_blue_75	24
4	52	2	$9.50	0	1752	0	$0	risk_blue_25	42
4	53	1	$65	1	2265	1	$0	risk_blue_13	35
4	54	7	$0	0	2261	1	$65	ambig_blue_25	10
4	55	4	$0	1	2017	1	$9.50	risk_red_13	37
4	56	7	$0	0	1631	0	$18	ambig_blue_25	8
4	57	4	$0	0	2045	0	$18	risk_red_13	38
4	58	1	$34	1	2122	1	$0	risk_blue_13	34
4	59	7	$9.50	1	1940	1	$0	ambig_blue_25	2
4	60	8	$0	0	2326	0	$5	ambig_blue_50	16
5
6	1	7	$0	1	3760	Left	$18	ambig_blue_25	8
6	2	9	$0	0	4095	Left	$5	ambig_blue_75	26
6	3	3	$18	0	2337	Right	$0	risk_blue_38	53
6	4	9	$0	0	2682	Right	$65	ambig_blue_75	30
6	5	8	$0	1	3085	Left	$34	ambig_blue_50	19
6	6	6	$0	0	2271	Right	$18	risk_red_38	58
6	7	6	$0	1	1715	Right	$9.50	risk_red_38	57
6	8	3	$5	1	3021	Right	$0	risk_blue_38	51
6	9	4	$0	1	2130	Right	$34	risk_red_13	39
6	10	2	$5	0	3076	Left	$0	risk_blue_25	41
6	11	8	$9.50	1	1943	Left	$0	ambig_blue_50	12
6	12	9	$0	0	2281	Right	$18	ambig_blue_75	28
6	13	7	$18	1	1893	Left	$0	ambig_blue_25	3
6	14	9	$9.50	1	1897	Right	$0	ambig_blue_75	22
6	15	8	$0	0	5461	Left	$5	ambig_blue_50	16
6	16	9	$0	1	2567	Left	$9.50	ambig_blue_75	27
6	17	7	$9.50	1	2310	Left	$0	ambig_blue_25	2
6	18	7	$0	1	1096	Left	$34	ambig_blue_25	9
6	19	1	$18	0	1469	Left	$0	risk_blue_13	33
6	20	8	$18	1	1873	Left	$0	ambig_blue_50	13
6	21	6	$0	1	2981	Right	$5	risk_red_38	56
6	22	3	$34	1	4660	Left	$0	risk_blue_38	54
6	23	5	$0	1	1894	Right	$18	risk_red_25	48
6	24	4	$0	0	1314	Left	$9.50	risk_red_13	37
6	25	8	$65	0	1374	Right	$0	ambig_blue_50	15
6	26	2	$18	0	1302	Left	$0	risk_blue_25	43
6	27	8	$0	0	1554	Right	$18	ambig_blue_50	18
6	28	8	$0	1	1235	Left	$65	ambig_blue_50	20
6	29	7	$34	0	1233	Right	$0	ambig_blue_25	4
6	30	8	$0	0	1791	Left	$9.50	ambig_blue_50	17
6	31	9	$65	0	1424	Right	$0	ambig_blue_75	25
6	32	8	$5	0	1886	Left	$0	ambig_blue_50	11
6	33	1	$34	1	1666	Right	$0	risk_blue_13	34
6	34	9	$18	0	1519	Right	$0	ambig_blue_75	23
6	35	5	$0	0	1186	Left	$9.50	risk_red_25	47
6	36	2	$34	1	1746	Right	$0	risk_blue_25	44
6	37	5	$0	0	1547	Left	$5	risk_red_25	46
6	38	8	$34	1	1222	Left	$0	ambig_blue_50	14
6	39	9	$0	1	1700	Left	$34	ambig_blue_75	29
6	40	7	$0	1	1711	Left	$65	ambig_blue_25	10
6	41	1	$65	1	2130	Right	$0	risk_blue_13	35
6	42	5	$0	0	2413	Left	$34	risk_red_25	49
6	43	9	$5	1	3172	Right	$0	ambig_blue_75	21
6	44	6	$0	0	1459	Right	$34	risk_red_38	59
6	45	3	$65	0	1984	Right	$0	risk_blue_38	55
6	46	1	$9.50	0	928	Left	$0	risk_blue_13	32
6	47	2	$65	0	2035	Left	$0	risk_blue_25	45
6	48	1	$5	1	1257	Right	$0	risk_blue_13	31
6	49	3	$9.50	1	991	Right	$0	risk_blue_38	52
6	50	2	$9.50	1	1272	Right	$0	risk_blue_25	42
6	51	9	$34	0	1036	Right	$0	ambig_blue_75	24
6	52	7	$5	1	1307	Right	$0	ambig_blue_25	1
6	53	7	$0	1	1975	Right	$5	ambig_blue_25	6
6	54	7	$0	1	2054	Left	$9.50	ambig_blue_25	7
6	55	6	$0	0	1187	Right	$65	risk_red_38	60
6	56	7	$65	1	1396	Left	$0	ambig_blue_25	5
6	57	4	$0	0	1363	Left	$18	risk_red_13	38
6	58	5	$0	1	1661	Right	$65	risk_red_25	50
6	59	4	$0	0	1154	Left	$5	risk_red_13	36
6	60	4	$0	1	1212	Right	$65	risk_red_13	40
7	1	7	$65	0	2196	Right	$0	ambig_blue_25	5
7	2	9	$0	1	1620	Right	$9.50	ambig_blue_75	27
7	3	2	$9.50	0	1827	Left	$0	risk_blue_25	42
7	4	7	$34	0	1761	Right	$0	ambig_blue_25	4
7	5	9	$34	0	1562	Left	$0	ambig_blue_75	24
7	6	7	$0	0	1723	Right	$18	ambig_blue_25	8
7	7	3	$5	0	1926	Left	$0	risk_blue_38	51
7	8	6	$0	0	1824	Right	$18	risk_red_38	58
7	9	9	$0	0	1910	Left	$18	ambig_blue_75	28
7	10	8	$0	1	2561	Left	$34	ambig_blue_50	19
7	11	1	$34	1	2177	Right	$0	risk_blue_13	34
7	12	8	$0	1	1593	Right	$5	ambig_blue_50	16
7	13	9	$9.50	0	1737	Left	$0	ambig_blue_75	22
7	14	8	$5	1	3042	Right	$0	ambig_blue_50	11
7	15	1	$18	1	1567	Right	$0	risk_blue_13	33
7	16	2	$34	0	2167	Left	$0	risk_blue_25	44
7	17	2	$65	1	2888	Right	$0	risk_blue_25	45
7	18	4	$0	0	1723	Left	$9.50	risk_red_13	37
7	19	3	$9.50	0	2030	Right	$0	risk_blue_38	52
7	20	5	$0	1	3212	Right	$65	risk_red_25	50
7	21	7	$18	0	1793	Right	$0	ambig_blue_25	3
7	22	3	$18	1	3073	Left	$0	risk_blue_38	53
7	23	2	$18	1	2244	Right	$0	risk_blue_25	43
7	24	7	$5	0	2209	Left	$0	ambig_blue_25	1
7	25	8	$9.50	0	1327	Right	$0	ambig_blue_50	12
7	26	5	$0	0	2346	Left	$18	risk_red_25	48
7	27	8	$18	0	1171	Right	$0	ambig_blue_50	13
7	28	3	$65	1	2523	Left	$0	risk_blue_38	55
7	29	9	$0	0	2037	Left	$5	ambig_blue_75	26
7	30	4	$0	1	1874	Right	$5	risk_red_13	36
7	31	8	$0	1	2454	Right	$9.50	ambig_blue_50	17
7	32	1	$5	1	1898	Right	$0	risk_blue_13	31
7	33	6	$0	1	1942	Left	$34	risk_red_38	59
7	34	1	$9.50	0	1431	Left	$0	risk_blue_13	32
7	35	9	$5	1	2334	Right	$0	ambig_blue_75	21
7	36	6	$0	0	1639	Right	$65	risk_red_38	60
7	37	4	$0	0	1093	Left	$65	risk_red_13	40
7	38	7	$9.50	1	1977	Left	$0	ambig_blue_25	2
7	39	6	$0	0	1489	Left	$5	risk_red_38	56
7	40	5	$0	0	1038	Left	$9.50	risk_red_25	47
7	41	8	$0	0	1084	Right	$18	ambig_blue_50	18
7	42	5	$0	0	1512	Left	$34	risk_red_25	49
7	43	4	$0	1	1523	Right	$34	risk_red_13	39
7	44	9	$0	1	2254	Left	$34	ambig_blue_75	29
7	45	9	$65	1	1683	Left	$0	ambig_blue_75	25
7	46	9	$18	0	1629	Left	$0	ambig_blue_75	23
7	47	7	$0	0	1572	Left	$5	ambig_blue_25	6
7	48	5	$0	1	2629	Right	$5	risk_red_25	46
7	49	9	$0	1	1370	Left	$65	ambig_blue_75	30
7	50	1	$65	0	979	Left	$0	risk_blue_13	35
7	51	7	$0	1	1676	Left	$34	ambig_blue_25	9
7	52	4	$0	1	1417	Right	$18	risk_red_13	38
7	53	8	$65	0	1335	Right	$0	ambig_blue_50	15
7	54	8	$0	0	2290	Right	$65	ambig_blue_50	20
7	55	7	$0	0	1469	Right	$65	ambig_blue_25	10
7	56	7	$0	1	1859	Left	$9.50	ambig_blue_25	7
7	57	8	$34	1	5951	Left	$0	ambig_blue_50	14
7	58	3	$34	0	2453	Right	$0	risk_blue_38	54
7	59	6	$0	0	1777	Left	$9.50	risk_red_38	57
7	60	2	$5	0	1617	Left	$0	risk_blue_25	41
8	1	7	$5	0	1686	Left	$0	ambig_blue_25	1
8	2	1	$65	0	929	Left	$0	risk_blue_13	35
8	3	7	$0	0	1884	Right	$18	ambig_blue_25	8
8	4	8	$18	1	1856	Left	$0	ambig_blue_50	13
8	5	2	$34	1	1652	Right	$0	risk_blue_25	44
8	6	7	$0	1	1689	Left	$34	ambig_blue_25	9
8	7	9	$9.50	0	1558	Left	$0	ambig_blue_75	22
8	8	8	$5	1	2311	Right	$0	ambig_blue_50	11
8	9	3	$65	1	2626	Left	$0	risk_blue_38	55
8	10	1	$5	0	761	Left	$0	risk_blue_13	31
8	11	5	$0	1	1938	Right	$34	risk_red_25	49
8	12	9	$18	0	1268	Right	$0	ambig_blue_75	23
8	13	8	$9.50	0	1530	Left	$0	ambig_blue_50	12
8	14	7	$0	0	2068	Right	$65	ambig_blue_25	10
8	15	4	$0	1	2304	Right	$18	risk_red_13	38
8	16	3	$18	0	1562	Right	$0	risk_blue_38	53
8	17	7	$0	1	2907	Right	$5	ambig_blue_25	6
8	18	9	$34	1	1829	Left	$0	ambig_blue_75	24
8	19	1	$18	1	1603	Right	$0	risk_blue_13	33
8	20	8	$0	1	1674	Right	$9.50	ambig_blue_50	17
8	21	4	$0	0	1247	Left	$65	risk_red_13	40
8	22	7	$34	0	1637	Right	$0	ambig_blue_25	4
8	23	6	$0	1	3388	Right	$5	risk_red_38	56
8	24	2	$9.50	0	1538	Left	$0	risk_blue_25	42
8	25	4	$0	0	1012	Left	$34	risk_red_13	39
8	26	9	$65	1	1732	Left	$0	ambig_blue_75	25
8	27	9	$0	1	1502	Right	$9.50	ambig_blue_75	27
8	28	3	$9.50	1	1545	Right	$0	risk_blue_38	52
8	29	9	$5	0	2107	Left	$0	ambig_blue_75	21
8	30	5	$0	0	1581	Left	$18	risk_red_25	48
8	31	9	$0	0	1118	Right	$65	ambig_blue_75	30
8	32	7	$18	0	1352	Right	$0	ambig_blue_25	3
8	33	6	$0	0	1947	Right	$65	risk_red_38	60
8	34	1	$9.50	0	1124	Left	$0	risk_blue_13	32
8	35	9	$0	0	1646	Left	$5	ambig_blue_75	26
8	36	8	$65	0	1444	Right	$0	ambig_blue_50	15
8	37	5	$0	1	2187	Right	$65	risk_red_25	50
8	38	2	$18	0	1458	Left	$0	risk_blue_25	43
8	39	2	$65	0	1335	Left	$0	risk_blue_25	45
8	40	8	$0	1	1753	Left	$65	ambig_blue_50	20
8	41	8	$0	1	2162	Left	$18	ambig_blue_50	18
8	42	2	$5	0	1435	Left	$0	risk_blue_25	41
8	43	9	$0	1	1777	Left	$18	ambig_blue_75	28
8	44	8	$0	1	1466	Left	$34	ambig_blue_50	19
8	45	7	$0	0	1215	Left	$9.50	ambig_blue_25	7
8	46	4	$0	1	3277	Right	$9.50	risk_red_13	37
8	47	6	$0	0	2520	Left	$18	risk_red_38	58
8	48	8	$0	0	1026	Left	$5	ambig_blue_50	16
8	49	3	$5	0	1720	Left	$0	risk_blue_38	51
8	50	6	$0	0	1235	Right	$34	risk_red_38	59
8	51	4	$0	0	1145	Left	$5	risk_red_13	36
8	52	9	$0	1	1732	Left	$34	ambig_blue_75	29
8	53	5	$0	1	1766	Right	$5	risk_red_25	46
8	54	5	$0	0	1942	Left	$9.50	risk_red_25	47
8	55	6	$0	0	1831	Right	$9.50	risk_red_38	57
8	56	8	$34	1	1774	Left	$0	ambig_blue_50	14
8	57	3	$34	0	1550	Right	$0	risk_blue_38	54
8	58	7	$9.50	0	1639	Left	$0	ambig_blue_25	2
8	59	7	$65	0	1221	Right	$0	ambig_blue_25	5
8	60	1	$34	1	1860	Right	$0	risk_blue_13	34
9
