# Supplementary material for: Learning about the Ellsberg Paradox reduces, but does not abolish, ambiguity aversion
Source: PLoS One. 2020 Mar 4;15(3):e0228782. doi: 10.1371/journal.pone.0228782 (PMC7055742; doi:10.1371/journal.pone.0228782)
Supplement: S1 Dataset — (ZIP) [file pone.0228782.s009.zip › S1_dataset/RJ/2515.txt]

Block	Trial	BagNo	BlueValue	RESP	RT	LotterySide	RedValue	RiskAmbigLevel	TrialList
2	1	6	$0	0	2102	0	$18	risk_red_38	58
2	2	1	$34	0	2074	1	$0	risk_blue_13	34
2	3	5	$0	1	2781	1	$5	risk_red_25	46
2	4	8	$5	0	2829	1	$0	ambig_blue_50	11
2	5	7	$0	0	2290	0	$34	ambig_blue_25	9
2	6	9	$34	0	2438	1	$0	ambig_blue_75	24
2	7	9	$65	0	1922	1	$0	ambig_blue_75	25
2	8	1	$5	0	2173	0	$0	risk_blue_13	31
2	9	3	$9.50	0	2292	0	$0	risk_blue_38	52
2	10	9	$0	1	1559	0	$9.50	ambig_blue_75	27
2	11	3	$5	1	1703	1	$0	risk_blue_38	51
2	12	8	$18	0	1706	1	$0	ambig_blue_50	13
2	13	7	$65	0	1413	1	$0	ambig_blue_25	5
2	14	6	$0	0	1852	1	$34	risk_red_38	59
2	15	9	$0	1	1513	0	$34	ambig_blue_75	29
2	16	5	$0	1	2276	1	$9.50	risk_red_25	47
2	17	8	$65	0	1408	1	$0	ambig_blue_50	15
2	18	5	$0	1	1919	1	$18	risk_red_25	48
2	19	7	$0	0	1921	1	$18	ambig_blue_25	8
2	20	4	$0	1	1787	1	$18	risk_red_13	38
2	21	4	$0	0	1724	0	$5	risk_red_13	36
2	22	2	$34	1	1734	1	$0	risk_blue_25	44
2	23	7	$0	0	1441	0	$5	ambig_blue_25	6
2	24	6	$0	0	1871	0	$5	risk_red_38	56
2	25	8	$34	1	1395	1	$0	ambig_blue_50	14
2	26	1	$9.50	1	1523	1	$0	risk_blue_13	32
2	27	8	$0	0	1270	0	$34	ambig_blue_50	19
2	28	1	$18	0	1610	0	$0	risk_blue_13	33
2	29	8	$0	0	1737	0	$5	ambig_blue_50	16
2	30	8	$0	1	1524	0	$9.50	ambig_blue_50	17
2	31	4	$0	0	1783	0	$65	risk_red_13	40
2	32	9	$5	0	1566	0	$0	ambig_blue_75	21
2	33	5	$0	1	1591	0	$65	risk_red_25	50
2	34	5	$0	0	2382	0	$34	risk_red_25	49
2	35	3	$18	0	1270	1	$0	risk_blue_38	53
2	36	9	$0	0	1963	0	$5	ambig_blue_75	26
2	37	7	$0	0	1515	1	$9.50	ambig_blue_25	7
2	38	7	$5	0	1574	0	$0	ambig_blue_25	1
2	39	4	$0	0	1695	0	$9.50	risk_red_13	37
2	40	7	$34	0	1866	1	$0	ambig_blue_25	4
2	41	8	$0	0	1894	1	$18	ambig_blue_50	18
2	42	2	$9.50	1	1755	1	$0	risk_blue_25	42
2	43	6	$0	0	1811	1	$9.50	risk_red_38	57
2	44	9	$0	0	1578	1	$65	ambig_blue_75	30
2	45	9	$0	0	2419	0	$18	ambig_blue_75	28
2	46	7	$0	1	1144	0	$65	ambig_blue_25	10
2	47	4	$0	1	2154	1	$34	risk_red_13	39
2	48	7	$18	0	2139	0	$0	ambig_blue_25	3
2	49	3	$65	1	1413	0	$0	risk_blue_38	55
2	50	8	$0	1	1420	0	$65	ambig_blue_50	20
2	51	7	$9.50	1	1730	0	$0	ambig_blue_25	2
2	52	2	$65	0	1533	0	$0	risk_blue_25	45
2	53	3	$34	1	1678	0	$0	risk_blue_38	54
2	54	9	$9.50	1	2123	1	$0	ambig_blue_75	22
2	55	1	$65	1	1996	1	$0	risk_blue_13	35
2	56	9	$18	0	1908	0	$0	ambig_blue_75	23
2	57	8	$9.50	0	1839	0	$0	ambig_blue_50	12
2	58	2	$18	0	1733	0	$0	risk_blue_25	43
2	59	2	$5	0	2110	0	$0	risk_blue_25	41
2	60	6	$0	0	1913	1	$65	risk_red_38	60
3	1	3	$9.50	0	1280	1	$0	risk_blue_38	52
3	2	4	$0	1	1581	1	$65	risk_red_13	40
3	3	5	$0	1	1653	1	$5	risk_red_25	46
3	4	9	$0	0	2106	0	$18	ambig_blue_75	28
3	5	9	$0	1	1486	1	$9.50	ambig_blue_75	27
3	6	5	$0	1	1745	1	$65	risk_red_25	50
3	7	1	$34	1	1444	1	$0	risk_blue_13	34
3	8	8	$0	0	2657	0	$18	ambig_blue_50	18
3	9	7	$5	1	1789	1	$0	ambig_blue_25	1
3	10	2	$9.50	1	1822	1	$0	risk_blue_25	42
3	11	9	$0	1	1892	1	$5	ambig_blue_75	26
3	12	6	$0	1	1377	0	$65	risk_red_38	60
3	13	1	$65	0	1849	0	$0	risk_blue_13	35
3	14	5	$0	0	2263	0	$18	risk_red_25	48
3	15	7	$0	0	2851	1	$65	ambig_blue_25	10
3	16	7	$0	0	3528	1	$18	ambig_blue_25	8
3	17	7	$0	0	2088	1	$9.50	ambig_blue_25	7
3	18	8	$0	1	1891	0	$65	ambig_blue_50	20
3	19	8	$18	1	2103	0	$0	ambig_blue_50	13
3	20	1	$18	1	1585	1	$0	risk_blue_13	33
3	21	7	$9.50	1	2073	0	$0	ambig_blue_25	2
3	22	8	$65	1	2286	0	$0	ambig_blue_50	15
3	23	6	$0	1	1905	1	$9.50	risk_red_38	57
3	24	1	$9.50	1	1579	1	$0	risk_blue_13	32
3	25	7	$65	1	1708	0	$0	ambig_blue_25	5
3	26	2	$5	0	975	0	$0	risk_blue_25	41
3	27	7	$18	1	1384	0	$0	ambig_blue_25	3
3	28	9	$0	0	1863	1	$34	ambig_blue_75	29
3	29	4	$0	0	1868	0	$5	risk_red_13	36
3	30	7	$0	0	2288	0	$5	ambig_blue_25	6
3	31	3	$34	1	1443	0	$0	risk_blue_38	54
3	32	3	$5	0	1305	0	$0	risk_blue_38	51
3	33	5	$0	0	2028	0	$9.50	risk_red_25	47
3	34	7	$0	0	1898	1	$34	ambig_blue_25	9
3	35	2	$18	1	1542	1	$0	risk_blue_25	43
3	36	3	$65	0	1536	1	$0	risk_blue_38	55
3	37	8	$34	1	1569	1	$0	ambig_blue_50	14
3	38	5	$0	0	2234	0	$34	risk_red_25	49
3	39	7	$34	1	1431	0	$0	ambig_blue_25	4
3	40	9	$18	0	2078	0	$0	ambig_blue_75	23
3	41	6	$0	1	1882	1	$5	risk_red_38	56
3	42	9	$0	0	2174	1	$65	ambig_blue_75	30
3	43	8	$0	1	2206	1	$5	ambig_blue_50	16
3	44	6	$0	0	1934	0	$18	risk_red_38	58
3	45	8	$0	0	1911	1	$34	ambig_blue_50	19
3	46	8	$0	1	1826	1	$9.50	ambig_blue_50	17
3	47	2	$34	0	1704	0	$0	risk_blue_25	44
3	48	4	$0	0	1571	0	$18	risk_red_13	38
3	49	1	$5	0	1292	0	$0	risk_blue_13	31
3	50	9	$5	0	2039	1	$0	ambig_blue_75	21
3	51	8	$5	1	1782	1	$0	ambig_blue_50	11
3	52	6	$0	1	1797	0	$34	risk_red_38	59
3	53	9	$9.50	0	1525	1	$0	ambig_blue_75	22
3	54	4	$0	0	1704	0	$9.50	risk_red_13	37
3	55	9	$34	0	1602	1	$0	ambig_blue_75	24
3	56	9	$65	0	1593	1	$0	ambig_blue_75	25
3	57	2	$65	1	1857	1	$0	risk_blue_25	45
3	58	4	$0	0	2071	0	$34	risk_red_13	39
3	59	3	$18	0	1635	1	$0	risk_blue_38	53
3	60	8	$9.50	1	1424	1	$0	ambig_blue_50	12
4	1	5	$0	1	1370	1	$9.50	risk_red_25	47
4	2	7	$34	1	1291	0	$0	ambig_blue_25	4
4	3	8	$0	0	1871	1	$65	ambig_blue_50	20
4	4	1	$5	0	1467	0	$0	risk_blue_13	31
4	5	8	$65	1	1537	0	$0	ambig_blue_50	15
4	6	9	$34	0	1378	1	$0	ambig_blue_75	24
4	7	9	$65	1	1364	0	$0	ambig_blue_75	25
4	8	9	$5	0	1517	0	$0	ambig_blue_75	21
4	9	8	$9.50	0	1695	1	$0	ambig_blue_50	12
4	10	8	$0	0	1972	0	$34	ambig_blue_50	19
4	11	7	$65	1	1508	0	$0	ambig_blue_25	5
4	12	1	$9.50	1	1015	1	$0	risk_blue_13	32
4	13	7	$0	1	1262	1	$9.50	ambig_blue_25	7
4	14	9	$0	0	1500	1	$65	ambig_blue_75	30
4	15	9	$0	0	1519	0	$9.50	ambig_blue_75	27
4	16	3	$18	1	1289	0	$0	risk_blue_38	53
4	17	7	$0	1	1518	1	$5	ambig_blue_25	6
4	18	3	$34	1	1584	0	$0	risk_blue_38	54
4	19	5	$0	0	1785	0	$34	risk_red_25	49
4	20	4	$0	0	1712	0	$5	risk_red_13	36
4	21	7	$5	1	1812	1	$0	ambig_blue_25	1
4	22	2	$65	1	1834	1	$0	risk_blue_25	45
4	23	8	$34	0	1488	1	$0	ambig_blue_50	14
4	24	4	$0	0	1660	0	$34	risk_red_13	39
4	25	7	$18	1	1793	0	$0	ambig_blue_25	3
4	26	6	$0	0	2184	0	$34	risk_red_38	59
4	27	4	$0	0	1711	0	$18	risk_red_13	38
4	28	1	$18	1	2106	1	$0	risk_blue_13	33
4	29	3	$65	0	1861	1	$0	risk_blue_38	55
4	30	2	$5	1	1658	1	$0	risk_blue_25	41
4	31	6	$0	0	2071	1	$65	risk_red_38	60
4	32	8	$5	1	3314	1	$0	ambig_blue_50	11
4	33	7	$0	1	1501	0	$34	ambig_blue_25	9
4	34	9	$9.50	0	1944	0	$0	ambig_blue_75	22
4	35	2	$18	0	1594	0	$0	risk_blue_25	43
4	36	7	$0	1	1521	0	$65	ambig_blue_25	10
4	37	9	$0	1	1917	0	$18	ambig_blue_75	28
4	38	3	$9.50	1	3103	0	$0	risk_blue_38	52
4	39	5	$0	0	2104	1	$65	risk_red_25	50
4	40	5	$0	0	2114	0	$18	risk_red_25	48
4	41	8	$0	1	1796	0	$18	ambig_blue_50	18
4	42	4	$0	1	1964	1	$9.50	risk_red_13	37
4	43	5	$0	0	1733	0	$5	risk_red_25	46
4	44	6	$0	1	1959	1	$5	risk_red_38	56
4	45	1	$34	1	1255	1	$0	risk_blue_13	34
4	46	8	$18	0	1581	1	$0	ambig_blue_50	13
4	47	8	$0	1	1957	1	$5	ambig_blue_50	16
4	48	2	$9.50	0	1286	0	$0	risk_blue_25	42
4	49	3	$5	0	1498	0	$0	risk_blue_38	51
4	50	2	$34	1	1478	1	$0	risk_blue_25	44
4	51	9	$18	1	1074	0	$0	ambig_blue_75	23
4	52	9	$0	1	2144	1	$34	ambig_blue_75	29
4	53	7	$9.50	1	1249	0	$0	ambig_blue_25	2
4	54	1	$65	0	1534	0	$0	risk_blue_13	35
4	55	9	$0	0	1736	0	$5	ambig_blue_75	26
4	56	7	$0	1	1706	0	$18	ambig_blue_25	8
4	57	8	$0	1	1782	1	$9.50	ambig_blue_50	17
4	58	6	$0	0	1398	1	$9.50	risk_red_38	57
4	59	6	$0	1	1686	0	$18	risk_red_38	58
4	60	4	$0	0	1545	0	$65	risk_red_13	40
5
6	1	9	$0	1	1275	Left	$34	ambig_blue_75	29
6	2	6	$0	1	1624	Left	$65	risk_red_38	60
6	3	5	$0	1	1782	Right	$18	risk_red_25	48
6	4	8	$0	0	1590	Right	$34	ambig_blue_50	19
6	5	2	$34	1	2262	Left	$0	risk_blue_25	44
6	6	8	$9.50	0	1987	Right	$0	ambig_blue_50	12
6	7	7	$0	1	3066	Right	$5	ambig_blue_25	6
6	8	2	$5	1	1646	Right	$0	risk_blue_25	41
6	9	3	$65	1	1331	Left	$0	risk_blue_38	55
6	10	3	$18	1	1390	Left	$0	risk_blue_38	53
6	11	5	$0	0	2815	Left	$9.50	risk_red_25	47
6	12	7	$65	1	1788	Left	$0	ambig_blue_25	5
6	13	4	$0	1	1916	Right	$9.50	risk_red_13	37
6	14	1	$18	0	1062	Left	$0	risk_blue_13	33
6	15	2	$18	0	1347	Left	$0	risk_blue_25	43
6	16	9	$18	0	2357	Right	$0	ambig_blue_75	23
6	17	6	$0	0	2070	Right	$18	risk_red_38	58
6	18	7	$34	1	1154	Left	$0	ambig_blue_25	4
6	19	7	$18	1	1467	Left	$0	ambig_blue_25	3
6	20	7	$0	0	2008	Right	$9.50	ambig_blue_25	7
6	21	8	$34	0	1854	Right	$0	ambig_blue_50	14
6	22	9	$0	1	1499	Left	$65	ambig_blue_75	30
6	23	9	$0	0	2014	Right	$5	ambig_blue_75	26
6	24	9	$0	0	1661	Right	$9.50	ambig_blue_75	27
6	25	8	$0	0	2674	Right	$9.50	ambig_blue_50	17
6	26	3	$34	1	1453	Left	$0	risk_blue_38	54
6	27	8	$0	1	1882	Left	$18	ambig_blue_50	18
6	28	2	$65	0	1974	Left	$0	risk_blue_25	45
6	29	9	$34	1	1277	Left	$0	ambig_blue_75	24
6	30	7	$9.50	0	1259	Right	$0	ambig_blue_25	2
6	31	1	$65	0	1233	Left	$0	risk_blue_13	35
6	32	3	$5	1	1743	Right	$0	risk_blue_38	51
6	33	1	$5	0	1080	Left	$0	risk_blue_13	31
6	34	7	$0	0	1661	Right	$65	ambig_blue_25	10
6	35	5	$0	1	1787	Right	$65	risk_red_25	50
6	36	1	$34	1	1602	Right	$0	risk_blue_13	34
6	37	4	$0	1	1473	Right	$5	risk_red_13	36
6	38	9	$5	0	1590	Left	$0	ambig_blue_75	21
6	39	3	$9.50	1	1149	Left	$0	risk_blue_38	52
6	40	9	$9.50	1	1287	Right	$0	ambig_blue_75	22
6	41	7	$5	0	1684	Left	$0	ambig_blue_25	1
6	42	8	$18	0	1599	Right	$0	ambig_blue_50	13
6	43	9	$65	0	1318	Right	$0	ambig_blue_75	25
6	44	6	$0	1	2449	Left	$34	risk_red_38	59
6	45	5	$0	0	1357	Left	$34	risk_red_25	49
6	46	7	$0	0	1254	Right	$34	ambig_blue_25	9
6	47	8	$5	1	1787	Right	$0	ambig_blue_50	11
6	48	6	$0	0	1611	Right	$9.50	risk_red_38	57
6	49	4	$0	1	1890	Right	$65	risk_red_13	40
6	50	8	$0	1	1493	Right	$5	ambig_blue_50	16
6	51	4	$0	0	1641	Left	$18	risk_red_13	38
6	52	5	$0	1	1760	Right	$5	risk_red_25	46
6	53	7	$0	0	1400	Right	$18	ambig_blue_25	8
6	54	9	$0	1	1376	Left	$18	ambig_blue_75	28
6	55	1	$9.50	1	1304	Right	$0	risk_blue_13	32
6	56	6	$0	0	1691	Left	$5	risk_red_38	56
6	57	4	$0	0	1039	Left	$34	risk_red_13	39
6	58	8	$0	0	1405	Right	$65	ambig_blue_50	20
6	59	8	$65	1	1485	Left	$0	ambig_blue_50	15
6	60	2	$9.50	1	1408	Right	$0	risk_blue_25	42
7	1	2	$34	0	1153	Right	$0	risk_blue_25	44
7	2	8	$34	1	994	Left	$0	ambig_blue_50	14
7	3	4	$0	0	1122	Left	$18	risk_red_13	38
7	4	9	$0	0	1445	Left	$9.50	ambig_blue_75	27
7	5	4	$0	1	1571	Right	$65	risk_red_13	40
7	6	9	$9.50	0	1315	Right	$0	ambig_blue_75	22
7	7	6	$0	1	1350	Left	$65	risk_red_38	60
7	8	1	$65	0	1743	Left	$0	risk_blue_13	35
7	9	1	$5	0	1554	Left	$0	risk_blue_13	31
7	10	7	$5	0	1419	Left	$0	ambig_blue_25	1
7	11	3	$34	1	1273	Left	$0	risk_blue_38	54
7	12	8	$0	0	1710	Right	$65	ambig_blue_50	20
7	13	6	$0	0	1457	Left	$5	risk_red_38	56
7	14	7	$65	1	1111	Left	$0	ambig_blue_25	5
7	15	2	$5	1	1538	Right	$0	risk_blue_25	41
7	16	2	$9.50	1	1460	Right	$0	risk_blue_25	42
7	17	7	$0	1	1474	Left	$5	ambig_blue_25	6
7	18	4	$0	1	1830	Right	$5	risk_red_13	36
7	19	9	$0	1	1812	Left	$18	ambig_blue_75	28
7	20	3	$9.50	0	1187	Right	$0	risk_blue_38	52
7	21	8	$65	1	1579	Left	$0	ambig_blue_50	15
7	22	7	$9.50	0	868	Right	$0	ambig_blue_25	2
7	23	3	$5	0	1304	Left	$0	risk_blue_38	51
7	24	5	$0	0	876	Left	$18	risk_red_25	48
7	25	8	$0	1	1393	Right	$9.50	ambig_blue_50	17
7	26	9	$34	1	1528	Left	$0	ambig_blue_75	24
7	27	7	$0	1	1756	Left	$34	ambig_blue_25	9
7	28	6	$0	1	1708	Left	$18	risk_red_38	58
7	29	7	$34	0	1015	Right	$0	ambig_blue_25	4
7	30	4	$0	0	1462	Left	$9.50	risk_red_13	37
7	31	3	$18	0	1267	Right	$0	risk_blue_38	53
7	32	4	$0	0	1056	Left	$34	risk_red_13	39
7	33	1	$18	1	1110	Right	$0	risk_blue_13	33
7	34	8	$0	1	2081	Right	$5	ambig_blue_50	16
7	35	7	$18	1	1245	Left	$0	ambig_blue_25	3
7	36	5	$0	1	1387	Right	$65	risk_red_25	50
7	37	3	$65	0	1228	Right	$0	risk_blue_38	55
7	38	7	$0	1	1522	Left	$9.50	ambig_blue_25	7
7	39	1	$9.50	0	1397	Left	$0	risk_blue_13	32
7	40	6	$0	1	1357	Left	$34	risk_red_38	59
7	41	5	$0	0	1455	Right	$34	risk_red_25	49
7	42	9	$0	0	1340	Right	$34	ambig_blue_75	29
7	43	5	$0	1	1566	Right	$5	risk_red_25	46
7	44	7	$0	0	1318	Right	$18	ambig_blue_25	8
7	45	8	$0	1	1193	Left	$18	ambig_blue_50	18
7	46	9	$0	1	1321	Left	$65	ambig_blue_75	30
7	47	7	$0	1	1123	Left	$65	ambig_blue_25	10
7	48	5	$0	0	1414	Left	$9.50	risk_red_25	47
7	49	6	$0	0	1085	Right	$9.50	risk_red_38	57
7	50	8	$9.50	0	1553	Right	$0	ambig_blue_50	12
7	51	8	$0	1	1050	Left	$34	ambig_blue_50	19
7	52	2	$65	0	1327	Left	$0	risk_blue_25	45
7	53	9	$18	0	1370	Right	$0	ambig_blue_75	23
7	54	9	$0	0	1651	Left	$5	ambig_blue_75	26
7	55	2	$18	0	1256	Right	$0	risk_blue_25	43
7	56	8	$5	0	1422	Left	$0	ambig_blue_50	11
7	57	1	$34	1	1188	Right	$0	risk_blue_13	34
7	58	8	$18	1	1172	Left	$0	ambig_blue_50	13
7	59	9	$65	1	1454	Left	$0	ambig_blue_75	25
7	60	9	$5	1	1572	Right	$0	ambig_blue_75	21
8	1	9	$0	0	1221	Right	$18	ambig_blue_75	28
8	2	1	$9.50	1	917	Right	$0	risk_blue_13	32
8	3	3	$65	1	952	Left	$0	risk_blue_38	55
8	4	4	$0	0	1033	Left	$5	risk_red_13	36
8	5	3	$18	0	1207	Right	$0	risk_blue_38	53
8	6	9	$0	0	1200	Left	$5	ambig_blue_75	26
8	7	5	$0	0	944	Left	$9.50	risk_red_25	47
8	8	4	$0	0	1083	Left	$65	risk_red_13	40
8	9	3	$34	0	863	Right	$0	risk_blue_38	54
8	10	9	$18	0	1085	Right	$0	ambig_blue_75	23
8	11	8	$9.50	0	833	Right	$0	ambig_blue_50	12
8	12	8	$18	1	824	Left	$0	ambig_blue_50	13
8	13	9	$0	0	1103	Right	$65	ambig_blue_75	30
8	14	8	$0	1	1108	Left	$65	ambig_blue_50	20
8	15	4	$0	0	1071	Left	$18	risk_red_13	38
8	16	8	$34	1	1277	Left	$0	ambig_blue_50	14
8	17	2	$34	1	1209	Right	$0	risk_blue_25	44
8	18	9	$65	1	1329	Left	$0	ambig_blue_75	25
8	19	7	$0	0	1325	Right	$65	ambig_blue_25	10
8	20	7	$65	0	1271	Right	$0	ambig_blue_25	5
8	21	7	$34	0	1405	Right	$0	ambig_blue_25	4
8	22	6	$0	1	2141	Right	$5	risk_red_38	56
8	23	9	$34	0	1118	Right	$0	ambig_blue_75	24
8	24	1	$18	1	1369	Right	$0	risk_blue_13	33
8	25	5	$0	1	1898	Right	$65	risk_red_25	50
8	26	5	$0	0	1854	Left	$34	risk_red_25	49
8	27	6	$0	1	1251	Left	$65	risk_red_38	60
8	28	6	$0	1	1984	Right	$9.50	risk_red_38	57
8	29	3	$9.50	0	1215	Right	$0	risk_blue_38	52
8	30	6	$0	0	1526	Right	$34	risk_red_38	59
8	31	7	$9.50	0	1648	Right	$0	ambig_blue_25	2
8	32	2	$65	0	1638	Left	$0	risk_blue_25	45
8	33	1	$34	1	1708	Right	$0	risk_blue_13	34
8	34	7	$0	1	1495	Left	$18	ambig_blue_25	8
8	35	7	$5	0	1587	Right	$0	ambig_blue_25	1
8	36	2	$5	1	1036	Right	$0	risk_blue_25	41
8	37	9	$0	1	1346	Left	$34	ambig_blue_75	29
8	38	8	$5	1	1684	Right	$0	ambig_blue_50	11
8	39	9	$5	1	1319	Left	$0	ambig_blue_75	21
8	40	4	$0	0	1610	Left	$34	risk_red_13	39
8	41	3	$5	1	1241	Right	$0	risk_blue_38	51
8	42	9	$0	1	1399	Left	$9.50	ambig_blue_75	27
8	43	6	$0	1	1407	Left	$18	risk_red_38	58
8	44	2	$9.50	1	1038	Right	$0	risk_blue_25	42
8	45	9	$9.50	0	1517	Right	$0	ambig_blue_75	22
8	46	8	$0	1	1264	Left	$9.50	ambig_blue_50	17
8	47	5	$0	1	1749	Right	$18	risk_red_25	48
8	48	8	$0	1	1151	Left	$34	ambig_blue_50	19
8	49	1	$65	1	1440	Right	$0	risk_blue_13	35
8	50	5	$0	1	2191	Right	$5	risk_red_25	46
8	51	7	$0	1	1134	Left	$9.50	ambig_blue_25	7
8	52	4	$0	1	1057	Right	$9.50	risk_red_13	37
8	53	8	$0	0	1398	Left	$5	ambig_blue_50	16
8	54	7	$0	0	1301	Left	$5	ambig_blue_25	6
8	55	8	$65	0	1033	Right	$0	ambig_blue_50	15
8	56	8	$0	0	1583	Right	$18	ambig_blue_50	18
8	57	7	$18	0	1111	Right	$0	ambig_blue_25	3
8	58	7	$0	0	1035	Right	$34	ambig_blue_25	9
8	59	1	$5	1	970	Right	$0	risk_blue_13	31
8	60	2	$18	0	1514	Right	$0	risk_blue_25	43
9
