# Supplementary material for: Learning about the Ellsberg Paradox reduces, but does not abolish, ambiguity aversion
Source: PLoS One. 2020 Mar 4;15(3):e0228782. doi: 10.1371/journal.pone.0228782 (PMC7055742; doi:10.1371/journal.pone.0228782)
Supplement: S1 Dataset — (ZIP) [file pone.0228782.s009.zip › S1_dataset/RJ/2516.txt]

Block	Trial	BagNo	BlueValue	RESP	RT	LotterySide	RedValue	RiskAmbigLevel	TrialList
2	1	6	$0	1	2213	1	$65	risk_red_38	60
2	2	7	$0	1	2483	0	$18	ambig_blue_25	8
2	3	1	$34	0	2359	1	$0	risk_blue_13	34
2	4	9	$0	1	2608	0	$5	ambig_blue_75	26
2	5	8	$65	0	1519	1	$0	ambig_blue_50	15
2	6	8	$0	0	2554	0	$9.50	ambig_blue_50	17
2	7	7	$0	0	2691	1	$65	ambig_blue_25	10
2	8	8	$0	1	2759	1	$34	ambig_blue_50	19
2	9	2	$34	1	3535	0	$0	risk_blue_25	44
2	10	9	$65	0	2080	0	$0	ambig_blue_75	25
2	11	9	$0	0	3228	0	$34	ambig_blue_75	29
2	12	3	$18	0	3314	1	$0	risk_blue_38	53
2	13	8	$0	0	2724	0	$5	ambig_blue_50	16
2	14	2	$5	1	2286	1	$0	risk_blue_25	41
2	15	6	$0	1	2338	1	$18	risk_red_38	58
2	16	9	$34	1	2763	1	$0	ambig_blue_75	24
2	17	1	$5	1	2291	1	$0	risk_blue_13	31
2	18	6	$0	0	3047	0	$5	risk_red_38	56
2	19	6	$0	0	2476	0	$9.50	risk_red_38	57
2	20	5	$0	0	3000	1	$34	risk_red_25	49
2	21	1	$65	0	2286	0	$0	risk_blue_13	35
2	22	8	$0	1	2098	0	$18	ambig_blue_50	18
2	23	5	$0	0	2918	1	$65	risk_red_25	50
2	24	7	$0	0	2616	1	$34	ambig_blue_25	9
2	25	7	$5	1	2518	1	$0	ambig_blue_25	1
2	26	9	$18	0	2169	0	$0	ambig_blue_75	23
2	27	9	$0	0	2089	0	$65	ambig_blue_75	30
2	28	7	$34	1	2101	0	$0	ambig_blue_25	4
2	29	8	$9.50	0	2464	0	$0	ambig_blue_50	12
2	30	9	$5	0	2429	0	$0	ambig_blue_75	21
2	31	2	$9.50	0	2027	0	$0	risk_blue_25	42
2	32	3	$9.50	0	3362	1	$0	risk_blue_38	52
2	33	6	$0	1	2546	0	$34	risk_red_38	59
2	34	5	$0	1	2196	1	$18	risk_red_25	48
2	35	7	$18	1	2331	1	$0	ambig_blue_25	3
2	36	1	$9.50	0	2414	0	$0	risk_blue_13	32
2	37	7	$0	1	2349	0	$9.50	ambig_blue_25	7
2	38	4	$0	0	1998	0	$34	risk_red_13	39
2	39	4	$0	1	3702	1	$18	risk_red_13	38
2	40	2	$18	1	2264	1	$0	risk_blue_25	43
2	41	8	$5	0	1885	0	$0	ambig_blue_50	11
2	42	8	$0	0	2673	1	$65	ambig_blue_50	20
2	43	3	$34	0	3428	1	$0	risk_blue_38	54
2	44	4	$0	0	2394	0	$5	risk_red_13	36
2	45	9	$0	1	2105	1	$9.50	ambig_blue_75	27
2	46	3	$5	1	2933	1	$0	risk_blue_38	51
2	47	4	$0	1	1934	1	$65	risk_red_13	40
2	48	2	$65	1	3096	0	$0	risk_blue_25	45
2	49	4	$0	0	1883	0	$9.50	risk_red_13	37
2	50	9	$0	0	1863	0	$18	ambig_blue_75	28
2	51	1	$18	0	1853	0	$0	risk_blue_13	33
2	52	8	$18	0	2330	0	$0	ambig_blue_50	13
2	53	5	$0	0	3069	0	$5	risk_red_25	46
2	54	7	$9.50	0	1648	0	$0	ambig_blue_25	2
2	55	7	$0	0	1959	0	$5	ambig_blue_25	6
2	56	7	$65	1	2032	0	$0	ambig_blue_25	5
2	57	8	$34	1	2615	1	$0	ambig_blue_50	14
2	58	3	$65	0	2061	1	$0	risk_blue_38	55
2	59	9	$9.50	1	1907	1	$0	ambig_blue_75	22
2	60	5	$0	1	2790	1	$9.50	risk_red_25	47
3	1	4	$0	0	2160	0	$65	risk_red_13	40
3	2	6	$0	0	2393	1	$34	risk_red_38	59
3	3	1	$65	1	2193	1	$0	risk_blue_13	35
3	4	6	$0	0	2545	0	$9.50	risk_red_38	57
3	5	7	$0	1	1850	1	$5	ambig_blue_25	6
3	6	3	$34	0	2232	1	$0	risk_blue_38	54
3	7	8	$0	0	1750	0	$9.50	ambig_blue_50	17
3	8	2	$9.50	0	1784	0	$0	risk_blue_25	42
3	9	5	$0	0	2519	0	$5	risk_red_25	46
3	10	8	$0	1	2225	1	$18	ambig_blue_50	18
3	11	9	$9.50	0	2168	0	$0	ambig_blue_75	22
3	12	5	$0	0	2592	0	$18	risk_red_25	48
3	13	5	$0	0	2528	0	$9.50	risk_red_25	47
3	14	1	$9.50	0	2058	0	$0	risk_blue_13	32
3	15	5	$0	1	2295	1	$34	risk_red_25	49
3	16	8	$5	0	2267	0	$0	ambig_blue_50	11
3	17	9	$65	0	2535	0	$0	ambig_blue_75	25
3	18	7	$34	0	2081	1	$0	ambig_blue_25	4
3	19	7	$65	0	1933	1	$0	ambig_blue_25	5
3	20	7	$0	0	2767	1	$65	ambig_blue_25	10
3	21	9	$0	0	2151	0	$65	ambig_blue_75	30
3	22	6	$0	0	2632	0	$5	risk_red_38	56
3	23	6	$0	0	2774	1	$18	risk_red_38	58
3	24	1	$34	1	1822	1	$0	risk_blue_13	34
3	25	4	$0	1	1733	1	$18	risk_red_13	38
3	26	6	$0	1	2479	0	$65	risk_red_38	60
3	27	4	$0	0	1828	0	$5	risk_red_13	36
3	28	8	$0	0	2418	0	$65	ambig_blue_50	20
3	29	9	$0	0	2049	0	$9.50	ambig_blue_75	27
3	30	9	$0	0	1583	0	$34	ambig_blue_75	29
3	31	8	$0	1	2183	1	$5	ambig_blue_50	16
3	32	3	$65	1	2480	0	$0	risk_blue_38	55
3	33	7	$0	1	2492	1	$9.50	ambig_blue_25	7
3	34	7	$5	1	2295	1	$0	ambig_blue_25	1
3	35	2	$18	1	2307	1	$0	risk_blue_25	43
3	36	3	$9.50	0	2510	0	$0	risk_blue_38	52
3	37	1	$18	0	1473	0	$0	risk_blue_13	33
3	38	9	$5	1	1806	1	$0	ambig_blue_75	21
3	39	9	$18	0	1773	0	$0	ambig_blue_75	23
3	40	3	$5	1	2262	1	$0	risk_blue_38	51
3	41	8	$65	0	2451	0	$0	ambig_blue_50	15
3	42	7	$9.50	1	2400	1	$0	ambig_blue_25	2
3	43	9	$0	0	3062	0	$18	ambig_blue_75	28
3	44	2	$65	1	3195	1	$0	risk_blue_25	45
3	45	3	$18	1	3570	0	$0	risk_blue_38	53
3	46	1	$5	1	2625	1	$0	risk_blue_13	31
3	47	5	$0	0	2943	1	$65	risk_red_25	50
3	48	2	$34	0	2592	1	$0	risk_blue_25	44
3	49	2	$5	1	2175	1	$0	risk_blue_25	41
3	50	8	$18	0	2968	1	$0	ambig_blue_50	13
3	51	4	$0	0	2504	0	$9.50	risk_red_13	37
3	52	8	$9.50	1	2363	1	$0	ambig_blue_50	12
3	53	7	$0	0	3172	1	$34	ambig_blue_25	9
3	54	7	$0	1	2867	0	$18	ambig_blue_25	8
3	55	9	$0	0	2616	0	$5	ambig_blue_75	26
3	56	7	$18	0	2542	1	$0	ambig_blue_25	3
3	57	9	$34	0	3264	0	$0	ambig_blue_75	24
3	58	4	$0	1	2388	1	$34	risk_red_13	39
3	59	8	$0	0	2756	1	$34	ambig_blue_50	19
3	60	8	$34	1	2644	0	$0	ambig_blue_50	14
4	1	9	$0	1	2170	1	$18	ambig_blue_75	28
4	2	4	$0	0	2098	0	$9.50	risk_red_13	37
4	3	3	$9.50	1	2158	1	$0	risk_blue_38	52
4	4	2	$5	0	1823	0	$0	risk_blue_25	41
4	5	7	$34	1	1862	0	$0	ambig_blue_25	4
4	6	5	$0	1	2595	0	$65	risk_red_25	50
4	7	2	$65	1	2387	0	$0	risk_blue_25	45
4	8	8	$34	0	2634	1	$0	ambig_blue_50	14
4	9	3	$18	1	2496	1	$0	risk_blue_38	53
4	10	7	$0	1	2907	0	$34	ambig_blue_25	9
4	11	1	$5	1	2790	1	$0	risk_blue_13	31
4	12	8	$65	1	2397	0	$0	ambig_blue_50	15
4	13	5	$0	1	3029	1	$5	risk_red_25	46
4	14	4	$0	0	2002	0	$5	risk_red_13	36
4	15	2	$9.50	0	1770	0	$0	risk_blue_25	42
4	16	3	$5	1	2410	1	$0	risk_blue_38	51
4	17	1	$65	0	2305	0	$0	risk_blue_13	35
4	18	6	$0	0	2324	1	$18	risk_red_38	58
4	19	7	$65	1	1583	0	$0	ambig_blue_25	5
4	20	1	$18	1	1919	1	$0	risk_blue_13	33
4	21	3	$34	1	2130	0	$0	risk_blue_38	54
4	22	6	$0	0	2516	1	$34	risk_red_38	59
4	23	9	$65	0	2535	0	$0	ambig_blue_75	25
4	24	9	$0	0	2417	0	$5	ambig_blue_75	26
4	25	8	$0	1	2607	0	$18	ambig_blue_50	18
4	26	7	$9.50	0	1710	0	$0	ambig_blue_25	2
4	27	9	$9.50	1	2041	1	$0	ambig_blue_75	22
4	28	9	$34	1	2079	1	$0	ambig_blue_75	24
4	29	8	$0	0	2076	0	$9.50	ambig_blue_50	17
4	30	1	$34	0	2096	0	$0	risk_blue_13	34
4	31	6	$0	0	1828	1	$65	risk_red_38	60
4	32	7	$0	1	1946	1	$9.50	ambig_blue_25	7
4	33	8	$9.50	1	1916	1	$0	ambig_blue_50	12
4	34	7	$0	1	3151	0	$18	ambig_blue_25	8
4	35	5	$0	1	1895	1	$9.50	risk_red_25	47
4	36	8	$0	0	2123	1	$65	ambig_blue_50	20
4	37	9	$5	0	2398	0	$0	ambig_blue_75	21
4	38	2	$18	1	1750	1	$0	risk_blue_25	43
4	39	7	$5	1	2807	1	$0	ambig_blue_25	1
4	40	4	$0	1	2478	1	$65	risk_red_13	40
4	41	7	$18	1	2250	0	$0	ambig_blue_25	3
4	42	4	$0	1	1927	1	$34	risk_red_13	39
4	43	6	$0	0	2314	0	$9.50	risk_red_38	57
4	44	6	$0	1	2373	1	$5	risk_red_38	56
4	45	1	$9.50	0	1733	0	$0	risk_blue_13	32
4	46	4	$0	1	2175	1	$18	risk_red_13	38
4	47	8	$5	0	2672	0	$0	ambig_blue_50	11
4	48	7	$0	0	2156	0	$5	ambig_blue_25	6
4	49	5	$0	1	1877	1	$18	risk_red_25	48
4	50	9	$0	1	1714	1	$9.50	ambig_blue_75	27
4	51	5	$0	0	1822	1	$34	risk_red_25	49
4	52	9	$18	0	2020	0	$0	ambig_blue_75	23
4	53	9	$0	0	2043	0	$65	ambig_blue_75	30
4	54	2	$34	0	2153	1	$0	risk_blue_25	44
4	55	8	$0	1	1802	0	$34	ambig_blue_50	19
4	56	7	$0	0	1906	1	$65	ambig_blue_25	10
4	57	3	$65	0	2061	1	$0	risk_blue_38	55
4	58	8	$0	1	2394	1	$5	ambig_blue_50	16
4	59	9	$0	1	1698	1	$34	ambig_blue_75	29
4	60	8	$18	0	2741	0	$0	ambig_blue_50	13
5
6	1	2	$9.50	0	2864	Left	$0	risk_blue_25	42
6	2	3	$5	0	3341	Right	$0	risk_blue_38	51
6	3	2	$5	1	2533	Right	$0	risk_blue_25	41
6	4	7	$9.50	1	1863	Right	$0	ambig_blue_25	2
6	5	9	$0	0	2236	Left	$5	ambig_blue_75	26
6	6	7	$0	0	2298	Right	$34	ambig_blue_25	9
6	7	8	$0	1	4102	Left	$9.50	ambig_blue_50	17
6	8	5	$0	0	2167	Left	$18	risk_red_25	48
6	9	8	$65	0	2240	Right	$0	ambig_blue_50	15
6	10	1	$65	0	2949	Left	$0	risk_blue_13	35
6	11	9	$9.50	0	2823	Right	$0	ambig_blue_75	22
6	12	9	$5	0	2252	Left	$0	ambig_blue_75	21
6	13	2	$34	1	2690	Left	$0	risk_blue_25	44
6	14	6	$0	1	1773	Left	$34	risk_red_38	59
6	15	8	$0	1	3326	Left	$18	ambig_blue_50	18
6	16	7	$5	1	2127	Left	$0	ambig_blue_25	1
6	17	9	$0	1	2858	Right	$9.50	ambig_blue_75	27
6	18	7	$0	1	1870	Left	$18	ambig_blue_25	8
6	19	6	$0	0	2451	Left	$18	risk_red_38	58
6	20	5	$0	1	2096	Left	$65	risk_red_25	50
6	21	7	$0	0	2164	Right	$9.50	ambig_blue_25	7
6	22	2	$18	0	2525	Left	$0	risk_blue_25	43
6	23	7	$65	0	1743	Right	$0	ambig_blue_25	5
6	24	9	$18	0	2033	Right	$0	ambig_blue_75	23
6	25	3	$34	1	2127	Left	$0	risk_blue_38	54
6	26	3	$65	0	1378	Right	$0	risk_blue_38	55
6	27	3	$18	0	2035	Right	$0	risk_blue_38	53
6	28	7	$18	0	1401	Right	$0	ambig_blue_25	3
6	29	6	$0	0	2361	Left	$5	risk_red_38	56
6	30	8	$18	0	2314	Right	$0	ambig_blue_50	13
6	31	6	$0	1	2260	Right	$9.50	risk_red_38	57
6	32	5	$0	1	1874	Right	$9.50	risk_red_25	47
6	33	7	$34	0	1782	Right	$0	ambig_blue_25	4
6	34	4	$0	1	2214	Right	$65	risk_red_13	40
6	35	8	$0	0	1965	Right	$34	ambig_blue_50	19
6	36	4	$0	1	2447	Right	$5	risk_red_13	36
6	37	4	$0	0	1668	Left	$9.50	risk_red_13	37
6	38	8	$9.50	1	2233	Left	$0	ambig_blue_50	12
6	39	1	$9.50	0	3271	Left	$0	risk_blue_13	32
6	40	2	$65	0	2371	Right	$0	risk_blue_25	45
6	41	3	$9.50	1	2171	Right	$0	risk_blue_38	52
6	42	9	$65	1	1659	Left	$0	ambig_blue_75	25
6	43	8	$34	0	1553	Right	$0	ambig_blue_50	14
6	44	6	$0	0	2403	Right	$65	risk_red_38	60
6	45	8	$0	0	1930	Right	$65	ambig_blue_50	20
6	46	9	$0	0	1860	Right	$18	ambig_blue_75	28
6	47	1	$5	0	2186	Left	$0	risk_blue_13	31
6	48	4	$0	0	2026	Left	$18	risk_red_13	38
6	49	9	$0	0	1568	Right	$65	ambig_blue_75	30
6	50	1	$18	1	2041	Right	$0	risk_blue_13	33
6	51	8	$5	1	2399	Right	$0	ambig_blue_50	11
6	52	9	$34	0	1511	Right	$0	ambig_blue_75	24
6	53	4	$0	1	2643	Right	$34	risk_red_13	39
6	54	9	$0	0	2064	Right	$34	ambig_blue_75	29
6	55	5	$0	0	2654	Right	$34	risk_red_25	49
6	56	8	$0	0	2882	Left	$5	ambig_blue_50	16
6	57	7	$0	0	1910	Right	$65	ambig_blue_25	10
6	58	7	$0	1	2745	Right	$5	ambig_blue_25	6
6	59	1	$34	0	2331	Left	$0	risk_blue_13	34
6	60	5	$0	1	2541	Right	$5	risk_red_25	46
7	1	9	$0	0	2384	Left	$5	ambig_blue_75	26
7	2	9	$18	0	1863	Right	$0	ambig_blue_75	23
7	3	3	$18	1	2532	Right	$0	risk_blue_38	53
7	4	7	$65	0	1774	Right	$0	ambig_blue_25	5
7	5	8	$0	1	1496	Left	$18	ambig_blue_50	18
7	6	7	$0	1	1883	Left	$18	ambig_blue_25	8
7	7	9	$5	0	1831	Left	$0	ambig_blue_75	21
7	8	7	$18	1	1494	Left	$0	ambig_blue_25	3
7	9	1	$34	0	2971	Left	$0	risk_blue_13	34
7	10	5	$0	0	2858	Left	$18	risk_red_25	48
7	11	4	$0	1	1839	Right	$65	risk_red_13	40
7	12	2	$34	1	2605	Left	$0	risk_blue_25	44
7	13	1	$18	0	1836	Left	$0	risk_blue_13	33
7	14	3	$65	1	1530	Left	$0	risk_blue_38	55
7	15	9	$0	1	1781	Left	$34	ambig_blue_75	29
7	16	8	$0	1	2230	Left	$34	ambig_blue_50	19
7	17	8	$65	1	2300	Left	$0	ambig_blue_50	15
7	18	6	$0	1	2927	Left	$9.50	risk_red_38	57
7	19	9	$9.50	1	2113	Left	$0	ambig_blue_75	22
7	20	3	$5	1	1700	Right	$0	risk_blue_38	51
7	21	1	$5	0	2000	Left	$0	risk_blue_13	31
7	22	5	$0	0	2319	Left	$5	risk_red_25	46
7	23	5	$0	0	2834	Right	$65	risk_red_25	50
7	24	7	$0	1	1832	Left	$9.50	ambig_blue_25	7
7	25	9	$0	0	1702	Right	$65	ambig_blue_75	30
7	26	7	$9.50	0	2522	Right	$0	ambig_blue_25	2
7	27	8	$0	0	1596	Right	$65	ambig_blue_50	20
7	28	5	$0	1	2453	Right	$9.50	risk_red_25	47
7	29	6	$0	0	2802	Left	$5	risk_red_38	56
7	30	6	$0	1	2343	Left	$18	risk_red_38	58
7	31	2	$18	1	2873	Left	$0	risk_blue_25	43
7	32	8	$34	0	1676	Right	$0	ambig_blue_50	14
7	33	7	$5	0	2273	Right	$0	ambig_blue_25	1
7	34	7	$0	1	4261	Right	$5	ambig_blue_25	6
7	35	1	$65	1	2329	Right	$0	risk_blue_13	35
7	36	4	$0	1	2395	Right	$5	risk_red_13	36
7	37	5	$0	1	1923	Left	$34	risk_red_25	49
7	38	2	$65	1	2005	Left	$0	risk_blue_25	45
7	39	6	$0	0	2029	Right	$34	risk_red_38	59
7	40	8	$18	0	2027	Right	$0	ambig_blue_50	13
7	41	8	$9.50	0	1682	Right	$0	ambig_blue_50	12
7	42	8	$0	0	2167	Right	$9.50	ambig_blue_50	17
7	43	4	$0	1	1823	Right	$9.50	risk_red_13	37
7	44	9	$0	1	1694	Left	$9.50	ambig_blue_75	27
7	45	2	$9.50	1	1906	Right	$0	risk_blue_25	42
7	46	7	$34	1	1646	Left	$0	ambig_blue_25	4
7	47	9	$0	1	1908	Left	$18	ambig_blue_75	28
7	48	6	$0	1	1848	Left	$65	risk_red_38	60
7	49	4	$0	0	1646	Left	$34	risk_red_13	39
7	50	8	$5	0	1988	Left	$0	ambig_blue_50	11
7	51	9	$34	0	2036	Right	$0	ambig_blue_75	24
7	52	1	$9.50	1	1866	Right	$0	risk_blue_13	32
7	53	2	$5	0	2184	Left	$0	risk_blue_25	41
7	54	3	$9.50	0	2311	Right	$0	risk_blue_38	52
7	55	4	$0	1	2290	Right	$18	risk_red_13	38
7	56	8	$0	0	1910	Left	$5	ambig_blue_50	16
7	57	7	$0	1	1506	Left	$65	ambig_blue_25	10
7	58	3	$34	0	1589	Right	$0	risk_blue_38	54
7	59	7	$0	1	1293	Left	$34	ambig_blue_25	9
7	60	9	$65	1	2769	Left	$0	ambig_blue_75	25
8	1	1	$18	1	2470	Right	$0	risk_blue_13	33
8	2	5	$0	1	2162	Left	$65	risk_red_25	50
8	3	7	$34	0	1684	Right	$0	ambig_blue_25	4
8	4	3	$65	0	1584	Right	$0	risk_blue_38	55
8	5	4	$0	1	2016	Right	$9.50	risk_red_13	37
8	6	9	$9.50	0	1967	Right	$0	ambig_blue_75	22
8	7	9	$0	1	1416	Left	$9.50	ambig_blue_75	27
8	8	8	$34	0	2287	Right	$0	ambig_blue_50	14
8	9	5	$0	1	1579	Right	$9.50	risk_red_25	47
8	10	6	$0	1	2460	Left	$18	risk_red_38	58
8	11	4	$0	0	1304	Left	$65	risk_red_13	40
8	12	9	$5	1	2276	Right	$0	ambig_blue_75	21
8	13	5	$0	0	2481	Left	$5	risk_red_25	46
8	14	9	$65	1	1581	Left	$0	ambig_blue_75	25
8	15	7	$9.50	1	1878	Left	$0	ambig_blue_25	2
8	16	8	$9.50	0	1571	Right	$0	ambig_blue_50	12
8	17	7	$0	0	2244	Right	$34	ambig_blue_25	9
8	18	8	$5	1	2442	Right	$0	ambig_blue_50	11
8	19	7	$65	1	1591	Left	$0	ambig_blue_25	5
8	20	9	$0	0	1488	Right	$65	ambig_blue_75	30
8	21	3	$9.50	1	2644	Left	$0	risk_blue_38	52
8	22	8	$0	1	1618	Left	$34	ambig_blue_50	19
8	23	5	$0	0	2641	Left	$18	risk_red_25	48
8	24	6	$0	0	1926	Right	$34	risk_red_38	59
8	25	1	$9.50	0	1961	Left	$0	risk_blue_13	32
8	26	6	$0	0	1826	Right	$65	risk_red_38	60
8	27	9	$0	1	1784	Left	$18	ambig_blue_75	28
8	28	2	$9.50	1	1784	Right	$0	risk_blue_25	42
8	29	9	$0	1	1184	Left	$34	ambig_blue_75	29
8	30	8	$18	0	1777	Right	$0	ambig_blue_50	13
8	31	9	$34	1	1922	Left	$0	ambig_blue_75	24
8	32	7	$0	0	2957	Left	$5	ambig_blue_25	6
8	33	7	$0	1	1469	Left	$18	ambig_blue_25	8
8	34	4	$0	1	2010	Right	$18	risk_red_13	38
8	35	7	$18	0	1586	Right	$0	ambig_blue_25	3
8	36	6	$0	0	2946	Left	$5	risk_red_38	56
8	37	7	$0	1	1707	Left	$9.50	ambig_blue_25	7
8	38	9	$0	1	2143	Right	$5	ambig_blue_75	26
8	39	2	$18	1	1977	Right	$0	risk_blue_25	43
8	40	2	$5	0	2193	Left	$0	risk_blue_25	41
8	41	6	$0	0	2873	Left	$9.50	risk_red_38	57
8	42	8	$0	1	1573	Left	$18	ambig_blue_50	18
8	43	9	$18	1	1974	Left	$0	ambig_blue_75	23
8	44	3	$34	1	2223	Left	$0	risk_blue_38	54
8	45	1	$34	0	1365	Left	$0	risk_blue_13	34
8	46	8	$65	0	1463	Right	$0	ambig_blue_50	15
8	47	7	$0	1	1885	Left	$65	ambig_blue_25	10
8	48	8	$0	0	1745	Left	$5	ambig_blue_50	16
8	49	5	$0	0	2723	Right	$34	risk_red_25	49
8	50	2	$65	1	1645	Left	$0	risk_blue_25	45
8	51	7	$5	1	2268	Right	$0	ambig_blue_25	1
8	52	4	$0	0	1712	Left	$5	risk_red_13	36
8	53	8	$0	1	1716	Left	$65	ambig_blue_50	20
8	54	1	$5	0	2671	Left	$0	risk_blue_13	31
8	55	3	$5	1	1819	Right	$0	risk_blue_38	51
8	56	1	$65	0	2946	Left	$0	risk_blue_13	35
8	57	3	$18	1	1586	Left	$0	risk_blue_38	53
8	58	2	$34	0	2163	Right	$0	risk_blue_25	44
8	59	4	$0	0	2284	Left	$34	risk_red_13	39
8	60	8	$0	0	1960	Right	$9.50	ambig_blue_50	17
9
