# Supplementary material for: Learning about the Ellsberg Paradox reduces, but does not abolish, ambiguity aversion
Source: PLoS One. 2020 Mar 4;15(3):e0228782. doi: 10.1371/journal.pone.0228782 (PMC7055742; doi:10.1371/journal.pone.0228782)
Supplement: S1 Dataset — (ZIP) [file pone.0228782.s009.zip › S1_dataset/RJ/2517.txt]

Block	Trial	BagNo	BlueValue	RESP	RT	LotterySide	RedValue	RiskAmbigLevel	TrialList
2	1	8	$0	0	2756	0	$5	ambig_blue_50	16
2	2	9	$0	1	941	1	$65	ambig_blue_75	30
2	3	8	$9.50	1	720	0	$0	ambig_blue_50	12
2	4	4	$0	1	676	1	$18	risk_red_13	38
2	5	6	$0	1	738	1	$5	risk_red_38	56
2	6	2	$5	0	741	1	$0	risk_blue_25	41
2	7	4	$0	0	912	0	$9.50	risk_red_13	37
2	8	7	$5	1	1060	0	$0	ambig_blue_25	1
2	9	9	$65	2	0	1	$0	ambig_blue_75	25
2	10	7	$0	0	2327	1	$18	ambig_blue_25	8
2	11	9	$34	0	977	0	$0	ambig_blue_75	24
2	12	1	$34	0	3147	0	$0	risk_blue_13	34
2	13	5	$0	1	756	0	$65	risk_red_25	50
2	14	7	$18	0	1214	1	$0	ambig_blue_25	3
2	15	2	$65	0	870	0	$0	risk_blue_25	45
2	16	5	$0	0	700	1	$5	risk_red_25	46
2	17	5	$0	1	569	0	$9.50	risk_red_25	47
2	18	8	$0	0	947	1	$9.50	ambig_blue_50	17
2	19	8	$65	0	910	0	$0	ambig_blue_50	15
2	20	7	$0	0	594	1	$34	ambig_blue_25	9
2	21	7	$65	0	835	1	$0	ambig_blue_25	5
2	22	6	$0	0	578	1	$34	risk_red_38	59
2	23	3	$5	0	1380	0	$0	risk_blue_38	51
2	24	4	$0	1	654	0	$65	risk_red_13	40
2	25	9	$18	0	780	1	$0	ambig_blue_75	23
2	26	6	$0	1	454	0	$9.50	risk_red_38	57
2	27	7	$9.50	0	813	1	$0	ambig_blue_25	2
2	28	8	$0	1	1157	0	$18	ambig_blue_50	18
2	29	5	$0	0	1864	1	$18	risk_red_25	48
2	30	1	$65	0	2469	1	$0	risk_blue_13	35
2	31	7	$0	0	1561	1	$65	ambig_blue_25	10
2	32	9	$0	0	1523	1	$9.50	ambig_blue_75	27
2	33	2	$34	0	2078	1	$0	risk_blue_25	44
2	34	8	$18	0	1667	1	$0	ambig_blue_50	13
2	35	3	$34	1	1375	0	$0	risk_blue_38	54
2	36	2	$18	1	2232	0	$0	risk_blue_25	43
2	37	7	$34	0	2046	1	$0	ambig_blue_25	4
2	38	7	$0	0	1564	1	$9.50	ambig_blue_25	7
2	39	1	$18	0	1406	1	$0	risk_blue_13	33
2	40	1	$9.50	0	1230	1	$0	risk_blue_13	32
2	41	8	$0	1	1237	1	$34	ambig_blue_50	19
2	42	2	$9.50	1	1940	0	$0	risk_blue_25	42
2	43	4	$0	1	1566	0	$34	risk_red_13	39
2	44	5	$0	1	1255	0	$34	risk_red_25	49
2	45	6	$0	0	965	1	$65	risk_red_38	60
2	46	6	$0	1	1304	0	$18	risk_red_38	58
2	47	9	$9.50	1	1764	0	$0	ambig_blue_75	22
2	48	7	$0	0	2469	1	$5	ambig_blue_25	6
2	49	9	$0	0	1049	1	$5	ambig_blue_75	26
2	50	1	$5	0	1456	0	$0	risk_blue_13	31
2	51	3	$18	1	1261	0	$0	risk_blue_38	53
2	52	9	$0	1	995	0	$34	ambig_blue_75	29
2	53	3	$65	1	1212	0	$0	risk_blue_38	55
2	54	8	$0	1	789	0	$65	ambig_blue_50	20
2	55	4	$0	1	1278	1	$5	risk_red_13	36
2	56	9	$5	1	1355	1	$0	ambig_blue_75	21
2	57	9	$0	0	805	1	$18	ambig_blue_75	28
2	58	8	$5	1	1461	0	$0	ambig_blue_50	11
2	59	3	$9.50	0	1251	1	$0	risk_blue_38	52
2	60	8	$34	0	1145	1	$0	ambig_blue_50	14
3	1	7	$9.50	0	2336	1	$0	ambig_blue_25	2
3	2	3	$9.50	1	914	0	$0	risk_blue_38	52
3	3	7	$5	0	1310	0	$0	ambig_blue_25	1
3	4	1	$9.50	1	770	0	$0	risk_blue_13	32
3	5	7	$18	1	636	0	$0	ambig_blue_25	3
3	6	8	$0	1	1483	0	$9.50	ambig_blue_50	17
3	7	9	$5	1	1504	0	$0	ambig_blue_75	21
3	8	9	$0	1	764	0	$18	ambig_blue_75	28
3	9	4	$0	0	1294	0	$5	risk_red_13	36
3	10	9	$0	0	1323	1	$34	ambig_blue_75	29
3	11	3	$34	0	2421	1	$0	risk_blue_38	54
3	12	9	$0	0	980	1	$65	ambig_blue_75	30
3	13	9	$34	1	1573	0	$0	ambig_blue_75	24
3	14	7	$65	1	1406	0	$0	ambig_blue_25	5
3	15	5	$0	0	758	1	$9.50	risk_red_25	47
3	16	9	$18	0	1625	1	$0	ambig_blue_75	23
3	17	2	$65	1	1072	0	$0	risk_blue_25	45
3	18	2	$34	0	1309	1	$0	risk_blue_25	44
3	19	4	$0	1	985	0	$18	risk_red_13	38
3	20	9	$0	0	842	1	$9.50	ambig_blue_75	27
3	21	6	$0	0	697	1	$9.50	risk_red_38	57
3	22	7	$0	1	862	0	$9.50	ambig_blue_25	7
3	23	2	$9.50	0	1117	1	$0	risk_blue_25	42
3	24	6	$0	1	1256	1	$5	risk_red_38	56
3	25	8	$34	1	1310	0	$0	ambig_blue_50	14
3	26	8	$18	1	938	0	$0	ambig_blue_50	13
3	27	2	$5	0	1053	1	$0	risk_blue_25	41
3	28	1	$18	1	628	0	$0	risk_blue_13	33
3	29	3	$18	0	860	1	$0	risk_blue_38	53
3	30	4	$0	0	930	0	$65	risk_red_13	40
3	31	9	$65	0	894	1	$0	ambig_blue_75	25
3	32	2	$18	0	795	1	$0	risk_blue_25	43
3	33	5	$0	1	1148	0	$34	risk_red_25	49
3	34	7	$0	0	639	1	$34	ambig_blue_25	9
3	35	8	$0	1	822	0	$34	ambig_blue_50	19
3	36	9	$9.50	1	1310	0	$0	ambig_blue_75	22
3	37	8	$0	1	962	0	$5	ambig_blue_50	16
3	38	8	$5	1	1348	1	$0	ambig_blue_50	11
3	39	7	$0	0	967	1	$18	ambig_blue_25	8
3	40	8	$65	0	1416	1	$0	ambig_blue_50	15
3	41	7	$34	0	1287	1	$0	ambig_blue_25	4
3	42	6	$0	1	620	0	$18	risk_red_38	58
3	43	6	$0	0	948	1	$34	risk_red_38	59
3	44	4	$0	0	703	1	$9.50	risk_red_13	37
3	45	3	$5	0	1212	0	$0	risk_blue_38	51
3	46	5	$0	0	500	1	$65	risk_red_25	50
3	47	5	$0	0	856	1	$5	risk_red_25	46
3	48	7	$0	1	943	0	$5	ambig_blue_25	6
3	49	9	$0	0	706	1	$5	ambig_blue_75	26
3	50	7	$0	0	550	1	$65	ambig_blue_25	10
3	51	3	$65	1	1041	0	$0	risk_blue_38	55
3	52	1	$65	0	1288	1	$0	risk_blue_13	35
3	53	5	$0	1	1341	0	$18	risk_red_25	48
3	54	8	$9.50	0	1062	1	$0	ambig_blue_50	12
3	55	4	$0	0	901	1	$34	risk_red_13	39
3	56	8	$0	1	905	0	$65	ambig_blue_50	20
3	57	6	$0	0	549	1	$65	risk_red_38	60
3	58	8	$0	0	592	1	$18	ambig_blue_50	18
3	59	1	$34	0	929	1	$0	risk_blue_13	34
3	60	1	$5	0	1141	0	$0	risk_blue_13	31
4	1	2	$5	0	2219	1	$0	risk_blue_25	41
4	2	5	$0	1	881	0	$9.50	risk_red_25	47
4	3	2	$65	0	1039	0	$0	risk_blue_25	45
4	4	2	$18	0	2222	1	$0	risk_blue_25	43
4	5	7	$5	0	2052	1	$0	ambig_blue_25	1
4	6	7	$0	0	866	1	$65	ambig_blue_25	10
4	7	6	$0	0	1415	0	$5	risk_red_38	56
4	8	8	$0	0	999	1	$34	ambig_blue_50	19
4	9	4	$0	1	727	0	$65	risk_red_13	40
4	10	7	$0	1	1155	0	$18	ambig_blue_25	8
4	11	3	$9.50	0	1381	0	$0	risk_blue_38	52
4	12	8	$5	1	879	1	$0	ambig_blue_50	11
4	13	9	$9.50	0	1036	1	$0	ambig_blue_75	22
4	14	9	$34	1	595	1	$0	ambig_blue_75	24
4	15	6	$0	0	725	1	$18	risk_red_38	58
4	16	9	$0	1	737	0	$18	ambig_blue_75	28
4	17	3	$18	0	916	1	$0	risk_blue_38	53
4	18	9	$0	1	463	0	$34	ambig_blue_75	29
4	19	6	$0	1	438	0	$65	risk_red_38	60
4	20	8	$0	0	710	1	$65	ambig_blue_50	20
4	21	9	$0	0	858	1	$5	ambig_blue_75	26
4	22	4	$0	0	593	1	$18	risk_red_13	38
4	23	7	$0	0	1434	1	$5	ambig_blue_25	6
4	24	5	$0	0	793	1	$34	risk_red_25	49
4	25	5	$0	0	450	1	$18	risk_red_25	48
4	26	2	$34	1	592	1	$0	risk_blue_25	44
4	27	1	$65	1	626	0	$0	risk_blue_13	35
4	28	7	$65	0	626	1	$0	ambig_blue_25	5
4	29	4	$0	1	538	0	$9.50	risk_red_13	37
4	30	5	$0	0	549	1	$5	risk_red_25	46
4	31	7	$34	0	808	1	$0	ambig_blue_25	4
4	32	5	$0	1	656	0	$65	risk_red_25	50
4	33	6	$0	1	559	0	$9.50	risk_red_38	57
4	34	8	$34	0	994	1	$0	ambig_blue_50	14
4	35	4	$0	1	715	0	$34	risk_red_13	39
4	36	8	$65	0	775	1	$0	ambig_blue_50	15
4	37	1	$9.50	0	537	1	$0	risk_blue_13	32
4	38	8	$0	0	747	1	$9.50	ambig_blue_50	17
4	39	9	$5	1	582	1	$0	ambig_blue_75	21
4	40	1	$5	0	592	1	$0	risk_blue_13	31
4	41	4	$0	1	569	0	$5	risk_red_13	36
4	42	8	$0	0	491	1	$5	ambig_blue_50	16
4	43	7	$18	1	545	1	$0	ambig_blue_25	3
4	44	1	$34	0	532	0	$0	risk_blue_13	34
4	45	1	$18	0	591	1	$0	risk_blue_13	33
4	46	2	$9.50	0	665	1	$0	risk_blue_25	42
4	47	9	$0	1	631	0	$65	ambig_blue_75	30
4	48	8	$18	0	607	0	$0	ambig_blue_50	13
4	49	8	$0	0	624	1	$18	ambig_blue_50	18
4	50	7	$0	1	536	0	$34	ambig_blue_25	9
4	51	3	$5	0	571	1	$0	risk_blue_38	51
4	52	7	$9.50	0	853	1	$0	ambig_blue_25	2
4	53	9	$0	0	1404	1	$9.50	ambig_blue_75	27
4	54	9	$18	0	1204	1	$0	ambig_blue_75	23
4	55	9	$65	1	1252	0	$0	ambig_blue_75	25
4	56	8	$9.50	0	1170	0	$0	ambig_blue_50	12
4	57	7	$0	1	1203	0	$9.50	ambig_blue_25	7
4	58	6	$0	1	827	0	$34	risk_red_38	59
4	59	3	$65	0	1051	1	$0	risk_blue_38	55
4	60	3	$34	1	737	1	$0	risk_blue_38	54
5
6	1	7	$0	2	0	Left	$9.50	ambig_blue_25	7
6	2	9	$0	1	898	Left	$5	ambig_blue_75	26
6	3	3	$65	0	1822	Left	$0	risk_blue_38	55
6	4	6	$0	1	717	Left	$5	risk_red_38	56
6	5	2	$18	0	793	Right	$0	risk_blue_25	43
6	6	5	$0	1	650	Left	$5	risk_red_25	46
6	7	9	$18	0	680	Left	$0	ambig_blue_75	23
6	8	7	$9.50	1	814	Left	$0	ambig_blue_25	2
6	9	1	$65	0	903	Right	$0	risk_blue_13	35
6	10	9	$0	1	771	Left	$65	ambig_blue_75	30
6	11	3	$5	1	1277	Left	$0	risk_blue_38	51
6	12	7	$0	1	954	Left	$18	ambig_blue_25	8
6	13	7	$34	0	869	Right	$0	ambig_blue_25	4
6	14	5	$0	1	634	Left	$18	risk_red_25	48
6	15	7	$0	1	658	Left	$65	ambig_blue_25	10
6	16	8	$0	0	800	Right	$18	ambig_blue_50	18
6	17	6	$0	1	1057	Left	$9.50	risk_red_38	57
6	18	8	$0	0	759	Right	$65	ambig_blue_50	20
6	19	9	$5	0	745	Right	$0	ambig_blue_75	21
6	20	8	$65	0	509	Left	$0	ambig_blue_50	15
6	21	9	$0	1	457	Left	$34	ambig_blue_75	29
6	22	6	$0	1	512	Left	$34	risk_red_38	59
6	23	8	$5	1	1109	Left	$0	ambig_blue_50	11
6	24	2	$34	0	929	Right	$0	risk_blue_25	44
6	25	1	$34	1	1061	Left	$0	risk_blue_13	34
6	26	7	$5	0	1203	Right	$0	ambig_blue_25	1
6	27	6	$0	0	891	Right	$65	risk_red_38	60
6	28	3	$34	0	1168	Right	$0	risk_blue_38	54
6	29	8	$0	1	1234	Right	$5	ambig_blue_50	16
6	30	4	$0	0	888	Right	$65	risk_red_13	40
6	31	6	$0	0	733	Right	$18	risk_red_38	58
6	32	8	$0	1	633	Left	$34	ambig_blue_50	19
6	33	4	$0	1	1576	Left	$5	risk_red_13	36
6	34	4	$0	0	689	Right	$18	risk_red_13	38
6	35	7	$65	1	838	Left	$0	ambig_blue_25	5
6	36	8	$34	0	1141	Right	$0	ambig_blue_50	14
6	37	1	$9.50	1	928	Left	$0	risk_blue_13	32
6	38	9	$34	0	1052	Right	$0	ambig_blue_75	24
6	39	5	$0	0	1042	Right	$34	risk_red_25	49
6	40	8	$18	1	993	Left	$0	ambig_blue_50	13
6	41	8	$0	1	642	Left	$9.50	ambig_blue_50	17
6	42	9	$9.50	1	1169	Left	$0	ambig_blue_75	22
6	43	5	$0	0	667	Right	$9.50	risk_red_25	47
6	44	9	$0	1	689	Left	$9.50	ambig_blue_75	27
6	45	4	$0	1	918	Left	$9.50	risk_red_13	37
6	46	3	$9.50	1	1145	Left	$0	risk_blue_38	52
6	47	8	$9.50	1	779	Left	$0	ambig_blue_50	12
6	48	9	$65	1	885	Left	$0	ambig_blue_75	25
6	49	1	$5	1	802	Left	$0	risk_blue_13	31
6	50	2	$9.50	1	1027	Left	$0	risk_blue_25	42
6	51	3	$18	1	882	Left	$0	risk_blue_38	53
6	52	1	$18	1	1039	Right	$0	risk_blue_13	33
6	53	7	$0	1	654	Left	$5	ambig_blue_25	6
6	54	5	$0	1	573	Left	$65	risk_red_25	50
6	55	9	$0	0	863	Right	$18	ambig_blue_75	28
6	56	7	$18	1	1013	Right	$0	ambig_blue_25	3
6	57	4	$0	1	661	Left	$34	risk_red_13	39
6	58	7	$0	0	652	Right	$34	ambig_blue_25	9
6	59	2	$5	0	1083	Right	$0	risk_blue_25	41
6	60	2	$65	1	791	Left	$0	risk_blue_25	45
7	1	3	$5	1	2177	Left	$0	risk_blue_38	51
7	2	6	$0	0	682	Right	$34	risk_red_38	59
7	3	9	$65	1	727	Left	$0	ambig_blue_75	25
7	4	2	$34	1	659	Left	$0	risk_blue_25	44
7	5	5	$0	1	649	Left	$5	risk_red_25	46
7	6	9	$5	0	1016	Left	$0	ambig_blue_75	21
7	7	7	$18	1	920	Right	$0	ambig_blue_25	3
7	8	8	$65	1	1083	Left	$0	ambig_blue_50	15
7	9	6	$0	0	736	Right	$18	risk_red_38	58
7	10	1	$65	0	1163	Right	$0	risk_blue_13	35
7	11	7	$0	1	622	Left	$18	ambig_blue_25	8
7	12	3	$65	1	1254	Left	$0	risk_blue_38	55
7	13	7	$5	1	708	Right	$0	ambig_blue_25	1
7	14	6	$0	0	640	Right	$9.50	risk_red_38	57
7	15	5	$0	1	711	Left	$9.50	risk_red_25	47
7	16	9	$0	1	596	Left	$9.50	ambig_blue_75	27
7	17	3	$18	0	941	Right	$0	risk_blue_38	53
7	18	1	$34	1	616	Left	$0	risk_blue_13	34
7	19	4	$0	1	624	Left	$9.50	risk_red_13	37
7	20	7	$65	0	1224	Right	$0	ambig_blue_25	5
7	21	4	$0	0	872	Right	$34	risk_red_13	39
7	22	5	$0	1	821	Left	$18	risk_red_25	48
7	23	7	$0	0	709	Right	$34	ambig_blue_25	9
7	24	8	$0	0	522	Right	$65	ambig_blue_50	20
7	25	2	$65	0	1110	Right	$0	risk_blue_25	45
7	26	2	$18	1	1138	Right	$0	risk_blue_25	43
7	27	9	$9.50	0	989	Left	$0	ambig_blue_75	22
7	28	8	$0	1	734	Left	$18	ambig_blue_50	18
7	29	9	$0	1	465	Left	$18	ambig_blue_75	28
7	30	9	$0	1	696	Left	$65	ambig_blue_75	30
7	31	5	$0	1	532	Left	$34	risk_red_25	49
7	32	8	$9.50	1	919	Left	$0	ambig_blue_50	12
7	33	6	$0	0	1027	Right	$5	risk_red_38	56
7	34	9	$34	0	1427	Right	$0	ambig_blue_75	24
7	35	4	$0	1	858	Left	$5	risk_red_13	36
7	36	8	$0	1	720	Left	$34	ambig_blue_50	19
7	37	3	$34	0	756	Right	$0	risk_blue_38	54
7	38	7	$0	0	847	Right	$9.50	ambig_blue_25	7
7	39	5	$0	0	550	Right	$65	risk_red_25	50
7	40	7	$9.50	1	728	Left	$0	ambig_blue_25	2
7	41	1	$18	1	636	Left	$0	risk_blue_13	33
7	42	2	$9.50	1	708	Left	$0	risk_blue_25	42
7	43	9	$0	0	600	Right	$34	ambig_blue_75	29
7	44	7	$0	0	449	Right	$65	ambig_blue_25	10
7	45	8	$0	1	480	Left	$5	ambig_blue_50	16
7	46	2	$5	0	542	Left	$0	risk_blue_25	41
7	47	8	$5	1	489	Left	$0	ambig_blue_50	11
7	48	7	$34	0	694	Right	$0	ambig_blue_25	4
7	49	4	$0	0	476	Right	$65	risk_red_13	40
7	50	3	$9.50	1	570	Right	$0	risk_blue_38	52
7	51	6	$0	0	612	Left	$65	risk_red_38	60
7	52	8	$18	1	700	Left	$0	ambig_blue_50	13
7	53	8	$34	0	825	Right	$0	ambig_blue_50	14
7	54	4	$0	0	809	Right	$18	risk_red_13	38
7	55	1	$9.50	0	737	Right	$0	risk_blue_13	32
7	56	7	$0	0	700	Right	$5	ambig_blue_25	6
7	57	9	$18	1	633	Right	$0	ambig_blue_75	23
7	58	9	$0	1	952	Left	$5	ambig_blue_75	26
7	59	1	$5	0	971	Left	$0	risk_blue_13	31
7	60	8	$0	1	636	Left	$9.50	ambig_blue_50	17
8	1	9	$0	1	2025	Right	$5	ambig_blue_75	26
8	2	1	$65	1	888	Right	$0	risk_blue_13	35
8	3	2	$34	0	893	Right	$0	risk_blue_25	44
8	4	6	$0	0	570	Right	$9.50	risk_red_38	57
8	5	6	$0	1	612	Left	$34	risk_red_38	59
8	6	6	$0	0	660	Right	$65	risk_red_38	60
8	7	8	$34	0	907	Right	$0	ambig_blue_50	14
8	8	7	$65	0	1303	Right	$0	ambig_blue_25	5
8	9	5	$0	1	723	Left	$18	risk_red_25	48
8	10	5	$0	0	663	Right	$5	risk_red_25	46
8	11	8	$0	1	766	Left	$5	ambig_blue_50	16
8	12	7	$0	1	600	Left	$34	ambig_blue_25	9
8	13	9	$0	1	408	Left	$65	ambig_blue_75	30
8	14	6	$0	0	681	Right	$18	risk_red_38	58
8	15	7	$5	1	1039	Right	$0	ambig_blue_25	1
8	16	9	$34	0	1294	Left	$0	ambig_blue_75	24
8	17	5	$0	0	539	Right	$65	risk_red_25	50
8	18	1	$9.50	1	525	Right	$0	risk_blue_13	32
8	19	4	$0	0	505	Right	$34	risk_red_13	39
8	20	1	$5	1	734	Right	$0	risk_blue_13	31
8	21	9	$0	1	641	Left	$9.50	ambig_blue_75	27
8	22	8	$9.50	0	704	Left	$0	ambig_blue_50	12
8	23	3	$65	0	813	Right	$0	risk_blue_38	55
8	24	8	$0	0	789	Right	$65	ambig_blue_50	20
8	25	3	$9.50	0	742	Left	$0	risk_blue_38	52
8	26	2	$65	0	586	Left	$0	risk_blue_25	45
8	27	8	$0	0	587	Right	$9.50	ambig_blue_50	17
8	28	7	$9.50	0	1140	Right	$0	ambig_blue_25	2
8	29	4	$0	0	1119	Left	$5	risk_red_13	36
8	30	7	$0	0	643	Left	$18	ambig_blue_25	8
8	31	5	$0	1	546	Left	$34	risk_red_25	49
8	32	7	$0	0	581	Right	$65	ambig_blue_25	10
8	33	8	$0	1	711	Left	$18	ambig_blue_50	18
8	34	7	$0	1	556	Left	$9.50	ambig_blue_25	7
8	35	4	$0	1	527	Left	$65	risk_red_13	40
8	36	2	$9.50	1	1131	Left	$0	risk_blue_25	42
8	37	9	$0	1	614	Left	$34	ambig_blue_75	29
8	38	9	$9.50	0	879	Right	$0	ambig_blue_75	22
8	39	3	$5	0	1068	Right	$0	risk_blue_38	51
8	40	2	$5	0	1114	Right	$0	risk_blue_25	41
8	41	3	$34	0	870	Left	$0	risk_blue_38	54
8	42	8	$0	0	724	Right	$34	ambig_blue_50	19
8	43	9	$5	1	768	Right	$0	ambig_blue_75	21
8	44	2	$18	0	762	Left	$0	risk_blue_25	43
8	45	7	$0	0	540	Right	$5	ambig_blue_25	6
8	46	7	$18	1	631	Left	$0	ambig_blue_25	3
8	47	4	$0	0	623	Right	$18	risk_red_13	38
8	48	1	$18	1	471	Right	$0	risk_blue_13	33
8	49	8	$5	1	614	Left	$0	ambig_blue_50	11
8	50	5	$0	0	638	Right	$9.50	risk_red_25	47
8	51	6	$0	1	605	Right	$5	risk_red_38	56
8	52	8	$18	0	1022	Left	$0	ambig_blue_50	13
8	53	9	$65	0	1214	Right	$0	ambig_blue_75	25
8	54	1	$34	0	1022	Right	$0	risk_blue_13	34
8	55	4	$0	0	917	Right	$9.50	risk_red_13	37
8	56	8	$65	1	753	Left	$0	ambig_blue_50	15
8	57	9	$18	0	1076	Right	$0	ambig_blue_75	23
8	58	7	$34	1	1041	Left	$0	ambig_blue_25	4
8	59	9	$0	1	1048	Left	$18	ambig_blue_75	28
8	60	3	$18	0	1159	Right	$0	risk_blue_38	53
9
