# Supplementary material for: Learning about the Ellsberg Paradox reduces, but does not abolish, ambiguity aversion
Source: PLoS One. 2020 Mar 4;15(3):e0228782. doi: 10.1371/journal.pone.0228782 (PMC7055742; doi:10.1371/journal.pone.0228782)
Supplement: S1 Dataset — (ZIP) [file pone.0228782.s009.zip › S1_dataset/RJ/2518.txt]

Block	Trial	BagNo	BlueValue	RESP	RT	LotterySide	RedValue	RiskAmbigLevel	TrialList
2	1	8	$0	0	4829	0	$65	ambig_blue_50	20
2	2	4	$0	1	3169	0	$9.50	risk_red_13	37
2	3	6	$0	1	3688	1	$34	risk_red_38	59
2	4	2	$34	1	4371	0	$0	risk_blue_25	44
2	5	3	$5	1	4057	1	$0	risk_blue_38	51
2	6	7	$5	1	3164	0	$0	ambig_blue_25	1
2	7	9	$0	1	1997	0	$18	ambig_blue_75	28
2	8	9	$65	0	3061	1	$0	ambig_blue_75	25
2	9	6	$0	0	3681	1	$18	risk_red_38	58
2	10	2	$5	0	3284	0	$0	risk_blue_25	41
2	11	7	$65	0	2255	1	$0	ambig_blue_25	5
2	12	4	$0	0	1636	1	$65	risk_red_13	40
2	13	6	$0	1	3218	1	$9.50	risk_red_38	57
2	14	5	$0	1	2192	0	$65	risk_red_25	50
2	15	8	$0	1	2943	0	$18	ambig_blue_50	18
2	16	5	$0	1	3160	1	$5	risk_red_25	46
2	17	3	$18	0	2185	1	$0	risk_blue_38	53
2	18	8	$18	0	2721	1	$0	ambig_blue_50	13
2	19	5	$0	1	1755	1	$9.50	risk_red_25	47
2	20	9	$0	1	3068	1	$9.50	ambig_blue_75	27
2	21	1	$65	0	3664	1	$0	risk_blue_13	35
2	22	9	$18	1	3148	1	$0	ambig_blue_75	23
2	23	5	$0	1	3380	0	$18	risk_red_25	48
2	24	8	$0	1	1948	1	$5	ambig_blue_50	16
2	25	3	$34	1	2766	0	$0	risk_blue_38	54
2	26	5	$0	1	2358	0	$34	risk_red_25	49
2	27	7	$0	1	1999	1	$5	ambig_blue_25	6
2	28	4	$0	1	3055	1	$34	risk_red_13	39
2	29	7	$18	0	2444	1	$0	ambig_blue_25	3
2	30	8	$9.50	0	2129	0	$0	ambig_blue_50	12
2	31	9	$0	1	2508	1	$65	ambig_blue_75	30
2	32	7	$0	0	2087	1	$65	ambig_blue_25	10
2	33	7	$0	1	2819	0	$18	ambig_blue_25	8
2	34	9	$9.50	1	2249	1	$0	ambig_blue_75	22
2	35	8	$65	0	2238	1	$0	ambig_blue_50	15
2	36	2	$65	1	1908	0	$0	risk_blue_25	45
2	37	2	$9.50	0	1711	0	$0	risk_blue_25	42
2	38	7	$0	0	3162	0	$9.50	ambig_blue_25	7
2	39	8	$0	1	2338	0	$34	ambig_blue_50	19
2	40	9	$0	1	2308	1	$34	ambig_blue_75	29
2	41	6	$0	1	2535	0	$65	risk_red_38	60
2	42	4	$0	0	2345	0	$5	risk_red_13	36
2	43	1	$9.50	0	2778	0	$0	risk_blue_13	32
2	44	4	$0	1	2586	1	$18	risk_red_13	38
2	45	3	$9.50	1	1778	1	$0	risk_blue_38	52
2	46	7	$0	1	3387	0	$34	ambig_blue_25	9
2	47	1	$34	1	1881	1	$0	risk_blue_13	34
2	48	7	$34	0	2374	1	$0	ambig_blue_25	4
2	49	9	$5	1	2206	1	$0	ambig_blue_75	21
2	50	8	$34	0	1510	1	$0	ambig_blue_50	14
2	51	6	$0	1	1625	1	$5	risk_red_38	56
2	52	9	$0	1	1544	1	$5	ambig_blue_75	26
2	53	2	$18	1	2355	0	$0	risk_blue_25	43
2	54	1	$5	1	3068	1	$0	risk_blue_13	31
2	55	8	$0	1	1407	1	$9.50	ambig_blue_50	17
2	56	1	$18	1	1695	1	$0	risk_blue_13	33
2	57	9	$34	1	2564	0	$0	ambig_blue_75	24
2	58	3	$65	1	2508	0	$0	risk_blue_38	55
2	59	8	$5	1	2079	1	$0	ambig_blue_50	11
2	60	7	$9.50	0	2292	0	$0	ambig_blue_25	2
3	1	4	$0	1	1737	1	$5	risk_red_13	36
3	2	9	$0	1	1651	1	$9.50	ambig_blue_75	27
3	3	7	$5	0	2265	0	$0	ambig_blue_25	1
3	4	8	$65	0	1678	1	$0	ambig_blue_50	15
3	5	9	$34	1	2491	0	$0	ambig_blue_75	24
3	6	5	$0	0	1374	0	$34	risk_red_25	49
3	7	5	$0	0	2912	1	$18	risk_red_25	48
3	8	2	$5	0	1578	0	$0	risk_blue_25	41
3	9	8	$0	1	3683	0	$34	ambig_blue_50	19
3	10	1	$65	1	2942	0	$0	risk_blue_13	35
3	11	3	$5	0	2559	0	$0	risk_blue_38	51
3	12	7	$18	1	3736	0	$0	ambig_blue_25	3
3	13	8	$0	0	2768	0	$18	ambig_blue_50	18
3	14	8	$0	0	1184	0	$9.50	ambig_blue_50	17
3	15	9	$5	1	1777	1	$0	ambig_blue_75	21
3	16	8	$34	0	3305	1	$0	ambig_blue_50	14
3	17	1	$18	1	1588	1	$0	risk_blue_13	33
3	18	4	$0	1	2516	1	$18	risk_red_13	38
3	19	8	$5	1	1383	1	$0	ambig_blue_50	11
3	20	2	$18	0	2527	0	$0	risk_blue_25	43
3	21	8	$18	1	3346	0	$0	ambig_blue_50	13
3	22	7	$34	1	1826	0	$0	ambig_blue_25	4
3	23	6	$0	1	1232	0	$65	risk_red_38	60
3	24	6	$0	0	1655	1	$5	risk_red_38	56
3	25	5	$0	1	2236	0	$65	risk_red_25	50
3	26	5	$0	1	2722	1	$5	risk_red_25	46
3	27	3	$18	1	3540	1	$0	risk_blue_38	53
3	28	1	$5	1	1853	1	$0	risk_blue_13	31
3	29	3	$34	0	2282	1	$0	risk_blue_38	54
3	30	6	$0	1	1591	1	$9.50	risk_red_38	57
3	31	1	$34	0	1271	0	$0	risk_blue_13	34
3	32	8	$0	1	2028	0	$65	ambig_blue_50	20
3	33	3	$9.50	1	2291	1	$0	risk_blue_38	52
3	34	4	$0	1	2239	0	$65	risk_red_13	40
3	35	3	$65	1	1957	0	$0	risk_blue_38	55
3	36	7	$0	0	2806	0	$9.50	ambig_blue_25	7
3	37	7	$9.50	0	2340	1	$0	ambig_blue_25	2
3	38	7	$0	0	2342	1	$18	ambig_blue_25	8
3	39	7	$0	0	1832	1	$34	ambig_blue_25	9
3	40	9	$0	0	1447	0	$34	ambig_blue_75	29
3	41	9	$0	0	957	0	$5	ambig_blue_75	26
3	42	9	$65	1	1960	1	$0	ambig_blue_75	25
3	43	9	$0	1	2209	1	$65	ambig_blue_75	30
3	44	2	$34	0	2552	1	$0	risk_blue_25	44
3	45	7	$65	0	1817	1	$0	ambig_blue_25	5
3	46	4	$0	1	2392	1	$9.50	risk_red_13	37
3	47	4	$0	0	1383	0	$34	risk_red_13	39
3	48	2	$65	0	2776	1	$0	risk_blue_25	45
3	49	7	$0	0	2424	0	$5	ambig_blue_25	6
3	50	7	$0	0	1574	0	$65	ambig_blue_25	10
3	51	8	$9.50	1	2623	1	$0	ambig_blue_50	12
3	52	9	$18	0	3277	0	$0	ambig_blue_75	23
3	53	8	$0	0	2600	0	$5	ambig_blue_50	16
3	54	6	$0	1	2654	0	$18	risk_red_38	58
3	55	2	$9.50	1	1219	1	$0	risk_blue_25	42
3	56	5	$0	0	1531	0	$9.50	risk_red_25	47
3	57	9	$0	0	1598	0	$18	ambig_blue_75	28
3	58	1	$9.50	1	1262	1	$0	risk_blue_13	32
3	59	6	$0	0	1908	1	$34	risk_red_38	59
3	60	9	$9.50	0	1880	0	$0	ambig_blue_75	22
4	1	6	$0	0	81	0	$65	risk_red_38	60
4	2	6	$0	1	1551	1	$5	risk_red_38	56
4	3	8	$9.50	0	1961	0	$0	ambig_blue_50	12
4	4	6	$0	0	2571	1	$34	risk_red_38	59
4	5	2	$9.50	0	1843	0	$0	risk_blue_25	42
4	6	5	$0	1	2729	0	$18	risk_red_25	48
4	7	1	$5	0	3403	0	$0	risk_blue_13	31
4	8	2	$18	1	3193	0	$0	risk_blue_25	43
4	9	3	$18	1	1808	0	$0	risk_blue_38	53
4	10	5	$0	1	2671	0	$65	risk_red_25	50
4	11	5	$0	0	2067	0	$9.50	risk_red_25	47
4	12	8	$0	0	1752	1	$65	ambig_blue_50	20
4	13	6	$0	0	1937	1	$18	risk_red_38	58
4	14	7	$9.50	1	2299	0	$0	ambig_blue_25	2
4	15	1	$65	1	1191	1	$0	risk_blue_13	35
4	16	8	$5	1	2520	1	$0	ambig_blue_50	11
4	17	9	$0	1	1234	1	$18	ambig_blue_75	28
4	18	8	$0	0	1873	1	$18	ambig_blue_50	18
4	19	2	$65	0	1926	1	$0	risk_blue_25	45
4	20	5	$0	1	2000	1	$5	risk_red_25	46
4	21	7	$0	1	1831	1	$9.50	ambig_blue_25	7
4	22	4	$0	1	1862	1	$65	risk_red_13	40
4	23	7	$0	0	3387	1	$18	ambig_blue_25	8
4	24	3	$65	1	1642	0	$0	risk_blue_38	55
4	25	8	$65	0	1592	1	$0	ambig_blue_50	15
4	26	1	$34	1	2256	0	$0	risk_blue_13	34
4	27	4	$0	1	1510	1	$9.50	risk_red_13	37
4	28	1	$18	1	2145	1	$0	risk_blue_13	33
4	29	9	$0	1	2195	1	$65	ambig_blue_75	30
4	30	5	$0	1	2107	0	$34	risk_red_25	49
4	31	4	$0	0	1014	0	$5	risk_red_13	36
4	32	9	$5	1	2567	1	$0	ambig_blue_75	21
4	33	3	$9.50	0	1775	0	$0	risk_blue_38	52
4	34	9	$0	0	1840	0	$34	ambig_blue_75	29
4	35	8	$18	1	2454	0	$0	ambig_blue_50	13
4	36	4	$0	1	1763	1	$34	risk_red_13	39
4	37	7	$0	1	2373	0	$34	ambig_blue_25	9
4	38	4	$0	1	1605	1	$18	risk_red_13	38
4	39	9	$0	0	1461	0	$9.50	ambig_blue_75	27
4	40	9	$9.50	0	1651	0	$0	ambig_blue_75	22
4	41	9	$65	0	1128	0	$0	ambig_blue_75	25
4	42	8	$0	0	1316	0	$9.50	ambig_blue_50	17
4	43	7	$34	0	1527	1	$0	ambig_blue_25	4
4	44	9	$18	1	3130	1	$0	ambig_blue_75	23
4	45	2	$5	1	1804	1	$0	risk_blue_25	41
4	46	7	$65	1	1371	0	$0	ambig_blue_25	5
4	47	7	$5	1	2477	1	$0	ambig_blue_25	1
4	48	3	$5	0	2169	0	$0	risk_blue_38	51
4	49	8	$0	0	1833	0	$5	ambig_blue_50	16
4	50	7	$18	1	1504	0	$0	ambig_blue_25	3
4	51	6	$0	0	2683	0	$9.50	risk_red_38	57
4	52	9	$34	0	1879	0	$0	ambig_blue_75	24
4	53	2	$34	1	1851	0	$0	risk_blue_25	44
4	54	8	$34	0	1585	1	$0	ambig_blue_50	14
4	55	9	$0	1	1281	1	$5	ambig_blue_75	26
4	56	3	$34	0	1558	1	$0	risk_blue_38	54
4	57	7	$0	0	1832	1	$65	ambig_blue_25	10
4	58	8	$0	0	2438	1	$34	ambig_blue_50	19
4	59	1	$9.50	1	1604	1	$0	risk_blue_13	32
4	60	7	$0	1	1924	1	$5	ambig_blue_25	6
5
6	1	2	$9.50	1	1857	Left	$0	risk_blue_25	42
6	2	3	$34	1	694	Left	$0	risk_blue_38	54
6	3	8	$65	0	3532	Right	$0	ambig_blue_50	15
6	4	2	$5	0	1525	Left	$0	risk_blue_25	41
6	5	3	$65	0	1616	Right	$0	risk_blue_38	55
6	6	4	$0	0	2215	Left	$34	risk_red_13	39
6	7	9	$5	1	1494	Right	$0	ambig_blue_75	21
6	8	5	$0	0	1563	Left	$5	risk_red_25	46
6	9	9	$18	1	1268	Left	$0	ambig_blue_75	23
6	10	7	$34	1	1290	Left	$0	ambig_blue_25	4
6	11	9	$0	0	1446	Right	$9.50	ambig_blue_75	27
6	12	3	$18	0	1765	Left	$0	risk_blue_38	53
6	13	8	$0	0	1895	Right	$18	ambig_blue_50	18
6	14	4	$0	1	2019	Right	$65	risk_red_13	40
6	15	3	$9.50	1	2249	Right	$0	risk_blue_38	52
6	16	8	$0	0	1207	Right	$34	ambig_blue_50	19
6	17	5	$0	1	1871	Left	$34	risk_red_25	49
6	18	4	$0	0	1444	Left	$5	risk_red_13	36
6	19	7	$0	0	1554	Right	$9.50	ambig_blue_25	7
6	20	6	$0	1	1844	Right	$5	risk_red_38	56
6	21	9	$0	1	842	Left	$34	ambig_blue_75	29
6	22	2	$34	1	1737	Left	$0	risk_blue_25	44
6	23	1	$9.50	1	1492	Right	$0	risk_blue_13	32
6	24	1	$5	1	2168	Right	$0	risk_blue_13	31
6	25	6	$0	0	1649	Right	$34	risk_red_38	59
6	26	4	$0	0	1639	Left	$9.50	risk_red_13	37
6	27	9	$65	1	1085	Left	$0	ambig_blue_75	25
6	28	6	$0	1	1642	Left	$18	risk_red_38	58
6	29	1	$18	0	1889	Left	$0	risk_blue_13	33
6	30	7	$9.50	0	1077	Right	$0	ambig_blue_25	2
6	31	7	$0	0	2450	Right	$5	ambig_blue_25	6
6	32	8	$5	0	2239	Left	$0	ambig_blue_50	11
6	33	6	$0	1	2628	Right	$9.50	risk_red_38	57
6	34	2	$18	1	1378	Right	$0	risk_blue_25	43
6	35	7	$65	0	1691	Right	$0	ambig_blue_25	5
6	36	3	$5	0	2136	Left	$0	risk_blue_38	51
6	37	2	$65	0	2505	Right	$0	risk_blue_25	45
6	38	7	$5	1	1796	Right	$0	ambig_blue_25	1
6	39	9	$34	1	868	Left	$0	ambig_blue_75	24
6	40	9	$0	1	1146	Left	$65	ambig_blue_75	30
6	41	5	$0	1	1949	Left	$18	risk_red_25	48
6	42	7	$0	0	1431	Right	$34	ambig_blue_25	9
6	43	8	$0	1	1254	Right	$5	ambig_blue_50	16
6	44	9	$0	1	1140	Left	$18	ambig_blue_75	28
6	45	8	$18	0	1895	Right	$0	ambig_blue_50	13
6	46	8	$9.50	0	1787	Right	$0	ambig_blue_50	12
6	47	4	$0	0	1867	Left	$18	risk_red_13	38
6	48	5	$0	0	1120	Right	$65	risk_red_25	50
6	49	7	$18	0	1292	Right	$0	ambig_blue_25	3
6	50	7	$0	0	1288	Right	$18	ambig_blue_25	8
6	51	8	$0	1	925	Left	$65	ambig_blue_50	20
6	52	1	$34	0	1225	Left	$0	risk_blue_13	34
6	53	9	$0	0	2112	Left	$5	ambig_blue_75	26
6	54	8	$34	1	1171	Left	$0	ambig_blue_50	14
6	55	8	$0	1	1085	Left	$9.50	ambig_blue_50	17
6	56	9	$9.50	0	1394	Right	$0	ambig_blue_75	22
6	57	7	$0	1	810	Left	$65	ambig_blue_25	10
6	58	6	$0	0	1323	Right	$65	risk_red_38	60
6	59	5	$0	0	1062	Left	$9.50	risk_red_25	47
6	60	1	$65	1	1468	Right	$0	risk_blue_13	35
7	1	4	$0	0	2104	Left	$34	risk_red_13	39
7	2	8	$18	1	1187	Left	$0	ambig_blue_50	13
7	3	8	$0	1	828	Left	$9.50	ambig_blue_50	17
7	4	6	$0	1	1036	Right	$9.50	risk_red_38	57
7	5	4	$0	0	1931	Left	$18	risk_red_13	38
7	6	1	$5	0	1485	Left	$0	risk_blue_13	31
7	7	8	$34	1	1178	Left	$0	ambig_blue_50	14
7	8	8	$65	1	810	Left	$0	ambig_blue_50	15
7	9	8	$0	1	1299	Left	$65	ambig_blue_50	20
7	10	5	$0	1	1447	Left	$34	risk_red_25	49
7	11	2	$65	0	1350	Right	$0	risk_blue_25	45
7	12	9	$5	0	2216	Left	$0	ambig_blue_75	21
7	13	3	$9.50	1	1703	Right	$0	risk_blue_38	52
7	14	9	$18	0	1315	Left	$0	ambig_blue_75	23
7	15	9	$0	0	1071	Right	$65	ambig_blue_75	30
7	16	6	$0	0	2412	Right	$18	risk_red_38	58
7	17	5	$0	0	1763	Left	$5	risk_red_25	46
7	18	3	$65	0	1621	Right	$0	risk_blue_38	55
7	19	3	$18	0	1956	Right	$0	risk_blue_38	53
7	20	4	$0	0	1661	Left	$9.50	risk_red_13	37
7	21	1	$34	1	915	Right	$0	risk_blue_13	34
7	22	9	$65	0	1143	Right	$0	ambig_blue_75	25
7	23	1	$65	0	1826	Left	$0	risk_blue_13	35
7	24	4	$0	1	1233	Right	$65	risk_red_13	40
7	25	8	$0	1	1039	Left	$34	ambig_blue_50	19
7	26	9	$0	1	1286	Left	$9.50	ambig_blue_75	27
7	27	7	$9.50	0	931	Right	$0	ambig_blue_25	2
7	28	3	$34	1	1599	Left	$0	risk_blue_38	54
7	29	9	$0	1	1047	Left	$34	ambig_blue_75	29
7	30	9	$0	1	846	Left	$18	ambig_blue_75	28
7	31	7	$34	0	957	Right	$0	ambig_blue_25	4
7	32	2	$34	1	1415	Left	$0	risk_blue_25	44
7	33	9	$9.50	0	887	Right	$0	ambig_blue_75	22
7	34	8	$5	1	1756	Left	$0	ambig_blue_50	11
7	35	9	$34	0	941	Right	$0	ambig_blue_75	24
7	36	7	$0	0	1376	Right	$34	ambig_blue_25	9
7	37	7	$65	1	1385	Left	$0	ambig_blue_25	5
7	38	2	$5	1	1698	Right	$0	risk_blue_25	41
7	39	4	$0	0	1022	Left	$5	risk_red_13	36
7	40	5	$0	1	1534	Right	$9.50	risk_red_25	47
7	41	7	$18	0	1032	Right	$0	ambig_blue_25	3
7	42	6	$0	1	2023	Right	$5	risk_red_38	56
7	43	8	$0	0	1174	Right	$18	ambig_blue_50	18
7	44	8	$0	1	975	Right	$5	ambig_blue_50	16
7	45	1	$18	0	1001	Left	$0	risk_blue_13	33
7	46	6	$0	0	1536	Right	$34	risk_red_38	59
7	47	5	$0	0	1395	Right	$18	risk_red_25	48
7	48	7	$0	1	843	Left	$9.50	ambig_blue_25	7
7	49	9	$0	0	2362	Left	$5	ambig_blue_75	26
7	50	5	$0	0	1507	Right	$65	risk_red_25	50
7	51	2	$9.50	0	1127	Left	$0	risk_blue_25	42
7	52	1	$9.50	1	851	Right	$0	risk_blue_13	32
7	53	6	$0	1	1169	Left	$65	risk_red_38	60
7	54	7	$0	0	1347	Left	$5	ambig_blue_25	6
7	55	7	$5	1	1325	Right	$0	ambig_blue_25	1
7	56	2	$18	1	1856	Left	$0	risk_blue_25	43
7	57	3	$5	0	1525	Left	$0	risk_blue_38	51
7	58	7	$0	0	1320	Right	$18	ambig_blue_25	8
7	59	7	$0	0	1148	Right	$65	ambig_blue_25	10
7	60	8	$9.50	1	1014	Left	$0	ambig_blue_50	12
8	1	1	$9.50	1	1164	Right	$0	risk_blue_13	32
8	2	2	$9.50	1	1967	Right	$0	risk_blue_25	42
8	3	7	$5	0	1655	Left	$0	ambig_blue_25	1
8	4	8	$65	0	1180	Right	$0	ambig_blue_50	15
8	5	8	$0	1	1094	Left	$9.50	ambig_blue_50	17
8	6	7	$0	0	1251	Right	$65	ambig_blue_25	10
8	7	4	$0	0	937	Left	$9.50	risk_red_13	37
8	8	7	$18	0	1260	Right	$0	ambig_blue_25	3
8	9	8	$0	0	1066	Left	$5	ambig_blue_50	16
8	10	2	$5	0	1751	Left	$0	risk_blue_25	41
8	11	9	$34	0	1028	Right	$0	ambig_blue_75	24
8	12	9	$18	1	876	Left	$0	ambig_blue_75	23
8	13	9	$65	1	769	Left	$0	ambig_blue_75	25
8	14	5	$0	1	1491	Left	$34	risk_red_25	49
8	15	9	$0	1	936	Left	$65	ambig_blue_75	30
8	16	5	$0	1	995	Right	$5	risk_red_25	46
8	17	9	$5	1	996	Right	$0	ambig_blue_75	21
8	18	3	$5	1	2069	Right	$0	risk_blue_38	51
8	19	1	$34	0	1126	Left	$0	risk_blue_13	34
8	20	4	$0	1	1154	Left	$34	risk_red_13	39
8	21	9	$9.50	1	1780	Left	$0	ambig_blue_75	22
8	22	9	$0	1	765	Left	$9.50	ambig_blue_75	27
8	23	6	$0	0	1806	Right	$65	risk_red_38	60
8	24	9	$0	0	1126	Right	$18	ambig_blue_75	28
8	25	2	$18	1	1689	Left	$0	risk_blue_25	43
8	26	7	$65	0	1070	Right	$0	ambig_blue_25	5
8	27	3	$34	1	1131	Left	$0	risk_blue_38	54
8	28	6	$0	0	1239	Left	$9.50	risk_red_38	57
8	29	5	$0	0	2053	Right	$18	risk_red_25	48
8	30	8	$5	1	2531	Right	$0	ambig_blue_50	11
8	31	1	$5	0	1981	Left	$0	risk_blue_13	31
8	32	3	$18	1	1918	Left	$0	risk_blue_38	53
8	33	3	$9.50	0	1680	Left	$0	risk_blue_38	52
8	34	7	$0	1	1957	Right	$5	ambig_blue_25	6
8	35	9	$0	0	1583	Right	$34	ambig_blue_75	29
8	36	7	$0	1	1223	Left	$9.50	ambig_blue_25	7
8	37	1	$65	0	1142	Left	$0	risk_blue_13	35
8	38	4	$0	1	1513	Right	$65	risk_red_13	40
8	39	3	$65	1	1541	Left	$0	risk_blue_38	55
8	40	1	$18	1	1216	Right	$0	risk_blue_13	33
8	41	6	$0	0	1960	Right	$18	risk_red_38	58
8	42	8	$18	1	1929	Left	$0	ambig_blue_50	13
8	43	5	$0	0	964	Left	$9.50	risk_red_25	47
8	44	7	$9.50	1	1246	Left	$0	ambig_blue_25	2
8	45	8	$0	0	1333	Right	$65	ambig_blue_50	20
8	46	8	$34	0	1087	Right	$0	ambig_blue_50	14
8	47	4	$0	1	1796	Right	$18	risk_red_13	38
8	48	9	$0	0	2532	Left	$5	ambig_blue_75	26
8	49	7	$0	0	1479	Right	$18	ambig_blue_25	8
8	50	8	$0	0	868	Right	$34	ambig_blue_50	19
8	51	8	$9.50	0	937	Right	$0	ambig_blue_50	12
8	52	6	$0	1	2020	Right	$5	risk_red_38	56
8	53	8	$0	1	1283	Left	$18	ambig_blue_50	18
8	54	7	$34	0	1016	Right	$0	ambig_blue_25	4
8	55	2	$65	0	1607	Right	$0	risk_blue_25	45
8	56	7	$0	1	1335	Left	$34	ambig_blue_25	9
8	57	5	$0	1	1146	Left	$65	risk_red_25	50
8	58	4	$0	0	1020	Left	$5	risk_red_13	36
8	59	2	$34	0	1123	Right	$0	risk_blue_25	44
8	60	6	$0	0	1151	Right	$34	risk_red_38	59
9
