# Supplementary material for: Learning about the Ellsberg Paradox reduces, but does not abolish, ambiguity aversion
Source: PLoS One. 2020 Mar 4;15(3):e0228782. doi: 10.1371/journal.pone.0228782 (PMC7055742; doi:10.1371/journal.pone.0228782)
Supplement: S1 Dataset — (ZIP) [file pone.0228782.s009.zip › S1_dataset/RJ/2519.txt]

Block	Trial	BagNo	BlueValue	RESP	RT	LotterySide	RedValue	RiskAmbigLevel	TrialList
2	1	2	$9.50	0	1982	1	$0	risk_blue_25	42
2	2	4	$0	1	1358	1	$9.50	risk_red_13	37
2	3	9	$0	0	2584	0	$5	ambig_blue_75	26
2	4	9	$18	1	3360	1	$0	ambig_blue_75	23
2	5	7	$18	0	2712	1	$0	ambig_blue_25	3
2	6	7	$0	1	2594	0	$34	ambig_blue_25	9
2	7	5	$0	1	3034	1	$65	risk_red_25	50
2	8	5	$0	0	3551	0	$18	risk_red_25	48
2	9	7	$5	0	4271	0	$0	ambig_blue_25	1
2	10	7	$9.50	0	2714	1	$0	ambig_blue_25	2
2	11	3	$9.50	1	2524	1	$0	risk_blue_38	52
2	12	8	$65	0	3279	1	$0	ambig_blue_50	15
2	13	1	$9.50	0	1746	0	$0	risk_blue_13	32
2	14	7	$0	0	2492	1	$18	ambig_blue_25	8
2	15	6	$0	1	3512	1	$34	risk_red_38	59
2	16	8	$0	0	2514	1	$18	ambig_blue_50	18
2	17	7	$0	1	2148	0	$65	ambig_blue_25	10
2	18	6	$0	0	2854	1	$9.50	risk_red_38	57
2	19	8	$5	0	3019	0	$0	ambig_blue_50	11
2	20	9	$0	1	4009	1	$9.50	ambig_blue_75	27
2	21	3	$18	0	3614	0	$0	risk_blue_38	53
2	22	8	$0	0	4092	1	$34	ambig_blue_50	19
2	23	9	$9.50	0	3518	0	$0	ambig_blue_75	22
2	24	7	$0	0	3544	0	$5	ambig_blue_25	6
2	25	9	$0	1	2464	1	$34	ambig_blue_75	29
2	26	1	$18	1	2525	1	$0	risk_blue_13	33
2	27	3	$65	1	2671	0	$0	risk_blue_38	55
2	28	5	$0	1	4595	1	$9.50	risk_red_25	47
2	29	4	$0	0	2865	0	$5	risk_red_13	36
2	30	3	$5	1	1877	1	$0	risk_blue_38	51
2	31	6	$0	0	2681	1	$65	risk_red_38	60
2	32	4	$0	0	3605	0	$18	risk_red_13	38
2	33	7	$34	1	1675	0	$0	ambig_blue_25	4
2	34	4	$0	0	2536	0	$65	risk_red_13	40
2	35	1	$65	0	1489	0	$0	risk_blue_13	35
2	36	9	$0	1	2254	1	$65	ambig_blue_75	30
2	37	4	$0	1	1947	1	$34	risk_red_13	39
2	38	9	$0	0	3373	0	$18	ambig_blue_75	28
2	39	8	$0	1	1684	1	$9.50	ambig_blue_50	17
2	40	7	$0	1	1841	0	$9.50	ambig_blue_25	7
2	41	8	$0	0	4319	0	$65	ambig_blue_50	20
2	42	2	$34	0	2783	1	$0	risk_blue_25	44
2	43	2	$65	0	1583	1	$0	risk_blue_25	45
2	44	7	$65	0	1535	1	$0	ambig_blue_25	5
2	45	9	$5	1	2162	1	$0	ambig_blue_75	21
2	46	2	$18	0	1803	0	$0	risk_blue_25	43
2	47	6	$0	1	1482	1	$18	risk_red_38	58
2	48	5	$0	1	2584	0	$34	risk_red_25	49
2	49	5	$0	0	2159	0	$5	risk_red_25	46
2	50	9	$34	1	1256	1	$0	ambig_blue_75	24
2	51	6	$0	0	3414	1	$5	risk_red_38	56
2	52	2	$5	1	2652	1	$0	risk_blue_25	41
2	53	8	$9.50	1	2265	1	$0	ambig_blue_50	12
2	54	1	$5	1	2094	1	$0	risk_blue_13	31
2	55	8	$34	0	1650	1	$0	ambig_blue_50	14
2	56	8	$18	0	2368	1	$0	ambig_blue_50	13
2	57	1	$34	1	2216	1	$0	risk_blue_13	34
2	58	3	$34	1	2095	0	$0	risk_blue_38	54
2	59	9	$65	1	1499	0	$0	ambig_blue_75	25
2	60	8	$0	1	1799	1	$5	ambig_blue_50	16
3	1	1	$5	0	2070	0	$0	risk_blue_13	31
3	2	3	$34	1	2107	0	$0	risk_blue_38	54
3	3	3	$5	1	1638	1	$0	risk_blue_38	51
3	4	4	$0	1	1732	1	$5	risk_red_13	36
3	5	6	$0	0	4727	0	$9.50	risk_red_38	57
3	6	7	$0	1	4023	1	$9.50	ambig_blue_25	7
3	7	7	$18	0	3300	1	$0	ambig_blue_25	3
3	8	5	$0	0	2671	0	$9.50	risk_red_25	47
3	9	7	$34	0	1891	1	$0	ambig_blue_25	4
3	10	4	$0	0	2239	0	$9.50	risk_red_13	37
3	11	7	$5	0	2317	0	$0	ambig_blue_25	1
3	12	2	$5	0	2352	0	$0	risk_blue_25	41
3	13	8	$5	0	1345	0	$0	ambig_blue_50	11
3	14	8	$9.50	1	2379	1	$0	ambig_blue_50	12
3	15	3	$18	0	3067	1	$0	risk_blue_38	53
3	16	5	$0	1	2686	1	$5	risk_red_25	46
3	17	8	$0	1	1601	0	$65	ambig_blue_50	20
3	18	9	$18	0	2473	0	$0	ambig_blue_75	23
3	19	7	$0	1	3813	0	$18	ambig_blue_25	8
3	20	8	$34	1	2275	1	$0	ambig_blue_50	14
3	21	7	$65	0	1007	1	$0	ambig_blue_25	5
3	22	2	$34	0	2144	0	$0	risk_blue_25	44
3	23	8	$0	1	1793	0	$18	ambig_blue_50	18
3	24	6	$0	0	2978	1	$18	risk_red_38	58
3	25	9	$0	0	1889	1	$65	ambig_blue_75	30
3	26	8	$0	0	2597	1	$9.50	ambig_blue_50	17
3	27	5	$0	1	1669	0	$65	risk_red_25	50
3	28	2	$9.50	1	3490	1	$0	risk_blue_25	42
3	29	9	$34	0	2100	1	$0	ambig_blue_75	24
3	30	9	$0	1	2384	1	$9.50	ambig_blue_75	27
3	31	1	$65	0	2639	0	$0	risk_blue_13	35
3	32	7	$0	1	2317	0	$65	ambig_blue_25	10
3	33	1	$34	1	1758	0	$0	risk_blue_13	34
3	34	5	$0	1	2320	0	$34	risk_red_25	49
3	35	2	$65	1	1282	0	$0	risk_blue_25	45
3	36	9	$65	1	880	0	$0	ambig_blue_75	25
3	37	4	$0	1	1405	0	$65	risk_red_13	40
3	38	9	$0	1	2509	1	$5	ambig_blue_75	26
3	39	9	$9.50	1	1606	0	$0	ambig_blue_75	22
3	40	7	$0	0	2077	0	$5	ambig_blue_25	6
3	41	3	$9.50	0	1850	1	$0	risk_blue_38	52
3	42	6	$0	1	2143	1	$5	risk_red_38	56
3	43	9	$0	0	2049	1	$34	ambig_blue_75	29
3	44	2	$18	0	1895	1	$0	risk_blue_25	43
3	45	7	$0	0	2107	1	$34	ambig_blue_25	9
3	46	1	$18	1	1510	0	$0	risk_blue_13	33
3	47	4	$0	0	3818	0	$34	risk_red_13	39
3	48	5	$0	0	2592	1	$18	risk_red_25	48
3	49	6	$0	0	2087	1	$34	risk_red_38	59
3	50	1	$9.50	1	1627	1	$0	risk_blue_13	32
3	51	8	$0	1	3442	0	$34	ambig_blue_50	19
3	52	9	$0	0	3567	1	$18	ambig_blue_75	28
3	53	4	$0	0	1974	1	$18	risk_red_13	38
3	54	9	$5	1	831	1	$0	ambig_blue_75	21
3	55	8	$0	1	1735	1	$5	ambig_blue_50	16
3	56	8	$65	1	1745	0	$0	ambig_blue_50	15
3	57	8	$18	0	1035	1	$0	ambig_blue_50	13
3	58	7	$9.50	1	730	0	$0	ambig_blue_25	2
3	59	3	$65	1	958	0	$0	risk_blue_38	55
3	60	6	$0	1	1024	0	$65	risk_red_38	60
4	1	5	$0	1	2424	0	$9.50	risk_red_25	47
4	2	5	$0	1	1685	0	$18	risk_red_25	48
4	3	3	$65	0	690	1	$0	risk_blue_38	55
4	4	7	$18	0	1128	1	$0	ambig_blue_25	3
4	5	8	$65	1	1426	0	$0	ambig_blue_50	15
4	6	8	$0	1	1306	1	$5	ambig_blue_50	16
4	7	1	$34	0	1182	1	$0	risk_blue_13	34
4	8	3	$18	1	526	0	$0	risk_blue_38	53
4	9	8	$34	1	570	1	$0	ambig_blue_50	14
4	10	9	$0	0	1860	0	$5	ambig_blue_75	26
4	11	2	$9.50	1	1322	1	$0	risk_blue_25	42
4	12	7	$0	1	1589	1	$18	ambig_blue_25	8
4	13	7	$0	1	1550	1	$9.50	ambig_blue_25	7
4	14	9	$0	1	1719	1	$9.50	ambig_blue_75	27
4	15	8	$0	1	1410	1	$18	ambig_blue_50	18
4	16	8	$0	1	1458	1	$34	ambig_blue_50	19
4	17	6	$0	0	3064	0	$5	risk_red_38	56
4	18	7	$0	1	2364	1	$5	ambig_blue_25	6
4	19	7	$9.50	1	1605	1	$0	ambig_blue_25	2
4	20	9	$0	0	1461	0	$18	ambig_blue_75	28
4	21	9	$9.50	1	1515	1	$0	ambig_blue_75	22
4	22	9	$0	1	1015	1	$65	ambig_blue_75	30
4	23	5	$0	0	2375	0	$5	risk_red_25	46
4	24	2	$34	0	2039	1	$0	risk_blue_25	44
4	25	7	$0	0	1501	0	$65	ambig_blue_25	10
4	26	9	$0	0	1129	0	$34	ambig_blue_75	29
4	27	7	$34	1	1356	1	$0	ambig_blue_25	4
4	28	9	$18	0	878	0	$0	ambig_blue_75	23
4	29	8	$5	0	1548	0	$0	ambig_blue_50	11
4	30	1	$65	1	1902	1	$0	risk_blue_13	35
4	31	7	$5	1	1154	0	$0	ambig_blue_25	1
4	32	6	$0	0	1996	1	$34	risk_red_38	59
4	33	9	$34	1	1900	0	$0	ambig_blue_75	24
4	34	4	$0	1	2423	1	$18	risk_red_13	38
4	35	8	$18	0	1902	1	$0	ambig_blue_50	13
4	36	6	$0	0	1849	1	$9.50	risk_red_38	57
4	37	1	$9.50	0	1311	0	$0	risk_blue_13	32
4	38	3	$34	1	1475	1	$0	risk_blue_38	54
4	39	9	$5	1	1928	1	$0	ambig_blue_75	21
4	40	8	$0	0	2027	0	$9.50	ambig_blue_50	17
4	41	9	$65	1	1162	0	$0	ambig_blue_75	25
4	42	4	$0	1	1740	0	$65	risk_red_13	40
4	43	5	$0	0	1718	1	$65	risk_red_25	50
4	44	8	$9.50	1	1937	0	$0	ambig_blue_50	12
4	45	2	$18	1	1267	0	$0	risk_blue_25	43
4	46	5	$0	1	1736	0	$34	risk_red_25	49
4	47	7	$0	1	1147	1	$34	ambig_blue_25	9
4	48	4	$0	0	2205	0	$5	risk_red_13	36
4	49	4	$0	1	1877	0	$34	risk_red_13	39
4	50	4	$0	0	1441	0	$9.50	risk_red_13	37
4	51	2	$65	0	1744	1	$0	risk_blue_25	45
4	52	1	$18	0	4194	1	$0	risk_blue_13	33
4	53	1	$5	0	3128	0	$0	risk_blue_13	31
4	54	3	$9.50	1	1770	0	$0	risk_blue_38	52
4	55	6	$0	0	2393	1	$18	risk_red_38	58
4	56	6	$0	1	2033	0	$65	risk_red_38	60
4	57	3	$5	0	3695	0	$0	risk_blue_38	51
4	58	7	$65	0	1433	1	$0	ambig_blue_25	5
4	59	2	$5	0	3800	0	$0	risk_blue_25	41
4	60	8	$0	0	2798	0	$65	ambig_blue_50	20
5
6	1	4	$0	2	0	Left	$5	risk_red_13	36
6	2	9	$9.50	1	1311	Right	$0	ambig_blue_75	22
6	3	7	$0	1	1131	Left	$18	ambig_blue_25	8
6	4	3	$65	1	1182	Left	$0	risk_blue_38	55
6	5	3	$5	0	1336	Right	$0	risk_blue_38	51
6	6	3	$18	1	1570	Left	$0	risk_blue_38	53
6	7	7	$0	1	403	Right	$65	ambig_blue_25	10
6	8	8	$34	1	1404	Right	$0	ambig_blue_50	14
6	9	7	$18	1	1108	Right	$0	ambig_blue_25	3
6	10	8	$0	1	648	Right	$9.50	ambig_blue_50	17
6	11	1	$34	1	1087	Right	$0	risk_blue_13	34
6	12	9	$34	1	1116	Right	$0	ambig_blue_75	24
6	13	7	$0	1	1264	Left	$34	ambig_blue_25	9
6	14	7	$0	0	1094	Left	$9.50	ambig_blue_25	7
6	15	9	$65	0	1011	Left	$0	ambig_blue_75	25
6	16	8	$9.50	1	1067	Left	$0	ambig_blue_50	12
6	17	8	$65	0	529	Right	$0	ambig_blue_50	15
6	18	6	$0	1	541	Right	$18	risk_red_38	58
6	19	5	$0	0	544	Left	$65	risk_red_25	50
6	20	6	$0	1	435	Right	$34	risk_red_38	59
6	21	4	$0	1	1115	Right	$34	risk_red_13	39
6	22	1	$18	1	1359	Right	$0	risk_blue_13	33
6	23	4	$0	0	1697	Left	$65	risk_red_13	40
6	24	3	$9.50	1	989	Right	$0	risk_blue_38	52
6	25	8	$5	1	1198	Right	$0	ambig_blue_50	11
6	26	1	$65	1	991	Left	$0	risk_blue_13	35
6	27	2	$5	0	344	Left	$0	risk_blue_25	41
6	28	3	$34	1	3	Left	$0	risk_blue_38	54
6	29	7	$34	1	1076	Left	$0	ambig_blue_25	4
6	30	9	$0	1	913	Right	$65	ambig_blue_75	30
6	31	1	$9.50	0	1261	Left	$0	risk_blue_13	32
6	32	9	$0	0	717	Right	$9.50	ambig_blue_75	27
6	33	2	$9.50	1	343	Right	$0	risk_blue_25	42
6	34	8	$0	0	683	Left	$65	ambig_blue_50	20
6	35	9	$5	1	832	Right	$0	ambig_blue_75	21
6	36	9	$0	0	2119	Left	$18	ambig_blue_75	28
6	37	2	$18	0	1098	Right	$0	risk_blue_25	43
6	38	2	$65	0	799	Left	$0	risk_blue_25	45
6	39	8	$0	1	1343	Left	$34	ambig_blue_50	19
6	40	7	$5	0	1042	Left	$0	ambig_blue_25	1
6	41	5	$0	0	1297	Left	$18	risk_red_25	48
6	42	7	$0	1	893	Right	$5	ambig_blue_25	6
6	43	4	$0	0	810	Left	$18	risk_red_13	38
6	44	2	$34	0	2099	Right	$0	risk_blue_25	44
6	45	5	$0	0	3215	Left	$5	risk_red_25	46
6	46	6	$0	1	661	Left	$5	risk_red_38	56
6	47	9	$0	1	1491	Left	$34	ambig_blue_75	29
6	48	6	$0	0	840	Right	$9.50	risk_red_38	57
6	49	8	$0	1	1015	Right	$5	ambig_blue_50	16
6	50	8	$18	0	759	Right	$0	ambig_blue_50	13
6	51	4	$0	1	3682	Right	$9.50	risk_red_13	37
6	52	1	$5	2	0	Left	$0	risk_blue_13	31
6	53	7	$65	1	1729	Left	$0	ambig_blue_25	5
6	54	6	$0	0	788	Left	$65	risk_red_38	60
6	55	5	$0	1	1965	Left	$34	risk_red_25	49
6	56	7	$9.50	1	1686	Right	$0	ambig_blue_25	2
6	57	9	$18	1	1347	Right	$0	ambig_blue_75	23
6	58	9	$0	1	1053	Right	$5	ambig_blue_75	26
6	59	5	$0	0	1516	Left	$9.50	risk_red_25	47
6	60	8	$0	0	1119	Left	$18	ambig_blue_50	18
7	1	4	$0	0	1136	Left	$18	risk_red_13	38
7	2	1	$18	0	1283	Left	$0	risk_blue_13	33
7	3	3	$65	0	1863	Right	$0	risk_blue_38	55
7	4	5	$0	1	1981	Left	$18	risk_red_25	48
7	5	2	$65	0	1565	Right	$0	risk_blue_25	45
7	6	9	$65	1	1391	Right	$0	ambig_blue_75	25
7	7	4	$0	1	1984	Right	$5	risk_red_13	36
7	8	9	$0	1	1960	Right	$5	ambig_blue_75	26
7	9	7	$0	0	1321	Right	$65	ambig_blue_25	10
7	10	6	$0	0	1052	Right	$65	risk_red_38	60
7	11	6	$0	1	1371	Right	$5	risk_red_38	56
7	12	5	$0	1	1276	Right	$5	risk_red_25	46
7	13	6	$0	0	1993	Right	$34	risk_red_38	59
7	14	8	$0	0	1193	Left	$9.50	ambig_blue_50	17
7	15	7	$18	0	1730	Left	$0	ambig_blue_25	3
7	16	2	$18	1	1757	Left	$0	risk_blue_25	43
7	17	2	$5	1	3158	Left	$0	risk_blue_25	41
7	18	9	$18	0	807	Left	$0	ambig_blue_75	23
7	19	7	$65	0	1119	Right	$0	ambig_blue_25	5
7	20	9	$0	0	1603	Left	$9.50	ambig_blue_75	27
7	21	9	$0	0	1082	Left	$34	ambig_blue_75	29
7	22	8	$65	1	1895	Left	$0	ambig_blue_50	15
7	23	9	$34	0	1787	Left	$0	ambig_blue_75	24
7	24	7	$0	1	1419	Right	$9.50	ambig_blue_25	7
7	25	9	$0	0	635	Right	$65	ambig_blue_75	30
7	26	8	$5	1	1641	Right	$0	ambig_blue_50	11
7	27	5	$0	0	719	Right	$65	risk_red_25	50
7	28	7	$9.50	0	1403	Left	$0	ambig_blue_25	2
7	29	1	$9.50	1	835	Left	$0	risk_blue_13	32
7	30	6	$0	1	1170	Left	$18	risk_red_38	58
7	31	9	$0	1	1508	Left	$18	ambig_blue_75	28
7	32	8	$9.50	0	1559	Left	$0	ambig_blue_50	12
7	33	3	$5	1	1241	Left	$0	risk_blue_38	51
7	34	5	$0	1	1512	Right	$9.50	risk_red_25	47
7	35	9	$9.50	1	1564	Right	$0	ambig_blue_75	22
7	36	8	$0	0	1077	Right	$34	ambig_blue_50	19
7	37	4	$0	1	1419	Left	$65	risk_red_13	40
7	38	8	$0	0	986	Right	$65	ambig_blue_50	20
7	39	3	$9.50	1	595	Right	$0	risk_blue_38	52
7	40	4	$0	1	972	Right	$9.50	risk_red_13	37
7	41	5	$0	1	1710	Left	$34	risk_red_25	49
7	42	8	$0	0	1210	Left	$5	ambig_blue_50	16
7	43	3	$34	1	1162	Left	$0	risk_blue_38	54
7	44	7	$5	0	1564	Left	$0	ambig_blue_25	1
7	45	7	$0	1	1373	Left	$34	ambig_blue_25	9
7	46	1	$5	0	1863	Left	$0	risk_blue_13	31
7	47	7	$34	1	1316	Left	$0	ambig_blue_25	4
7	48	2	$34	0	1127	Right	$0	risk_blue_25	44
7	49	1	$34	0	2339	Right	$0	risk_blue_13	34
7	50	6	$0	1	5333	Right	$9.50	risk_red_38	57
7	51	2	$9.50	1	1244	Right	$0	risk_blue_25	42
7	52	3	$18	0	859	Right	$0	risk_blue_38	53
7	53	9	$5	1	1065	Right	$0	ambig_blue_75	21
7	54	1	$65	1	743	Left	$0	risk_blue_13	35
7	55	8	$34	1	883	Left	$0	ambig_blue_50	14
7	56	8	$0	1	1880	Right	$18	ambig_blue_50	18
7	57	8	$18	0	1532	Right	$0	ambig_blue_50	13
7	58	4	$0	0	1328	Right	$34	risk_red_13	39
7	59	7	$0	1	643	Left	$5	ambig_blue_25	6
7	60	7	$0	0	402	Right	$18	ambig_blue_25	8
8	1	8	$9.50	1	1002	Right	$0	ambig_blue_50	12
8	2	2	$18	1	1106	Left	$0	risk_blue_25	43
8	3	6	$0	0	1094	Right	$9.50	risk_red_38	57
8	4	5	$0	0	915	Left	$34	risk_red_25	49
8	5	5	$0	0	1479	Left	$18	risk_red_25	48
8	6	4	$0	0	1332	Left	$34	risk_red_13	39
8	7	7	$0	1	744	Right	$65	ambig_blue_25	10
8	8	6	$0	0	923	Right	$18	risk_red_38	58
8	9	6	$0	1	566	Left	$65	risk_red_38	60
8	10	9	$0	0	1425	Left	$5	ambig_blue_75	26
8	11	3	$34	0	1568	Right	$0	risk_blue_38	54
8	12	7	$18	0	857	Right	$0	ambig_blue_25	3
8	13	7	$5	0	1511	Left	$0	ambig_blue_25	1
8	14	7	$0	1	1331	Right	$5	ambig_blue_25	6
8	15	9	$9.50	0	1918	Left	$0	ambig_blue_75	22
8	16	9	$65	1	1409	Left	$0	ambig_blue_75	25
8	17	7	$0	1	1169	Left	$34	ambig_blue_25	9
8	18	5	$0	1	1250	Right	$9.50	risk_red_25	47
8	19	8	$65	0	1720	Right	$0	ambig_blue_50	15
8	20	2	$34	0	1203	Right	$0	risk_blue_25	44
8	21	6	$0	1	1243	Left	$34	risk_red_38	59
8	22	7	$34	1	1034	Left	$0	ambig_blue_25	4
8	23	1	$9.50	0	1913	Left	$0	risk_blue_13	32
8	24	1	$34	1	1700	Right	$0	risk_blue_13	34
8	25	1	$18	0	936	Left	$0	risk_blue_13	33
8	26	5	$0	1	2731	Right	$5	risk_red_25	46
8	27	4	$0	1	1501	Right	$18	risk_red_13	38
8	28	3	$18	0	1056	Right	$0	risk_blue_38	53
8	29	8	$0	0	1151	Right	$65	ambig_blue_50	20
8	30	8	$0	1	1425	Left	$18	ambig_blue_50	18
8	31	2	$5	1	1256	Right	$0	risk_blue_25	41
8	32	3	$65	0	934	Right	$0	risk_blue_38	55
8	33	9	$0	0	1457	Left	$18	ambig_blue_75	28
8	34	9	$0	1	1159	Right	$34	ambig_blue_75	29
8	35	7	$9.50	1	1161	Right	$0	ambig_blue_25	2
8	36	7	$0	0	1443	Left	$18	ambig_blue_25	8
8	37	7	$65	0	1178	Right	$0	ambig_blue_25	5
8	38	9	$5	0	1155	Left	$0	ambig_blue_75	21
8	39	6	$0	0	1901	Left	$5	risk_red_38	56
8	40	9	$34	0	2673	Right	$0	ambig_blue_75	24
8	41	3	$9.50	1	1213	Right	$0	risk_blue_38	52
8	42	3	$5	1	2261	Left	$0	risk_blue_38	51
8	43	9	$0	1	1258	Right	$9.50	ambig_blue_75	27
8	44	4	$0	0	2064	Right	$65	risk_red_13	40
8	45	9	$18	1	1773	Left	$0	ambig_blue_75	23
8	46	9	$0	0	990	Right	$65	ambig_blue_75	30
8	47	8	$34	0	1311	Right	$0	ambig_blue_50	14
8	48	5	$0	0	1171	Right	$65	risk_red_25	50
8	49	8	$18	0	1428	Right	$0	ambig_blue_50	13
8	50	4	$0	0	2211	Left	$5	risk_red_13	36
8	51	7	$0	0	2795	Left	$9.50	ambig_blue_25	7
8	52	8	$0	0	1730	Left	$9.50	ambig_blue_50	17
8	53	1	$65	1	1061	Left	$0	risk_blue_13	35
8	54	1	$5	0	1875	Left	$0	risk_blue_13	31
8	55	8	$0	1	1584	Left	$34	ambig_blue_50	19
8	56	2	$9.50	1	1416	Right	$0	risk_blue_25	42
8	57	2	$65	0	1415	Right	$0	risk_blue_25	45
8	58	4	$0	1	1311	Right	$9.50	risk_red_13	37
8	59	8	$0	0	1707	Right	$5	ambig_blue_50	16
8	60	8	$5	1	1383	Right	$0	ambig_blue_50	11
9
