# Supplementary material for: Learning about the Ellsberg Paradox reduces, but does not abolish, ambiguity aversion
Source: PLoS One. 2020 Mar 4;15(3):e0228782. doi: 10.1371/journal.pone.0228782 (PMC7055742; doi:10.1371/journal.pone.0228782)
Supplement: S1 Dataset — (ZIP) [file pone.0228782.s009.zip › S1_dataset/RJ/2520.txt]

Block	Trial	BagNo	BlueValue	RESP	RT	LotterySide	RedValue	RiskAmbigLevel	TrialList
2	1	3	$65	0	1278	1	$0	risk_blue_38	55
2	2	9	$9.50	1	1028	0	$0	ambig_blue_75	22
2	3	7	$0	0	571	0	$65	ambig_blue_25	10
2	4	2	$9.50	1	717	0	$0	risk_blue_25	42
2	5	7	$0	1	881	1	$18	ambig_blue_25	8
2	6	4	$0	0	543	0	$65	risk_red_13	40
2	7	8	$0	1	442	1	$34	ambig_blue_50	19
2	8	6	$0	1	498	1	$34	risk_red_38	59
2	9	1	$18	0	887	1	$0	risk_blue_13	33
2	10	2	$65	0	668	1	$0	risk_blue_25	45
2	11	9	$0	0	770	0	$18	ambig_blue_75	28
2	12	3	$5	1	2852	1	$0	risk_blue_38	51
2	13	1	$34	1	841	0	$0	risk_blue_13	34
2	14	1	$65	0	608	1	$0	risk_blue_13	35
2	15	8	$65	0	760	1	$0	ambig_blue_50	15
2	16	9	$0	1	923	1	$9.50	ambig_blue_75	27
2	17	6	$0	1	774	1	$65	risk_red_38	60
2	18	4	$0	1	672	1	$9.50	risk_red_13	37
2	19	8	$18	1	462	1	$0	ambig_blue_50	13
2	20	5	$0	1	821	1	$65	risk_red_25	50
2	21	8	$34	0	797	1	$0	ambig_blue_50	14
2	22	7	$9.50	0	886	1	$0	ambig_blue_25	2
2	23	5	$0	0	843	0	$34	risk_red_25	49
2	24	8	$9.50	0	754	1	$0	ambig_blue_50	12
2	25	2	$18	0	820	1	$0	risk_blue_25	43
2	26	9	$18	0	684	1	$0	ambig_blue_75	23
2	27	7	$18	0	753	1	$0	ambig_blue_25	3
2	28	7	$34	1	820	0	$0	ambig_blue_25	4
2	29	9	$0	0	732	0	$65	ambig_blue_75	30
2	30	8	$0	1	736	1	$65	ambig_blue_50	20
2	31	1	$9.50	1	811	0	$0	risk_blue_13	32
2	32	9	$5	0	2139	0	$0	ambig_blue_75	21
2	33	8	$0	1	901	1	$9.50	ambig_blue_50	17
2	34	6	$0	1	937	1	$18	risk_red_38	58
2	35	5	$0	1	748	1	$5	risk_red_25	46
2	36	7	$0	1	672	1	$5	ambig_blue_25	6
2	37	6	$0	1	614	1	$5	risk_red_38	56
2	38	6	$0	1	662	1	$9.50	risk_red_38	57
2	39	9	$65	0	741	1	$0	ambig_blue_75	25
2	40	8	$0	1	728	1	$18	ambig_blue_50	18
2	41	4	$0	1	828	1	$18	risk_red_13	38
2	42	2	$5	0	1796	0	$0	risk_blue_25	41
2	43	7	$0	0	876	0	$34	ambig_blue_25	9
2	44	9	$0	1	794	1	$5	ambig_blue_75	26
2	45	7	$0	1	779	1	$9.50	ambig_blue_25	7
2	46	7	$65	1	908	0	$0	ambig_blue_25	5
2	47	2	$34	1	785	0	$0	risk_blue_25	44
2	48	3	$9.50	0	850	1	$0	risk_blue_38	52
2	49	9	$0	1	696	1	$34	ambig_blue_75	29
2	50	4	$0	0	806	0	$34	risk_red_13	39
2	51	5	$0	0	622	0	$18	risk_red_25	48
2	52	1	$5	1	1406	1	$0	risk_blue_13	31
2	53	7	$5	1	1214	1	$0	ambig_blue_25	1
2	54	9	$34	0	1390	1	$0	ambig_blue_75	24
2	55	3	$34	1	863	0	$0	risk_blue_38	54
2	56	4	$0	1	1149	1	$5	risk_red_13	36
2	57	3	$18	1	847	0	$0	risk_blue_38	53
2	58	5	$0	1	814	1	$9.50	risk_red_25	47
2	59	8	$5	1	1207	1	$0	ambig_blue_50	11
2	60	8	$0	0	855	0	$5	ambig_blue_50	16
3	1	8	$65	1	907	0	$0	ambig_blue_50	15
3	2	5	$0	1	799	1	$18	risk_red_25	48
3	3	8	$0	0	704	0	$18	ambig_blue_50	18
3	4	4	$0	1	580	1	$18	risk_red_13	38
3	5	3	$34	0	814	1	$0	risk_blue_38	54
3	6	8	$34	1	758	0	$0	ambig_blue_50	14
3	7	9	$65	0	752	1	$0	ambig_blue_75	25
3	8	7	$5	0	1331	0	$0	ambig_blue_25	1
3	9	2	$65	0	710	1	$0	risk_blue_25	45
3	10	3	$5	1	1266	1	$0	risk_blue_38	51
3	11	9	$5	0	992	0	$0	ambig_blue_75	21
3	12	4	$0	0	745	0	$9.50	risk_red_13	37
3	13	2	$18	0	836	1	$0	risk_blue_25	43
3	14	8	$0	1	763	1	$5	ambig_blue_50	16
3	15	4	$0	0	629	0	$65	risk_red_13	40
3	16	8	$0	0	621	0	$9.50	ambig_blue_50	17
3	17	7	$18	0	757	1	$0	ambig_blue_25	3
3	18	8	$5	0	1696	0	$0	ambig_blue_50	11
3	19	9	$0	1	1100	1	$5	ambig_blue_75	26
3	20	6	$0	0	696	0	$34	risk_red_38	59
3	21	5	$0	1	846	1	$9.50	risk_red_25	47
3	22	3	$65	1	797	0	$0	risk_blue_38	55
3	23	6	$0	0	654	0	$65	risk_red_38	60
3	24	8	$0	1	819	1	$65	ambig_blue_50	20
3	25	1	$9.50	0	779	1	$0	risk_blue_13	32
3	26	7	$0	1	765	1	$18	ambig_blue_25	8
3	27	9	$0	1	759	1	$65	ambig_blue_75	30
3	28	6	$0	1	882	1	$18	risk_red_38	58
3	29	4	$0	1	767	1	$5	risk_red_13	36
3	30	7	$0	1	737	1	$34	ambig_blue_25	9
3	31	4	$0	1	820	1	$34	risk_red_13	39
3	32	2	$5	1	1420	1	$0	risk_blue_25	41
3	33	7	$0	1	1707	1	$9.50	ambig_blue_25	7
3	34	9	$9.50	1	831	0	$0	ambig_blue_75	22
3	35	3	$18	1	831	0	$0	risk_blue_38	53
3	36	8	$18	1	758	0	$0	ambig_blue_50	13
3	37	1	$34	0	873	1	$0	risk_blue_13	34
3	38	2	$9.50	1	623	0	$0	risk_blue_25	42
3	39	9	$0	1	695	1	$34	ambig_blue_75	29
3	40	5	$0	0	548	0	$5	risk_red_25	46
3	41	9	$0	1	527	1	$18	ambig_blue_75	28
3	42	6	$0	1	667	1	$5	risk_red_38	56
3	43	5	$0	0	553	0	$34	risk_red_25	49
3	44	7	$9.50	1	564	0	$0	ambig_blue_25	2
3	45	7	$65	1	799	0	$0	ambig_blue_25	5
3	46	7	$0	0	487	0	$5	ambig_blue_25	6
3	47	7	$34	0	796	1	$0	ambig_blue_25	4
3	48	9	$18	1	518	0	$0	ambig_blue_75	23
3	49	8	$0	0	514	0	$34	ambig_blue_50	19
3	50	5	$0	1	662	1	$65	risk_red_25	50
3	51	9	$34	0	621	1	$0	ambig_blue_75	24
3	52	7	$0	0	709	0	$65	ambig_blue_25	10
3	53	9	$0	0	489	0	$9.50	ambig_blue_75	27
3	54	1	$65	0	751	1	$0	risk_blue_13	35
3	55	3	$9.50	0	633	1	$0	risk_blue_38	52
3	56	8	$9.50	0	649	1	$0	ambig_blue_50	12
3	57	6	$0	0	591	0	$9.50	risk_red_38	57
3	58	1	$5	1	1417	1	$0	risk_blue_13	31
3	59	2	$34	0	584	1	$0	risk_blue_25	44
3	60	1	$18	1	697	0	$0	risk_blue_13	33
4	1	9	$18	0	1433	1	$0	ambig_blue_75	23
4	2	9	$0	0	599	0	$18	ambig_blue_75	28
4	3	8	$5	0	976	0	$0	ambig_blue_50	11
4	4	5	$0	1	857	1	$9.50	risk_red_25	47
4	5	2	$5	1	1280	1	$0	risk_blue_25	41
4	6	4	$0	0	637	0	$65	risk_red_13	40
4	7	1	$5	0	1084	0	$0	risk_blue_13	31
4	8	8	$0	1	1249	1	$18	ambig_blue_50	18
4	9	3	$65	0	807	1	$0	risk_blue_38	55
4	10	4	$0	0	592	0	$18	risk_red_13	38
4	11	8	$0	1	809	1	$5	ambig_blue_50	16
4	12	8	$0	1	770	1	$65	ambig_blue_50	20
4	13	1	$65	1	827	0	$0	risk_blue_13	35
4	14	5	$0	1	731	1	$65	risk_red_25	50
4	15	7	$0	0	559	0	$65	ambig_blue_25	10
4	16	2	$65	1	554	0	$0	risk_blue_25	45
4	17	8	$0	0	684	0	$34	ambig_blue_50	19
4	18	1	$9.50	0	746	1	$0	risk_blue_13	32
4	19	5	$0	0	549	0	$5	risk_red_25	46
4	20	3	$34	1	703	0	$0	risk_blue_38	54
4	21	4	$0	0	539	0	$5	risk_red_13	36
4	22	7	$9.50	1	654	0	$0	ambig_blue_25	2
4	23	9	$65	0	549	1	$0	ambig_blue_75	25
4	24	9	$0	1	712	1	$65	ambig_blue_75	30
4	25	5	$0	0	820	0	$18	risk_red_25	48
4	26	6	$0	1	716	1	$18	risk_red_38	58
4	27	4	$0	1	672	1	$34	risk_red_13	39
4	28	8	$65	1	726	0	$0	ambig_blue_50	15
4	29	8	$34	1	770	0	$0	ambig_blue_50	14
4	30	2	$34	1	563	0	$0	risk_blue_25	44
4	31	9	$34	1	750	0	$0	ambig_blue_75	24
4	32	8	$9.50	1	857	0	$0	ambig_blue_50	12
4	33	7	$34	0	759	1	$0	ambig_blue_25	4
4	34	6	$0	0	570	0	$9.50	risk_red_38	57
4	35	7	$18	0	652	1	$0	ambig_blue_25	3
4	36	1	$34	1	610	0	$0	risk_blue_13	34
4	37	3	$9.50	1	515	0	$0	risk_blue_38	52
4	38	7	$65	1	552	0	$0	ambig_blue_25	5
4	39	2	$9.50	1	594	0	$0	risk_blue_25	42
4	40	7	$0	0	588	0	$18	ambig_blue_25	8
4	41	2	$18	0	677	1	$0	risk_blue_25	43
4	42	7	$0	0	659	0	$5	ambig_blue_25	6
4	43	9	$9.50	0	569	1	$0	ambig_blue_75	22
4	44	8	$18	1	707	0	$0	ambig_blue_50	13
4	45	8	$0	1	712	1	$9.50	ambig_blue_50	17
4	46	5	$0	0	493	0	$34	risk_red_25	49
4	47	7	$0	0	554	0	$34	ambig_blue_25	9
4	48	6	$0	0	853	0	$34	risk_red_38	59
4	49	7	$5	1	1179	1	$0	ambig_blue_25	1
4	50	1	$18	1	740	0	$0	risk_blue_13	33
4	51	9	$0	0	504	0	$9.50	ambig_blue_75	27
4	52	9	$0	1	636	1	$5	ambig_blue_75	26
4	53	6	$0	0	460	0	$65	risk_red_38	60
4	54	9	$0	0	586	0	$34	ambig_blue_75	29
4	55	3	$5	0	1124	0	$0	risk_blue_38	51
4	56	7	$0	1	1079	1	$9.50	ambig_blue_25	7
4	57	4	$0	0	517	0	$9.50	risk_red_13	37
4	58	9	$5	1	1313	1	$0	ambig_blue_75	21
4	59	6	$0	0	637	0	$5	risk_red_38	56
4	60	3	$18	0	868	1	$0	risk_blue_38	53
5
6	1	3	$5	2	0	Left	$0	risk_blue_38	51
6	2	5	$0	0	2534	Left	$65	risk_red_25	50
6	3	9	$0	1	1671	Right	$5	ambig_blue_75	26
6	4	5	$0	0	580	Left	$9.50	risk_red_25	47
6	5	8	$0	0	742	Left	$65	ambig_blue_50	20
6	6	9	$65	0	785	Right	$0	ambig_blue_75	25
6	7	7	$9.50	0	594	Right	$0	ambig_blue_25	2
6	8	2	$65	1	748	Left	$0	risk_blue_25	45
6	9	9	$5	0	1367	Left	$0	ambig_blue_75	21
6	10	9	$18	1	824	Left	$0	ambig_blue_75	23
6	11	7	$0	1	920	Right	$5	ambig_blue_25	6
6	12	6	$0	0	604	Left	$5	risk_red_38	56
6	13	7	$34	1	524	Left	$0	ambig_blue_25	4
6	14	2	$18	1	552	Left	$0	risk_blue_25	43
6	15	6	$0	0	563	Left	$34	risk_red_38	59
6	16	3	$65	1	574	Left	$0	risk_blue_38	55
6	17	7	$0	1	752	Right	$65	ambig_blue_25	10
6	18	1	$9.50	0	810	Right	$0	risk_blue_13	32
6	19	7	$18	1	763	Left	$0	ambig_blue_25	3
6	20	4	$0	1	909	Right	$34	risk_red_13	39
6	21	6	$0	1	633	Right	$65	risk_red_38	60
6	22	9	$0	0	641	Left	$34	ambig_blue_75	29
6	23	2	$34	1	608	Left	$0	risk_blue_25	44
6	24	1	$18	0	737	Right	$0	risk_blue_13	33
6	25	4	$0	0	564	Left	$5	risk_red_13	36
6	26	5	$0	1	775	Right	$5	risk_red_25	46
6	27	8	$0	0	536	Left	$34	ambig_blue_50	19
6	28	7	$0	1	620	Right	$9.50	ambig_blue_25	7
6	29	2	$5	1	1339	Right	$0	risk_blue_25	41
6	30	3	$9.50	1	709	Left	$0	risk_blue_38	52
6	31	8	$0	1	818	Right	$9.50	ambig_blue_50	17
6	32	7	$5	0	1170	Left	$0	ambig_blue_25	1
6	33	8	$9.50	1	675	Left	$0	ambig_blue_50	12
6	34	9	$0	0	625	Left	$9.50	ambig_blue_75	27
6	35	3	$34	1	745	Left	$0	risk_blue_38	54
6	36	9	$0	0	596	Left	$65	ambig_blue_75	30
6	37	8	$0	1	669	Right	$5	ambig_blue_50	16
6	38	8	$65	1	611	Left	$0	ambig_blue_50	15
6	39	9	$34	1	532	Left	$0	ambig_blue_75	24
6	40	1	$34	1	551	Left	$0	risk_blue_13	34
6	41	9	$9.50	0	706	Right	$0	ambig_blue_75	22
6	42	8	$34	1	719	Left	$0	ambig_blue_50	14
6	43	4	$0	1	802	Right	$18	risk_red_13	38
6	44	3	$18	1	523	Left	$0	risk_blue_38	53
6	45	5	$0	0	639	Left	$34	risk_red_25	49
6	46	1	$65	1	534	Left	$0	risk_blue_13	35
6	47	8	$18	0	810	Right	$0	ambig_blue_50	13
6	48	1	$5	1	1298	Right	$0	risk_blue_13	31
6	49	8	$5	0	1230	Left	$0	ambig_blue_50	11
6	50	7	$0	0	717	Left	$18	ambig_blue_25	8
6	51	8	$0	0	521	Left	$18	ambig_blue_50	18
6	52	6	$0	1	709	Right	$18	risk_red_38	58
6	53	5	$0	1	522	Right	$18	risk_red_25	48
6	54	2	$9.50	0	726	Right	$0	risk_blue_25	42
6	55	4	$0	0	690	Left	$65	risk_red_13	40
6	56	7	$65	0	887	Right	$0	ambig_blue_25	5
6	57	7	$0	0	668	Left	$34	ambig_blue_25	9
6	58	4	$0	1	834	Right	$9.50	risk_red_13	37
6	59	9	$0	1	673	Right	$18	ambig_blue_75	28
6	60	6	$0	1	623	Right	$9.50	risk_red_38	57
7	1	2	$65	1	2850	Right	$0	risk_blue_25	45
7	2	9	$34	1	863	Left	$0	ambig_blue_75	24
7	3	4	$0	0	533	Left	$9.50	risk_red_13	37
7	4	8	$0	1	473	Right	$65	ambig_blue_50	20
7	5	4	$0	0	551	Left	$5	risk_red_13	36
7	6	9	$0	1	625	Right	$5	ambig_blue_75	26
7	7	1	$34	0	729	Right	$0	risk_blue_13	34
7	8	9	$18	1	757	Left	$0	ambig_blue_75	23
7	9	8	$0	1	816	Right	$5	ambig_blue_50	16
7	10	7	$5	1	1376	Right	$0	ambig_blue_25	1
7	11	5	$0	1	881	Right	$9.50	risk_red_25	47
7	12	4	$0	1	543	Right	$65	risk_red_13	40
7	13	9	$0	1	554	Right	$18	ambig_blue_75	28
7	14	3	$9.50	0	709	Right	$0	risk_blue_38	52
7	15	5	$0	1	529	Right	$18	risk_red_25	48
7	16	8	$18	1	573	Left	$0	ambig_blue_50	13
7	17	7	$9.50	0	799	Right	$0	ambig_blue_25	2
7	18	7	$0	1	504	Right	$9.50	ambig_blue_25	7
7	19	5	$0	1	540	Right	$34	risk_red_25	49
7	20	2	$9.50	0	864	Right	$0	risk_blue_25	42
7	21	8	$34	0	702	Right	$0	ambig_blue_50	14
7	22	2	$34	1	643	Left	$0	risk_blue_25	44
7	23	7	$0	0	465	Left	$65	ambig_blue_25	10
7	24	9	$0	1	455	Right	$65	ambig_blue_75	30
7	25	4	$0	0	542	Left	$18	risk_red_13	38
7	26	8	$0	0	562	Left	$34	ambig_blue_50	19
7	27	6	$0	0	788	Left	$5	risk_red_38	56
7	28	8	$0	0	477	Left	$9.50	ambig_blue_50	17
7	29	7	$65	1	588	Left	$0	ambig_blue_25	5
7	30	2	$5	1	1460	Right	$0	risk_blue_25	41
7	31	5	$0	0	690	Left	$5	risk_red_25	46
7	32	9	$0	1	695	Right	$9.50	ambig_blue_75	27
7	33	2	$18	0	876	Right	$0	risk_blue_25	43
7	34	9	$0	0	850	Left	$34	ambig_blue_75	29
7	35	6	$0	0	521	Right	$9.50	risk_red_38	57
7	36	8	$9.50	0	757	Right	$0	ambig_blue_50	12
7	37	7	$0	1	783	Right	$18	ambig_blue_25	8
7	38	6	$0	1	552	Right	$65	risk_red_38	60
7	39	6	$0	0	483	Left	$18	risk_red_38	58
7	40	8	$65	0	616	Right	$0	ambig_blue_50	15
7	41	8	$5	0	1328	Left	$0	ambig_blue_50	11
7	42	1	$18	0	763	Right	$0	risk_blue_13	33
7	43	7	$18	0	517	Right	$0	ambig_blue_25	3
7	44	9	$65	0	809	Right	$0	ambig_blue_75	25
7	45	4	$0	0	738	Left	$34	risk_red_13	39
7	46	3	$5	0	1397	Left	$0	risk_blue_38	51
7	47	5	$0	0	605	Left	$65	risk_red_25	50
7	48	7	$0	1	1134	Right	$34	ambig_blue_25	9
7	49	3	$34	1	577	Left	$0	risk_blue_38	54
7	50	3	$18	1	675	Left	$0	risk_blue_38	53
7	51	3	$65	0	833	Right	$0	risk_blue_38	55
7	52	9	$5	0	1136	Left	$0	ambig_blue_75	21
7	53	7	$34	0	755	Right	$0	ambig_blue_25	4
7	54	1	$65	0	677	Right	$0	risk_blue_13	35
7	55	8	$0	1	603	Right	$18	ambig_blue_50	18
7	56	1	$9.50	0	580	Right	$0	risk_blue_13	32
7	57	7	$0	1	614	Right	$5	ambig_blue_25	6
7	58	6	$0	0	574	Left	$34	risk_red_38	59
7	59	9	$9.50	1	592	Left	$0	ambig_blue_75	22
7	60	1	$5	1	1306	Right	$0	risk_blue_13	31
8	1	7	$5	1	2182	Right	$0	ambig_blue_25	1
8	2	9	$9.50	0	1150	Right	$0	ambig_blue_75	22
8	3	6	$0	1	825	Right	$34	risk_red_38	59
8	4	7	$0	1	656	Right	$5	ambig_blue_25	6
8	5	3	$65	1	607	Left	$0	risk_blue_38	55
8	6	9	$18	1	504	Left	$0	ambig_blue_75	23
8	7	8	$65	1	452	Left	$0	ambig_blue_50	15
8	8	7	$65	1	459	Left	$0	ambig_blue_25	5
8	9	9	$0	1	578	Right	$34	ambig_blue_75	29
8	10	4	$0	0	588	Left	$65	risk_red_13	40
8	11	8	$5	0	981	Left	$0	ambig_blue_50	11
8	12	9	$65	0	663	Right	$0	ambig_blue_75	25
8	13	4	$0	0	1117	Left	$34	risk_red_13	39
8	14	8	$0	1	1089	Right	$9.50	ambig_blue_50	17
8	15	7	$0	0	494	Left	$18	ambig_blue_25	8
8	16	9	$0	1	451	Right	$9.50	ambig_blue_75	27
8	17	2	$18	0	922	Right	$0	risk_blue_25	43
8	18	8	$0	0	710	Left	$34	ambig_blue_50	19
8	19	1	$34	0	722	Right	$0	risk_blue_13	34
8	20	2	$65	0	838	Right	$0	risk_blue_25	45
8	21	6	$0	0	621	Left	$5	risk_red_38	56
8	22	5	$0	0	589	Left	$65	risk_red_25	50
8	23	1	$18	1	758	Left	$0	risk_blue_13	33
8	24	8	$0	1	649	Right	$65	ambig_blue_50	20
8	25	8	$9.50	0	712	Right	$0	ambig_blue_50	12
8	26	7	$0	1	540	Right	$9.50	ambig_blue_25	7
8	27	2	$34	1	623	Left	$0	risk_blue_25	44
8	28	7	$18	0	655	Right	$0	ambig_blue_25	3
8	29	6	$0	1	502	Right	$18	risk_red_38	58
8	30	5	$0	0	579	Left	$9.50	risk_red_25	47
8	31	8	$0	1	485	Right	$18	ambig_blue_50	18
8	32	3	$34	1	490	Left	$0	risk_blue_38	54
8	33	9	$0	1	608	Right	$18	ambig_blue_75	28
8	34	7	$0	0	480	Left	$65	ambig_blue_25	10
8	35	5	$0	1	526	Right	$5	risk_red_25	46
8	36	4	$0	1	442	Right	$5	risk_red_13	36
8	37	7	$0	0	506	Left	$34	ambig_blue_25	9
8	38	3	$18	1	687	Left	$0	risk_blue_38	53
8	39	2	$9.50	1	772	Left	$0	risk_blue_25	42
8	40	1	$5	0	1014	Left	$0	risk_blue_13	31
8	41	8	$0	1	486	Right	$5	ambig_blue_50	16
8	42	8	$18	0	771	Right	$0	ambig_blue_50	13
8	43	9	$0	0	909	Left	$65	ambig_blue_75	30
8	44	3	$5	0	914	Left	$0	risk_blue_38	51
8	45	9	$0	1	1086	Right	$5	ambig_blue_75	26
8	46	9	$5	1	1195	Right	$0	ambig_blue_75	21
8	47	3	$9.50	1	739	Left	$0	risk_blue_38	52
8	48	6	$0	0	735	Left	$9.50	risk_red_38	57
8	49	5	$0	1	746	Right	$34	risk_red_25	49
8	50	1	$9.50	1	581	Left	$0	risk_blue_13	32
8	51	4	$0	0	615	Left	$9.50	risk_red_13	37
8	52	9	$34	1	815	Left	$0	ambig_blue_75	24
8	53	7	$34	1	767	Left	$0	ambig_blue_25	4
8	54	1	$65	1	577	Left	$0	risk_blue_13	35
8	55	5	$0	0	563	Left	$18	risk_red_25	48
8	56	8	$34	1	525	Left	$0	ambig_blue_50	14
8	57	6	$0	0	505	Left	$65	risk_red_38	60
8	58	2	$5	0	1054	Left	$0	risk_blue_25	41
8	59	4	$0	0	588	Left	$18	risk_red_13	38
8	60	7	$9.50	0	797	Right	$0	ambig_blue_25	2
9
