# Supplementary material for: Learning about the Ellsberg Paradox reduces, but does not abolish, ambiguity aversion
Source: PLoS One. 2020 Mar 4;15(3):e0228782. doi: 10.1371/journal.pone.0228782 (PMC7055742; doi:10.1371/journal.pone.0228782)
Supplement: S1 Dataset — (ZIP) [file pone.0228782.s009.zip › S1_dataset/RJ/2522.txt]

Block	Trial	BagNo	BlueValue	RESP	RT	LotterySide	RedValue	RiskAmbigLevel	TrialList
3	1	3	$34	0	5305	1	$0	risk_blue_38	54
3	2	2	$34	1	2521	0	$0	risk_blue_25	44
3	3	9	$0	1	3043	1	$65	ambig_blue_75	30
3	4	7	$9.50	0	3632	1	$0	ambig_blue_25	2
3	5	9	$65	0	3349	0	$0	ambig_blue_75	25
3	6	7	$0	1	4078	1	$65	ambig_blue_25	10
3	7	6	$0	1	2513	0	$18	risk_red_38	58
3	8	4	$0	0	4532	1	$5	risk_red_13	36
3	9	8	$0	0	4292	0	$65	ambig_blue_50	20
3	10	9	$0	0	3086	0	$34	ambig_blue_75	29
3	11	1	$9.50	1	1433	0	$0	risk_blue_13	32
3	12	7	$5	2	0	0	$0	ambig_blue_25	1
3	13	3	$18	0	1570	1	$0	risk_blue_38	53
3	14	5	$0	1	1867	0	$34	risk_red_25	49
3	15	4	$0	1	1192	0	$18	risk_red_13	38
3	16	5	$0	0	1656	1	$18	risk_red_25	48
3	17	8	$0	1	2286	1	$34	ambig_blue_50	19
3	18	7	$65	0	1802	1	$0	ambig_blue_25	5
3	19	3	$65	1	1881	0	$0	risk_blue_38	55
3	20	2	$9.50	0	1590	1	$0	risk_blue_25	42
3	21	6	$0	0	2791	1	$65	risk_red_38	60
3	22	1	$34	1	2342	0	$0	risk_blue_13	34
3	23	3	$9.50	0	2536	1	$0	risk_blue_38	52
3	24	4	$0	0	3705	1	$9.50	risk_red_13	37
3	25	9	$0	1	2227	1	$18	ambig_blue_75	28
3	26	2	$65	0	1825	1	$0	risk_blue_25	45
3	27	8	$5	1	2744	1	$0	ambig_blue_50	11
3	28	1	$18	1	2217	0	$0	risk_blue_13	33
3	29	8	$18	1	2088	1	$0	ambig_blue_50	13
3	30	7	$34	0	2556	1	$0	ambig_blue_25	4
3	31	5	$0	1	1909	1	$9.50	risk_red_25	47
3	32	8	$34	1	3960	1	$0	ambig_blue_50	14
3	33	9	$34	0	3567	0	$0	ambig_blue_75	24
3	34	3	$5	0	3790	0	$0	risk_blue_38	51
3	35	2	$5	0	1957	0	$0	risk_blue_25	41
3	36	9	$18	0	2806	0	$0	ambig_blue_75	23
3	37	6	$0	0	3661	1	$9.50	risk_red_38	57
3	38	9	$0	1	2792	0	$9.50	ambig_blue_75	27
3	39	1	$65	1	2632	0	$0	risk_blue_13	35
3	40	7	$0	0	5694	1	$18	ambig_blue_25	8
3	41	4	$0	0	2766	0	$65	risk_red_13	40
3	42	7	$0	1	1607	1	$9.50	ambig_blue_25	7
3	43	8	$0	1	3487	1	$9.50	ambig_blue_50	17
3	44	8	$65	0	2953	1	$0	ambig_blue_50	15
3	45	6	$0	1	3690	0	$34	risk_red_38	59
3	46	5	$0	1	2188	1	$5	risk_red_25	46
3	47	9	$9.50	0	4372	1	$0	ambig_blue_75	22
3	48	7	$0	0	4658	0	$5	ambig_blue_25	6
3	49	6	$0	1	2764	1	$5	risk_red_38	56
3	50	2	$18	0	2893	1	$0	risk_blue_25	43
3	51	9	$5	0	1544	0	$0	ambig_blue_75	21
3	52	7	$0	0	1843	0	$34	ambig_blue_25	9
3	53	8	$9.50	1	3617	1	$0	ambig_blue_50	12
3	54	1	$5	1	1351	0	$0	risk_blue_13	31
3	55	4	$0	1	2977	1	$34	risk_red_13	39
3	56	7	$18	0	1936	0	$0	ambig_blue_25	3
3	57	8	$0	0	2258	0	$18	ambig_blue_50	18
3	58	5	$0	0	2823	1	$65	risk_red_25	50
3	59	8	$0	0	3589	0	$5	ambig_blue_50	16
3	60	9	$0	1	2476	1	$5	ambig_blue_75	26
4	1	6	$0	1	2982	1	$5	risk_red_38	56
4	2	4	$0	1	1773	0	$65	risk_red_13	40
4	3	2	$18	1	2798	0	$0	risk_blue_25	43
4	4	7	$0	0	1669	0	$18	ambig_blue_25	8
4	5	7	$0	1	2266	1	$34	ambig_blue_25	9
4	6	7	$5	0	1488	0	$0	ambig_blue_25	1
4	7	7	$34	0	1868	0	$0	ambig_blue_25	4
4	8	5	$0	1	2601	0	$18	risk_red_25	48
4	9	9	$0	1	2087	1	$34	ambig_blue_75	29
4	10	8	$0	0	1467	0	$5	ambig_blue_50	16
4	11	9	$18	0	2408	0	$0	ambig_blue_75	23
4	12	6	$0	0	2191	1	$9.50	risk_red_38	57
4	13	2	$34	0	1566	1	$0	risk_blue_25	44
4	14	1	$34	0	2168	1	$0	risk_blue_13	34
4	15	7	$0	0	2928	0	$9.50	ambig_blue_25	7
4	16	3	$9.50	0	1594	1	$0	risk_blue_38	52
4	17	9	$0	0	5378	0	$9.50	ambig_blue_75	27
4	18	7	$0	0	2256	0	$5	ambig_blue_25	6
4	19	9	$0	0	2805	0	$5	ambig_blue_75	26
4	20	5	$0	1	3859	1	$5	risk_red_25	46
4	21	9	$5	0	1791	0	$0	ambig_blue_75	21
4	22	7	$65	0	1287	0	$0	ambig_blue_25	5
4	23	8	$0	1	3852	0	$18	ambig_blue_50	18
4	24	7	$9.50	1	2000	1	$0	ambig_blue_25	2
4	25	3	$34	0	2016	0	$0	risk_blue_38	54
4	26	3	$65	1	2343	1	$0	risk_blue_38	55
4	27	9	$9.50	1	1417	0	$0	ambig_blue_75	22
4	28	9	$34	0	960	0	$0	ambig_blue_75	24
4	29	2	$5	0	1921	1	$0	risk_blue_25	41
4	30	8	$9.50	0	3028	1	$0	ambig_blue_50	12
4	31	3	$18	0	1490	0	$0	risk_blue_38	53
4	32	2	$9.50	1	1214	0	$0	risk_blue_25	42
4	33	1	$18	1	2014	0	$0	risk_blue_13	33
4	34	4	$0	1	2662	1	$5	risk_red_13	36
4	35	8	$5	1	2466	1	$0	ambig_blue_50	11
4	36	5	$0	0	3518	1	$65	risk_red_25	50
4	37	1	$9.50	0	1736	1	$0	risk_blue_13	32
4	38	4	$0	1	3074	1	$18	risk_red_13	38
4	39	7	$0	1	1534	1	$65	ambig_blue_25	10
4	40	5	$0	1	3632	1	$9.50	risk_red_25	47
4	41	4	$0	0	2805	0	$34	risk_red_13	39
4	42	3	$5	0	2428	0	$0	risk_blue_38	51
4	43	9	$0	1	2666	1	$65	ambig_blue_75	30
4	44	4	$0	0	1319	0	$9.50	risk_red_13	37
4	45	8	$65	1	3234	0	$0	ambig_blue_50	15
4	46	9	$0	1	2400	1	$18	ambig_blue_75	28
4	47	8	$0	1	2743	1	$34	ambig_blue_50	19
4	48	5	$0	1	3193	1	$34	risk_red_25	49
4	49	1	$65	1	2752	0	$0	risk_blue_13	35
4	50	9	$65	1	1151	1	$0	ambig_blue_75	25
4	51	8	$34	0	2249	0	$0	ambig_blue_50	14
4	52	1	$5	1	1150	1	$0	risk_blue_13	31
4	53	6	$0	0	1401	0	$65	risk_red_38	60
4	54	6	$0	0	2128	0	$18	risk_red_38	58
4	55	8	$18	1	1659	1	$0	ambig_blue_50	13
4	56	6	$0	0	1617	0	$34	risk_red_38	59
4	57	8	$0	0	1160	0	$9.50	ambig_blue_50	17
4	58	7	$18	1	1698	1	$0	ambig_blue_25	3
4	59	8	$0	0	2990	1	$65	ambig_blue_50	20
4	60	2	$65	0	2797	0	$0	risk_blue_25	45
5	1	8	$0	1	1057	1	$5	ambig_blue_50	16
5	2	5	$0	1	2032	0	$5	risk_red_25	46
5	3	3	$18	0	2518	0	$0	risk_blue_38	53
5	4	9	$34	0	1216	0	$0	ambig_blue_75	24
5	5	1	$9.50	1	2960	1	$0	risk_blue_13	32
5	6	4	$0	1	2256	1	$18	risk_red_13	38
5	7	8	$0	0	1677	0	$18	ambig_blue_50	18
5	8	4	$0	1	1506	1	$9.50	risk_red_13	37
5	9	7	$0	1	2086	1	$5	ambig_blue_25	6
5	10	8	$0	1	2938	1	$65	ambig_blue_50	20
5	11	9	$0	0	1707	0	$65	ambig_blue_75	30
5	12	9	$0	1	1399	1	$34	ambig_blue_75	29
5	13	7	$0	0	2550	0	$18	ambig_blue_25	8
5	14	9	$0	0	2087	0	$5	ambig_blue_75	26
5	15	2	$9.50	1	3235	1	$0	risk_blue_25	42
5	16	7	$5	1	1768	1	$0	ambig_blue_25	1
5	17	7	$0	1	2089	1	$65	ambig_blue_25	10
5	18	7	$0	1	1525	1	$9.50	ambig_blue_25	7
5	19	7	$34	1	1768	1	$0	ambig_blue_25	4
5	20	2	$5	0	2249	1	$0	risk_blue_25	41
5	21	8	$18	0	1967	0	$0	ambig_blue_50	13
5	22	2	$34	0	3463	0	$0	risk_blue_25	44
5	23	9	$18	1	2323	1	$0	ambig_blue_75	23
5	24	7	$18	1	1846	1	$0	ambig_blue_25	3
5	25	8	$65	1	1812	1	$0	ambig_blue_50	15
5	26	1	$65	1	2683	1	$0	risk_blue_13	35
5	27	3	$65	0	1935	0	$0	risk_blue_38	55
5	28	1	$18	0	3297	0	$0	risk_blue_13	33
5	29	2	$18	1	2524	1	$0	risk_blue_25	43
5	30	8	$0	1	1470	1	$9.50	ambig_blue_50	17
5	31	6	$0	0	1780	0	$18	risk_red_38	58
5	32	1	$34	0	2372	0	$0	risk_blue_13	34
5	33	9	$65	0	2213	0	$0	ambig_blue_75	25
5	34	6	$0	1	2107	1	$5	risk_red_38	56
5	35	2	$65	1	4710	1	$0	risk_blue_25	45
5	36	5	$0	1	3703	1	$65	risk_red_25	50
5	37	4	$0	0	3793	0	$65	risk_red_13	40
5	38	4	$0	0	1631	0	$5	risk_red_13	36
5	39	9	$0	0	1350	0	$18	ambig_blue_75	28
5	40	9	$0	0	1344	0	$9.50	ambig_blue_75	27
5	41	1	$5	1	1523	1	$0	risk_blue_13	31
5	42	9	$5	1	2382	1	$0	ambig_blue_75	21
5	43	6	$0	1	2318	1	$9.50	risk_red_38	57
5	44	7	$0	1	2592	1	$34	ambig_blue_25	9
5	45	4	$0	1	4136	1	$34	risk_red_13	39
5	46	8	$5	1	2304	1	$0	ambig_blue_50	11
5	47	3	$5	0	2291	0	$0	risk_blue_38	51
5	48	8	$9.50	1	2751	1	$0	ambig_blue_50	12
5	49	6	$0	2	0	1	$34	risk_red_38	59
5	50	3	$9.50	1	3668	1	$0	risk_blue_38	52
5	51	5	$0	0	2534	0	$34	risk_red_25	49
5	52	9	$9.50	1	1736	1	$0	ambig_blue_75	22
5	53	7	$9.50	0	1370	0	$0	ambig_blue_25	2
5	54	5	$0	1	1363	1	$18	risk_red_25	48
5	55	7	$65	0	1709	0	$0	ambig_blue_25	5
5	56	5	$0	1	3745	1	$9.50	risk_red_25	47
5	57	6	$0	1	1577	1	$65	risk_red_38	60
5	58	3	$34	1	802	1	$0	risk_blue_38	54
5	59	8	$0	1	1659	1	$34	ambig_blue_50	19
5	60	8	$34	1	1889	1	$0	ambig_blue_50	14
6
7	1	7	$34	0	2365	Left	$0	ambig_blue_25	4
7	2	2	$18	1	2518	Right	$0	risk_blue_25	43
7	3	9	$0	1	1608	Right	$5	ambig_blue_75	26
7	4	4	$0	0	2232	Left	$18	risk_red_13	38
7	5	8	$0	0	3286	Left	$65	ambig_blue_50	20
7	6	7	$9.50	0	1241	Left	$0	ambig_blue_25	2
7	7	6	$0	0	1080	Left	$5	risk_red_38	56
7	8	2	$5	1	2293	Left	$0	risk_blue_25	41
7	9	3	$9.50	1	1297	Right	$0	risk_blue_38	52
7	10	2	$9.50	0	2062	Right	$0	risk_blue_25	42
7	11	8	$65	1	1083	Right	$0	ambig_blue_50	15
7	12	8	$5	1	1080	Right	$0	ambig_blue_50	11
7	13	9	$34	1	1038	Right	$0	ambig_blue_75	24
7	14	5	$0	0	1756	Left	$18	risk_red_25	48
7	15	7	$0	1	1102	Right	$9.50	ambig_blue_25	7
7	16	8	$18	0	1210	Left	$0	ambig_blue_50	13
7	17	5	$0	0	1026	Left	$5	risk_red_25	46
7	18	7	$0	0	930	Left	$65	ambig_blue_25	10
7	19	8	$0	1	1166	Right	$18	ambig_blue_50	18
7	20	7	$0	1	719	Right	$5	ambig_blue_25	6
7	21	1	$34	0	1107	Left	$0	risk_blue_13	34
7	22	5	$0	0	1119	Left	$34	risk_red_25	49
7	23	5	$0	0	995	Left	$65	risk_red_25	50
7	24	3	$65	0	892	Left	$0	risk_blue_38	55
7	25	2	$65	0	1169	Left	$0	risk_blue_25	45
7	26	1	$5	1	1346	Right	$0	risk_blue_13	31
7	27	9	$0	1	965	Right	$34	ambig_blue_75	29
7	28	6	$0	1	1294	Right	$65	risk_red_38	60
7	29	1	$9.50	1	2707	Right	$0	risk_blue_13	32
7	30	7	$18	0	1141	Left	$0	ambig_blue_25	3
7	31	9	$0	1	1072	Right	$18	ambig_blue_75	28
7	32	9	$18	1	910	Right	$0	ambig_blue_75	23
7	33	9	$0	0	1114	Left	$65	ambig_blue_75	30
7	34	7	$0	1	934	Right	$34	ambig_blue_25	9
7	35	3	$34	1	1201	Right	$0	risk_blue_38	54
7	36	6	$0	1	681	Right	$34	risk_red_38	59
7	37	5	$0	1	1007	Right	$9.50	risk_red_25	47
7	38	9	$0	0	1000	Left	$9.50	ambig_blue_75	27
7	39	4	$0	0	760	Left	$9.50	risk_red_13	37
7	40	7	$0	1	970	Right	$18	ambig_blue_25	8
7	41	1	$65	0	1172	Left	$0	risk_blue_13	35
7	42	8	$34	1	886	Right	$0	ambig_blue_50	14
7	43	9	$5	0	987	Left	$0	ambig_blue_75	21
7	44	7	$5	1	1420	Right	$0	ambig_blue_25	1
7	45	6	$0	1	1371	Right	$18	risk_red_38	58
7	46	9	$9.50	0	1308	Left	$0	ambig_blue_75	22
7	47	4	$0	0	792	Left	$65	risk_red_13	40
7	48	7	$65	0	1161	Left	$0	ambig_blue_25	5
7	49	9	$65	1	1251	Right	$0	ambig_blue_75	25
7	50	8	$9.50	0	921	Left	$0	ambig_blue_50	12
7	51	3	$18	1	1213	Right	$0	risk_blue_38	53
7	52	6	$0	1	925	Right	$9.50	risk_red_38	57
7	53	8	$0	0	1041	Left	$9.50	ambig_blue_50	17
7	54	2	$34	1	1224	Right	$0	risk_blue_25	44
7	55	8	$0	1	1159	Right	$5	ambig_blue_50	16
7	56	3	$5	0	1217	Left	$0	risk_blue_38	51
7	57	1	$18	1	1129	Right	$0	risk_blue_13	33
7	58	4	$0	0	980	Left	$34	risk_red_13	39
7	59	4	$0	1	1373	Right	$5	risk_red_13	36
7	60	8	$0	1	902	Right	$34	ambig_blue_50	19
8	1	2	$65	1	2392	Left	$0	risk_blue_25	45
8	2	5	$0	0	1696	Left	$65	risk_red_25	50
8	3	8	$34	0	1156	Left	$0	ambig_blue_50	14
8	4	7	$0	1	1574	Right	$18	ambig_blue_25	8
8	5	4	$0	1	2271	Right	$34	risk_red_13	39
8	6	9	$0	1	1220	Right	$18	ambig_blue_75	28
8	7	9	$65	1	1179	Right	$0	ambig_blue_75	25
8	8	5	$0	1	1325	Right	$34	risk_red_25	49
8	9	7	$34	1	1744	Right	$0	ambig_blue_25	4
8	10	9	$9.50	0	946	Left	$0	ambig_blue_75	22
8	11	3	$65	1	2333	Left	$0	risk_blue_38	55
8	12	9	$0	0	831	Left	$65	ambig_blue_75	30
8	13	5	$0	1	1023	Right	$5	risk_red_25	46
8	14	6	$0	1	1142	Right	$65	risk_red_38	60
8	15	7	$0	0	873	Left	$34	ambig_blue_25	9
8	16	4	$0	0	1399	Left	$65	risk_red_13	40
8	17	8	$0	1	1048	Right	$34	ambig_blue_50	19
8	18	7	$0	1	1310	Right	$5	ambig_blue_25	6
8	19	8	$0	1	1074	Right	$9.50	ambig_blue_50	17
8	20	1	$34	0	2160	Right	$0	risk_blue_13	34
8	21	9	$0	0	953	Left	$9.50	ambig_blue_75	27
8	22	9	$0	1	868	Right	$5	ambig_blue_75	26
8	23	9	$0	1	825	Right	$34	ambig_blue_75	29
8	24	2	$9.50	0	1041	Right	$0	risk_blue_25	42
8	25	9	$18	1	1000	Right	$0	ambig_blue_75	23
8	26	4	$0	0	855	Left	$9.50	risk_red_13	37
8	27	1	$65	0	1150	Right	$0	risk_blue_13	35
8	28	1	$9.50	1	1176	Left	$0	risk_blue_13	32
8	29	8	$9.50	0	857	Left	$0	ambig_blue_50	12
8	30	7	$9.50	1	1440	Right	$0	ambig_blue_25	2
8	31	7	$0	0	766	Left	$9.50	ambig_blue_25	7
8	32	3	$9.50	0	976	Left	$0	risk_blue_38	52
8	33	8	$0	0	746	Left	$65	ambig_blue_50	20
8	34	1	$18	0	1109	Right	$0	risk_blue_13	33
8	35	3	$18	0	745	Left	$0	risk_blue_38	53
8	36	8	$65	1	1052	Right	$0	ambig_blue_50	15
8	37	7	$0	1	867	Right	$65	ambig_blue_25	10
8	38	8	$18	0	984	Left	$0	ambig_blue_50	13
8	39	4	$0	0	849	Left	$5	risk_red_13	36
8	40	8	$0	0	672	Left	$18	ambig_blue_50	18
8	41	1	$5	0	1102	Right	$0	risk_blue_13	31
8	42	4	$0	0	818	Left	$18	risk_red_13	38
8	43	5	$0	0	1026	Left	$18	risk_red_25	48
8	44	2	$34	0	1033	Right	$0	risk_blue_25	44
8	45	8	$5	0	688	Left	$0	ambig_blue_50	11
8	46	6	$0	1	1069	Right	$34	risk_red_38	59
8	47	7	$5	1	1043	Right	$0	ambig_blue_25	1
8	48	6	$0	1	978	Right	$9.50	risk_red_38	57
8	49	7	$18	1	963	Right	$0	ambig_blue_25	3
8	50	3	$5	0	814	Left	$0	risk_blue_38	51
8	51	2	$18	0	966	Right	$0	risk_blue_25	43
8	52	7	$65	0	808	Left	$0	ambig_blue_25	5
8	53	3	$34	1	952	Right	$0	risk_blue_38	54
8	54	9	$5	1	907	Right	$0	ambig_blue_75	21
8	55	8	$0	0	727	Left	$5	ambig_blue_50	16
8	56	5	$0	0	931	Left	$9.50	risk_red_25	47
8	57	6	$0	1	967	Right	$5	risk_red_38	56
8	58	2	$5	0	1143	Right	$0	risk_blue_25	41
8	59	9	$34	0	874	Left	$0	ambig_blue_75	24
8	60	6	$0	0	856	Left	$18	risk_red_38	58
9	1	3	$9.50	1	1172	Left	$0	risk_blue_38	52
9	2	9	$0	0	685	Left	$65	ambig_blue_75	30
9	3	2	$18	1	850	Left	$0	risk_blue_25	43
9	4	5	$0	0	897	Left	$18	risk_red_25	48
9	5	4	$0	0	918	Left	$65	risk_red_13	40
9	6	6	$0	1	1298	Right	$65	risk_red_38	60
9	7	1	$34	0	902	Right	$0	risk_blue_13	34
9	8	5	$0	1	1195	Right	$34	risk_red_25	49
9	9	7	$0	0	723	Left	$34	ambig_blue_25	9
9	10	3	$18	1	855	Right	$0	risk_blue_38	53
9	11	5	$0	0	1046	Left	$5	risk_red_25	46
9	12	9	$5	1	1093	Right	$0	ambig_blue_75	21
9	13	7	$18	1	978	Right	$0	ambig_blue_25	3
9	14	6	$0	1	747	Right	$34	risk_red_38	59
9	15	4	$0	0	742	Left	$34	risk_red_13	39
9	16	8	$9.50	1	994	Right	$0	ambig_blue_50	12
9	17	9	$34	1	955	Right	$0	ambig_blue_75	24
9	18	1	$9.50	1	981	Left	$0	risk_blue_13	32
9	19	1	$18	1	903	Left	$0	risk_blue_13	33
9	20	2	$5	1	851	Left	$0	risk_blue_25	41
9	21	3	$34	1	865	Right	$0	risk_blue_38	54
9	22	7	$0	0	655	Left	$9.50	ambig_blue_25	7
9	23	9	$0	1	782	Right	$18	ambig_blue_75	28
9	24	6	$0	0	895	Left	$5	risk_red_38	56
9	25	6	$0	1	1037	Right	$18	risk_red_38	58
9	26	2	$65	0	1067	Right	$0	risk_blue_25	45
9	27	4	$0	1	961	Right	$9.50	risk_red_13	37
9	28	8	$65	0	835	Left	$0	ambig_blue_50	15
9	29	2	$9.50	0	778	Right	$0	risk_blue_25	42
9	30	7	$34	1	891	Right	$0	ambig_blue_25	4
9	31	8	$0	1	952	Right	$34	ambig_blue_50	19
9	32	9	$0	1	939	Right	$5	ambig_blue_75	26
9	33	2	$34	0	614	Right	$0	risk_blue_25	44
9	34	9	$0	0	854	Left	$34	ambig_blue_75	29
9	35	9	$9.50	0	765	Left	$0	ambig_blue_75	22
9	36	8	$18	0	751	Left	$0	ambig_blue_50	13
9	37	5	$0	1	1522	Right	$9.50	risk_red_25	47
9	38	8	$0	1	1469	Right	$65	ambig_blue_50	20
9	39	6	$0	1	626	Right	$9.50	risk_red_38	57
9	40	1	$5	1	938	Left	$0	risk_blue_13	31
9	41	3	$5	1	1317	Left	$0	risk_blue_38	51
9	42	7	$0	0	800	Left	$65	ambig_blue_25	10
9	43	9	$18	0	697	Left	$0	ambig_blue_75	23
9	44	8	$0	1	990	Right	$18	ambig_blue_50	18
9	45	7	$5	1	583	Right	$0	ambig_blue_25	1
9	46	4	$0	0	728	Left	$18	risk_red_13	38
9	47	9	$65	0	836	Left	$0	ambig_blue_75	25
9	48	9	$0	0	627	Left	$9.50	ambig_blue_75	27
9	49	5	$0	1	1643	Right	$65	risk_red_25	50
9	50	8	$5	1	930	Right	$0	ambig_blue_50	11
9	51	4	$0	0	877	Left	$5	risk_red_13	36
9	52	7	$0	1	827	Right	$5	ambig_blue_25	6
9	53	1	$65	1	1307	Right	$0	risk_blue_13	35
9	54	8	$0	0	1143	Left	$5	ambig_blue_50	16
9	55	8	$0	1	746	Right	$9.50	ambig_blue_50	17
9	56	7	$65	0	837	Left	$0	ambig_blue_25	5
9	57	3	$65	0	1348	Right	$0	risk_blue_38	55
9	58	7	$9.50	0	703	Left	$0	ambig_blue_25	2
9	59	8	$34	1	1107	Right	$0	ambig_blue_50	14
9	60	7	$0	1	1007	Right	$18	ambig_blue_25	8
10
