# Supplementary material for: Learning about the Ellsberg Paradox reduces, but does not abolish, ambiguity aversion
Source: PLoS One. 2020 Mar 4;15(3):e0228782. doi: 10.1371/journal.pone.0228782 (PMC7055742; doi:10.1371/journal.pone.0228782)
Supplement: S1 Dataset — (ZIP) [file pone.0228782.s009.zip › S1_dataset/RJ/2523.txt]

Block	Trial	BagNo	BlueValue	RESP	RT	LotterySide	RedValue	RiskAmbigLevel	TrialList
2	1	7	$18	0	4503	0	$0	ambig_blue_25	3
2	2	8	$5	0	4311	0	$0	ambig_blue_50	11
2	3	9	$0	2	0	0	$65	ambig_blue_75	30
2	4	3	$5	0	2028	0	$0	risk_blue_38	51
2	5	6	$0	1	4843	1	$34	risk_red_38	59
2	6	9	$34	1	4910	0	$0	ambig_blue_75	24
2	7	4	$0	1	3151	1	$5	risk_red_13	36
2	8	7	$65	1	3248	0	$0	ambig_blue_25	5
2	9	2	$18	0	2372	0	$0	risk_blue_25	43
2	10	7	$5	0	4813	0	$0	ambig_blue_25	1
2	11	6	$0	1	4281	1	$9.50	risk_red_38	57
2	12	5	$0	0	2556	0	$9.50	risk_red_25	47
2	13	7	$34	1	3669	0	$0	ambig_blue_25	4
2	14	7	$0	0	4752	0	$5	ambig_blue_25	6
2	15	4	$0	0	2207	0	$34	risk_red_13	39
2	16	7	$0	1	4006	0	$34	ambig_blue_25	9
2	17	4	$0	0	1948	0	$18	risk_red_13	38
2	18	8	$65	1	3085	0	$0	ambig_blue_50	15
2	19	9	$0	0	5112	0	$5	ambig_blue_75	26
2	20	5	$0	1	2760	1	$65	risk_red_25	50
2	21	9	$0	2	0	0	$18	ambig_blue_75	28
2	22	2	$5	0	4533	0	$0	risk_blue_25	41
2	23	6	$0	0	3542	0	$5	risk_red_38	56
2	24	3	$9.50	0	4550	0	$0	risk_blue_38	52
2	25	5	$0	1	3246	1	$34	risk_red_25	49
2	26	1	$65	0	2339	0	$0	risk_blue_13	35
2	27	6	$0	1	3404	1	$18	risk_red_38	58
2	28	7	$9.50	0	2402	1	$0	ambig_blue_25	2
2	29	2	$9.50	0	4033	0	$0	risk_blue_25	42
2	30	3	$18	1	4414	0	$0	risk_blue_38	53
2	31	3	$34	0	2723	0	$0	risk_blue_38	54
2	32	8	$0	1	2461	0	$65	ambig_blue_50	20
2	33	9	$9.50	1	4825	0	$0	ambig_blue_75	22
2	34	8	$0	1	3269	0	$18	ambig_blue_50	18
2	35	1	$5	0	1592	0	$0	risk_blue_13	31
2	36	7	$0	1	1945	0	$9.50	ambig_blue_25	7
2	37	7	$0	1	1819	0	$65	ambig_blue_25	10
2	38	8	$0	0	3170	1	$9.50	ambig_blue_50	17
2	39	8	$0	1	3137	0	$34	ambig_blue_50	19
2	40	9	$0	0	1786	1	$34	ambig_blue_75	29
2	41	5	$0	0	3107	0	$18	risk_red_25	48
2	42	8	$18	1	3821	0	$0	ambig_blue_50	13
2	43	9	$5	0	1514	0	$0	ambig_blue_75	21
2	44	1	$9.50	0	2622	0	$0	risk_blue_13	32
2	45	8	$9.50	0	2844	1	$0	ambig_blue_50	12
2	46	4	$0	1	3713	1	$65	risk_red_13	40
2	47	8	$0	0	3195	0	$5	ambig_blue_50	16
2	48	1	$34	1	2370	1	$0	risk_blue_13	34
2	49	2	$34	1	1994	1	$0	risk_blue_25	44
2	50	8	$34	1	2266	0	$0	ambig_blue_50	14
2	51	5	$0	1	3982	0	$5	risk_red_25	46
2	52	9	$65	0	2549	1	$0	ambig_blue_75	25
2	53	2	$65	0	2518	0	$0	risk_blue_25	45
2	54	6	$0	1	2641	0	$65	risk_red_38	60
2	55	9	$18	0	1966	1	$0	ambig_blue_75	23
2	56	3	$65	1	3543	0	$0	risk_blue_38	55
2	57	9	$0	0	3712	0	$9.50	ambig_blue_75	27
2	58	1	$18	0	2386	0	$0	risk_blue_13	33
2	59	7	$0	1	3577	0	$18	ambig_blue_25	8
2	60	4	$0	1	2616	1	$9.50	risk_red_13	37
3	1	4	$0	1	2290	1	$34	risk_red_13	39
3	2	9	$0	0	1606	1	$9.50	ambig_blue_75	27
3	3	7	$0	0	1990	1	$65	ambig_blue_25	10
3	4	8	$9.50	0	4222	1	$0	ambig_blue_50	12
3	5	6	$0	1	1826	1	$9.50	risk_red_38	57
3	6	1	$34	1	1897	1	$0	risk_blue_13	34
3	7	7	$0	1	2637	0	$18	ambig_blue_25	8
3	8	1	$65	1	1987	1	$0	risk_blue_13	35
3	9	9	$18	1	1923	0	$0	ambig_blue_75	23
3	10	6	$0	1	5341	1	$18	risk_red_38	58
3	11	7	$0	1	2643	0	$9.50	ambig_blue_25	7
3	12	5	$0	1	4201	0	$65	risk_red_25	50
3	13	3	$65	1	3382	1	$0	risk_blue_38	55
3	14	8	$5	1	3557	1	$0	ambig_blue_50	11
3	15	8	$0	0	3365	1	$9.50	ambig_blue_50	17
3	16	8	$0	0	1885	1	$65	ambig_blue_50	20
3	17	2	$65	1	4058	0	$0	risk_blue_25	45
3	18	8	$18	1	3245	0	$0	ambig_blue_50	13
3	19	9	$0	1	5554	1	$18	ambig_blue_75	28
3	20	3	$5	1	3240	1	$0	risk_blue_38	51
3	21	9	$0	0	3533	0	$5	ambig_blue_75	26
3	22	6	$0	1	3766	1	$5	risk_red_38	56
3	23	9	$9.50	1	3790	1	$0	ambig_blue_75	22
3	24	1	$9.50	1	2604	1	$0	risk_blue_13	32
3	25	2	$5	0	4362	0	$0	risk_blue_25	41
3	26	7	$0	1	2137	0	$34	ambig_blue_25	9
3	27	7	$5	1	3419	1	$0	ambig_blue_25	1
3	28	5	$0	0	4312	0	$34	risk_red_25	49
3	29	4	$0	1	4001	1	$65	risk_red_13	40
3	30	2	$9.50	1	4823	0	$0	risk_blue_25	42
3	31	9	$65	0	2227	1	$0	ambig_blue_75	25
3	32	8	$65	0	2401	1	$0	ambig_blue_50	15
3	33	5	$0	1	3224	1	$9.50	risk_red_25	47
3	34	8	$0	0	1582	1	$34	ambig_blue_50	19
3	35	6	$0	0	2279	1	$34	risk_red_38	59
3	36	9	$34	1	3075	0	$0	ambig_blue_75	24
3	37	7	$34	0	3271	1	$0	ambig_blue_25	4
3	38	3	$34	1	2050	0	$0	risk_blue_38	54
3	39	2	$34	1	4888	1	$0	risk_blue_25	44
3	40	8	$34	0	1545	1	$0	ambig_blue_50	14
3	41	4	$0	0	2699	0	$18	risk_red_13	38
3	42	8	$0	0	2183	1	$18	ambig_blue_50	18
3	43	5	$0	0	3198	0	$18	risk_red_25	48
3	44	3	$9.50	0	5109	0	$0	risk_blue_38	52
3	45	4	$0	0	2149	0	$9.50	risk_red_13	37
3	46	7	$0	0	4535	0	$5	ambig_blue_25	6
3	47	9	$0	0	2622	1	$34	ambig_blue_75	29
3	48	7	$65	0	2228	1	$0	ambig_blue_25	5
3	49	9	$0	0	2787	1	$65	ambig_blue_75	30
3	50	7	$18	1	3058	0	$0	ambig_blue_25	3
3	51	7	$9.50	0	3350	0	$0	ambig_blue_25	2
3	52	1	$18	0	1831	0	$0	risk_blue_13	33
3	53	9	$5	0	2038	0	$0	ambig_blue_75	21
3	54	6	$0	1	4124	0	$65	risk_red_38	60
3	55	2	$18	0	5085	0	$0	risk_blue_25	43
3	56	1	$5	0	3246	0	$0	risk_blue_13	31
3	57	5	$0	0	2947	1	$5	risk_red_25	46
3	58	3	$18	0	3796	0	$0	risk_blue_38	53
3	59	8	$0	0	3194	0	$5	ambig_blue_50	16
3	60	4	$0	1	3553	1	$5	risk_red_13	36
4	1	1	$9.50	0	2274	0	$0	risk_blue_13	32
4	2	3	$5	1	4327	1	$0	risk_blue_38	51
4	3	8	$65	0	2344	1	$0	ambig_blue_50	15
4	4	6	$0	0	3338	0	$18	risk_red_38	58
4	5	9	$18	1	2034	0	$0	ambig_blue_75	23
4	6	4	$0	1	3464	1	$18	risk_red_13	38
4	7	9	$0	1	5596	1	$5	ambig_blue_75	26
4	8	1	$34	1	5145	1	$0	risk_blue_13	34
4	9	8	$0	1	2040	0	$65	ambig_blue_50	20
4	10	7	$65	1	1702	0	$0	ambig_blue_25	5
4	11	3	$18	1	2138	0	$0	risk_blue_38	53
4	12	8	$0	1	2836	1	$5	ambig_blue_50	16
4	13	8	$0	1	2969	0	$34	ambig_blue_50	19
4	14	9	$0	0	3017	1	$34	ambig_blue_75	29
4	15	9	$0	0	1663	1	$65	ambig_blue_75	30
4	16	2	$5	0	3164	0	$0	risk_blue_25	41
4	17	7	$0	1	3452	0	$34	ambig_blue_25	9
4	18	5	$0	0	3968	0	$5	risk_red_25	46
4	19	6	$0	0	2711	0	$9.50	risk_red_38	57
4	20	8	$5	0	2921	0	$0	ambig_blue_50	11
4	21	7	$0	1	2251	0	$9.50	ambig_blue_25	7
4	22	4	$0	0	2936	0	$9.50	risk_red_13	37
4	23	9	$9.50	1	2433	1	$0	ambig_blue_75	22
4	24	3	$34	1	2992	0	$0	risk_blue_38	54
4	25	3	$65	0	2375	1	$0	risk_blue_38	55
4	26	9	$65	1	1303	0	$0	ambig_blue_75	25
4	27	5	$0	1	2619	1	$9.50	risk_red_25	47
4	28	1	$5	1	2481	1	$0	risk_blue_13	31
4	29	8	$0	1	4053	0	$9.50	ambig_blue_50	17
4	30	1	$18	1	4025	1	$0	risk_blue_13	33
4	31	8	$18	0	2422	1	$0	ambig_blue_50	13
4	32	8	$0	0	2596	1	$18	ambig_blue_50	18
4	33	9	$0	0	2219	1	$18	ambig_blue_75	28
4	34	7	$9.50	0	4170	1	$0	ambig_blue_25	2
4	35	7	$18	0	2391	1	$0	ambig_blue_25	3
4	36	2	$9.50	1	4527	1	$0	risk_blue_25	42
4	37	7	$0	0	2039	1	$18	ambig_blue_25	8
4	38	3	$9.50	1	2229	1	$0	risk_blue_38	52
4	39	4	$0	1	2148	1	$5	risk_red_13	36
4	40	9	$34	0	4174	1	$0	ambig_blue_75	24
4	41	4	$0	1	2076	1	$34	risk_red_13	39
4	42	9	$0	1	2585	0	$9.50	ambig_blue_75	27
4	43	5	$0	0	3944	1	$65	risk_red_25	50
4	44	4	$0	1	4648	1	$65	risk_red_13	40
4	45	8	$9.50	0	3068	1	$0	ambig_blue_50	12
4	46	6	$0	1	4336	0	$34	risk_red_38	59
4	47	5	$0	1	3439	1	$18	risk_red_25	48
4	48	6	$0	0	1908	1	$65	risk_red_38	60
4	49	1	$65	0	2088	0	$0	risk_blue_13	35
4	50	7	$0	0	4555	0	$5	ambig_blue_25	6
4	51	5	$0	0	3082	1	$34	risk_red_25	49
4	52	7	$0	0	2221	1	$65	ambig_blue_25	10
4	53	2	$65	0	1700	1	$0	risk_blue_25	45
4	54	7	$34	0	1591	1	$0	ambig_blue_25	4
4	55	9	$5	1	2608	1	$0	ambig_blue_75	21
4	56	2	$18	1	3422	0	$0	risk_blue_25	43
4	57	6	$0	1	4028	1	$5	risk_red_38	56
4	58	8	$34	0	2344	1	$0	ambig_blue_50	14
4	59	7	$5	0	4010	0	$0	ambig_blue_25	1
4	60	2	$34	0	2160	1	$0	risk_blue_25	44
5
6	1	6	$0	0	4168	Left	$9.50	risk_red_38	57
6	2	7	$9.50	1	3888	Left	$0	ambig_blue_25	2
6	3	7	$18	0	2562	Right	$0	ambig_blue_25	3
6	4	4	$0	1	3043	Right	$9.50	risk_red_13	37
6	5	8	$9.50	1	1640	Right	$0	ambig_blue_50	12
6	6	3	$18	1	2270	Right	$0	risk_blue_38	53
6	7	4	$0	0	2386	Left	$18	risk_red_13	38
6	8	5	$0	0	2841	Right	$65	risk_red_25	50
6	9	6	$0	1	2198	Right	$18	risk_red_38	58
6	10	1	$5	1	2550	Right	$0	risk_blue_13	31
6	11	3	$5	1	4047	Right	$0	risk_blue_38	51
6	12	9	$5	1	2323	Right	$0	ambig_blue_75	21
6	13	7	$34	0	2221	Right	$0	ambig_blue_25	4
6	14	4	$0	0	2132	Left	$34	risk_red_13	39
6	15	7	$0	0	2847	Right	$65	ambig_blue_25	10
6	16	8	$0	0	1428	Right	$65	ambig_blue_50	20
6	17	9	$18	0	2739	Left	$0	ambig_blue_75	23
6	18	7	$0	1	3612	Right	$5	ambig_blue_25	6
6	19	8	$34	1	2426	Left	$0	ambig_blue_50	14
6	20	1	$34	0	2632	Left	$0	risk_blue_13	34
6	21	9	$34	0	2926	Right	$0	ambig_blue_75	24
6	22	2	$18	0	3648	Left	$0	risk_blue_25	43
6	23	8	$0	0	3317	Right	$18	ambig_blue_50	18
6	24	2	$65	1	2687	Left	$0	risk_blue_25	45
6	25	3	$9.50	1	2785	Right	$0	risk_blue_38	52
6	26	3	$65	0	1984	Right	$0	risk_blue_38	55
6	27	7	$0	0	2369	Right	$18	ambig_blue_25	8
6	28	2	$34	1	4025	Left	$0	risk_blue_25	44
6	29	9	$65	1	1926	Left	$0	ambig_blue_75	25
6	30	6	$0	1	5048	Right	$5	risk_red_38	56
6	31	9	$9.50	1	1516	Left	$0	ambig_blue_75	22
6	32	1	$9.50	1	2535	Right	$0	risk_blue_13	32
6	33	8	$18	0	3113	Right	$0	ambig_blue_50	13
6	34	9	$0	1	2547	Right	$5	ambig_blue_75	26
6	35	7	$0	1	3045	Left	$34	ambig_blue_25	9
6	36	9	$0	0	2114	Right	$34	ambig_blue_75	29
6	37	8	$65	0	1917	Right	$0	ambig_blue_50	15
6	38	6	$0	1	3800	Left	$34	risk_red_38	59
6	39	3	$34	0	2974	Right	$0	risk_blue_38	54
6	40	7	$5	0	2374	Right	$0	ambig_blue_25	1
6	41	1	$65	1	2438	Right	$0	risk_blue_13	35
6	42	8	$0	0	2252	Right	$34	ambig_blue_50	19
6	43	5	$0	0	3681	Right	$34	risk_red_25	49
6	44	9	$0	0	2899	Right	$18	ambig_blue_75	28
6	45	7	$0	0	1918	Right	$9.50	ambig_blue_25	7
6	46	8	$5	1	3249	Right	$0	ambig_blue_50	11
6	47	5	$0	0	5030	Left	$9.50	risk_red_25	47
6	48	1	$18	1	2369	Right	$0	risk_blue_13	33
6	49	6	$0	1	1962	Left	$65	risk_red_38	60
6	50	9	$0	1	1339	Left	$65	ambig_blue_75	30
6	51	5	$0	1	2398	Left	$18	risk_red_25	48
6	52	5	$0	1	2565	Right	$5	risk_red_25	46
6	53	8	$0	0	1502	Right	$9.50	ambig_blue_50	17
6	54	4	$0	1	2834	Left	$65	risk_red_13	40
6	55	9	$0	0	2303	Right	$9.50	ambig_blue_75	27
6	56	2	$5	1	2706	Right	$0	risk_blue_25	41
6	57	2	$9.50	1	3781	Left	$0	risk_blue_25	42
6	58	8	$0	1	4140	Right	$5	ambig_blue_50	16
6	59	7	$65	0	1708	Right	$0	ambig_blue_25	5
6	60	4	$0	0	4112	Left	$5	risk_red_13	36
7	1	4	$0	1	2722	Left	$34	risk_red_13	39
7	2	6	$0	1	2867	Right	$5	risk_red_38	56
7	3	7	$0	1	1471	Left	$65	ambig_blue_25	10
7	4	4	$0	1	1772	Right	$9.50	risk_red_13	37
7	5	7	$0	0	1677	Right	$18	ambig_blue_25	8
7	6	1	$18	1	1986	Right	$0	risk_blue_13	33
7	7	6	$0	0	1658	Right	$65	risk_red_38	60
7	8	3	$34	1	1712	Left	$0	risk_blue_38	54
7	9	8	$0	0	2627	Left	$5	ambig_blue_50	16
7	10	1	$9.50	0	2153	Left	$0	risk_blue_13	32
7	11	9	$0	0	2107	Right	$65	ambig_blue_75	30
7	12	9	$9.50	1	1950	Left	$0	ambig_blue_75	22
7	13	7	$65	1	2183	Left	$0	ambig_blue_25	5
7	14	9	$0	1	2967	Left	$18	ambig_blue_75	28
7	15	5	$0	1	4968	Right	$5	risk_red_25	46
7	16	8	$5	0	3030	Left	$0	ambig_blue_50	11
7	17	3	$65	0	2012	Right	$0	risk_blue_38	55
7	18	4	$0	1	3803	Left	$65	risk_red_13	40
7	19	2	$18	0	1737	Right	$0	risk_blue_25	43
7	20	7	$34	1	1883	Left	$0	ambig_blue_25	4
7	21	9	$0	1	1991	Right	$9.50	ambig_blue_75	27
7	22	9	$65	1	2447	Left	$0	ambig_blue_75	25
7	23	6	$0	0	2028	Right	$18	risk_red_38	58
7	24	2	$5	1	4298	Right	$0	risk_blue_25	41
7	25	7	$0	1	2332	Right	$5	ambig_blue_25	6
7	26	8	$0	1	2919	Left	$18	ambig_blue_50	18
7	27	5	$0	1	2808	Right	$9.50	risk_red_25	47
7	28	2	$9.50	0	3623	Left	$0	risk_blue_25	42
7	29	9	$18	1	2652	Left	$0	ambig_blue_75	23
7	30	8	$34	1	1849	Left	$0	ambig_blue_50	14
7	31	1	$5	0	2367	Left	$0	risk_blue_13	31
7	32	2	$34	1	2615	Left	$0	risk_blue_25	44
7	33	8	$0	0	1390	Right	$65	ambig_blue_50	20
7	34	8	$65	1	1967	Left	$0	ambig_blue_50	15
7	35	7	$0	0	1367	Right	$34	ambig_blue_25	9
7	36	3	$18	0	2193	Right	$0	risk_blue_38	53
7	37	9	$0	1	2409	Right	$5	ambig_blue_75	26
7	38	7	$18	1	2744	Left	$0	ambig_blue_25	3
7	39	8	$9.50	1	1737	Left	$0	ambig_blue_50	12
7	40	1	$65	1	1939	Left	$0	risk_blue_13	35
7	41	5	$0	1	1773	Left	$34	risk_red_25	49
7	42	7	$9.50	0	2870	Right	$0	ambig_blue_25	2
7	43	9	$0	1	1553	Left	$34	ambig_blue_75	29
7	44	8	$0	0	1835	Right	$34	ambig_blue_50	19
7	45	4	$0	1	3361	Right	$5	risk_red_13	36
7	46	3	$9.50	1	3633	Right	$0	risk_blue_38	52
7	47	5	$0	1	3598	Left	$18	risk_red_25	48
7	48	5	$0	1	1389	Left	$65	risk_red_25	50
7	49	9	$5	1	2517	Right	$0	ambig_blue_75	21
7	50	7	$5	1	2479	Right	$0	ambig_blue_25	1
7	51	3	$5	1	2972	Right	$0	risk_blue_38	51
7	52	6	$0	1	2827	Left	$34	risk_red_38	59
7	53	8	$18	0	1617	Right	$0	ambig_blue_50	13
7	54	2	$65	0	2232	Right	$0	risk_blue_25	45
7	55	1	$34	1	2407	Left	$0	risk_blue_13	34
7	56	9	$34	0	1222	Right	$0	ambig_blue_75	24
7	57	6	$0	1	4741	Right	$9.50	risk_red_38	57
7	58	7	$0	1	2765	Left	$9.50	ambig_blue_25	7
7	59	8	$0	1	4733	Left	$9.50	ambig_blue_50	17
7	60	4	$0	1	3965	Left	$18	risk_red_13	38
8	1	4	$0	1	2466	Right	$5	risk_red_13	36
8	2	9	$0	1	1312	Left	$65	ambig_blue_75	30
8	3	7	$18	1	1700	Left	$0	ambig_blue_25	3
8	4	6	$0	0	2968	Left	$5	risk_red_38	56
8	5	7	$0	0	2231	Right	$9.50	ambig_blue_25	7
8	6	5	$0	1	4022	Right	$9.50	risk_red_25	47
8	7	7	$0	1	1547	Left	$18	ambig_blue_25	8
8	8	8	$34	1	1093	Left	$0	ambig_blue_50	14
8	9	1	$18	1	4330	Right	$0	risk_blue_13	33
8	10	1	$34	0	2066	Right	$0	risk_blue_13	34
8	11	9	$34	0	2144	Right	$0	ambig_blue_75	24
8	12	6	$0	1	2786	Right	$9.50	risk_red_38	57
8	13	5	$0	0	3265	Right	$18	risk_red_25	48
8	14	2	$9.50	0	2765	Left	$0	risk_blue_25	42
8	15	8	$0	1	1350	Left	$34	ambig_blue_50	19
8	16	7	$9.50	0	2312	Right	$0	ambig_blue_25	2
8	17	7	$34	1	2891	Left	$0	ambig_blue_25	4
8	18	8	$18	0	1726	Right	$0	ambig_blue_50	13
8	19	7	$5	1	3081	Right	$0	ambig_blue_25	1
8	20	9	$0	1	4443	Left	$34	ambig_blue_75	29
8	21	3	$65	1	2199	Left	$0	risk_blue_38	55
8	22	7	$0	0	2311	Left	$5	ambig_blue_25	6
8	23	9	$5	0	2986	Left	$0	ambig_blue_75	21
8	24	3	$18	0	2265	Right	$0	risk_blue_38	53
8	25	3	$34	1	2158	Left	$0	risk_blue_38	54
8	26	6	$0	0	3711	Right	$18	risk_red_38	58
8	27	2	$65	1	1513	Left	$0	risk_blue_25	45
8	28	2	$34	1	2325	Left	$0	risk_blue_25	44
8	29	4	$0	1	4367	Right	$34	risk_red_13	39
8	30	8	$0	1	2022	Left	$65	ambig_blue_50	20
8	31	8	$0	0	1781	Right	$9.50	ambig_blue_50	17
8	32	4	$0	0	3566	Left	$18	risk_red_13	38
8	33	6	$0	1	1894	Left	$34	risk_red_38	59
8	34	4	$0	1	1914	Right	$9.50	risk_red_13	37
8	35	9	$9.50	1	2517	Left	$0	ambig_blue_75	22
8	36	9	$0	1	3800	Left	$5	ambig_blue_75	26
8	37	6	$0	0	1342	Right	$65	risk_red_38	60
8	38	8	$5	0	4784	Left	$0	ambig_blue_50	11
8	39	9	$65	1	1831	Left	$0	ambig_blue_75	25
8	40	2	$5	1	3612	Right	$0	risk_blue_25	41
8	41	3	$9.50	1	2810	Right	$0	risk_blue_38	52
8	42	8	$0	1	1945	Left	$18	ambig_blue_50	18
8	43	5	$0	0	1771	Right	$34	risk_red_25	49
8	44	5	$0	1	2388	Right	$5	risk_red_25	46
8	45	8	$9.50	1	4483	Left	$0	ambig_blue_50	12
8	46	1	$9.50	0	1622	Left	$0	risk_blue_13	32
8	47	7	$65	1	1165	Left	$0	ambig_blue_25	5
8	48	8	$0	1	3447	Right	$5	ambig_blue_50	16
8	49	5	$0	0	2684	Right	$65	risk_red_25	50
8	50	3	$5	1	3624	Right	$0	risk_blue_38	51
8	51	8	$65	1	2485	Left	$0	ambig_blue_50	15
8	52	9	$18	1	1456	Left	$0	ambig_blue_75	23
8	53	1	$65	0	2118	Right	$0	risk_blue_13	35
8	54	7	$0	1	1537	Left	$65	ambig_blue_25	10
8	55	7	$0	1	2227	Left	$34	ambig_blue_25	9
8	56	9	$0	0	2394	Right	$18	ambig_blue_75	28
8	57	9	$0	0	1937	Left	$9.50	ambig_blue_75	27
8	58	4	$0	0	1963	Right	$65	risk_red_13	40
8	59	2	$18	1	2189	Left	$0	risk_blue_25	43
8	60	1	$5	0	3540	Left	$0	risk_blue_13	31
9
