# Supplementary material for: Learning about the Ellsberg Paradox reduces, but does not abolish, ambiguity aversion
Source: PLoS One. 2020 Mar 4;15(3):e0228782. doi: 10.1371/journal.pone.0228782 (PMC7055742; doi:10.1371/journal.pone.0228782)
Supplement: S1 Dataset — (ZIP) [file pone.0228782.s009.zip › S1_dataset/RJ/2524.txt]

Block	Trial	BagNo	BlueValue	RESP	RT	LotterySide	RedValue	RiskAmbigLevel	TrialList
2	1	4	$0	0	3182	0	$65	risk_red_13	40
2	2	9	$34	1	2502	0	$0	ambig_blue_75	24
2	3	9	$0	0	3896	0	$5	ambig_blue_75	26
2	4	9	$5	0	3907	0	$0	ambig_blue_75	21
2	5	8	$0	1	2548	0	$34	ambig_blue_50	19
2	6	8	$18	0	3558	1	$0	ambig_blue_50	13
2	7	7	$18	1	2598	0	$0	ambig_blue_25	3
2	8	3	$34	0	3565	1	$0	risk_blue_38	54
2	9	7	$0	0	3461	1	$34	ambig_blue_25	9
2	10	8	$0	1	2865	0	$65	ambig_blue_50	20
2	11	8	$9.50	1	3229	0	$0	ambig_blue_50	12
2	12	2	$34	0	3131	0	$0	risk_blue_25	44
2	13	2	$18	0	2420	0	$0	risk_blue_25	43
2	14	7	$65	1	2083	0	$0	ambig_blue_25	5
2	15	6	$0	0	3087	0	$9.50	risk_red_38	57
2	16	4	$0	0	2762	0	$34	risk_red_13	39
2	17	1	$34	1	3371	1	$0	risk_blue_13	34
2	18	2	$65	0	3626	1	$0	risk_blue_25	45
2	19	6	$0	0	3647	0	$18	risk_red_38	58
2	20	5	$0	1	2716	1	$18	risk_red_25	48
2	21	3	$18	1	3365	0	$0	risk_blue_38	53
2	22	3	$65	1	1909	0	$0	risk_blue_38	55
2	23	7	$5	1	3369	1	$0	ambig_blue_25	1
2	24	1	$18	0	2424	0	$0	risk_blue_13	33
2	25	1	$9.50	0	2238	0	$0	risk_blue_13	32
2	26	6	$0	1	3100	0	$34	risk_red_38	59
2	27	6	$0	1	1998	0	$65	risk_red_38	60
2	28	6	$0	1	2854	1	$5	risk_red_38	56
2	29	4	$0	0	1723	0	$9.50	risk_red_13	37
2	30	8	$0	0	3158	1	$9.50	ambig_blue_50	17
2	31	3	$5	1	2478	1	$0	risk_blue_38	51
2	32	9	$18	0	2770	1	$0	ambig_blue_75	23
2	33	9	$65	1	2170	0	$0	ambig_blue_75	25
2	34	5	$0	0	2483	0	$5	risk_red_25	46
2	35	7	$9.50	1	2782	0	$0	ambig_blue_25	2
2	36	7	$34	0	2174	1	$0	ambig_blue_25	4
2	37	2	$9.50	1	1759	1	$0	risk_blue_25	42
2	38	1	$65	0	1560	1	$0	risk_blue_13	35
2	39	7	$0	0	1706	1	$9.50	ambig_blue_25	7
2	40	7	$0	1	3885	0	$5	ambig_blue_25	6
2	41	5	$0	0	2920	1	$34	risk_red_25	49
2	42	8	$65	1	2561	0	$0	ambig_blue_50	15
2	43	5	$0	0	3074	0	$9.50	risk_red_25	47
2	44	3	$9.50	1	2646	1	$0	risk_blue_38	52
2	45	4	$0	1	2419	1	$18	risk_red_13	38
2	46	8	$0	0	2257	1	$18	ambig_blue_50	18
2	47	9	$0	1	1791	0	$65	ambig_blue_75	30
2	48	1	$5	0	2239	0	$0	risk_blue_13	31
2	49	2	$5	0	2309	0	$0	risk_blue_25	41
2	50	8	$0	0	2936	0	$5	ambig_blue_50	16
2	51	9	$0	1	1689	0	$18	ambig_blue_75	28
2	52	7	$0	1	1749	0	$18	ambig_blue_25	8
2	53	9	$0	0	2455	1	$34	ambig_blue_75	29
2	54	7	$0	0	1812	1	$65	ambig_blue_25	10
2	55	5	$0	0	2284	1	$65	risk_red_25	50
2	56	8	$34	1	2103	0	$0	ambig_blue_50	14
2	57	9	$9.50	0	2482	1	$0	ambig_blue_75	22
2	58	8	$5	0	2703	0	$0	ambig_blue_50	11
2	59	4	$0	0	2073	0	$5	risk_red_13	36
2	60	9	$0	0	2062	1	$9.50	ambig_blue_75	27
3	1	9	$18	0	2344	0	$0	ambig_blue_75	23
3	2	3	$18	1	2826	1	$0	risk_blue_38	53
3	3	4	$0	1	1600	1	$9.50	risk_red_13	37
3	4	3	$34	0	1328	1	$0	risk_blue_38	54
3	5	2	$18	0	1811	0	$0	risk_blue_25	43
3	6	1	$5	0	1738	0	$0	risk_blue_13	31
3	7	7	$0	0	1701	1	$9.50	ambig_blue_25	7
3	8	8	$34	0	1392	1	$0	ambig_blue_50	14
3	9	6	$0	1	2049	1	$65	risk_red_38	60
3	10	6	$0	0	2678	0	$18	risk_red_38	58
3	11	1	$9.50	1	1618	1	$0	risk_blue_13	32
3	12	9	$0	0	1305	1	$65	ambig_blue_75	30
3	13	9	$9.50	0	1981	1	$0	ambig_blue_75	22
3	14	1	$18	0	3086	0	$0	risk_blue_13	33
3	15	5	$0	0	2201	1	$34	risk_red_25	49
3	16	8	$65	1	1360	0	$0	ambig_blue_50	15
3	17	1	$65	0	3098	1	$0	risk_blue_13	35
3	18	7	$0	0	2637	0	$5	ambig_blue_25	6
3	19	7	$9.50	0	2386	1	$0	ambig_blue_25	2
3	20	2	$34	1	1978	0	$0	risk_blue_25	44
3	21	9	$0	0	2570	0	$5	ambig_blue_75	26
3	22	4	$0	0	2091	0	$18	risk_red_13	38
3	23	8	$18	0	1950	1	$0	ambig_blue_50	13
3	24	1	$34	1	2464	0	$0	risk_blue_13	34
3	25	5	$0	1	2093	0	$18	risk_red_25	48
3	26	6	$0	1	2921	1	$5	risk_red_38	56
3	27	7	$34	1	1914	0	$0	ambig_blue_25	4
3	28	8	$9.50	0	1566	1	$0	ambig_blue_50	12
3	29	9	$5	0	1936	0	$0	ambig_blue_75	21
3	30	8	$0	0	2746	1	$34	ambig_blue_50	19
3	31	2	$5	0	1995	0	$0	risk_blue_25	41
3	32	8	$0	0	2339	1	$5	ambig_blue_50	16
3	33	3	$9.50	1	2109	1	$0	risk_blue_38	52
3	34	5	$0	1	1968	1	$9.50	risk_red_25	47
3	35	5	$0	0	3184	1	$65	risk_red_25	50
3	36	7	$5	1	2015	0	$0	ambig_blue_25	1
3	37	7	$65	0	1399	1	$0	ambig_blue_25	5
3	38	6	$0	0	1511	1	$34	risk_red_38	59
3	39	4	$0	1	3571	0	$34	risk_red_13	39
3	40	8	$0	0	2106	0	$9.50	ambig_blue_50	17
3	41	4	$0	1	1637	0	$65	risk_red_13	40
3	42	8	$0	1	1572	0	$65	ambig_blue_50	20
3	43	9	$0	0	1253	1	$9.50	ambig_blue_75	27
3	44	8	$0	1	2931	1	$18	ambig_blue_50	18
3	45	9	$0	0	1725	1	$34	ambig_blue_75	29
3	46	3	$65	1	2279	0	$0	risk_blue_38	55
3	47	9	$34	0	2652	1	$0	ambig_blue_75	24
3	48	4	$0	0	2921	0	$5	risk_red_13	36
3	49	3	$5	0	1626	0	$0	risk_blue_38	51
3	50	2	$9.50	0	2928	0	$0	risk_blue_25	42
3	51	7	$0	0	2106	1	$65	ambig_blue_25	10
3	52	9	$65	1	2709	0	$0	ambig_blue_75	25
3	53	6	$0	0	1616	0	$9.50	risk_red_38	57
3	54	7	$18	0	2247	1	$0	ambig_blue_25	3
3	55	7	$0	1	1653	0	$18	ambig_blue_25	8
3	56	5	$0	1	2082	1	$5	risk_red_25	46
3	57	8	$5	1	3167	1	$0	ambig_blue_50	11
3	58	9	$0	0	2287	0	$18	ambig_blue_75	28
3	59	7	$0	0	2202	1	$34	ambig_blue_25	9
3	60	2	$65	1	2137	1	$0	risk_blue_25	45
4	1	8	$5	0	2043	0	$0	ambig_blue_50	11
4	2	5	$0	0	2449	1	$65	risk_red_25	50
4	3	5	$0	1	2206	0	$34	risk_red_25	49
4	4	1	$5	1	1525	1	$0	risk_blue_13	31
4	5	7	$5	1	2000	1	$0	ambig_blue_25	1
4	6	2	$34	1	2240	0	$0	risk_blue_25	44
4	7	6	$0	1	1445	0	$65	risk_red_38	60
4	8	8	$0	1	2412	1	$18	ambig_blue_50	18
4	9	8	$0	1	1699	0	$34	ambig_blue_50	19
4	10	5	$0	1	1951	1	$9.50	risk_red_25	47
4	11	4	$0	0	1513	0	$9.50	risk_red_13	37
4	12	8	$0	0	1732	1	$65	ambig_blue_50	20
4	13	3	$18	0	2495	0	$0	risk_blue_38	53
4	14	9	$34	0	1899	1	$0	ambig_blue_75	24
4	15	9	$0	0	1287	1	$65	ambig_blue_75	30
4	16	1	$65	0	3876	0	$0	risk_blue_13	35
4	17	9	$9.50	0	1950	0	$0	ambig_blue_75	22
4	18	9	$65	1	1616	0	$0	ambig_blue_75	25
4	19	9	$0	0	1767	0	$18	ambig_blue_75	28
4	20	7	$34	1	1608	0	$0	ambig_blue_25	4
4	21	6	$0	0	2280	0	$18	risk_red_38	58
4	22	8	$0	1	2916	1	$9.50	ambig_blue_50	17
4	23	8	$65	0	1543	1	$0	ambig_blue_50	15
4	24	9	$0	1	1681	1	$5	ambig_blue_75	26
4	25	8	$34	0	1502	1	$0	ambig_blue_50	14
4	26	4	$0	1	1674	1	$18	risk_red_13	38
4	27	2	$65	1	2439	0	$0	risk_blue_25	45
4	28	7	$0	1	1781	0	$34	ambig_blue_25	9
4	29	8	$9.50	0	1925	0	$0	ambig_blue_50	12
4	30	6	$0	1	1976	1	$9.50	risk_red_38	57
4	31	3	$65	0	1832	1	$0	risk_blue_38	55
4	32	7	$0	0	2087	1	$9.50	ambig_blue_25	7
4	33	3	$9.50	0	2674	0	$0	risk_blue_38	52
4	34	9	$5	0	2510	0	$0	ambig_blue_75	21
4	35	3	$5	0	1929	0	$0	risk_blue_38	51
4	36	3	$34	0	2476	1	$0	risk_blue_38	54
4	37	5	$0	1	2328	1	$5	risk_red_25	46
4	38	2	$5	0	1898	0	$0	risk_blue_25	41
4	39	9	$18	1	2534	0	$0	ambig_blue_75	23
4	40	4	$0	0	2920	0	$5	risk_red_13	36
4	41	8	$0	0	2457	0	$5	ambig_blue_50	16
4	42	7	$65	0	1750	1	$0	ambig_blue_25	5
4	43	6	$0	1	2232	1	$5	risk_red_38	56
4	44	5	$0	1	1902	1	$18	risk_red_25	48
4	45	4	$0	0	1370	1	$65	risk_red_13	40
4	46	7	$18	0	2451	1	$0	ambig_blue_25	3
4	47	1	$34	1	2144	0	$0	risk_blue_13	34
4	48	9	$0	0	1810	0	$34	ambig_blue_75	29
4	49	2	$18	1	2089	1	$0	risk_blue_25	43
4	50	7	$0	1	1221	0	$65	ambig_blue_25	10
4	51	4	$0	1	2301	1	$34	risk_red_13	39
4	52	1	$9.50	1	2480	1	$0	risk_blue_13	32
4	53	6	$0	1	1708	0	$34	risk_red_38	59
4	54	8	$18	1	1631	0	$0	ambig_blue_50	13
4	55	9	$0	1	1326	1	$9.50	ambig_blue_75	27
4	56	7	$0	0	2298	0	$18	ambig_blue_25	8
4	57	2	$9.50	1	1941	1	$0	risk_blue_25	42
4	58	7	$9.50	0	2039	0	$0	ambig_blue_25	2
4	59	7	$0	1	2061	1	$5	ambig_blue_25	6
4	60	1	$18	1	1891	1	$0	risk_blue_13	33
5
6	1	8	$0	0	3010	Right	$34	ambig_blue_50	19
6	2	7	$0	1	3329	Left	$9.50	ambig_blue_25	7
6	3	7	$0	0	1707	Right	$65	ambig_blue_25	10
6	4	8	$5	1	2158	Right	$0	ambig_blue_50	11
6	5	4	$0	1	4495	Left	$65	risk_red_13	40
6	6	7	$18	0	2025	Right	$0	ambig_blue_25	3
6	7	6	$0	1	2040	Right	$9.50	risk_red_38	57
6	8	9	$18	1	1910	Left	$0	ambig_blue_75	23
6	9	3	$18	0	3361	Right	$0	risk_blue_38	53
6	10	3	$5	0	2297	Left	$0	risk_blue_38	51
6	11	7	$0	1	2757	Right	$5	ambig_blue_25	6
6	12	8	$0	1	1701	Left	$9.50	ambig_blue_50	17
6	13	9	$5	0	1961	Left	$0	ambig_blue_75	21
6	14	3	$65	0	1770	Right	$0	risk_blue_38	55
6	15	7	$65	1	1571	Left	$0	ambig_blue_25	5
6	16	9	$65	0	1732	Right	$0	ambig_blue_75	25
6	17	1	$9.50	1	1831	Right	$0	risk_blue_13	32
6	18	9	$0	0	1438	Right	$34	ambig_blue_75	29
6	19	2	$5	1	1533	Right	$0	risk_blue_25	41
6	20	6	$0	1	2487	Left	$65	risk_red_38	60
6	21	8	$65	0	1483	Right	$0	ambig_blue_50	15
6	22	4	$0	1	1815	Right	$18	risk_red_13	38
6	23	4	$0	0	2551	Right	$34	risk_red_13	39
6	24	4	$0	1	1839	Right	$5	risk_red_13	36
6	25	9	$0	1	1461	Left	$9.50	ambig_blue_75	27
6	26	8	$18	0	1811	Right	$0	ambig_blue_50	13
6	27	2	$18	0	2315	Left	$0	risk_blue_25	43
6	28	1	$65	0	1606	Right	$0	risk_blue_13	35
6	29	8	$0	1	1310	Left	$18	ambig_blue_50	18
6	30	7	$9.50	1	1529	Left	$0	ambig_blue_25	2
6	31	7	$0	1	1709	Left	$18	ambig_blue_25	8
6	32	8	$34	1	1664	Left	$0	ambig_blue_50	14
6	33	6	$0	1	2453	Right	$5	risk_red_38	56
6	34	8	$9.50	0	2802	Right	$0	ambig_blue_50	12
6	35	1	$34	0	3264	Right	$0	risk_blue_13	34
6	36	7	$0	0	1372	Right	$34	ambig_blue_25	9
6	37	1	$18	1	1382	Right	$0	risk_blue_13	33
6	38	5	$0	1	1807	Right	$18	risk_red_25	48
6	39	5	$0	1	1214	Right	$5	risk_red_25	46
6	40	2	$9.50	0	2303	Left	$0	risk_blue_25	42
6	41	9	$9.50	1	1418	Left	$0	ambig_blue_75	22
6	42	5	$0	1	1937	Left	$34	risk_red_25	49
6	43	6	$0	1	2563	Left	$18	risk_red_38	58
6	44	2	$34	1	2772	Left	$0	risk_blue_25	44
6	45	5	$0	0	1603	Left	$9.50	risk_red_25	47
6	46	3	$9.50	1	3323	Left	$0	risk_blue_38	52
6	47	4	$0	0	1669	Left	$9.50	risk_red_13	37
6	48	9	$0	1	1226	Left	$65	ambig_blue_75	30
6	49	1	$5	0	1617	Left	$0	risk_blue_13	31
6	50	9	$0	1	2120	Right	$5	ambig_blue_75	26
6	51	2	$65	1	1258	Left	$0	risk_blue_25	45
6	52	3	$34	1	1305	Left	$0	risk_blue_38	54
6	53	7	$5	1	1636	Right	$0	ambig_blue_25	1
6	54	6	$0	1	2555	Left	$34	risk_red_38	59
6	55	5	$0	1	2020	Left	$65	risk_red_25	50
6	56	8	$0	1	2818	Right	$5	ambig_blue_50	16
6	57	8	$0	0	1408	Right	$65	ambig_blue_50	20
6	58	7	$34	1	1416	Left	$0	ambig_blue_25	4
6	59	9	$0	0	1495	Right	$18	ambig_blue_75	28
6	60	9	$34	0	1500	Right	$0	ambig_blue_75	24
7	1	8	$34	1	1282	Left	$0	ambig_blue_50	14
7	2	3	$5	1	1687	Right	$0	risk_blue_38	51
7	3	8	$18	1	1171	Left	$0	ambig_blue_50	13
7	4	9	$0	0	1245	Right	$9.50	ambig_blue_75	27
7	5	6	$0	1	1612	Right	$5	risk_red_38	56
7	6	2	$5	1	2147	Left	$0	risk_blue_25	41
7	7	5	$0	0	1957	Left	$9.50	risk_red_25	47
7	8	1	$9.50	1	2214	Right	$0	risk_blue_13	32
7	9	7	$34	1	1262	Left	$0	ambig_blue_25	4
7	10	1	$34	1	2788	Left	$0	risk_blue_13	34
7	11	2	$18	1	2739	Left	$0	risk_blue_25	43
7	12	5	$0	0	2316	Right	$18	risk_red_25	48
7	13	5	$0	1	2143	Left	$34	risk_red_25	49
7	14	3	$18	0	1961	Left	$0	risk_blue_38	53
7	15	7	$0	0	1354	Right	$34	ambig_blue_25	9
7	16	6	$0	1	2396	Left	$18	risk_red_38	58
7	17	8	$0	1	1787	Left	$18	ambig_blue_50	18
7	18	2	$9.50	0	5187	Left	$0	risk_blue_25	42
7	19	4	$0	0	1888	Left	$9.50	risk_red_13	37
7	20	8	$5	1	2028	Right	$0	ambig_blue_50	11
7	21	9	$0	1	1075	Left	$65	ambig_blue_75	30
7	22	1	$65	1	2576	Left	$0	risk_blue_13	35
7	23	9	$65	0	1472	Right	$0	ambig_blue_75	25
7	24	4	$0	1	1966	Left	$34	risk_red_13	39
7	25	6	$0	1	1719	Left	$65	risk_red_38	60
7	26	6	$0	1	2266	Right	$9.50	risk_red_38	57
7	27	9	$0	0	3662	Right	$34	ambig_blue_75	29
7	28	4	$0	1	2114	Right	$5	risk_red_13	36
7	29	8	$9.50	0	1245	Right	$0	ambig_blue_50	12
7	30	9	$0	1	1588	Right	$5	ambig_blue_75	26
7	31	2	$65	0	1620	Right	$0	risk_blue_25	45
7	32	6	$0	1	1675	Left	$34	risk_red_38	59
7	33	8	$0	0	1600	Right	$34	ambig_blue_50	19
7	34	9	$9.50	0	1792	Right	$0	ambig_blue_75	22
7	35	8	$0	1	1096	Left	$5	ambig_blue_50	16
7	36	5	$0	1	1597	Right	$5	risk_red_25	46
7	37	7	$65	1	1445	Left	$0	ambig_blue_25	5
7	38	8	$65	0	1932	Right	$0	ambig_blue_50	15
7	39	9	$34	0	1231	Right	$0	ambig_blue_75	24
7	40	7	$0	1	2486	Left	$9.50	ambig_blue_25	7
7	41	9	$0	1	4202	Left	$18	ambig_blue_75	28
7	42	7	$0	1	1519	Left	$18	ambig_blue_25	8
7	43	7	$5	1	2219	Right	$0	ambig_blue_25	1
7	44	1	$18	1	1921	Right	$0	risk_blue_13	33
7	45	3	$9.50	1	1564	Left	$0	risk_blue_38	52
7	46	4	$0	0	2174	Right	$65	risk_red_13	40
7	47	8	$0	0	1758	Right	$9.50	ambig_blue_50	17
7	48	7	$0	1	1248	Left	$65	ambig_blue_25	10
7	49	7	$18	1	1662	Left	$0	ambig_blue_25	3
7	50	5	$0	0	2172	Right	$65	risk_red_25	50
7	51	9	$5	1	1396	Left	$0	ambig_blue_75	21
7	52	7	$9.50	0	5221	Right	$0	ambig_blue_25	2
7	53	4	$0	0	2161	Left	$18	risk_red_13	38
7	54	7	$0	0	3722	Left	$5	ambig_blue_25	6
7	55	8	$0	0	2787	Right	$65	ambig_blue_50	20
7	56	3	$34	0	1634	Right	$0	risk_blue_38	54
7	57	9	$18	1	1256	Left	$0	ambig_blue_75	23
7	58	2	$34	1	1302	Left	$0	risk_blue_25	44
7	59	1	$5	1	1562	Right	$0	risk_blue_13	31
7	60	3	$65	1	1692	Left	$0	risk_blue_38	55
8	1	8	$18	1	2544	Left	$0	ambig_blue_50	13
8	2	1	$18	1	2106	Right	$0	risk_blue_13	33
8	3	4	$0	0	1693	Left	$18	risk_red_13	38
8	4	6	$0	1	1881	Right	$18	risk_red_38	58
8	5	5	$0	1	2182	Right	$5	risk_red_25	46
8	6	2	$65	1	1718	Left	$0	risk_blue_25	45
8	7	7	$65	0	3025	Right	$0	ambig_blue_25	5
8	8	2	$9.50	1	2063	Right	$0	risk_blue_25	42
8	9	7	$0	1	1524	Left	$9.50	ambig_blue_25	7
8	10	9	$0	1	1023	Left	$65	ambig_blue_75	30
8	11	8	$65	1	1215	Left	$0	ambig_blue_50	15
8	12	3	$65	1	2039	Left	$0	risk_blue_38	55
8	13	8	$0	1	1221	Left	$65	ambig_blue_50	20
8	14	9	$34	1	1732	Left	$0	ambig_blue_75	24
8	15	4	$0	0	1359	Left	$9.50	risk_red_13	37
8	16	1	$9.50	0	1737	Left	$0	risk_blue_13	32
8	17	1	$5	0	1604	Left	$0	risk_blue_13	31
8	18	2	$5	0	2059	Left	$0	risk_blue_25	41
8	19	4	$0	0	3032	Right	$65	risk_red_13	40
8	20	3	$18	0	3302	Right	$0	risk_blue_38	53
8	21	5	$0	0	2288	Left	$18	risk_red_25	48
8	22	7	$0	1	892	Left	$18	ambig_blue_25	8
8	23	2	$34	0	1585	Right	$0	risk_blue_25	44
8	24	9	$0	1	937	Left	$9.50	ambig_blue_75	27
8	25	9	$65	0	1372	Right	$0	ambig_blue_75	25
8	26	7	$34	1	1478	Left	$0	ambig_blue_25	4
8	27	8	$9.50	1	1763	Left	$0	ambig_blue_50	12
8	28	7	$18	0	5532	Right	$0	ambig_blue_25	3
8	29	7	$0	1	1156	Left	$34	ambig_blue_25	9
8	30	9	$18	1	1430	Left	$0	ambig_blue_75	23
8	31	6	$0	0	1885	Right	$34	risk_red_38	59
8	32	9	$0	1	1857	Right	$5	ambig_blue_75	26
8	33	3	$5	1	1959	Right	$0	risk_blue_38	51
8	34	3	$34	0	1896	Right	$0	risk_blue_38	54
8	35	5	$0	1	1324	Left	$65	risk_red_25	50
8	36	7	$0	1	1087	Left	$65	ambig_blue_25	10
8	37	8	$0	0	2252	Left	$5	ambig_blue_50	16
8	38	8	$0	1	1441	Left	$9.50	ambig_blue_50	17
8	39	5	$0	0	1360	Left	$9.50	risk_red_25	47
8	40	7	$5	0	2034	Left	$0	ambig_blue_25	1
8	41	8	$0	1	1072	Left	$34	ambig_blue_50	19
8	42	1	$34	1	2613	Left	$0	risk_blue_13	34
8	43	1	$65	0	3348	Right	$0	risk_blue_13	35
8	44	5	$0	1	1837	Left	$34	risk_red_25	49
8	45	6	$0	0	1051	Right	$65	risk_red_38	60
8	46	8	$34	1	1457	Left	$0	ambig_blue_50	14
8	47	8	$0	0	1703	Right	$18	ambig_blue_50	18
8	48	9	$9.50	0	3649	Right	$0	ambig_blue_75	22
8	49	4	$0	1	2695	Right	$5	risk_red_13	36
8	50	9	$5	0	2113	Right	$0	ambig_blue_75	21
8	51	7	$0	0	2940	Left	$5	ambig_blue_25	6
8	52	3	$9.50	0	2813	Left	$0	risk_blue_38	52
8	53	9	$0	1	1316	Left	$34	ambig_blue_75	29
8	54	7	$9.50	0	2367	Left	$0	ambig_blue_25	2
8	55	9	$0	0	3080	Right	$18	ambig_blue_75	28
8	56	6	$0	0	2019	Left	$5	risk_red_38	56
8	57	8	$5	1	3434	Right	$0	ambig_blue_50	11
8	58	4	$0	0	1399	Right	$34	risk_red_13	39
8	59	2	$18	1	1919	Right	$0	risk_blue_25	43
8	60	6	$0	0	1978	Left	$9.50	risk_red_38	57
9
