# Supplementary material for: Learning about the Ellsberg Paradox reduces, but does not abolish, ambiguity aversion
Source: PLoS One. 2020 Mar 4;15(3):e0228782. doi: 10.1371/journal.pone.0228782 (PMC7055742; doi:10.1371/journal.pone.0228782)
Supplement: S1 Dataset — (ZIP) [file pone.0228782.s009.zip › S1_dataset/RJ/2525.txt]

Block	Trial	BagNo	BlueValue	RESP	RT	LotterySide	RedValue	RiskAmbigLevel	TrialList
2	1	4	$0	1	2699	1	$5	risk_red_13	36
2	2	3	$9.50	0	3950	1	$0	risk_blue_38	52
2	3	6	$0	0	3270	0	$5	risk_red_38	56
2	4	3	$34	0	3458	1	$0	risk_blue_38	54
2	5	2	$34	0	3558	1	$0	risk_blue_25	44
2	6	4	$0	0	4669	0	$9.50	risk_red_13	37
2	7	4	$0	0	3735	1	$65	risk_red_13	40
2	8	6	$0	0	4056	1	$18	risk_red_38	58
2	9	9	$0	1	5443	0	$34	ambig_blue_75	29
2	10	7	$0	0	3262	1	$34	ambig_blue_25	9
2	11	9	$9.50	0	2986	0	$0	ambig_blue_75	22
2	12	7	$9.50	0	4745	1	$0	ambig_blue_25	2
2	13	8	$34	0	1833	1	$0	ambig_blue_50	14
2	14	7	$5	1	2919	1	$0	ambig_blue_25	1
2	15	5	$0	0	3433	1	$18	risk_red_25	48
2	16	9	$0	1	3206	1	$5	ambig_blue_75	26
2	17	8	$18	1	4620	0	$0	ambig_blue_50	13
2	18	1	$9.50	0	3984	0	$0	risk_blue_13	32
2	19	7	$0	1	2847	1	$5	ambig_blue_25	6
2	20	7	$65	0	1748	1	$0	ambig_blue_25	5
2	21	3	$18	1	2534	0	$0	risk_blue_38	53
2	22	1	$5	1	2527	1	$0	risk_blue_13	31
2	23	3	$65	1	3714	0	$0	risk_blue_38	55
2	24	5	$0	0	3203	1	$34	risk_red_25	49
2	25	8	$65	0	2761	1	$0	ambig_blue_50	15
2	26	9	$0	2	0	0	$18	ambig_blue_75	28
2	27	8	$0	0	4126	0	$9.50	ambig_blue_50	17
2	28	9	$34	1	4919	0	$0	ambig_blue_75	24
2	29	3	$5	0	2263	0	$0	risk_blue_38	51
2	30	2	$5	1	1916	1	$0	risk_blue_25	41
2	31	8	$0	1	2103	0	$34	ambig_blue_50	19
2	32	8	$0	0	1659	0	$5	ambig_blue_50	16
2	33	5	$0	0	2232	1	$65	risk_red_25	50
2	34	9	$65	0	4391	1	$0	ambig_blue_75	25
2	35	1	$65	0	2660	1	$0	risk_blue_13	35
2	36	4	$0	2	0	1	$18	risk_red_13	38
2	37	9	$0	0	3245	1	$65	ambig_blue_75	30
2	38	2	$18	2	2626	1	$0	risk_blue_25	43
2	39	9	$0	1	2264	1	$9.50	ambig_blue_75	27
2	40	7	$34	0	4005	1	$0	ambig_blue_25	4
2	41	2	$9.50	0	3691	0	$0	risk_blue_25	42
2	42	7	$0	0	3717	1	$18	ambig_blue_25	8
2	43	5	$0	1	2231	1	$9.50	risk_red_25	47
2	44	7	$0	0	1253	1	$65	ambig_blue_25	10
2	45	9	$18	0	3755	1	$0	ambig_blue_75	23
2	46	5	$0	0	2683	0	$5	risk_red_25	46
2	47	9	$5	0	2671	0	$0	ambig_blue_75	21
2	48	7	$0	1	3187	1	$9.50	ambig_blue_25	7
2	49	2	$65	0	4098	1	$0	risk_blue_25	45
2	50	8	$0	1	4108	0	$18	ambig_blue_50	18
2	51	4	$0	1	4101	0	$34	risk_red_13	39
2	52	8	$9.50	1	4070	1	$0	ambig_blue_50	12
2	53	8	$5	0	2993	0	$0	ambig_blue_50	11
2	54	8	$0	0	2416	1	$65	ambig_blue_50	20
2	55	6	$0	0	2838	1	$34	risk_red_38	59
2	56	6	$0	1	2003	0	$65	risk_red_38	60
2	57	1	$18	1	4235	1	$0	risk_blue_13	33
2	58	1	$34	1	3598	0	$0	risk_blue_13	34
2	59	7	$18	0	1981	1	$0	ambig_blue_25	3
2	60	6	$0	0	3670	1	$9.50	risk_red_38	57
3	1	9	$0	1	2402	1	$5	ambig_blue_75	26
3	2	4	$0	0	2129	1	$34	risk_red_13	39
3	3	3	$18	0	2259	1	$0	risk_blue_38	53
3	4	1	$9.50	0	2369	0	$0	risk_blue_13	32
3	5	1	$18	1	4849	0	$0	risk_blue_13	33
3	6	6	$0	1	2108	1	$5	risk_red_38	56
3	7	5	$0	1	2567	1	$9.50	risk_red_25	47
3	8	7	$0	0	2344	0	$5	ambig_blue_25	6
3	9	2	$5	1	2665	1	$0	risk_blue_25	41
3	10	6	$0	0	1942	1	$65	risk_red_38	60
3	11	3	$9.50	0	4216	0	$0	risk_blue_38	52
3	12	5	$0	0	3629	1	$65	risk_red_25	50
3	13	8	$9.50	1	3850	1	$0	ambig_blue_50	12
3	14	8	$5	1	2287	1	$0	ambig_blue_50	11
3	15	5	$0	1	4650	0	$18	risk_red_25	48
3	16	7	$0	1	1566	0	$34	ambig_blue_25	9
3	17	9	$5	0	2287	0	$0	ambig_blue_75	21
3	18	7	$0	1	2531	0	$18	ambig_blue_25	8
3	19	7	$5	0	3717	0	$0	ambig_blue_25	1
3	20	1	$5	0	2287	0	$0	risk_blue_13	31
3	21	2	$18	0	3459	1	$0	risk_blue_25	43
3	22	7	$65	0	1487	1	$0	ambig_blue_25	5
3	23	6	$0	1	3051	0	$18	risk_red_38	58
3	24	9	$9.50	1	2695	1	$0	ambig_blue_75	22
3	25	2	$34	0	1363	1	$0	risk_blue_25	44
3	26	8	$34	1	1861	0	$0	ambig_blue_50	14
3	27	8	$0	0	3074	0	$5	ambig_blue_50	16
3	28	9	$34	0	4318	1	$0	ambig_blue_75	24
3	29	9	$0	2	0	1	$18	ambig_blue_75	28
3	30	6	$0	1	2435	1	$9.50	risk_red_38	57
3	31	2	$65	1	3856	0	$0	risk_blue_25	45
3	32	1	$34	1	4219	0	$0	risk_blue_13	34
3	33	2	$9.50	1	3464	1	$0	risk_blue_25	42
3	34	3	$65	0	2700	1	$0	risk_blue_38	55
3	35	1	$65	0	1838	1	$0	risk_blue_13	35
3	36	5	$0	1	3541	0	$34	risk_red_25	49
3	37	8	$0	1	1717	0	$65	ambig_blue_50	20
3	38	3	$5	0	2408	0	$0	risk_blue_38	51
3	39	7	$9.50	1	1159	1	$0	ambig_blue_25	2
3	40	7	$0	1	2081	0	$65	ambig_blue_25	10
3	41	7	$0	1	2902	0	$9.50	ambig_blue_25	7
3	42	5	$0	1	2608	1	$5	risk_red_25	46
3	43	8	$0	0	2479	1	$18	ambig_blue_50	18
3	44	9	$0	0	1723	0	$9.50	ambig_blue_75	27
3	45	4	$0	0	4734	1	$18	risk_red_13	38
3	46	8	$0	0	3318	1	$34	ambig_blue_50	19
3	47	7	$34	0	3335	1	$0	ambig_blue_25	4
3	48	9	$18	1	3472	0	$0	ambig_blue_75	23
3	49	3	$34	1	3059	0	$0	risk_blue_38	54
3	50	4	$0	1	1712	1	$5	risk_red_13	36
3	51	9	$65	0	1587	1	$0	ambig_blue_75	25
3	52	8	$65	0	1571	1	$0	ambig_blue_50	15
3	53	8	$18	0	2276	1	$0	ambig_blue_50	13
3	54	6	$0	0	1512	1	$34	risk_red_38	59
3	55	7	$18	1	1956	0	$0	ambig_blue_25	3
3	56	8	$0	0	2902	0	$9.50	ambig_blue_50	17
3	57	9	$0	1	2528	0	$65	ambig_blue_75	30
3	58	4	$0	0	4170	0	$9.50	risk_red_13	37
3	59	4	$0	1	1321	0	$65	risk_red_13	40
3	60	9	$0	1	1508	0	$34	ambig_blue_75	29
4	1	8	$0	0	1979	1	$34	ambig_blue_50	19
4	2	7	$9.50	0	3157	1	$0	ambig_blue_25	2
4	3	5	$0	1	1421	1	$5	risk_red_25	46
4	4	8	$0	0	1900	0	$5	ambig_blue_50	16
4	5	9	$18	0	3248	1	$0	ambig_blue_75	23
4	6	5	$0	1	1244	0	$65	risk_red_25	50
4	7	3	$18	0	2875	1	$0	risk_blue_38	53
4	8	8	$18	1	3191	0	$0	ambig_blue_50	13
4	9	7	$0	1	3085	1	$5	ambig_blue_25	6
4	10	8	$0	1	1192	0	$65	ambig_blue_50	20
4	11	3	$65	1	1713	0	$0	risk_blue_38	55
4	12	8	$9.50	0	2352	0	$0	ambig_blue_50	12
4	13	2	$18	1	2172	0	$0	risk_blue_25	43
4	14	7	$0	1	2373	0	$34	ambig_blue_25	9
4	15	9	$0	0	4293	0	$9.50	ambig_blue_75	27
4	16	9	$0	1	3886	0	$18	ambig_blue_75	28
4	17	7	$65	0	1793	1	$0	ambig_blue_25	5
4	18	2	$65	0	2033	1	$0	risk_blue_25	45
4	19	9	$9.50	1	2063	1	$0	ambig_blue_75	22
4	20	4	$0	0	2732	0	$9.50	risk_red_13	37
4	21	7	$0	0	4222	1	$9.50	ambig_blue_25	7
4	22	8	$0	1	2754	1	$9.50	ambig_blue_50	17
4	23	7	$0	1	1235	0	$65	ambig_blue_25	10
4	24	4	$0	0	2138	1	$65	risk_red_13	40
4	25	4	$0	0	2564	0	$5	risk_red_13	36
4	26	7	$5	0	1764	0	$0	ambig_blue_25	1
4	27	2	$5	1	1926	1	$0	risk_blue_25	41
4	28	1	$9.50	1	1097	1	$0	risk_blue_13	32
4	29	7	$18	1	2222	0	$0	ambig_blue_25	3
4	30	6	$0	1	2116	0	$34	risk_red_38	59
4	31	5	$0	0	2439	1	$34	risk_red_25	49
4	32	9	$0	0	4572	1	$34	ambig_blue_75	29
4	33	1	$18	2	0	1	$0	risk_blue_13	33
4	34	2	$9.50	0	3087	0	$0	risk_blue_25	42
4	35	7	$0	1	4057	0	$18	ambig_blue_25	8
4	36	1	$65	1	1165	0	$0	risk_blue_13	35
4	37	6	$0	0	3391	1	$9.50	risk_red_38	57
4	38	8	$0	1	2358	0	$18	ambig_blue_50	18
4	39	5	$0	0	3415	1	$18	risk_red_25	48
4	40	2	$34	1	1804	0	$0	risk_blue_25	44
4	41	3	$5	0	2107	0	$0	risk_blue_38	51
4	42	8	$5	1	2455	1	$0	ambig_blue_50	11
4	43	1	$5	1	1892	1	$0	risk_blue_13	31
4	44	9	$0	0	1503	1	$65	ambig_blue_75	30
4	45	7	$34	0	1922	1	$0	ambig_blue_25	4
4	46	5	$0	0	1981	0	$9.50	risk_red_25	47
4	47	6	$0	0	2373	0	$5	risk_red_38	56
4	48	9	$5	1	1574	1	$0	ambig_blue_75	21
4	49	8	$34	0	1367	1	$0	ambig_blue_50	14
4	50	3	$9.50	1	1696	0	$0	risk_blue_38	52
4	51	9	$65	1	1212	0	$0	ambig_blue_75	25
4	52	1	$34	1	2436	0	$0	risk_blue_13	34
4	53	6	$0	0	2482	1	$18	risk_red_38	58
4	54	4	$0	0	1125	1	$34	risk_red_13	39
4	55	6	$0	1	1034	0	$65	risk_red_38	60
4	56	4	$0	0	4728	0	$18	risk_red_13	38
4	57	9	$34	1	2856	0	$0	ambig_blue_75	24
4	58	3	$34	0	2124	1	$0	risk_blue_38	54
4	59	8	$65	0	1639	1	$0	ambig_blue_50	15
4	60	9	$0	0	4557	0	$5	ambig_blue_75	26
5
6	1	9	$65	1	3171	Left	$0	ambig_blue_75	25
6	2	6	$0	0	2627	Right	$34	risk_red_38	59
6	3	6	$0	1	3569	Left	$65	risk_red_38	60
6	4	5	$0	1	2840	Left	$18	risk_red_25	48
6	5	5	$0	1	1940	Right	$5	risk_red_25	46
6	6	7	$0	0	1527	Right	$18	ambig_blue_25	8
6	7	8	$0	1	1490	Left	$65	ambig_blue_50	20
6	8	8	$0	1	1534	Left	$34	ambig_blue_50	19
6	9	4	$0	1	2209	Left	$34	risk_red_13	39
6	10	7	$0	1	2688	Left	$9.50	ambig_blue_25	7
6	11	2	$5	1	2083	Right	$0	risk_blue_25	41
6	12	1	$34	1	1560	Left	$0	risk_blue_13	34
6	13	7	$34	1	1705	Left	$0	ambig_blue_25	4
6	14	6	$0	1	2461	Left	$9.50	risk_red_38	57
6	15	7	$18	1	1434	Left	$0	ambig_blue_25	3
6	16	4	$0	1	1384	Left	$65	risk_red_13	40
6	17	8	$5	1	3105	Right	$0	ambig_blue_50	11
6	18	4	$0	1	2291	Right	$9.50	risk_red_13	37
6	19	7	$65	1	1191	Left	$0	ambig_blue_25	5
6	20	1	$5	0	1536	Left	$0	risk_blue_13	31
6	21	9	$0	1	2962	Left	$34	ambig_blue_75	29
6	22	3	$34	0	3314	Right	$0	risk_blue_38	54
6	23	3	$9.50	1	1533	Left	$0	risk_blue_38	52
6	24	3	$5	1	2024	Right	$0	risk_blue_38	51
6	25	2	$65	0	1350	Right	$0	risk_blue_25	45
6	26	3	$18	0	1280	Right	$0	risk_blue_38	53
6	27	9	$5	1	1342	Right	$0	ambig_blue_75	21
6	28	2	$18	1	2672	Left	$0	risk_blue_25	43
6	29	4	$0	0	1236	Left	$5	risk_red_13	36
6	30	5	$0	0	1835	Right	$34	risk_red_25	49
6	31	3	$65	0	2817	Right	$0	risk_blue_38	55
6	32	2	$34	1	2136	Left	$0	risk_blue_25	44
6	33	7	$0	1	1345	Right	$5	ambig_blue_25	6
6	34	9	$18	0	5204	Left	$0	ambig_blue_75	23
6	35	8	$0	1	2064	Right	$9.50	ambig_blue_50	17
6	36	9	$9.50	0	1390	Left	$0	ambig_blue_75	22
6	37	6	$0	1	3014	Left	$18	risk_red_38	58
6	38	7	$9.50	0	1597	Right	$0	ambig_blue_25	2
6	39	8	$0	0	4340	Right	$18	ambig_blue_50	18
6	40	6	$0	1	2021	Right	$5	risk_red_38	56
6	41	7	$0	0	1186	Right	$34	ambig_blue_25	9
6	42	9	$0	0	1251	Left	$5	ambig_blue_75	26
6	43	9	$0	1	1353	Right	$9.50	ambig_blue_75	27
6	44	9	$0	0	5131	Left	$18	ambig_blue_75	28
6	45	1	$65	0	1187	Right	$0	risk_blue_13	35
6	46	7	$5	1	1283	Right	$0	ambig_blue_25	1
6	47	9	$34	1	1584	Left	$0	ambig_blue_75	24
6	48	1	$9.50	1	1129	Right	$0	risk_blue_13	32
6	49	4	$0	0	2404	Left	$18	risk_red_13	38
6	50	8	$18	0	1947	Right	$0	ambig_blue_50	13
6	51	7	$0	0	1693	Right	$65	ambig_blue_25	10
6	52	8	$65	0	1209	Right	$0	ambig_blue_50	15
6	53	5	$0	0	1049	Right	$65	risk_red_25	50
6	54	8	$34	0	1128	Right	$0	ambig_blue_50	14
6	55	8	$9.50	1	2507	Right	$0	ambig_blue_50	12
6	56	1	$18	1	3166	Right	$0	risk_blue_13	33
6	57	8	$0	1	1670	Right	$5	ambig_blue_50	16
6	58	2	$9.50	0	2659	Left	$0	risk_blue_25	42
6	59	9	$0	1	1392	Left	$65	ambig_blue_75	30
6	60	5	$0	0	1840	Left	$9.50	risk_red_25	47
7	1	7	$18	1	1774	Left	$0	ambig_blue_25	3
7	2	2	$65	0	1439	Right	$0	risk_blue_25	45
7	3	6	$0	1	1646	Left	$18	risk_red_38	58
7	4	8	$0	1	2132	Right	$5	ambig_blue_50	16
7	5	7	$9.50	0	2439	Right	$0	ambig_blue_25	2
7	6	5	$0	1	2420	Right	$9.50	risk_red_25	47
7	7	9	$0	1	1290	Right	$5	ambig_blue_75	26
7	8	9	$0	1	2343	Right	$9.50	ambig_blue_75	27
7	9	9	$5	1	1369	Right	$0	ambig_blue_75	21
7	10	6	$0	1	1834	Right	$5	risk_red_38	56
7	11	8	$18	0	2560	Right	$0	ambig_blue_50	13
7	12	8	$0	0	1409	Right	$18	ambig_blue_50	18
7	13	5	$0	1	1617	Right	$5	risk_red_25	46
7	14	7	$5	1	1192	Right	$0	ambig_blue_25	1
7	15	2	$18	1	2921	Left	$0	risk_blue_25	43
7	16	3	$5	0	4714	Left	$0	risk_blue_38	51
7	17	9	$65	1	1315	Left	$0	ambig_blue_75	25
7	18	6	$0	1	2759	Left	$9.50	risk_red_38	57
7	19	1	$5	1	1896	Right	$0	risk_blue_13	31
7	20	7	$0	1	1644	Right	$5	ambig_blue_25	6
7	21	7	$0	0	3930	Left	$18	ambig_blue_25	8
7	22	8	$0	0	2619	Left	$9.50	ambig_blue_50	17
7	23	6	$0	1	2673	Left	$65	risk_red_38	60
7	24	3	$18	0	3141	Right	$0	risk_blue_38	53
7	25	9	$9.50	0	1382	Left	$0	ambig_blue_75	22
7	26	2	$9.50	1	1358	Right	$0	risk_blue_25	42
7	27	6	$0	1	1160	Left	$34	risk_red_38	59
7	28	8	$0	0	1282	Right	$65	ambig_blue_50	20
7	29	1	$34	1	3327	Left	$0	risk_blue_13	34
7	30	8	$0	0	2944	Right	$34	ambig_blue_50	19
7	31	4	$0	0	1113	Right	$65	risk_red_13	40
7	32	9	$0	0	3278	Right	$34	ambig_blue_75	29
7	33	1	$65	0	1001	Right	$0	risk_blue_13	35
7	34	4	$0	1	3065	Left	$34	risk_red_13	39
7	35	5	$0	1	1526	Left	$34	risk_red_25	49
7	36	4	$0	1	2121	Right	$5	risk_red_13	36
7	37	8	$34	0	1779	Right	$0	ambig_blue_50	14
7	38	2	$5	1	1420	Right	$0	risk_blue_25	41
7	39	9	$18	1	3987	Left	$0	ambig_blue_75	23
7	40	3	$34	0	1249	Right	$0	risk_blue_38	54
7	41	9	$34	1	1439	Left	$0	ambig_blue_75	24
7	42	5	$0	1	1734	Left	$18	risk_red_25	48
7	43	7	$0	1	1512	Left	$34	ambig_blue_25	9
7	44	7	$0	0	2540	Right	$9.50	ambig_blue_25	7
7	45	8	$5	0	1573	Left	$0	ambig_blue_50	11
7	46	3	$9.50	1	2295	Left	$0	risk_blue_38	52
7	47	9	$0	0	1178	Right	$65	ambig_blue_75	30
7	48	4	$0	0	1244	Left	$9.50	risk_red_13	37
7	49	1	$9.50	0	1050	Left	$0	risk_blue_13	32
7	50	3	$65	0	1305	Right	$0	risk_blue_38	55
7	51	8	$9.50	0	2509	Left	$0	ambig_blue_50	12
7	52	2	$34	0	2655	Right	$0	risk_blue_25	44
7	53	9	$0	1	3244	Left	$18	ambig_blue_75	28
7	54	7	$65	1	1993	Left	$0	ambig_blue_25	5
7	55	1	$18	1	3489	Right	$0	risk_blue_13	33
7	56	5	$0	0	1276	Right	$65	risk_red_25	50
7	57	7	$34	0	1817	Right	$0	ambig_blue_25	4
7	58	8	$65	1	1512	Left	$0	ambig_blue_50	15
7	59	4	$0	0	2299	Left	$18	risk_red_13	38
7	60	7	$0	1	927	Left	$65	ambig_blue_25	10
8	1	8	$5	0	1980	Left	$0	ambig_blue_50	11
8	2	7	$0	0	1061	Right	$65	ambig_blue_25	10
8	3	4	$0	1	2027	Right	$9.50	risk_red_13	37
8	4	7	$0	1	1010	Left	$34	ambig_blue_25	9
8	5	9	$0	1	1306	Right	$5	ambig_blue_75	26
8	6	5	$0	1	1766	Right	$9.50	risk_red_25	47
8	7	7	$18	0	1640	Right	$0	ambig_blue_25	3
8	8	6	$0	1	2118	Left	$18	risk_red_38	58
8	9	1	$9.50	1	1449	Right	$0	risk_blue_13	32
8	10	8	$0	0	1223	Left	$5	ambig_blue_50	16
8	11	3	$65	1	2358	Left	$0	risk_blue_38	55
8	12	1	$34	1	2223	Left	$0	risk_blue_13	34
8	13	8	$0	0	1886	Left	$9.50	ambig_blue_50	17
8	14	4	$0	1	1834	Left	$34	risk_red_13	39
8	15	3	$34	1	1984	Left	$0	risk_blue_38	54
8	16	9	$9.50	1	1375	Right	$0	ambig_blue_75	22
8	17	7	$0	0	2552	Left	$9.50	ambig_blue_25	7
8	18	7	$34	1	2729	Left	$0	ambig_blue_25	4
8	19	2	$34	0	1459	Right	$0	risk_blue_25	44
8	20	7	$0	1	1401	Right	$5	ambig_blue_25	6
8	21	8	$9.50	1	1097	Right	$0	ambig_blue_50	12
8	22	6	$0	0	1758	Left	$5	risk_red_38	56
8	23	6	$0	1	1047	Left	$65	risk_red_38	60
8	24	7	$5	0	1342	Left	$0	ambig_blue_25	1
8	25	6	$0	1	1649	Left	$9.50	risk_red_38	57
8	26	9	$0	0	1167	Left	$9.50	ambig_blue_75	27
8	27	5	$0	1	1625	Left	$34	risk_red_25	49
8	28	9	$0	0	1864	Right	$34	ambig_blue_75	29
8	29	9	$65	0	1133	Right	$0	ambig_blue_75	25
8	30	9	$0	0	2536	Right	$18	ambig_blue_75	28
8	31	2	$18	1	1545	Left	$0	risk_blue_25	43
8	32	4	$0	0	1596	Left	$5	risk_red_13	36
8	33	5	$0	1	2564	Right	$5	risk_red_25	46
8	34	3	$9.50	0	1773	Right	$0	risk_blue_38	52
8	35	1	$65	1	1062	Left	$0	risk_blue_13	35
8	36	2	$9.50	1	1732	Right	$0	risk_blue_25	42
8	37	6	$0	0	2503	Right	$34	risk_red_38	59
8	38	8	$0	1	2242	Left	$65	ambig_blue_50	20
8	39	8	$34	0	4431	Right	$0	ambig_blue_50	14
8	40	7	$0	1	4604	Left	$18	ambig_blue_25	8
8	41	8	$0	0	5385	Right	$34	ambig_blue_50	19
8	42	9	$18	0	2654	Left	$0	ambig_blue_75	23
8	43	8	$0	1	3851	Left	$18	ambig_blue_50	18
8	44	1	$18	0	2447	Left	$0	risk_blue_13	33
8	45	2	$5	0	1349	Left	$0	risk_blue_25	41
8	46	3	$5	0	1159	Left	$0	risk_blue_38	51
8	47	5	$0	0	1209	Right	$65	risk_red_25	50
8	48	7	$65	1	1417	Left	$0	ambig_blue_25	5
8	49	4	$0	1	2777	Right	$18	risk_red_13	38
8	50	4	$0	0	1049	Right	$65	risk_red_13	40
8	51	7	$9.50	1	2783	Left	$0	ambig_blue_25	2
8	52	9	$34	0	1303	Right	$0	ambig_blue_75	24
8	53	1	$5	1	1363	Right	$0	risk_blue_13	31
8	54	9	$0	0	1045	Right	$65	ambig_blue_75	30
8	55	8	$65	1	1300	Left	$0	ambig_blue_50	15
8	56	8	$18	0	3136	Right	$0	ambig_blue_50	13
8	57	5	$0	1	1849	Left	$18	risk_red_25	48
8	58	3	$18	1	2159	Left	$0	risk_blue_38	53
8	59	9	$5	0	1472	Left	$0	ambig_blue_75	21
8	60	2	$65	1	998	Left	$0	risk_blue_25	45
9
