# Supplementary material for: Learning about the Ellsberg Paradox reduces, but does not abolish, ambiguity aversion
Source: PLoS One. 2020 Mar 4;15(3):e0228782. doi: 10.1371/journal.pone.0228782 (PMC7055742; doi:10.1371/journal.pone.0228782)
Supplement: S1 Dataset — (ZIP) [file pone.0228782.s009.zip › S1_dataset/RJ/2526.txt]

Block	Trial	BagNo	BlueValue	RESP	RT	LotterySide	RedValue	RiskAmbigLevel	TrialList
3	1	8	$0	1	2028	1	$18	ambig_blue_50	18
3	2	7	$5	1	2019	1	$0	ambig_blue_25	1
3	3	5	$0	1	2706	1	$9.50	risk_red_25	47
3	4	5	$0	1	4108	0	$65	risk_red_25	50
3	5	7	$0	0	3013	1	$65	ambig_blue_25	10
3	6	7	$34	1	1931	0	$0	ambig_blue_25	4
3	7	3	$9.50	1	2598	1	$0	risk_blue_38	52
3	8	7	$0	0	2677	1	$34	ambig_blue_25	9
3	9	1	$5	1	2145	1	$0	risk_blue_13	31
3	10	7	$0	1	2771	0	$9.50	ambig_blue_25	7
3	11	8	$0	1	2027	1	$9.50	ambig_blue_50	17
3	12	8	$0	1	1762	0	$65	ambig_blue_50	20
3	13	8	$0	0	2747	0	$5	ambig_blue_50	16
3	14	9	$5	0	2588	0	$0	ambig_blue_75	21
3	15	6	$0	1	3356	1	$9.50	risk_red_38	57
3	16	3	$65	1	2508	0	$0	risk_blue_38	55
3	17	9	$0	0	1887	0	$18	ambig_blue_75	28
3	18	4	$0	0	3627	0	$18	risk_red_13	38
3	19	4	$0	0	3480	0	$9.50	risk_red_13	37
3	20	9	$0	1	2027	1	$9.50	ambig_blue_75	27
3	21	9	$18	0	4426	1	$0	ambig_blue_75	23
3	22	2	$34	1	3254	0	$0	risk_blue_25	44
3	23	9	$9.50	1	2202	1	$0	ambig_blue_75	22
3	24	7	$0	1	3137	1	$5	ambig_blue_25	6
3	25	1	$18	1	2122	0	$0	risk_blue_13	33
3	26	8	$0	1	1997	0	$34	ambig_blue_50	19
3	27	8	$18	1	2333	0	$0	ambig_blue_50	13
3	28	9	$34	1	2423	0	$0	ambig_blue_75	24
3	29	4	$0	0	3365	0	$34	risk_red_13	39
3	30	1	$34	1	1773	0	$0	risk_blue_13	34
3	31	7	$18	0	1574	1	$0	ambig_blue_25	3
3	32	2	$65	1	2087	0	$0	risk_blue_25	45
3	33	4	$0	0	2435	0	$65	risk_red_13	40
3	34	9	$65	1	2401	0	$0	ambig_blue_75	25
3	35	8	$9.50	1	2920	1	$0	ambig_blue_50	12
3	36	9	$0	0	2666	1	$34	ambig_blue_75	29
3	37	2	$9.50	1	3230	0	$0	risk_blue_25	42
3	38	3	$34	0	1820	1	$0	risk_blue_38	54
3	39	2	$18	0	2459	1	$0	risk_blue_25	43
3	40	5	$0	1	2711	0	$34	risk_red_25	49
3	41	1	$65	1	2634	0	$0	risk_blue_13	35
3	42	5	$0	1	2784	1	$5	risk_red_25	46
3	43	8	$65	1	2007	0	$0	ambig_blue_50	15
3	44	3	$5	1	4551	1	$0	risk_blue_38	51
3	45	8	$34	0	3229	1	$0	ambig_blue_50	14
3	46	7	$0	1	3123	0	$18	ambig_blue_25	8
3	47	5	$0	1	2684	0	$18	risk_red_25	48
3	48	8	$5	1	3120	1	$0	ambig_blue_50	11
3	49	6	$0	0	3009	0	$5	risk_red_38	56
3	50	1	$9.50	0	3960	0	$0	risk_blue_13	32
3	51	7	$65	1	2655	0	$0	ambig_blue_25	5
3	52	3	$18	0	3012	0	$0	risk_blue_38	53
3	53	6	$0	1	3658	0	$34	risk_red_38	59
3	54	6	$0	0	1958	1	$65	risk_red_38	60
3	55	7	$9.50	1	2871	0	$0	ambig_blue_25	2
3	56	4	$0	0	1891	0	$5	risk_red_13	36
3	57	9	$0	0	1271	1	$65	ambig_blue_75	30
3	58	9	$0	0	3141	0	$5	ambig_blue_75	26
3	59	6	$0	0	2518	1	$18	risk_red_38	58
3	60	2	$5	1	2336	1	$0	risk_blue_25	41
4	1	4	$0	0	1562	0	$5	risk_red_13	36
4	2	2	$34	0	2228	1	$0	risk_blue_25	44
4	3	3	$9.50	1	2139	0	$0	risk_blue_38	52
4	4	2	$5	1	3164	1	$0	risk_blue_25	41
4	5	9	$0	0	1549	1	$65	ambig_blue_75	30
4	6	7	$0	0	2679	1	$5	ambig_blue_25	6
4	7	9	$18	0	1787	1	$0	ambig_blue_75	23
4	8	6	$0	1	2283	1	$5	risk_red_38	56
4	9	3	$5	1	3175	1	$0	risk_blue_38	51
4	10	6	$0	0	1575	1	$65	risk_red_38	60
4	11	1	$5	0	2304	0	$0	risk_blue_13	31
4	12	8	$5	1	4163	1	$0	ambig_blue_50	11
4	13	7	$18	1	1914	0	$0	ambig_blue_25	3
4	14	9	$65	0	1557	1	$0	ambig_blue_75	25
4	15	1	$18	0	1695	1	$0	risk_blue_13	33
4	16	8	$0	0	2195	1	$65	ambig_blue_50	20
4	17	5	$0	0	2483	0	$9.50	risk_red_25	47
4	18	5	$0	0	1399	1	$65	risk_red_25	50
4	19	4	$0	1	2759	0	$18	risk_red_13	38
4	20	7	$9.50	0	2184	0	$0	ambig_blue_25	2
4	21	1	$9.50	1	2256	1	$0	risk_blue_13	32
4	22	2	$65	1	1253	0	$0	risk_blue_25	45
4	23	5	$0	1	1714	1	$5	risk_red_25	46
4	24	3	$18	1	1045	0	$0	risk_blue_38	53
4	25	6	$0	1	1580	0	$34	risk_red_38	59
4	26	9	$34	1	1493	0	$0	ambig_blue_75	24
4	27	9	$5	0	1810	0	$0	ambig_blue_75	21
4	28	1	$34	0	1313	1	$0	risk_blue_13	34
4	29	7	$65	0	1517	1	$0	ambig_blue_25	5
4	30	8	$34	1	976	0	$0	ambig_blue_50	14
4	31	6	$0	0	1634	1	$9.50	risk_red_38	57
4	32	2	$18	0	1464	1	$0	risk_blue_25	43
4	33	3	$34	0	1070	1	$0	risk_blue_38	54
4	34	7	$0	1	2228	0	$34	ambig_blue_25	9
4	35	7	$34	1	1298	0	$0	ambig_blue_25	4
4	36	5	$0	1	1607	0	$34	risk_red_25	49
4	37	4	$0	0	1687	1	$34	risk_red_13	39
4	38	9	$9.50	1	2011	0	$0	ambig_blue_75	22
4	39	9	$0	0	1498	1	$34	ambig_blue_75	29
4	40	8	$0	1	1439	0	$9.50	ambig_blue_50	17
4	41	8	$9.50	0	2621	1	$0	ambig_blue_50	12
4	42	7	$5	1	1715	1	$0	ambig_blue_25	1
4	43	4	$0	0	1575	0	$9.50	risk_red_13	37
4	44	1	$65	0	1240	1	$0	risk_blue_13	35
4	45	3	$65	0	1607	1	$0	risk_blue_38	55
4	46	9	$0	0	3094	0	$9.50	ambig_blue_75	27
4	47	7	$0	1	1585	0	$9.50	ambig_blue_25	7
4	48	7	$0	0	1570	1	$18	ambig_blue_25	8
4	49	9	$0	1	2731	0	$18	ambig_blue_75	28
4	50	4	$0	1	1757	0	$65	risk_red_13	40
4	51	7	$0	1	1558	0	$65	ambig_blue_25	10
4	52	8	$0	0	2400	0	$5	ambig_blue_50	16
4	53	8	$65	0	1568	1	$0	ambig_blue_50	15
4	54	9	$0	0	2177	0	$5	ambig_blue_75	26
4	55	5	$0	1	1713	0	$18	risk_red_25	48
4	56	2	$9.50	1	1861	0	$0	risk_blue_25	42
4	57	6	$0	0	1698	1	$18	risk_red_38	58
4	58	8	$0	0	2070	1	$34	ambig_blue_50	19
4	59	8	$18	1	1675	0	$0	ambig_blue_50	13
4	60	8	$0	0	1496	1	$18	ambig_blue_50	18
5	1	7	$18	0	1410	1	$0	ambig_blue_25	3
5	2	9	$0	1	1338	1	$9.50	ambig_blue_75	27
5	3	9	$5	1	1693	1	$0	ambig_blue_75	21
5	4	4	$0	1	1241	0	$65	risk_red_13	40
5	5	8	$34	0	1223	1	$0	ambig_blue_50	14
5	6	2	$65	0	1031	1	$0	risk_blue_25	45
5	7	2	$9.50	0	2470	0	$0	risk_blue_25	42
5	8	7	$5	1	2595	1	$0	ambig_blue_25	1
5	9	9	$34	0	1113	1	$0	ambig_blue_75	24
5	10	3	$34	0	1574	1	$0	risk_blue_38	54
5	11	6	$0	1	1247	0	$34	risk_red_38	59
5	12	1	$65	1	1510	0	$0	risk_blue_13	35
5	13	7	$0	0	1538	1	$34	ambig_blue_25	9
5	14	7	$34	1	1891	0	$0	ambig_blue_25	4
5	15	4	$0	1	1559	0	$34	risk_red_13	39
5	16	7	$0	0	1305	1	$65	ambig_blue_25	10
5	17	3	$9.50	0	1925	1	$0	risk_blue_38	52
5	18	5	$0	0	1400	1	$65	risk_red_25	50
5	19	5	$0	1	1728	1	$5	risk_red_25	46
5	20	9	$0	1	1483	0	$34	ambig_blue_75	29
5	21	2	$34	1	1295	0	$0	risk_blue_25	44
5	22	3	$5	0	1852	0	$0	risk_blue_38	51
5	23	4	$0	1	2024	1	$9.50	risk_red_13	37
5	24	8	$9.50	1	1935	1	$0	ambig_blue_50	12
5	25	4	$0	1	2681	0	$18	risk_red_13	38
5	26	9	$0	0	2885	0	$5	ambig_blue_75	26
5	27	2	$18	1	1672	0	$0	risk_blue_25	43
5	28	7	$65	0	2677	1	$0	ambig_blue_25	5
5	29	9	$18	0	1409	1	$0	ambig_blue_75	23
5	30	9	$9.50	0	1601	0	$0	ambig_blue_75	22
5	31	8	$0	0	1857	1	$34	ambig_blue_50	19
5	32	7	$0	0	3614	0	$5	ambig_blue_25	6
5	33	6	$0	0	1868	1	$65	risk_red_38	60
5	34	8	$5	1	2017	1	$0	ambig_blue_50	11
5	35	7	$0	0	1504	0	$9.50	ambig_blue_25	7
5	36	4	$0	0	1843	0	$5	risk_red_13	36
5	37	3	$65	1	1449	0	$0	risk_blue_38	55
5	38	3	$18	0	1599	1	$0	risk_blue_38	53
5	39	6	$0	0	1600	1	$5	risk_red_38	56
5	40	8	$0	0	1703	0	$9.50	ambig_blue_50	17
5	41	5	$0	1	1851	1	$9.50	risk_red_25	47
5	42	8	$65	1	1920	0	$0	ambig_blue_50	15
5	43	8	$18	1	1707	0	$0	ambig_blue_50	13
5	44	1	$5	1	2615	1	$0	risk_blue_13	31
5	45	2	$5	1	1773	1	$0	risk_blue_25	41
5	46	7	$0	0	3294	1	$18	ambig_blue_25	8
5	47	9	$0	0	1225	1	$65	ambig_blue_75	30
5	48	5	$0	1	2353	0	$34	risk_red_25	49
5	49	7	$9.50	0	1745	1	$0	ambig_blue_25	2
5	50	1	$34	0	1204	1	$0	risk_blue_13	34
5	51	9	$0	0	1420	1	$18	ambig_blue_75	28
5	52	8	$0	0	1019	1	$65	ambig_blue_50	20
5	53	8	$0	1	987	0	$18	ambig_blue_50	18
5	54	6	$0	0	1596	1	$9.50	risk_red_38	57
5	55	1	$18	1	1692	0	$0	risk_blue_13	33
5	56	1	$9.50	1	2536	0	$0	risk_blue_13	32
5	57	6	$0	1	1434	0	$18	risk_red_38	58
5	58	8	$0	0	2544	0	$5	ambig_blue_50	16
5	59	5	$0	1	1290	0	$18	risk_red_25	48
5	60	9	$65	0	1262	1	$0	ambig_blue_75	25
6
7	1	8	$0	1	2456	Left	$34	ambig_blue_50	19
7	2	9	$65	0	1317	Right	$0	ambig_blue_75	25
7	3	9	$0	0	1040	Right	$18	ambig_blue_75	28
7	4	3	$5	1	1807	Right	$0	risk_blue_38	51
7	5	8	$0	0	1015	Right	$9.50	ambig_blue_50	17
7	6	4	$0	1	1871	Right	$5	risk_red_13	36
7	7	9	$34	0	1356	Right	$0	ambig_blue_75	24
7	8	9	$0	1	1286	Left	$34	ambig_blue_75	29
7	9	8	$18	1	1498	Left	$0	ambig_blue_50	13
7	10	5	$0	0	2287	Left	$5	risk_red_25	46
7	11	9	$0	1	986	Left	$65	ambig_blue_75	30
7	12	6	$0	0	1979	Left	$5	risk_red_38	56
7	13	7	$0	0	1452	Right	$34	ambig_blue_25	9
7	14	9	$0	1	1538	Left	$9.50	ambig_blue_75	27
7	15	6	$0	1	1148	Left	$34	risk_red_38	59
7	16	7	$0	1	1039	Left	$65	ambig_blue_25	10
7	17	5	$0	1	942	Left	$34	risk_red_25	49
7	18	8	$0	0	1273	Right	$65	ambig_blue_50	20
7	19	1	$34	0	1677	Right	$0	risk_blue_13	34
7	20	7	$5	0	2275	Right	$0	ambig_blue_25	1
7	21	7	$0	1	1287	Left	$9.50	ambig_blue_25	7
7	22	7	$34	0	1067	Right	$0	ambig_blue_25	4
7	23	5	$0	0	865	Right	$18	risk_red_25	48
7	24	5	$0	0	1103	Right	$9.50	risk_red_25	47
7	25	8	$9.50	0	1563	Right	$0	ambig_blue_50	12
7	26	7	$65	1	1445	Left	$0	ambig_blue_25	5
7	27	1	$9.50	1	2003	Left	$0	risk_blue_13	32
7	28	2	$9.50	0	1186	Right	$0	risk_blue_25	42
7	29	8	$0	0	1595	Right	$5	ambig_blue_50	16
7	30	6	$0	1	1012	Left	$9.50	risk_red_38	57
7	31	4	$0	0	1100	Right	$9.50	risk_red_13	37
7	32	2	$18	0	1576	Right	$0	risk_blue_25	43
7	33	9	$9.50	1	1689	Left	$0	ambig_blue_75	22
7	34	7	$0	0	1261	Right	$18	ambig_blue_25	8
7	35	8	$0	1	1059	Left	$18	ambig_blue_50	18
7	36	7	$9.50	1	1090	Left	$0	ambig_blue_25	2
7	37	7	$18	0	1262	Right	$0	ambig_blue_25	3
7	38	9	$0	0	3060	Left	$5	ambig_blue_75	26
7	39	1	$5	0	1393	Left	$0	risk_blue_13	31
7	40	4	$0	1	985	Left	$34	risk_red_13	39
7	41	1	$65	1	1290	Left	$0	risk_blue_13	35
7	42	3	$9.50	1	1814	Left	$0	risk_blue_38	52
7	43	8	$65	0	1110	Right	$0	ambig_blue_50	15
7	44	2	$65	0	730	Right	$0	risk_blue_25	45
7	45	9	$5	0	2214	Left	$0	ambig_blue_75	21
7	46	4	$0	1	1669	Left	$65	risk_red_13	40
7	47	4	$0	0	1034	Right	$18	risk_red_13	38
7	48	2	$34	1	1097	Left	$0	risk_blue_25	44
7	49	3	$18	0	1414	Right	$0	risk_blue_38	53
7	50	7	$0	0	1845	Left	$5	ambig_blue_25	6
7	51	5	$0	1	1316	Left	$65	risk_red_25	50
7	52	3	$34	0	1248	Right	$0	risk_blue_38	54
7	53	2	$5	0	1702	Left	$0	risk_blue_25	41
7	54	3	$65	0	962	Right	$0	risk_blue_38	55
7	55	1	$18	0	1004	Right	$0	risk_blue_13	33
7	56	6	$0	1	1260	Left	$65	risk_red_38	60
7	57	6	$0	0	906	Right	$18	risk_red_38	58
7	58	9	$18	0	1343	Right	$0	ambig_blue_75	23
7	59	8	$34	0	1273	Right	$0	ambig_blue_50	14
7	60	8	$5	0	1743	Left	$0	ambig_blue_50	11
8	1	2	$65	1	1032	Left	$0	risk_blue_25	45
8	2	2	$34	0	743	Right	$0	risk_blue_25	44
8	3	8	$65	1	1082	Left	$0	ambig_blue_50	15
8	4	5	$0	0	1903	Right	$18	risk_red_25	48
8	5	8	$0	1	1858	Right	$5	ambig_blue_50	16
8	6	4	$0	1	1888	Left	$18	risk_red_13	38
8	7	1	$34	1	932	Left	$0	risk_blue_13	34
8	8	8	$0	0	1368	Right	$34	ambig_blue_50	19
8	9	7	$5	0	2217	Left	$0	ambig_blue_25	1
8	10	9	$0	0	1647	Left	$5	ambig_blue_75	26
8	11	8	$18	0	1374	Right	$0	ambig_blue_50	13
8	12	4	$0	1	1327	Left	$9.50	risk_red_13	37
8	13	9	$0	1	1194	Left	$65	ambig_blue_75	30
8	14	8	$0	0	1067	Right	$65	ambig_blue_50	20
8	15	9	$65	1	969	Left	$0	ambig_blue_75	25
8	16	9	$18	0	954	Right	$0	ambig_blue_75	23
8	17	6	$0	1	1083	Left	$65	risk_red_38	60
8	18	6	$0	0	1097	Right	$9.50	risk_red_38	57
8	19	7	$0	1	973	Left	$65	ambig_blue_25	10
8	20	3	$34	0	919	Right	$0	risk_blue_38	54
8	21	3	$65	1	802	Left	$0	risk_blue_38	55
8	22	9	$0	1	819	Left	$34	ambig_blue_75	29
8	23	8	$0	0	1267	Right	$9.50	ambig_blue_50	17
8	24	1	$5	0	1488	Left	$0	risk_blue_13	31
8	25	3	$9.50	1	948	Left	$0	risk_blue_38	52
8	26	8	$0	0	1599	Right	$18	ambig_blue_50	18
8	27	8	$9.50	1	791	Left	$0	ambig_blue_50	12
8	28	9	$0	1	896	Left	$9.50	ambig_blue_75	27
8	29	7	$18	1	1173	Left	$0	ambig_blue_25	3
8	30	5	$0	0	1823	Left	$5	risk_red_25	46
8	31	6	$0	1	2374	Right	$5	risk_red_38	56
8	32	7	$65	0	2022	Right	$0	ambig_blue_25	5
8	33	9	$0	0	1085	Right	$18	ambig_blue_75	28
8	34	9	$5	1	1609	Right	$0	ambig_blue_75	21
8	35	3	$18	0	1049	Right	$0	risk_blue_38	53
8	36	7	$0	1	1143	Left	$34	ambig_blue_25	9
8	37	2	$18	0	1682	Right	$0	risk_blue_25	43
8	38	4	$0	1	2015	Left	$65	risk_red_13	40
8	39	1	$65	0	1246	Right	$0	risk_blue_13	35
8	40	6	$0	0	1589	Right	$18	risk_red_38	58
8	41	9	$34	1	1773	Left	$0	ambig_blue_75	24
8	42	5	$0	0	1038	Right	$9.50	risk_red_25	47
8	43	1	$18	0	1533	Right	$0	risk_blue_13	33
8	44	8	$5	0	4168	Right	$0	ambig_blue_50	11
8	45	3	$5	1	3023	Right	$0	risk_blue_38	51
8	46	4	$0	0	1461	Right	$34	risk_red_13	39
8	47	7	$9.50	0	1714	Right	$0	ambig_blue_25	2
8	48	7	$0	1	3366	Left	$5	ambig_blue_25	6
8	49	2	$5	1	2006	Right	$0	risk_blue_25	41
8	50	7	$0	1	1805	Left	$18	ambig_blue_25	8
8	51	9	$9.50	0	1277	Right	$0	ambig_blue_75	22
8	52	7	$34	0	1090	Right	$0	ambig_blue_25	4
8	53	6	$0	1	1335	Left	$34	risk_red_38	59
8	54	1	$9.50	0	1738	Right	$0	risk_blue_13	32
8	55	8	$34	0	1364	Right	$0	ambig_blue_50	14
8	56	2	$9.50	0	1726	Left	$0	risk_blue_25	42
8	57	5	$0	0	1641	Right	$34	risk_red_25	49
8	58	4	$0	0	2015	Left	$5	risk_red_13	36
8	59	5	$0	0	1134	Right	$65	risk_red_25	50
8	60	7	$0	1	1241	Left	$9.50	ambig_blue_25	7
9	1	5	$0	1	1513	Left	$9.50	risk_red_25	47
9	2	9	$5	0	1501	Right	$0	ambig_blue_75	21
9	3	8	$0	1	1369	Left	$9.50	ambig_blue_50	17
9	4	4	$0	1	1178	Left	$34	risk_red_13	39
9	5	7	$0	1	1100	Left	$65	ambig_blue_25	10
9	6	8	$9.50	1	2144	Left	$0	ambig_blue_50	12
9	7	7	$65	0	2090	Right	$0	ambig_blue_25	5
9	8	9	$18	0	1822	Right	$0	ambig_blue_75	23
9	9	2	$18	0	1708	Right	$0	risk_blue_25	43
9	10	4	$0	0	1416	Right	$18	risk_red_13	38
9	11	9	$0	1	1215	Left	$18	ambig_blue_75	28
9	12	3	$18	1	1647	Left	$0	risk_blue_38	53
9	13	6	$0	1	2262	Right	$5	risk_red_38	56
9	14	7	$0	1	1666	Left	$18	ambig_blue_25	8
9	15	7	$0	1	1023	Left	$34	ambig_blue_25	9
9	16	9	$0	1	855	Left	$65	ambig_blue_75	30
9	17	4	$0	1	1446	Left	$65	risk_red_13	40
9	18	4	$0	1	1588	Right	$5	risk_red_13	36
9	19	4	$0	1	1044	Left	$9.50	risk_red_13	37
9	20	8	$0	1	803	Left	$65	ambig_blue_50	20
9	21	8	$0	1	2620	Right	$5	ambig_blue_50	16
9	22	8	$65	1	1586	Left	$0	ambig_blue_50	15
9	23	7	$9.50	0	1410	Right	$0	ambig_blue_25	2
9	24	7	$0	0	1586	Left	$5	ambig_blue_25	6
9	25	3	$5	0	2154	Left	$0	risk_blue_38	51
9	26	1	$5	0	1587	Left	$0	risk_blue_13	31
9	27	9	$0	1	1028	Right	$9.50	ambig_blue_75	27
9	28	9	$0	1	1835	Right	$5	ambig_blue_75	26
9	29	8	$0	1	1097	Left	$18	ambig_blue_50	18
9	30	8	$0	1	1470	Left	$34	ambig_blue_50	19
9	31	7	$18	0	1324	Right	$0	ambig_blue_25	3
9	32	9	$9.50	0	1143	Right	$0	ambig_blue_75	22
9	33	6	$0	1	890	Left	$18	risk_red_38	58
9	34	1	$9.50	1	1519	Left	$0	risk_blue_13	32
9	35	5	$0	1	1682	Right	$5	risk_red_25	46
9	36	6	$0	0	1911	Right	$65	risk_red_38	60
9	37	6	$0	1	1314	Left	$9.50	risk_red_38	57
9	38	6	$0	0	1366	Right	$34	risk_red_38	59
9	39	1	$18	1	1607	Left	$0	risk_blue_13	33
9	40	7	$0	1	1015	Left	$9.50	ambig_blue_25	7
9	41	8	$34	1	1527	Left	$0	ambig_blue_50	14
9	42	7	$34	0	1298	Right	$0	ambig_blue_25	4
9	43	1	$65	1	959	Left	$0	risk_blue_13	35
9	44	8	$5	1	2153	Right	$0	ambig_blue_50	11
9	45	2	$34	0	1171	Right	$0	risk_blue_25	44
9	46	9	$34	1	1276	Left	$0	ambig_blue_75	24
9	47	2	$9.50	1	1177	Left	$0	risk_blue_25	42
9	48	2	$5	0	1715	Left	$0	risk_blue_25	41
9	49	8	$18	0	1438	Right	$0	ambig_blue_50	13
9	50	1	$34	1	1197	Left	$0	risk_blue_13	34
9	51	3	$34	1	1574	Left	$0	risk_blue_38	54
9	52	9	$0	1	1535	Left	$34	ambig_blue_75	29
9	53	5	$0	1	1161	Left	$65	risk_red_25	50
9	54	3	$9.50	0	1459	Right	$0	risk_blue_38	52
9	55	5	$0	0	1617	Right	$18	risk_red_25	48
9	56	9	$65	0	1224	Right	$0	ambig_blue_75	25
9	57	2	$65	1	1079	Left	$0	risk_blue_25	45
9	58	3	$65	0	1213	Right	$0	risk_blue_38	55
9	59	5	$0	1	1821	Left	$34	risk_red_25	49
9	60	7	$5	0	1484	Left	$0	ambig_blue_25	1
10
