# Supplementary material for: Learning about the Ellsberg Paradox reduces, but does not abolish, ambiguity aversion
Source: PLoS One. 2020 Mar 4;15(3):e0228782. doi: 10.1371/journal.pone.0228782 (PMC7055742; doi:10.1371/journal.pone.0228782)
Supplement: S1 Dataset — (ZIP) [file pone.0228782.s009.zip › S1_dataset/RJ/2527.txt]

Block	Trial	BagNo	BlueValue	RESP	RT	LotterySide	RedValue	RiskAmbigLevel	TrialList
3	1	9	$0	1	5051	1	$5	ambig_blue_75	26
3	2	7	$0	1	4806	0	$18	ambig_blue_25	8
3	3	8	$34	1	5179	0	$0	ambig_blue_50	14
3	4	9	$18	0	4568	1	$0	ambig_blue_75	23
3	5	4	$0	2	0	1	$5	risk_red_13	36
3	6	9	$9.50	0	3875	1	$0	ambig_blue_75	22
3	7	7	$5	1	4734	1	$0	ambig_blue_25	1
3	8	7	$0	1	2870	1	$5	ambig_blue_25	6
3	9	9	$65	0	5817	1	$0	ambig_blue_75	25
3	10	5	$0	2	0	1	$18	risk_red_25	48
3	11	4	$0	0	4537	0	$9.50	risk_red_13	37
3	12	8	$0	0	4873	1	$34	ambig_blue_50	19
3	13	3	$18	0	4323	0	$0	risk_blue_38	53
3	14	8	$65	0	4491	1	$0	ambig_blue_50	15
3	15	7	$0	1	4965	0	$34	ambig_blue_25	9
3	16	1	$9.50	1	3491	1	$0	risk_blue_13	32
3	17	9	$0	1	3278	0	$34	ambig_blue_75	29
3	18	4	$0	1	3865	1	$34	risk_red_13	39
3	19	3	$34	0	3837	0	$0	risk_blue_38	54
3	20	5	$0	1	3345	1	$9.50	risk_red_25	47
3	21	9	$0	2	0	1	$65	ambig_blue_75	30
3	22	8	$0	1	4326	0	$9.50	ambig_blue_50	17
3	23	9	$0	0	4231	1	$9.50	ambig_blue_75	27
3	24	9	$34	0	3371	0	$0	ambig_blue_75	24
3	25	6	$0	0	3107	0	$9.50	risk_red_38	57
3	26	5	$0	1	3285	1	$34	risk_red_25	49
3	27	2	$9.50	0	2944	0	$0	risk_blue_25	42
3	28	2	$65	0	2553	0	$0	risk_blue_25	45
3	29	3	$5	0	3425	0	$0	risk_blue_38	51
3	30	8	$0	1	4910	0	$18	ambig_blue_50	18
3	31	7	$34	0	3430	1	$0	ambig_blue_25	4
3	32	6	$0	0	4356	0	$5	risk_red_38	56
3	33	1	$18	0	3859	0	$0	risk_blue_13	33
3	34	2	$5	1	3950	1	$0	risk_blue_25	41
3	35	7	$18	0	4166	1	$0	ambig_blue_25	3
3	36	9	$5	1	2686	1	$0	ambig_blue_75	21
3	37	5	$0	1	4225	1	$65	risk_red_25	50
3	38	1	$65	1	3918	1	$0	risk_blue_13	35
3	39	8	$18	1	3823	0	$0	ambig_blue_50	13
3	40	9	$0	1	4228	0	$18	ambig_blue_75	28
3	41	3	$65	0	2713	1	$0	risk_blue_38	55
3	42	4	$0	0	3243	0	$18	risk_red_13	38
3	43	8	$0	0	4144	1	$65	ambig_blue_50	20
3	44	7	$0	1	3864	0	$9.50	ambig_blue_25	7
3	45	3	$9.50	1	4276	1	$0	risk_blue_38	52
3	46	6	$0	1	4830	1	$65	risk_red_38	60
3	47	5	$0	1	4298	0	$5	risk_red_25	46
3	48	8	$5	1	4564	1	$0	ambig_blue_50	11
3	49	7	$0	0	4035	1	$65	ambig_blue_25	10
3	50	8	$9.50	0	4879	1	$0	ambig_blue_50	12
3	51	6	$0	1	3801	1	$18	risk_red_38	58
3	52	1	$5	0	3727	0	$0	risk_blue_13	31
3	53	7	$9.50	0	4520	0	$0	ambig_blue_25	2
3	54	2	$18	1	4464	1	$0	risk_blue_25	43
3	55	7	$65	0	3827	1	$0	ambig_blue_25	5
3	56	4	$0	0	4392	0	$65	risk_red_13	40
3	57	6	$0	1	4486	1	$34	risk_red_38	59
3	58	2	$34	0	4512	1	$0	risk_blue_25	44
3	59	8	$0	0	3009	0	$5	ambig_blue_50	16
3	60	1	$34	0	2863	0	$0	risk_blue_13	34
4	1	8	$65	1	4029	0	$0	ambig_blue_50	15
4	2	7	$34	1	4369	0	$0	ambig_blue_25	4
4	3	9	$0	1	5008	0	$9.50	ambig_blue_75	27
4	4	7	$0	0	4716	1	$18	ambig_blue_25	8
4	5	4	$0	1	2389	1	$5	risk_red_13	36
4	6	2	$18	1	3445	1	$0	risk_blue_25	43
4	7	9	$9.50	1	4257	1	$0	ambig_blue_75	22
4	8	9	$0	1	2124	1	$34	ambig_blue_75	29
4	9	9	$5	1	2263	1	$0	ambig_blue_75	21
4	10	5	$0	1	4940	1	$34	risk_red_25	49
4	11	1	$34	1	3379	1	$0	risk_blue_13	34
4	12	5	$0	0	5075	1	$65	risk_red_25	50
4	13	9	$18	0	2564	0	$0	ambig_blue_75	23
4	14	6	$0	0	2637	0	$9.50	risk_red_38	57
4	15	6	$0	0	4370	0	$34	risk_red_38	59
4	16	8	$18	1	3609	0	$0	ambig_blue_50	13
4	17	1	$9.50	0	3623	0	$0	risk_blue_13	32
4	18	6	$0	1	5516	1	$5	risk_red_38	56
4	19	9	$0	1	2300	1	$65	ambig_blue_75	30
4	20	8	$34	0	3128	1	$0	ambig_blue_50	14
4	21	4	$0	0	2993	0	$18	risk_red_13	38
4	22	8	$5	1	4583	1	$0	ambig_blue_50	11
4	23	3	$65	0	3173	0	$0	risk_blue_38	55
4	24	2	$5	0	3325	0	$0	risk_blue_25	41
4	25	7	$0	1	3926	0	$9.50	ambig_blue_25	7
4	26	5	$0	0	4599	0	$5	risk_red_25	46
4	27	1	$65	1	3269	1	$0	risk_blue_13	35
4	28	9	$0	1	4088	1	$5	ambig_blue_75	26
4	29	9	$34	1	2538	1	$0	ambig_blue_75	24
4	30	4	$0	1	2780	1	$34	risk_red_13	39
4	31	3	$9.50	1	2964	1	$0	risk_blue_38	52
4	32	2	$65	1	2540	1	$0	risk_blue_25	45
4	33	7	$0	0	2973	0	$65	ambig_blue_25	10
4	34	7	$18	1	5197	1	$0	ambig_blue_25	3
4	35	3	$5	0	2730	0	$0	risk_blue_38	51
4	36	6	$0	1	4476	1	$18	risk_red_38	58
4	37	8	$9.50	0	4286	1	$0	ambig_blue_50	12
4	38	5	$0	1	2520	1	$18	risk_red_25	48
4	39	6	$0	1	5754	1	$65	risk_red_38	60
4	40	3	$34	0	4408	0	$0	risk_blue_38	54
4	41	7	$65	1	2533	0	$0	ambig_blue_25	5
4	42	8	$0	1	4951	1	$34	ambig_blue_50	19
4	43	2	$9.50	1	4631	1	$0	risk_blue_25	42
4	44	2	$34	1	2387	1	$0	risk_blue_25	44
4	45	3	$18	1	5282	1	$0	risk_blue_38	53
4	46	9	$0	1	1396	1	$18	ambig_blue_75	28
4	47	8	$0	0	4284	1	$65	ambig_blue_50	20
4	48	7	$5	0	3063	0	$0	ambig_blue_25	1
4	49	4	$0	1	1211	1	$65	risk_red_13	40
4	50	8	$0	1	4419	1	$18	ambig_blue_50	18
4	51	1	$18	1	1568	1	$0	risk_blue_13	33
4	52	5	$0	1	3609	0	$9.50	risk_red_25	47
4	53	4	$0	0	1455	1	$9.50	risk_red_13	37
4	54	9	$65	1	2460	1	$0	ambig_blue_75	25
4	55	1	$5	1	1569	1	$0	risk_blue_13	31
4	56	8	$0	1	2665	1	$9.50	ambig_blue_50	17
4	57	7	$0	1	3150	1	$5	ambig_blue_25	6
4	58	7	$0	0	5086	0	$34	ambig_blue_25	9
4	59	8	$0	0	2759	0	$5	ambig_blue_50	16
4	60	7	$9.50	1	2584	1	$0	ambig_blue_25	2
5	1	6	$0	0	5070	1	$34	risk_red_38	59
5	2	8	$0	0	2776	0	$9.50	ambig_blue_50	17
5	3	7	$0	0	5352	1	$65	ambig_blue_25	10
5	4	5	$0	1	2135	1	$65	risk_red_25	50
5	5	1	$34	0	1713	0	$0	risk_blue_13	34
5	6	8	$18	1	2676	1	$0	ambig_blue_50	13
5	7	4	$0	0	2168	0	$65	risk_red_13	40
5	8	2	$65	1	3641	1	$0	risk_blue_25	45
5	9	2	$18	0	2725	0	$0	risk_blue_25	43
5	10	8	$0	0	5407	0	$34	ambig_blue_50	19
5	11	3	$65	0	3226	0	$0	risk_blue_38	55
5	12	8	$5	1	3016	1	$0	ambig_blue_50	11
5	13	9	$5	1	2678	1	$0	ambig_blue_75	21
5	14	7	$9.50	1	2226	1	$0	ambig_blue_25	2
5	15	8	$0	2	0	1	$65	ambig_blue_50	20
5	16	7	$18	0	3485	0	$0	ambig_blue_25	3
5	17	9	$0	0	2999	0	$65	ambig_blue_75	30
5	18	1	$65	0	3534	0	$0	risk_blue_13	35
5	19	5	$0	0	1647	0	$5	risk_red_25	46
5	20	9	$18	0	1821	0	$0	ambig_blue_75	23
5	21	5	$0	1	2572	1	$18	risk_red_25	48
5	22	1	$9.50	1	2556	1	$0	risk_blue_13	32
5	23	7	$65	0	3141	1	$0	ambig_blue_25	5
5	24	9	$0	1	3110	1	$5	ambig_blue_75	26
5	25	7	$0	1	3432	0	$18	ambig_blue_25	8
5	26	6	$0	0	5110	0	$65	risk_red_38	60
5	27	9	$0	0	1342	0	$9.50	ambig_blue_75	27
5	28	9	$65	0	2817	0	$0	ambig_blue_75	25
5	29	9	$0	0	2335	0	$34	ambig_blue_75	29
5	30	3	$18	1	4841	1	$0	risk_blue_38	53
5	31	6	$0	0	3356	1	$9.50	risk_red_38	57
5	32	8	$0	1	3236	1	$5	ambig_blue_50	16
5	33	3	$9.50	0	2233	0	$0	risk_blue_38	52
5	34	7	$5	0	1463	0	$0	ambig_blue_25	1
5	35	7	$0	1	2685	1	$9.50	ambig_blue_25	7
5	36	3	$5	1	2576	1	$0	risk_blue_38	51
5	37	1	$18	1	2801	1	$0	risk_blue_13	33
5	38	5	$0	0	2399	0	$34	risk_red_25	49
5	39	2	$5	1	1783	1	$0	risk_blue_25	41
5	40	7	$0	1	3672	0	$34	ambig_blue_25	9
5	41	7	$0	0	2275	1	$5	ambig_blue_25	6
5	42	5	$0	1	2063	1	$9.50	risk_red_25	47
5	43	7	$34	0	3852	1	$0	ambig_blue_25	4
5	44	8	$9.50	0	1712	0	$0	ambig_blue_50	12
5	45	8	$34	0	3420	0	$0	ambig_blue_50	14
5	46	8	$0	1	4025	1	$18	ambig_blue_50	18
5	47	9	$0	0	3405	0	$18	ambig_blue_75	28
5	48	4	$0	0	1835	0	$18	risk_red_13	38
5	49	2	$34	1	2081	1	$0	risk_blue_25	44
5	50	9	$34	0	1909	0	$0	ambig_blue_75	24
5	51	9	$9.50	1	2065	1	$0	ambig_blue_75	22
5	52	4	$0	0	1990	0	$34	risk_red_13	39
5	53	4	$0	1	1790	1	$9.50	risk_red_13	37
5	54	6	$0	1	2686	1	$5	risk_red_38	56
5	55	1	$5	0	1522	0	$0	risk_blue_13	31
5	56	3	$34	1	2973	1	$0	risk_blue_38	54
5	57	6	$0	1	2852	1	$18	risk_red_38	58
5	58	8	$65	0	4281	0	$0	ambig_blue_50	15
5	59	2	$9.50	1	2339	1	$0	risk_blue_25	42
5	60	4	$0	1	1725	1	$5	risk_red_13	36
6
7	1	3	$5	1	5921	Right	$0	risk_blue_38	51
7	2	8	$0	1	4952	Left	$34	ambig_blue_50	19
7	3	2	$18	0	3855	Left	$0	risk_blue_25	43
7	4	6	$0	2	0	Left	$18	risk_red_38	58
7	5	7	$34	0	5207	Right	$0	ambig_blue_25	4
7	6	2	$34	0	4387	Right	$0	risk_blue_25	44
7	7	5	$0	1	2777	Left	$18	risk_red_25	48
7	8	6	$0	1	3881	Right	$5	risk_red_38	56
7	9	8	$0	1	3508	Right	$5	ambig_blue_50	16
7	10	7	$0	0	5150	Right	$18	ambig_blue_25	8
7	11	3	$18	1	3549	Left	$0	risk_blue_38	53
7	12	9	$0	1	4917	Left	$5	ambig_blue_75	26
7	13	1	$34	1	3006	Left	$0	risk_blue_13	34
7	14	9	$0	1	2980	Left	$34	ambig_blue_75	29
7	15	8	$0	0	1620	Right	$65	ambig_blue_50	20
7	16	9	$5	1	3915	Right	$0	ambig_blue_75	21
7	17	2	$5	1	5581	Right	$0	risk_blue_25	41
7	18	6	$0	0	3818	Right	$9.50	risk_red_38	57
7	19	5	$0	1	2103	Right	$5	risk_red_25	46
7	20	8	$5	0	2986	Right	$0	ambig_blue_50	11
7	21	2	$65	0	5897	Left	$0	risk_blue_25	45
7	22	3	$9.50	1	4513	Left	$0	risk_blue_38	52
7	23	4	$0	1	3546	Left	$18	risk_red_13	38
7	24	4	$0	0	1914	Left	$5	risk_red_13	36
7	25	9	$0	1	2342	Left	$18	ambig_blue_75	28
7	26	8	$0	1	3024	Left	$9.50	ambig_blue_50	17
7	27	7	$0	1	4669	Left	$5	ambig_blue_25	6
7	28	9	$0	1	1599	Left	$65	ambig_blue_75	30
7	29	9	$18	1	1991	Left	$0	ambig_blue_75	23
7	30	9	$9.50	1	1287	Left	$0	ambig_blue_75	22
7	31	8	$34	0	2940	Right	$0	ambig_blue_50	14
7	32	8	$65	0	1693	Right	$0	ambig_blue_50	15
7	33	8	$0	1	3473	Left	$18	ambig_blue_50	18
7	34	4	$0	1	1508	Left	$9.50	risk_red_13	37
7	35	8	$9.50	1	2680	Left	$0	ambig_blue_50	12
7	36	9	$0	0	1276	Right	$9.50	ambig_blue_75	27
7	37	5	$0	0	4625	Right	$65	risk_red_25	50
7	38	2	$9.50	1	3790	Right	$0	risk_blue_25	42
7	39	8	$18	1	1588	Left	$0	ambig_blue_50	13
7	40	3	$34	0	5204	Right	$0	risk_blue_38	54
7	41	7	$5	1	3273	Left	$0	ambig_blue_25	1
7	42	7	$65	0	1588	Right	$0	ambig_blue_25	5
7	43	7	$9.50	0	1228	Right	$0	ambig_blue_25	2
7	44	9	$34	1	1388	Left	$0	ambig_blue_75	24
7	45	6	$0	1	4420	Left	$65	risk_red_38	60
7	46	9	$65	1	2057	Left	$0	ambig_blue_75	25
7	47	5	$0	1	4158	Left	$34	risk_red_25	49
7	48	3	$65	0	1589	Right	$0	risk_blue_38	55
7	49	7	$0	1	2742	Left	$34	ambig_blue_25	9
7	50	4	$0	0	2815	Right	$65	risk_red_13	40
7	51	4	$0	1	1422	Left	$34	risk_red_13	39
7	52	1	$5	1	3189	Right	$0	risk_blue_13	31
7	53	1	$9.50	1	2276	Left	$0	risk_blue_13	32
7	54	1	$18	0	2328	Right	$0	risk_blue_13	33
7	55	7	$18	0	1826	Right	$0	ambig_blue_25	3
7	56	1	$65	0	2689	Right	$0	risk_blue_13	35
7	57	5	$0	1	5396	Left	$9.50	risk_red_25	47
7	58	6	$0	0	1513	Right	$34	risk_red_38	59
7	59	7	$0	0	1484	Right	$9.50	ambig_blue_25	7
7	60	7	$0	0	1481	Right	$65	ambig_blue_25	10
8	1	7	$0	0	2201	Right	$9.50	ambig_blue_25	7
8	2	1	$9.50	1	1296	Left	$0	risk_blue_13	32
8	3	6	$0	0	1405	Right	$65	risk_red_38	60
8	4	3	$5	1	3901	Left	$0	risk_blue_38	51
8	5	2	$5	0	3094	Left	$0	risk_blue_25	41
8	6	9	$9.50	1	2209	Left	$0	ambig_blue_75	22
8	7	8	$0	0	3809	Right	$5	ambig_blue_50	16
8	8	9	$0	0	1454	Right	$18	ambig_blue_75	28
8	9	8	$65	0	1612	Right	$0	ambig_blue_50	15
8	10	7	$0	0	2484	Right	$65	ambig_blue_25	10
8	11	9	$34	1	1551	Left	$0	ambig_blue_75	24
8	12	7	$0	0	4761	Right	$5	ambig_blue_25	6
8	13	4	$0	0	4216	Left	$5	risk_red_13	36
8	14	5	$0	1	3661	Right	$9.50	risk_red_25	47
8	15	9	$18	0	1401	Right	$0	ambig_blue_75	23
8	16	2	$9.50	1	3857	Right	$0	risk_blue_25	42
8	17	7	$18	0	1300	Right	$0	ambig_blue_25	3
8	18	7	$0	0	1224	Right	$34	ambig_blue_25	9
8	19	2	$65	0	4583	Left	$0	risk_blue_25	45
8	20	3	$9.50	1	3854	Right	$0	risk_blue_38	52
8	21	7	$0	0	2041	Right	$18	ambig_blue_25	8
8	22	9	$0	1	2383	Left	$9.50	ambig_blue_75	27
8	23	2	$34	0	4847	Right	$0	risk_blue_25	44
8	24	8	$9.50	1	1331	Left	$0	ambig_blue_50	12
8	25	3	$18	0	2990	Right	$0	risk_blue_38	53
8	26	8	$0	1	1485	Left	$9.50	ambig_blue_50	17
8	27	5	$0	0	3738	Left	$34	risk_red_25	49
8	28	4	$0	0	3554	Right	$65	risk_red_13	40
8	29	7	$65	1	2210	Left	$0	ambig_blue_25	5
8	30	9	$65	1	1697	Left	$0	ambig_blue_75	25
8	31	8	$34	0	1381	Right	$0	ambig_blue_50	14
8	32	1	$5	1	2270	Right	$0	risk_blue_13	31
8	33	9	$0	1	1507	Left	$65	ambig_blue_75	30
8	34	8	$0	1	1391	Left	$65	ambig_blue_50	20
8	35	7	$34	0	1303	Right	$0	ambig_blue_25	4
8	36	4	$0	1	3187	Left	$34	risk_red_13	39
8	37	8	$0	0	1474	Right	$18	ambig_blue_50	18
8	38	9	$0	0	1983	Right	$34	ambig_blue_75	29
8	39	7	$5	0	2479	Right	$0	ambig_blue_25	1
8	40	9	$0	0	4522	Right	$5	ambig_blue_75	26
8	41	4	$0	0	5427	Left	$9.50	risk_red_13	37
8	42	6	$0	1	3758	Left	$34	risk_red_38	59
8	43	4	$0	0	3318	Right	$18	risk_red_13	38
8	44	3	$65	1	1415	Left	$0	risk_blue_38	55
8	45	2	$18	1	4094	Right	$0	risk_blue_25	43
8	46	6	$0	1	3312	Left	$18	risk_red_38	58
8	47	1	$65	0	2658	Right	$0	risk_blue_13	35
8	48	6	$0	1	2663	Left	$9.50	risk_red_38	57
8	49	8	$0	1	3292	Left	$34	ambig_blue_50	19
8	50	7	$9.50	1	2479	Left	$0	ambig_blue_25	2
8	51	1	$18	0	2307	Right	$0	risk_blue_13	33
8	52	6	$0	0	2590	Left	$5	risk_red_38	56
8	53	1	$34	1	1493	Left	$0	risk_blue_13	34
8	54	5	$0	0	4874	Right	$65	risk_red_25	50
8	55	8	$18	0	1188	Right	$0	ambig_blue_50	13
8	56	9	$5	0	4084	Right	$0	ambig_blue_75	21
8	57	5	$0	1	3823	Right	$5	risk_red_25	46
8	58	8	$5	0	3316	Left	$0	ambig_blue_50	11
8	59	3	$34	0	3646	Right	$0	risk_blue_38	54
8	60	5	$0	1	5163	Right	$18	risk_red_25	48
9	1	9	$0	1	1485	Left	$9.50	ambig_blue_75	27
9	2	6	$0	1	3881	Right	$65	risk_red_38	60
9	3	9	$65	0	1124	Right	$0	ambig_blue_75	25
9	4	9	$0	0	1168	Right	$34	ambig_blue_75	29
9	5	2	$5	0	2425	Left	$0	risk_blue_25	41
9	6	6	$0	0	2775	Left	$5	risk_red_38	56
9	7	2	$18	0	2510	Right	$0	risk_blue_25	43
9	8	7	$18	0	3017	Right	$0	ambig_blue_25	3
9	9	8	$9.50	0	2359	Right	$0	ambig_blue_50	12
9	10	4	$0	1	4888	Left	$65	risk_red_13	40
9	11	3	$5	0	3265	Left	$0	risk_blue_38	51
9	12	8	$0	1	3373	Left	$9.50	ambig_blue_50	17
9	13	4	$0	0	1556	Right	$34	risk_red_13	39
9	14	9	$18	1	1678	Left	$0	ambig_blue_75	23
9	15	7	$0	1	5002	Left	$65	ambig_blue_25	10
9	16	8	$0	0	3614	Right	$18	ambig_blue_50	18
9	17	9	$0	1	1692	Left	$18	ambig_blue_75	28
9	18	7	$9.50	1	1632	Left	$0	ambig_blue_25	2
9	19	1	$9.50	0	2551	Right	$0	risk_blue_13	32
9	20	6	$0	0	4256	Right	$34	risk_red_38	59
9	21	8	$0	0	2635	Right	$34	ambig_blue_50	19
9	22	8	$34	0	1305	Right	$0	ambig_blue_50	14
9	23	1	$34	1	2077	Left	$0	risk_blue_13	34
9	24	6	$0	1	2153	Left	$9.50	risk_red_38	57
9	25	9	$0	1	1298	Left	$65	ambig_blue_75	30
9	26	7	$34	1	1383	Left	$0	ambig_blue_25	4
9	27	6	$0	1	1336	Left	$18	risk_red_38	58
9	28	7	$0	1	2178	Left	$9.50	ambig_blue_25	7
9	29	2	$9.50	0	4067	Right	$0	risk_blue_25	42
9	30	7	$65	0	1222	Right	$0	ambig_blue_25	5
9	31	3	$18	0	2302	Right	$0	risk_blue_38	53
9	32	4	$0	0	2217	Right	$18	risk_red_13	38
9	33	2	$34	1	2168	Left	$0	risk_blue_25	44
9	34	5	$0	1	2528	Left	$9.50	risk_red_25	47
9	35	3	$9.50	1	2426	Left	$0	risk_blue_38	52
9	36	8	$0	0	3905	Right	$5	ambig_blue_50	16
9	37	5	$0	1	3426	Right	$5	risk_red_25	46
9	38	9	$34	1	1383	Left	$0	ambig_blue_75	24
9	39	5	$0	1	3784	Left	$18	risk_red_25	48
9	40	7	$0	1	1407	Left	$34	ambig_blue_25	9
9	41	1	$18	1	1759	Left	$0	risk_blue_13	33
9	42	1	$5	1	4096	Left	$0	risk_blue_13	31
9	43	7	$0	0	1618	Right	$18	ambig_blue_25	8
9	44	5	$0	1	4905	Left	$34	risk_red_25	49
9	45	8	$5	1	2250	Right	$0	ambig_blue_50	11
9	46	9	$5	1	2511	Right	$0	ambig_blue_75	21
9	47	8	$18	0	3258	Right	$0	ambig_blue_50	13
9	48	8	$0	0	2062	Right	$65	ambig_blue_50	20
9	49	5	$0	1	4083	Left	$65	risk_red_25	50
9	50	7	$5	1	1478	Right	$0	ambig_blue_25	1
9	51	9	$9.50	1	1651	Left	$0	ambig_blue_75	22
9	52	7	$0	1	2153	Right	$5	ambig_blue_25	6
9	53	8	$65	0	1650	Right	$0	ambig_blue_50	15
9	54	4	$0	1	1360	Right	$5	risk_red_13	36
9	55	4	$0	0	2450	Right	$9.50	risk_red_13	37
9	56	9	$0	1	1767	Right	$5	ambig_blue_75	26
9	57	1	$65	1	2960	Left	$0	risk_blue_13	35
9	58	3	$34	0	4095	Right	$0	risk_blue_38	54
9	59	2	$65	0	1625	Right	$0	risk_blue_25	45
9	60	3	$65	0	1632	Right	$0	risk_blue_38	55
10
