# Supplementary material for: Learning about the Ellsberg Paradox reduces, but does not abolish, ambiguity aversion
Source: PLoS One. 2020 Mar 4;15(3):e0228782. doi: 10.1371/journal.pone.0228782 (PMC7055742; doi:10.1371/journal.pone.0228782)
Supplement: S1 Dataset — (ZIP) [file pone.0228782.s009.zip › S1_dataset/RJ/2528.txt]

Block	Trial	BagNo	BlueValue	RESP	RT	LotterySide	RedValue	RiskAmbigLevel	TrialList
3	1	8	$0	1	2154	0	$34	ambig_blue_50	19
3	2	7	$0	1	3051	1	$65	ambig_blue_25	10
3	3	5	$0	0	2183	0	$5	risk_red_25	46
3	4	9	$0	1	2976	1	$18	ambig_blue_75	28
3	5	7	$9.50	0	3551	1	$0	ambig_blue_25	2
3	6	2	$9.50	0	3551	0	$0	risk_blue_25	42
3	7	9	$0	0	2503	0	$5	ambig_blue_75	26
3	8	9	$34	0	2762	0	$0	ambig_blue_75	24
3	9	7	$34	0	3233	1	$0	ambig_blue_25	4
3	10	7	$0	0	1766	0	$18	ambig_blue_25	8
3	11	4	$0	1	3719	1	$65	risk_red_13	40
3	12	6	$0	1	3184	1	$34	risk_red_38	59
3	13	2	$18	1	4343	0	$0	risk_blue_25	43
3	14	8	$0	0	3895	1	$65	ambig_blue_50	20
3	15	5	$0	1	1977	1	$65	risk_red_25	50
3	16	7	$0	1	3394	0	$34	ambig_blue_25	9
3	17	9	$5	1	2568	1	$0	ambig_blue_75	21
3	18	1	$34	0	2256	0	$0	risk_blue_13	34
3	19	1	$5	0	2342	0	$0	risk_blue_13	31
3	20	9	$9.50	1	3079	0	$0	ambig_blue_75	22
3	21	3	$34	1	2627	0	$0	risk_blue_38	54
3	22	3	$9.50	0	2161	0	$0	risk_blue_38	52
3	23	5	$0	0	1714	0	$18	risk_red_25	48
3	24	6	$0	1	3118	1	$65	risk_red_38	60
3	25	3	$18	0	2863	0	$0	risk_blue_38	53
3	26	5	$0	1	2908	0	$34	risk_red_25	49
3	27	7	$65	0	2982	1	$0	ambig_blue_25	5
3	28	4	$0	0	2270	0	$34	risk_red_13	39
3	29	3	$5	0	1874	1	$0	risk_blue_38	51
3	30	7	$5	1	2559	1	$0	ambig_blue_25	1
3	31	6	$0	0	2288	0	$9.50	risk_red_38	57
3	32	9	$0	1	3316	1	$34	ambig_blue_75	29
3	33	2	$65	0	3454	1	$0	risk_blue_25	45
3	34	8	$0	0	2674	0	$18	ambig_blue_50	18
3	35	8	$0	0	3294	1	$5	ambig_blue_50	16
3	36	2	$34	1	2480	1	$0	risk_blue_25	44
3	37	9	$0	0	3501	1	$9.50	ambig_blue_75	27
3	38	6	$0	1	2487	0	$18	risk_red_38	58
3	39	8	$18	0	2555	1	$0	ambig_blue_50	13
3	40	8	$65	1	2196	0	$0	ambig_blue_50	15
3	41	1	$18	0	2275	0	$0	risk_blue_13	33
3	42	6	$0	1	3016	1	$5	risk_red_38	56
3	43	4	$0	0	2254	0	$9.50	risk_red_13	37
3	44	4	$0	1	2211	1	$18	risk_red_13	38
3	45	8	$34	1	3138	0	$0	ambig_blue_50	14
3	46	8	$9.50	0	3235	0	$0	ambig_blue_50	12
3	47	1	$65	1	2296	1	$0	risk_blue_13	35
3	48	9	$65	0	3380	0	$0	ambig_blue_75	25
3	49	2	$5	1	2954	0	$0	risk_blue_25	41
3	50	7	$0	0	1882	1	$9.50	ambig_blue_25	7
3	51	7	$18	1	2159	0	$0	ambig_blue_25	3
3	52	5	$0	0	1248	1	$9.50	risk_red_25	47
3	53	7	$0	1	1358	1	$5	ambig_blue_25	6
3	54	9	$18	1	2112	0	$0	ambig_blue_75	23
3	55	4	$0	1	1988	1	$5	risk_red_13	36
3	56	1	$9.50	1	3132	1	$0	risk_blue_13	32
3	57	8	$5	0	2285	0	$0	ambig_blue_50	11
3	58	9	$0	1	2633	1	$65	ambig_blue_75	30
3	59	8	$0	0	4534	1	$9.50	ambig_blue_50	17
3	60	3	$65	1	4655	1	$0	risk_blue_38	55
4	1	4	$0	1	2099	1	$18	risk_red_13	38
4	2	2	$65	1	2328	1	$0	risk_blue_25	45
4	3	8	$18	1	3138	0	$0	ambig_blue_50	13
4	4	9	$0	0	2523	0	$5	ambig_blue_75	26
4	5	5	$0	1	2389	0	$34	risk_red_25	49
4	6	3	$9.50	0	2085	1	$0	risk_blue_38	52
4	7	4	$0	0	2425	0	$9.50	risk_red_13	37
4	8	7	$0	0	2879	0	$18	ambig_blue_25	8
4	9	8	$0	0	2235	1	$9.50	ambig_blue_50	17
4	10	3	$65	1	1928	0	$0	risk_blue_38	55
4	11	6	$0	1	3139	1	$9.50	risk_red_38	57
4	12	6	$0	0	2804	0	$65	risk_red_38	60
4	13	2	$5	0	1883	0	$0	risk_blue_25	41
4	14	5	$0	0	1791	0	$65	risk_red_25	50
4	15	1	$5	0	2272	0	$0	risk_blue_13	31
4	16	9	$34	0	3212	1	$0	ambig_blue_75	24
4	17	9	$18	1	2242	0	$0	ambig_blue_75	23
4	18	9	$0	0	1912	1	$65	ambig_blue_75	30
4	19	4	$0	1	2547	0	$34	risk_red_13	39
4	20	7	$0	1	2685	0	$34	ambig_blue_25	9
4	21	4	$0	0	2160	0	$65	risk_red_13	40
4	22	3	$5	1	2753	0	$0	risk_blue_38	51
4	23	4	$0	0	2170	0	$5	risk_red_13	36
4	24	6	$0	0	2570	1	$18	risk_red_38	58
4	25	2	$18	0	1970	0	$0	risk_blue_25	43
4	26	8	$0	1	2139	0	$65	ambig_blue_50	20
4	27	3	$34	1	2669	1	$0	risk_blue_38	54
4	28	8	$0	0	1625	0	$5	ambig_blue_50	16
4	29	1	$9.50	0	1640	0	$0	risk_blue_13	32
4	30	7	$18	0	1742	1	$0	ambig_blue_25	3
4	31	2	$9.50	0	2505	0	$0	risk_blue_25	42
4	32	8	$9.50	0	1378	1	$0	ambig_blue_50	12
4	33	1	$34	0	1780	0	$0	risk_blue_13	34
4	34	9	$0	0	1525	1	$18	ambig_blue_75	28
4	35	5	$0	0	3184	0	$18	risk_red_25	48
4	36	9	$9.50	0	2678	0	$0	ambig_blue_75	22
4	37	3	$18	1	1731	0	$0	risk_blue_38	53
4	38	6	$0	0	2277	0	$5	risk_red_38	56
4	39	8	$34	1	1234	0	$0	ambig_blue_50	14
4	40	9	$65	0	1873	1	$0	ambig_blue_75	25
4	41	9	$0	0	2261	1	$9.50	ambig_blue_75	27
4	42	8	$0	1	1194	0	$34	ambig_blue_50	19
4	43	7	$5	0	3675	0	$0	ambig_blue_25	1
4	44	7	$34	0	1582	1	$0	ambig_blue_25	4
4	45	1	$18	0	2047	0	$0	risk_blue_13	33
4	46	7	$0	0	1197	1	$65	ambig_blue_25	10
4	47	6	$0	0	2846	1	$34	risk_red_38	59
4	48	5	$0	1	2155	1	$5	risk_red_25	46
4	49	5	$0	1	3124	0	$9.50	risk_red_25	47
4	50	7	$0	1	950	0	$9.50	ambig_blue_25	7
4	51	9	$5	1	1744	0	$0	ambig_blue_75	21
4	52	9	$0	0	2330	1	$34	ambig_blue_75	29
4	53	2	$34	1	2325	0	$0	risk_blue_25	44
4	54	7	$9.50	1	2359	0	$0	ambig_blue_25	2
4	55	7	$65	0	1744	1	$0	ambig_blue_25	5
4	56	1	$65	1	1610	0	$0	risk_blue_13	35
4	57	7	$0	0	1122	1	$5	ambig_blue_25	6
4	58	8	$65	0	1302	1	$0	ambig_blue_50	15
4	59	8	$0	0	2386	1	$18	ambig_blue_50	18
4	60	8	$5	1	2257	0	$0	ambig_blue_50	11
5	1	9	$0	0	2207	1	$34	ambig_blue_75	29
5	2	7	$34	1	966	0	$0	ambig_blue_25	4
5	3	7	$0	1	664	0	$5	ambig_blue_25	6
5	4	9	$0	0	1807	1	$65	ambig_blue_75	30
5	5	1	$65	1	2358	1	$0	risk_blue_13	35
5	6	8	$0	1	1343	0	$65	ambig_blue_50	20
5	7	7	$18	0	1370	1	$0	ambig_blue_25	3
5	8	4	$0	1	1771	1	$5	risk_red_13	36
5	9	1	$9.50	0	2108	0	$0	risk_blue_13	32
5	10	8	$0	1	1039	0	$9.50	ambig_blue_50	17
5	11	5	$0	0	1958	0	$65	risk_red_25	50
5	12	4	$0	0	1767	0	$34	risk_red_13	39
5	13	3	$5	0	3104	0	$0	risk_blue_38	51
5	14	4	$0	0	2378	0	$9.50	risk_red_13	37
5	15	2	$18	1	2523	0	$0	risk_blue_25	43
5	16	7	$5	0	1445	1	$0	ambig_blue_25	1
5	17	7	$0	1	1459	0	$18	ambig_blue_25	8
5	18	8	$65	1	2953	0	$0	ambig_blue_50	15
5	19	8	$18	1	1410	0	$0	ambig_blue_50	13
5	20	1	$5	0	1857	0	$0	risk_blue_13	31
5	21	2	$5	1	1766	1	$0	risk_blue_25	41
5	22	2	$9.50	0	2487	1	$0	risk_blue_25	42
5	23	5	$0	0	1658	1	$9.50	risk_red_25	47
5	24	8	$9.50	1	1000	0	$0	ambig_blue_50	12
5	25	9	$9.50	1	3624	0	$0	ambig_blue_75	22
5	26	7	$65	0	1221	1	$0	ambig_blue_25	5
5	27	6	$0	1	2309	0	$65	risk_red_38	60
5	28	9	$65	1	976	0	$0	ambig_blue_75	25
5	29	4	$0	0	1626	0	$18	risk_red_13	38
5	30	9	$0	0	1153	1	$9.50	ambig_blue_75	27
5	31	9	$18	0	915	1	$0	ambig_blue_75	23
5	32	7	$9.50	0	1023	1	$0	ambig_blue_25	2
5	33	7	$0	0	2215	1	$9.50	ambig_blue_25	7
5	34	9	$5	0	958	1	$0	ambig_blue_75	21
5	35	6	$0	0	2336	0	$9.50	risk_red_38	57
5	36	8	$5	1	1442	0	$0	ambig_blue_50	11
5	37	6	$0	1	2584	1	$34	risk_red_38	59
5	38	3	$9.50	1	1992	0	$0	risk_blue_38	52
5	39	4	$0	0	1584	1	$65	risk_red_13	40
5	40	3	$34	0	1432	1	$0	risk_blue_38	54
5	41	5	$0	1	3271	1	$18	risk_red_25	48
5	42	8	$0	1	1451	1	$18	ambig_blue_50	18
5	43	8	$0	1	881	0	$34	ambig_blue_50	19
5	44	7	$0	1	1262	0	$34	ambig_blue_25	9
5	45	1	$18	1	2428	1	$0	risk_blue_13	33
5	46	9	$0	0	1987	1	$18	ambig_blue_75	28
5	47	7	$0	0	763	1	$65	ambig_blue_25	10
5	48	2	$34	1	1493	1	$0	risk_blue_25	44
5	49	8	$0	1	777	0	$5	ambig_blue_50	16
5	50	8	$34	1	691	0	$0	ambig_blue_50	14
5	51	6	$0	0	2721	0	$18	risk_red_38	58
5	52	9	$0	0	1827	1	$5	ambig_blue_75	26
5	53	9	$34	0	985	1	$0	ambig_blue_75	24
5	54	3	$18	1	1794	0	$0	risk_blue_38	53
5	55	2	$65	0	2090	0	$0	risk_blue_25	45
5	56	3	$65	0	1998	0	$0	risk_blue_38	55
5	57	1	$34	1	1974	0	$0	risk_blue_13	34
5	58	5	$0	0	1495	1	$5	risk_red_25	46
5	59	5	$0	0	3236	0	$34	risk_red_25	49
5	60	6	$0	0	2536	1	$5	risk_red_38	56
6
7	1	6	$0	1	3676	Right	$18	risk_red_38	58
7	2	8	$0	0	1143	Right	$34	ambig_blue_50	19
7	3	2	$9.50	1	2130	Right	$0	risk_blue_25	42
7	4	9	$0	0	1061	Right	$65	ambig_blue_75	30
7	5	9	$9.50	1	1115	Left	$0	ambig_blue_75	22
7	6	6	$0	0	1255	Right	$5	risk_red_38	56
7	7	8	$0	1	741	Left	$9.50	ambig_blue_50	17
7	8	7	$0	0	808	Right	$34	ambig_blue_25	9
7	9	8	$34	0	937	Right	$0	ambig_blue_50	14
7	10	7	$18	0	956	Right	$0	ambig_blue_25	3
7	11	2	$65	1	2318	Left	$0	risk_blue_25	45
7	12	9	$34	1	1217	Left	$0	ambig_blue_75	24
7	13	9	$18	1	576	Left	$0	ambig_blue_75	23
7	14	5	$0	0	2233	Left	$5	risk_red_25	46
7	15	8	$0	1	1575	Left	$65	ambig_blue_50	20
7	16	4	$0	1	1808	Right	$18	risk_red_13	38
7	17	9	$65	0	1383	Right	$0	ambig_blue_75	25
7	18	7	$0	0	1752	Right	$18	ambig_blue_25	8
7	19	1	$65	1	1441	Right	$0	risk_blue_13	35
7	20	2	$34	0	2640	Left	$0	risk_blue_25	44
7	21	7	$9.50	1	789	Left	$0	ambig_blue_25	2
7	22	8	$0	1	974	Left	$18	ambig_blue_50	18
7	23	5	$0	0	2320	Left	$9.50	risk_red_25	47
7	24	5	$0	1	970	Right	$18	risk_red_25	48
7	25	9	$5	0	1084	Right	$0	ambig_blue_75	21
7	26	5	$0	0	961	Right	$65	risk_red_25	50
7	27	6	$0	1	1171	Left	$9.50	risk_red_38	57
7	28	3	$18	0	717	Left	$0	risk_blue_38	53
7	29	7	$65	0	744	Right	$0	ambig_blue_25	5
7	30	1	$18	0	1644	Left	$0	risk_blue_13	33
7	31	1	$34	1	1682	Right	$0	risk_blue_13	34
7	32	9	$0	0	855	Right	$5	ambig_blue_75	26
7	33	3	$9.50	1	1453	Left	$0	risk_blue_38	52
7	34	7	$0	1	827	Left	$65	ambig_blue_25	10
7	35	2	$18	1	1491	Left	$0	risk_blue_25	43
7	36	5	$0	0	2079	Left	$34	risk_red_25	49
7	37	8	$65	1	700	Left	$0	ambig_blue_50	15
7	38	9	$0	0	945	Right	$18	ambig_blue_75	28
7	39	7	$0	1	2532	Left	$9.50	ambig_blue_25	7
7	40	9	$0	0	630	Left	$34	ambig_blue_75	29
7	41	9	$0	0	3214	Right	$9.50	ambig_blue_75	27
7	42	4	$0	1	2092	Right	$34	risk_red_13	39
7	43	2	$5	1	1936	Right	$0	risk_blue_25	41
7	44	8	$18	0	738	Right	$0	ambig_blue_50	13
7	45	1	$9.50	0	997	Left	$0	risk_blue_13	32
7	46	3	$65	1	1902	Left	$0	risk_blue_38	55
7	47	3	$34	1	3673	Left	$0	risk_blue_38	54
7	48	4	$0	0	956	Left	$5	risk_red_13	36
7	49	4	$0	0	1143	Left	$9.50	risk_red_13	37
7	50	8	$5	0	1082	Right	$0	ambig_blue_50	11
7	51	6	$0	1	591	Right	$65	risk_red_38	60
7	52	8	$0	0	1208	Right	$5	ambig_blue_50	16
7	53	7	$0	1	1392	Left	$5	ambig_blue_25	6
7	54	8	$9.50	1	1289	Left	$0	ambig_blue_50	12
7	55	3	$5	1	1718	Left	$0	risk_blue_38	51
7	56	7	$34	0	585	Right	$0	ambig_blue_25	4
7	57	1	$5	0	722	Left	$0	risk_blue_13	31
7	58	7	$5	0	718	Right	$0	ambig_blue_25	1
7	59	4	$0	0	1194	Left	$65	risk_red_13	40
7	60	6	$0	1	546	Right	$34	risk_red_38	59
8	1	2	$65	1	2014	Right	$0	risk_blue_25	45
8	2	5	$0	1	2269	Left	$18	risk_red_25	48
8	3	8	$9.50	0	897	Right	$0	ambig_blue_50	12
8	4	3	$18	1	2543	Right	$0	risk_blue_38	53
8	5	2	$5	0	2576	Left	$0	risk_blue_25	41
8	6	7	$34	0	1168	Right	$0	ambig_blue_25	4
8	7	9	$0	1	3609	Left	$5	ambig_blue_75	26
8	8	3	$65	0	3198	Right	$0	risk_blue_38	55
8	9	7	$0	0	1053	Right	$5	ambig_blue_25	6
8	10	4	$0	0	1827	Left	$18	risk_red_13	38
8	11	9	$9.50	0	1618	Right	$0	ambig_blue_75	22
8	12	6	$0	1	2073	Left	$34	risk_red_38	59
8	13	7	$0	0	662	Right	$65	ambig_blue_25	10
8	14	6	$0	1	2708	Right	$18	risk_red_38	58
8	15	8	$0	0	1543	Right	$65	ambig_blue_50	20
8	16	8	$0	0	1625	Left	$9.50	ambig_blue_50	17
8	17	7	$5	0	1497	Right	$0	ambig_blue_25	1
8	18	8	$34	1	701	Right	$0	ambig_blue_50	14
8	19	3	$9.50	0	2146	Right	$0	risk_blue_38	52
8	20	2	$34	0	2171	Left	$0	risk_blue_25	44
8	21	7	$18	1	1500	Right	$0	ambig_blue_25	3
8	22	3	$5	1	1528	Right	$0	risk_blue_38	51
8	23	9	$18	1	1939	Left	$0	ambig_blue_75	23
8	24	5	$0	0	1213	Left	$34	risk_red_25	49
8	25	3	$34	0	1357	Left	$0	risk_blue_38	54
8	26	5	$0	1	1863	Right	$9.50	risk_red_25	47
8	27	9	$34	1	1564	Left	$0	ambig_blue_75	24
8	28	9	$5	1	1230	Right	$0	ambig_blue_75	21
8	29	7	$0	1	757	Left	$34	ambig_blue_25	9
8	30	9	$0	0	1160	Right	$18	ambig_blue_75	28
8	31	8	$18	1	2522	Left	$0	ambig_blue_50	13
8	32	1	$34	1	2500	Right	$0	risk_blue_13	34
8	33	9	$0	0	991	Left	$34	ambig_blue_75	29
8	34	2	$9.50	0	1992	Left	$0	risk_blue_25	42
8	35	2	$18	1	1752	Left	$0	risk_blue_25	43
8	36	8	$5	1	738	Left	$0	ambig_blue_50	11
8	37	8	$0	1	1597	Left	$18	ambig_blue_50	18
8	38	6	$0	1	2469	Right	$9.50	risk_red_38	57
8	39	9	$0	0	1313	Right	$9.50	ambig_blue_75	27
8	40	6	$0	1	1965	Right	$5	risk_red_38	56
8	41	4	$0	1	2087	Right	$34	risk_red_13	39
8	42	1	$9.50	0	931	Right	$0	risk_blue_13	32
8	43	4	$0	0	4206	Left	$65	risk_red_13	40
8	44	7	$65	0	883	Right	$0	ambig_blue_25	5
8	45	5	$0	1	1345	Left	$65	risk_red_25	50
8	46	7	$9.50	1	1259	Left	$0	ambig_blue_25	2
8	47	9	$65	0	689	Right	$0	ambig_blue_75	25
8	48	9	$0	0	1046	Right	$65	ambig_blue_75	30
8	49	7	$0	0	1493	Right	$18	ambig_blue_25	8
8	50	7	$0	0	1186	Right	$9.50	ambig_blue_25	7
8	51	1	$18	0	2242	Left	$0	risk_blue_13	33
8	52	4	$0	1	1392	Right	$5	risk_red_13	36
8	53	8	$65	0	1329	Left	$0	ambig_blue_50	15
8	54	6	$0	1	2036	Right	$65	risk_red_38	60
8	55	5	$0	1	1562	Right	$5	risk_red_25	46
8	56	4	$0	1	1628	Right	$9.50	risk_red_13	37
8	57	8	$0	0	2835	Right	$5	ambig_blue_50	16
8	58	1	$65	1	2288	Right	$0	risk_blue_13	35
8	59	1	$5	1	732	Right	$0	risk_blue_13	31
8	60	8	$0	0	1808	Right	$34	ambig_blue_50	19
9	1	9	$5	0	2767	Left	$0	ambig_blue_75	21
9	2	2	$34	0	2575	Left	$0	risk_blue_25	44
9	3	3	$9.50	1	2455	Right	$0	risk_blue_38	52
9	4	4	$0	0	1988	Left	$5	risk_red_13	36
9	5	7	$0	0	900	Right	$18	ambig_blue_25	8
9	6	1	$9.50	0	1208	Left	$0	risk_blue_13	32
9	7	9	$9.50	0	1313	Right	$0	ambig_blue_75	22
9	8	9	$0	1	861	Right	$34	ambig_blue_75	29
9	9	4	$0	1	1611	Right	$9.50	risk_red_13	37
9	10	7	$34	1	1267	Left	$0	ambig_blue_25	4
9	11	8	$0	0	968	Right	$5	ambig_blue_50	16
9	12	3	$34	0	2706	Left	$0	risk_blue_38	54
9	13	6	$0	1	916	Right	$18	risk_red_38	58
9	14	9	$34	1	1400	Right	$0	ambig_blue_75	24
9	15	6	$0	0	1880	Right	$34	risk_red_38	59
9	16	9	$0	1	1325	Right	$65	ambig_blue_75	30
9	17	8	$5	1	776	Right	$0	ambig_blue_50	11
9	18	7	$0	0	1946	Left	$5	ambig_blue_25	6
9	19	7	$5	1	1964	Right	$0	ambig_blue_25	1
9	20	5	$0	0	1789	Left	$65	risk_red_25	50
9	21	8	$18	1	1501	Left	$0	ambig_blue_50	13
9	22	9	$18	1	2001	Right	$0	ambig_blue_75	23
9	23	8	$0	1	2136	Right	$18	ambig_blue_50	18
9	24	7	$0	0	1458	Left	$34	ambig_blue_25	9
9	25	2	$9.50	1	1952	Right	$0	risk_blue_25	42
9	26	3	$5	1	2225	Right	$0	risk_blue_38	51
9	27	4	$0	0	1192	Left	$65	risk_red_13	40
9	28	7	$0	1	1185	Right	$9.50	ambig_blue_25	7
9	29	2	$18	1	1401	Right	$0	risk_blue_25	43
9	30	7	$65	1	769	Right	$0	ambig_blue_25	5
9	31	1	$34	1	1195	Right	$0	risk_blue_13	34
9	32	6	$0	1	1284	Right	$9.50	risk_red_38	57
9	33	6	$0	1	1433	Right	$65	risk_red_38	60
9	34	5	$0	1	2543	Right	$5	risk_red_25	46
9	35	1	$18	1	1281	Right	$0	risk_blue_13	33
9	36	7	$9.50	0	1438	Left	$0	ambig_blue_25	2
9	37	5	$0	0	2548	Right	$18	risk_red_25	48
9	38	8	$0	1	2286	Left	$65	ambig_blue_50	20
9	39	7	$0	0	2250	Right	$65	ambig_blue_25	10
9	40	3	$65	1	2023	Left	$0	risk_blue_38	55
9	41	8	$0	0	1358	Left	$34	ambig_blue_50	19
9	42	8	$0	0	3032	Right	$9.50	ambig_blue_50	17
9	43	9	$0	0	1190	Left	$18	ambig_blue_75	28
9	44	9	$65	1	702	Right	$0	ambig_blue_75	25
9	45	3	$18	0	2987	Left	$0	risk_blue_38	53
9	46	9	$0	0	1490	Left	$9.50	ambig_blue_75	27
9	47	5	$0	1	2046	Right	$34	risk_red_25	49
9	48	2	$65	1	2916	Left	$0	risk_blue_25	45
9	49	8	$9.50	0	1511	Left	$0	ambig_blue_50	12
9	50	2	$5	1	1411	Right	$0	risk_blue_25	41
9	51	4	$0	1	1155	Right	$18	risk_red_13	38
9	52	7	$18	1	3172	Left	$0	ambig_blue_25	3
9	53	5	$0	1	1603	Right	$9.50	risk_red_25	47
9	54	4	$0	1	1547	Right	$34	risk_red_13	39
9	55	1	$65	0	1501	Left	$0	risk_blue_13	35
9	56	9	$0	0	865	Left	$5	ambig_blue_75	26
9	57	1	$5	1	2567	Right	$0	risk_blue_13	31
9	58	8	$65	0	1144	Left	$0	ambig_blue_50	15
9	59	8	$34	0	2306	Right	$0	ambig_blue_50	14
9	60	6	$0	1	1781	Right	$5	risk_red_38	56
10
