# Supplementary material for: Learning about the Ellsberg Paradox reduces, but does not abolish, ambiguity aversion
Source: PLoS One. 2020 Mar 4;15(3):e0228782. doi: 10.1371/journal.pone.0228782 (PMC7055742; doi:10.1371/journal.pone.0228782)
Supplement: S1 Dataset — (ZIP) [file pone.0228782.s009.zip › S1_dataset/RJ/2529.txt]

Block	Trial	BagNo	BlueValue	RESP	RT	LotterySide	RedValue	RiskAmbigLevel	TrialList
3	1	8	$0	0	2443	1	$34	ambig_blue_50	19
3	2	7	$34	0	1698	1	$0	ambig_blue_50	14
3	3	5	$0	1	2262	0	$18	ambig_blue_75	28
3	4	9	$0	1	2395	1	$9.50	risk_red_13	37
3	5	7	$9.50	1	1891	0	$0	risk_blue_25	42
3	6	2	$65	0	2239	0	$0	risk_blue_13	35
3	7	9	$0	1	2756	1	$18	risk_red_13	38
3	8	9	$0	1	3237	1	$65	ambig_blue_75	30
3	9	7	$0	0	3714	0	$65	risk_red_13	40
3	10	7	$34	0	2084	1	$0	risk_blue_25	44
3	11	4	$0	1	2784	0	$34	risk_red_25	49
3	12	6	$9.50	1	2551	0	$0	risk_blue_38	52
3	13	2	$5	1	3240	1	$0	risk_blue_13	31
3	14	8	$0	1	5012	1	$34	ambig_blue_75	29
3	15	5	$65	0	1952	1	$0	risk_blue_38	55
3	16	7	$5	1	1970	1	$0	ambig_blue_75	21
3	17	9	$0	1	3651	1	$5	risk_red_25	46
3	18	1	$65	0	2806	0	$0	risk_blue_25	45
3	19	1	$18	1	1861	0	$0	ambig_blue_75	23
3	20	9	$9.50	1	3826	0	$0	ambig_blue_50	12
3	21	3	$18	0	2223	0	$0	risk_blue_13	33
3	22	3	$65	1	2230	0	$0	ambig_blue_50	15
3	23	5	$0	1	3212	0	$18	risk_red_38	58
3	24	6	$0	1	2306	0	$9.50	ambig_blue_25	7
3	25	3	$18	0	2597	1	$0	risk_blue_38	53
3	26	5	$0	0	1877	1	$34	ambig_blue_25	9
3	27	7	$65	1	2146	1	$0	ambig_blue_75	25
3	28	4	$18	0	1323	1	$0	ambig_blue_25	3
3	29	3	$18	0	1975	0	$0	risk_blue_25	43
3	30	7	$5	0	1487	0	$0	risk_blue_25	41
3	31	6	$34	1	1540	0	$0	risk_blue_38	54
3	32	9	$0	1	1791	0	$5	ambig_blue_25	6
3	33	2	$0	0	2710	1	$65	ambig_blue_25	10
3	34	8	$0	1	2209	0	$9.50	risk_red_38	57
3	35	8	$34	1	1488	1	$0	risk_blue_13	34
3	36	2	$0	0	2461	1	$65	risk_red_38	60
3	37	9	$9.50	1	1410	1	$0	risk_blue_13	32
3	38	6	$0	1	2873	0	$18	ambig_blue_25	8
3	39	8	$5	0	4829	0	$0	ambig_blue_50	11
3	40	8	$9.50	1	4201	0	$0	ambig_blue_25	2
3	41	1	$0	1	2519	1	$5	risk_red_38	56
3	42	6	$0	2	0	1	$65	ambig_blue_50	20
3	43	4	$0	1	629	1	$5	ambig_blue_75	26
3	44	4	$0	1	269	1	$34	risk_red_13	39
3	45	8	$0	0	147	1	$34	risk_red_38	59
3	46	8	$34	1	167	0	$0	ambig_blue_75	24
3	47	1	$5	0	145	0	$0	ambig_blue_25	1
3	48	9	$0	0	45	0	$5	ambig_blue_50	16
3	49	2	$0	0	317	1	$9.50	ambig_blue_50	17
3	50	7	$0	1	545	1	$18	ambig_blue_50	18
3	51	7	$0	0	420	1	$5	risk_red_13	36
3	52	5	$65	1	277	0	$0	ambig_blue_25	5
3	53	7	$5	1	235	1	$0	risk_blue_38	51
3	54	9	$0	0	299	0	$9.50	ambig_blue_75	27
3	55	4	$9.50	0	280	1	$0	ambig_blue_75	22
3	56	1	$34	0	254	1	$0	ambig_blue_25	4
3	57	8	$18	0	349	1	$0	ambig_blue_50	13
3	58	9	$0	0	384	0	$65	risk_red_25	50
3	59	8	$0	1	49	1	$18	risk_red_25	48
3	60	3	$0	0	232	1	$9.50	risk_red_25	47
4	1	4	$5	1	4244	1	$0	ambig_blue_50	11
4	2	2	$65	0	1456	1	$0	risk_blue_38	55
4	3	8	$0	1	1102	1	$65	ambig_blue_75	30
4	4	9	$0	1	3058	1	$34	ambig_blue_75	29
4	5	5	$0	1	2551	1	$18	ambig_blue_75	28
4	6	3	$0	0	1663	0	$5	risk_red_38	56
4	7	4	$0	1	1500	1	$34	risk_red_13	39
4	8	7	$34	1	296	1	$0	risk_blue_25	44
4	9	8	$9.50	0	229	0	$0	risk_blue_38	52
4	10	3	$0	0	295	1	$65	ambig_blue_50	20
4	11	6	$34	1	1084	1	$0	risk_blue_13	34
4	12	6	$0	1	2128	1	$34	risk_red_25	49
4	13	2	$65	0	1083	1	$0	ambig_blue_25	5
4	14	5	$0	0	1216	1	$18	risk_red_25	48
4	15	1	$0	1	190	1	$9.50	risk_red_38	57
4	16	9	$18	1	200	1	$0	ambig_blue_75	23
4	17	9	$0	0	225	0	$9.50	ambig_blue_50	17
4	18	9	$0	1	1121	1	$5	ambig_blue_25	6
4	19	4	$0	0	197	0	$5	risk_red_25	46
4	20	7	$65	0	95	0	$0	risk_blue_13	35
4	21	4	$0	0	372	0	$18	risk_red_13	38
4	22	3	$18	1	343	0	$0	risk_blue_25	43
4	23	4	$9.50	0	266	1	$0	ambig_blue_25	2
4	24	6	$0	1	328	1	$9.50	ambig_blue_75	27
4	25	2	$65	0	493	0	$0	risk_blue_25	45
4	26	8	$0	0	2130	0	$65	risk_red_25	50
4	27	3	$0	1	621	1	$18	ambig_blue_25	8
4	28	8	$0	0	517	1	$34	risk_red_38	59
4	29	1	$5	0	809	0	$0	risk_blue_13	31
4	30	7	$9.50	1	801	1	$0	ambig_blue_75	22
4	31	2	$18	1	466	1	$0	ambig_blue_25	3
4	32	8	$18	0	520	0	$0	risk_blue_13	33
4	33	1	$9.50	0	436	0	$0	risk_blue_25	42
4	34	9	$5	0	508	0	$0	risk_blue_38	51
4	35	5	$34	0	1024	0	$0	ambig_blue_75	24
4	36	9	$0	1	1280	0	$5	ambig_blue_50	16
4	37	3	$5	1	725	1	$0	ambig_blue_75	21
4	38	6	$18	0	689	0	$0	risk_blue_38	53
4	39	8	$0	1	2422	1	$5	risk_red_13	36
4	40	9	$5	1	892	1	$0	ambig_blue_25	1
4	41	9	$9.50	1	1481	1	$0	risk_blue_13	32
4	42	8	$65	0	558	0	$0	ambig_blue_75	25
4	43	7	$0	1	945	1	$18	ambig_blue_50	18
4	44	7	$34	1	1716	0	$0	risk_blue_38	54
4	45	1	$34	1	759	0	$0	ambig_blue_25	4
4	46	7	$0	1	2322	1	$9.50	risk_red_25	47
4	47	6	$0	1	1788	0	$65	risk_red_38	60
4	48	5	$65	1	1372	0	$0	ambig_blue_50	15
4	49	5	$0	0	1085	1	$65	ambig_blue_25	10
4	50	7	$0	0	2514	1	$34	ambig_blue_50	19
4	51	9	$9.50	0	1573	1	$0	ambig_blue_50	12
4	52	9	$0	1	1942	0	$34	ambig_blue_25	9
4	53	2	$0	0	1328	0	$65	risk_red_13	40
4	54	7	$0	0	259	1	$18	risk_red_38	58
4	55	7	$0	0	378	1	$9.50	risk_red_13	37
4	56	1	$0	1	197	1	$9.50	ambig_blue_25	7
4	57	7	$34	1	294	1	$0	ambig_blue_50	14
4	58	8	$18	0	388	0	$0	ambig_blue_50	13
4	59	8	$0	0	325	0	$5	ambig_blue_75	26
4	60	8	$5	0	330	0	$0	risk_blue_25	41
5	1	9	$34	1	672	1	$0	risk_blue_13	34
5	2	7	$9.50	0	214	1	$0	ambig_blue_75	22
5	3	7	$0	1	143	0	$9.50	ambig_blue_50	17
5	4	9	$5	0	195	1	$0	ambig_blue_50	11
5	5	1	$65	0	157	1	$0	risk_blue_25	45
5	6	8	$34	1	248	1	$0	ambig_blue_50	14
5	7	7	$0	1	383	1	$65	ambig_blue_50	20
5	8	4	$18	1	537	1	$0	risk_blue_38	53
5	9	1	$5	1	876	1	$0	risk_blue_13	31
5	10	8	$18	1	1218	0	$0	ambig_blue_50	13
5	11	5	$0	0	441	0	$34	risk_red_25	49
5	12	4	$65	0	921	0	$0	risk_blue_13	35
5	13	3	$0	0	1140	0	$34	risk_red_13	39
5	14	4	$0	1	1575	1	$9.50	ambig_blue_75	27
5	15	2	$0	1	784	1	$5	ambig_blue_50	16
5	16	7	$9.50	0	561	0	$0	risk_blue_25	42
5	17	7	$5	0	2003	0	$0	ambig_blue_75	21
5	18	8	$0	0	362	1	$65	ambig_blue_75	30
5	19	8	$5	1	261	1	$0	risk_blue_25	41
5	20	1	$0	0	516	0	$34	ambig_blue_75	29
5	21	2	$18	0	408	0	$0	ambig_blue_75	23
5	22	2	$0	0	2465	0	$18	risk_red_25	48
5	23	5	$65	1	566	1	$0	ambig_blue_75	25
5	24	8	$34	0	424	0	$0	ambig_blue_25	4
5	25	9	$0	1	560	0	$9.50	risk_red_13	37
5	26	7	$5	0	427	0	$0	risk_blue_38	51
5	27	6	$65	1	635	1	$0	ambig_blue_50	15
5	28	9	$65	1	690	1	$0	ambig_blue_25	5
5	29	4	$0	1	456	1	$18	ambig_blue_50	18
5	30	9	$65	0	390	0	$0	risk_blue_38	55
5	31	9	$0	0	392	0	$18	ambig_blue_75	28
5	32	7	$18	1	393	0	$0	ambig_blue_25	3
5	33	7	$9.50	0	211	1	$0	risk_blue_13	32
5	34	9	$9.50	1	228	1	$0	ambig_blue_50	12
5	35	6	$0	0	460	0	$18	risk_red_38	58
5	36	8	$0	0	507	1	$9.50	risk_red_38	57
5	37	6	$18	0	1944	0	$0	risk_blue_13	33
5	38	3	$0	0	410	1	$9.50	risk_red_25	47
5	39	4	$0	0	51	0	$5	risk_red_25	46
5	40	3	$0	0	266	0	$5	risk_red_13	36
5	41	5	$0	1	168	0	$34	ambig_blue_25	9
5	42	8	$5	0	123	0	$0	ambig_blue_25	1
5	43	8	$9.50	0	143	1	$0	risk_blue_38	52
5	44	7	$0	0	155	1	$34	risk_red_38	59
5	45	1	$0	1	350	1	$65	risk_red_38	60
5	46	9	$9.50	0	321	0	$0	ambig_blue_25	2
5	47	7	$0	1	229	0	$18	risk_red_13	38
5	48	2	$0	0	85	0	$9.50	ambig_blue_25	7
5	49	8	$34	0	227	1	$0	risk_blue_38	54
5	50	8	$0	1	203	1	$65	ambig_blue_25	10
5	51	6	$0	0	396	1	$65	risk_red_25	50
5	52	9	$34	0	230	0	$0	risk_blue_25	44
5	53	9	$0	1	246	1	$65	risk_red_13	40
5	54	3	$0	0	358	0	$5	ambig_blue_75	26
5	55	2	$0	0	665	0	$5	risk_red_38	56
5	56	3	$0	1	543	0	$5	ambig_blue_25	6
5	57	1	$0	1	1571	1	$18	ambig_blue_25	8
5	58	5	$0	1	2204	0	$34	ambig_blue_50	19
5	59	5	$34	0	515	0	$0	ambig_blue_75	24
5	60	6	$18	0	543	0	$0	risk_blue_25	43
6
7	1	6	$5	1	1715	Right	$0	ambig_blue_75	21
7	2	8	$0	0	886	Left	$18	ambig_blue_50	18
7	3	2	$0	0	515	Left	$34	ambig_blue_50	19
7	4	9	$0	0	967	Left	$65	risk_red_13	40
7	5	9	$0	0	761	Left	$65	ambig_blue_75	30
7	6	6	$5	0	747	Right	$0	ambig_blue_25	1
7	7	8	$0	1	662	Right	$18	ambig_blue_75	28
7	8	7	$0	0	2725	Right	$9.50	risk_red_38	57
7	9	8	$0	0	159	Right	$5	ambig_blue_50	16
7	10	7	$0	1	218	Right	$65	ambig_blue_50	20
7	11	2	$18	0	74	Left	$0	ambig_blue_50	13
7	12	9	$0	0	113	Right	$18	ambig_blue_25	8
7	13	9	$65	1	126	Left	$0	risk_blue_13	35
7	14	5	$5	0	75	Left	$0	risk_blue_13	31
7	15	8	$9.50	0	41	Right	$0	risk_blue_38	52
7	16	4	$34	1	439	Right	$0	ambig_blue_75	24
7	17	9	$65	0	199	Left	$0	risk_blue_25	45
7	18	7	$18	0	144	Right	$0	ambig_blue_25	3
7	19	1	$18	1	212	Right	$0	risk_blue_38	53
7	20	2	$34	0	117	Left	$0	risk_blue_13	34
7	21	7	$9.50	0	137	Left	$0	risk_blue_13	32
7	22	8	$18	1	125	Left	$0	risk_blue_25	43
7	23	5	$0	0	105	Left	$34	risk_red_25	49
7	24	5	$0	0	174	Left	$34	risk_red_38	59
7	25	9	$0	0	241	Left	$9.50	ambig_blue_75	27
7	26	5	$34	1	809	Right	$0	ambig_blue_50	14
7	27	6	$0	0	89	Right	$34	risk_red_13	39
7	28	3	$0	0	199	Right	$5	risk_red_13	36
7	29	7	$9.50	1	24	Left	$0	risk_blue_25	42
7	30	1	$0	0	72	Left	$65	ambig_blue_25	10
7	31	1	$0	0	23	Right	$5	risk_red_38	56
7	32	9	$65	0	151	Right	$0	risk_blue_38	55
7	33	3	$9.50	0	146	Right	$0	ambig_blue_75	22
7	34	7	$5	0	182	Right	$0	ambig_blue_50	11
7	35	2	$0	0	184	Left	$65	risk_red_38	60
7	36	5	$34	0	186	Right	$0	risk_blue_25	44
7	37	8	$0	1	179	Right	$18	risk_red_38	58
7	38	9	$0	0	46	Right	$34	ambig_blue_25	9
7	39	7	$0	1	174	Left	$18	risk_red_13	38
7	40	9	$34	0	40	Right	$0	ambig_blue_25	4
7	41	9	$0	0	248	Right	$9.50	ambig_blue_50	17
7	42	4	$0	0	167	Right	$5	risk_red_25	46
7	43	2	$65	1	18	Left	$0	ambig_blue_75	25
7	44	8	$0	0	114	Right	$5	ambig_blue_75	26
7	45	1	$5	1	223	Right	$0	risk_blue_25	41
7	46	3	$0	0	224	Right	$5	ambig_blue_25	6
7	47	3	$0	0	200	Left	$9.50	risk_red_13	37
7	48	4	$9.50	1	177	Right	$0	ambig_blue_50	12
7	49	4	$0	0	220	Left	$65	risk_red_25	50
7	50	8	$0	0	484	Left	$34	ambig_blue_75	29
7	51	6	$18	1	377	Right	$0	ambig_blue_75	23
7	52	8	$0	0	203	Right	$9.50	ambig_blue_25	7
7	53	7	$0	1	156	Right	$9.50	risk_red_25	47
7	54	8	$65	0	160	Right	$0	ambig_blue_25	5
7	55	3	$65	1	11	Right	$0	ambig_blue_50	15
7	56	7	$0	1	156	Right	$18	risk_red_25	48
7	57	1	$34	0	31	Left	$0	risk_blue_38	54
7	58	7	$5	1	39	Left	$0	risk_blue_38	51
7	59	4	$9.50	0	39	Left	$0	ambig_blue_25	2
7	60	6	$18	0	71	Left	$0	risk_blue_13	33
8	1	2	$0	1	1154	Right	$65	ambig_blue_75	30
8	2	5	$34	0	124	Left	$0	risk_blue_25	44
8	3	8	$5	1	537	Right	$0	risk_blue_25	41
8	4	3	$9.50	0	388	Left	$0	ambig_blue_25	2
8	5	2	$34	0	222	Right	$0	ambig_blue_50	14
8	6	7	$5	1	238	Left	$0	ambig_blue_75	21
8	7	9	$0	0	1190	Right	$34	risk_red_25	49
8	8	3	$0	1	350	Left	$34	ambig_blue_75	29
8	9	7	$65	0	177	Right	$0	ambig_blue_50	15
8	10	4	$0	0	76	Right	$18	risk_red_38	58
8	11	9	$18	0	186	Right	$0	risk_blue_38	53
8	12	6	$0	1	188	Left	$65	ambig_blue_25	10
8	13	7	$9.50	0	174	Left	$0	ambig_blue_50	12
8	14	6	$18	1	96	Right	$0	risk_blue_25	43
8	15	8	$0	0	150	Right	$65	ambig_blue_50	20
8	16	8	$34	0	161	Right	$0	ambig_blue_25	4
8	17	7	$0	0	532	Right	$65	risk_red_25	50
8	18	8	$0	1	135	Right	$18	risk_red_13	38
8	19	3	$0	0	147	Left	$9.50	ambig_blue_50	17
8	20	2	$34	1	103	Left	$0	risk_blue_13	34
8	21	7	$0	0	124	Left	$34	risk_red_38	59
8	22	3	$9.50	0	8	Right	$0	risk_blue_38	52
8	23	9	$0	0	114	Left	$65	risk_red_13	40
8	24	5	$0	1	111	Left	$5	risk_red_25	46
8	25	3	$0	0	148	Right	$5	ambig_blue_75	26
8	26	5	$18	1	64	Left	$0	risk_blue_13	33
8	27	9	$0	0	127	Right	$34	ambig_blue_50	19
8	28	9	$0	0	27	Left	$5	ambig_blue_50	16
8	29	7	$34	0	60	Left	$0	ambig_blue_75	24
8	30	9	$0	0	51	Right	$5	risk_red_13	36
8	31	8	$0	1	154	Left	$5	ambig_blue_25	6
8	32	1	$18	0	389	Right	$0	ambig_blue_75	23
8	33	9	$18	1	327	Right	$0	ambig_blue_25	3
8	34	2	$0	0	299	Left	$9.50	risk_red_38	57
8	35	2	$0	0	320	Left	$34	risk_red_13	39
8	36	8	$9.50	0	171	Left	$0	risk_blue_13	32
8	37	8	$65	1	317	Right	$0	risk_blue_13	35
8	38	6	$0	0	154	Left	$5	risk_red_38	56
8	39	9	$5	0	141	Right	$0	risk_blue_38	51
8	40	6	$0	1	360	Left	$9.50	risk_red_25	47
8	41	4	$18	0	3	Left	$0	ambig_blue_50	13
8	42	1	$5	0	117	Left	$0	ambig_blue_25	1
8	43	4	$65	1	321	Left	$0	ambig_blue_75	25
8	44	7	$65	0	141	Left	$0	ambig_blue_25	5
8	45	5	$0	0	233	Right	$9.50	risk_red_13	37
8	46	7	$0	1	169	Left	$18	ambig_blue_75	28
8	47	9	$0	0	139	Left	$65	risk_red_38	60
8	48	9	$0	1	191	Left	$18	ambig_blue_25	8
8	49	7	$9.50	0	520	Left	$0	risk_blue_25	42
8	50	7	$0	0	1109	Right	$9.50	ambig_blue_25	7
8	51	1	$34	1	681	Right	$0	risk_blue_38	54
8	52	4	$65	0	351	Left	$0	risk_blue_25	45
8	53	8	$65	0	114	Right	$0	risk_blue_38	55
8	54	6	$5	1	199	Right	$0	ambig_blue_50	11
8	55	5	$0	0	56	Right	$18	ambig_blue_50	18
8	56	4	$9.50	0	367	Right	$0	ambig_blue_75	22
8	57	8	$0	1	313	Left	$18	risk_red_25	48
8	58	1	$0	0	390	Right	$9.50	ambig_blue_75	27
8	59	1	$0	0	343	Left	$34	ambig_blue_25	9
8	60	8	$5	0	323	Left	$0	risk_blue_13	31
9	1	9	$0	0	1789	Left	$9.50	risk_red_25	47
9	2	2	$65	0	229	Left	$0	ambig_blue_50	15
9	3	3	$0	0	677	Right	$5	ambig_blue_25	6
9	4	4	$34	1	603	Right	$0	ambig_blue_75	24
9	5	7	$0	0	228	Right	$9.50	ambig_blue_50	17
9	6	1	$0	0	196	Right	$5	risk_red_25	46
9	7	9	$18	0	214	Right	$0	risk_blue_13	33
9	8	9	$0	0	87	Left	$34	risk_red_25	49
9	9	4	$0	1	117	Left	$9.50	ambig_blue_75	27
9	10	7	$0	1	201	Right	$18	ambig_blue_25	8
9	11	8	$65	1	122	Right	$0	risk_blue_13	35
9	12	3	$0	0	135	Right	$18	risk_red_13	38
9	13	6	$34	1	26	Left	$0	ambig_blue_50	14
9	14	9	$0	1	475	Left	$65	ambig_blue_75	30
9	15	6	$9.50	0	1417	Right	$0	risk_blue_13	32
9	16	9	$0	0	536	Left	$5	risk_red_38	56
9	17	8	$5	0	468	Left	$0	risk_blue_25	41
9	18	7	$0	1	522	Left	$34	ambig_blue_75	29
9	19	7	$0	1	2998	Left	$5	ambig_blue_50	16
9	20	5	$0	0	29	Right	$9.50	risk_red_13	37
9	21	8	$18	1	533	Right	$0	ambig_blue_75	23
9	22	9	$18	0	1705	Left	$0	ambig_blue_50	13
9	23	8	$0	1	1532	Right	$34	ambig_blue_50	19
9	24	7	$0	1	431	Right	$65	risk_red_25	50
9	25	2	$34	1	440	Right	$0	risk_blue_38	54
9	26	3	$18	0	15	Left	$0	risk_blue_25	43
9	27	4	$65	0	152	Left	$0	ambig_blue_75	25
9	28	7	$9.50	0	579	Left	$0	risk_blue_38	52
9	29	2	$0	0	813	Left	$18	risk_red_25	48
9	30	7	$65	0	405	Right	$0	ambig_blue_25	5
9	31	1	$0	0	526	Right	$34	risk_red_13	39
9	32	6	$5	0	354	Right	$0	ambig_blue_75	21
9	33	6	$0	0	517	Left	$18	ambig_blue_75	28
9	34	5	$0	1	449	Right	$65	risk_red_13	40
9	35	1	$5	0	544	Left	$0	ambig_blue_25	1
9	36	7	$9.50	0	419	Left	$0	ambig_blue_50	12
9	37	5	$9.50	0	411	Left	$0	ambig_blue_25	2
9	38	8	$5	0	556	Left	$0	risk_blue_38	51
9	39	7	$5	0	431	Left	$0	ambig_blue_50	11
9	40	3	$0	1	527	Right	$18	ambig_blue_50	18
9	41	8	$0	0	499	Right	$34	risk_red_38	59
9	42	8	$65	1	448	Right	$0	risk_blue_25	45
9	43	9	$65	0	407	Left	$0	risk_blue_38	55
9	44	9	$5	1	496	Right	$0	risk_blue_13	31
9	45	3	$9.50	0	389	Left	$0	risk_blue_25	42
9	46	9	$0	0	391	Left	$65	ambig_blue_50	20
9	47	5	$0	0	400	Right	$65	ambig_blue_25	10
9	48	2	$18	0	481	Left	$0	ambig_blue_25	3
9	49	8	$0	0	399	Left	$9.50	risk_red_38	57
9	50	2	$34	0	528	Left	$0	risk_blue_13	34
9	51	4	$0	0	516	Left	$65	risk_red_38	60
9	52	7	$34	1	856	Right	$0	ambig_blue_25	4
9	53	5	$0	0	935	Left	$5	risk_red_13	36
9	54	4	$9.50	1	858	Right	$0	ambig_blue_75	22
9	55	1	$0	0	240	Right	$9.50	ambig_blue_25	7
9	56	9	$0	1	544	Right	$5	ambig_blue_75	26
9	57	1	$0	0	635	Right	$34	ambig_blue_25	9
9	58	8	$18	0	1618	Right	$0	risk_blue_38	53
9	59	8	$0	0	760	Right	$18	risk_red_38	58
9	60	6	$34	1	819	Right	$0	risk_blue_25	44
10
