# Supplementary material for: Learning about the Ellsberg Paradox reduces, but does not abolish, ambiguity aversion
Source: PLoS One. 2020 Mar 4;15(3):e0228782. doi: 10.1371/journal.pone.0228782 (PMC7055742; doi:10.1371/journal.pone.0228782)
Supplement: S1 Dataset — (ZIP) [file pone.0228782.s009.zip › S1_dataset/RJ/2530.txt]

Block	Trial	BagNo	BlueValue	RESP	RT	LotterySide	RedValue	RiskAmbigLevel	TrialList
3	1	3	$9.50	1	2274	0	$0	risk_blue_38	52
3	2	5	$0	0	2856	0	$18	risk_red_25	48
3	3	6	$0	1	2300	0	$34	risk_red_38	59
3	4	1	$5	0	2127	0	$0	risk_blue_13	31
3	5	5	$0	0	2610	1	$34	risk_red_25	49
3	6	7	$5	0	3177	0	$0	ambig_blue_25	1
3	7	2	$65	1	3448	0	$0	risk_blue_25	45
3	8	6	$0	0	3653	1	$5	risk_red_38	56
3	9	5	$0	1	4433	0	$9.50	risk_red_25	47
3	10	3	$18	0	5517	1	$0	risk_blue_38	53
3	11	4	$0	1	2989	1	$5	risk_red_13	36
3	12	7	$18	1	3404	0	$0	ambig_blue_25	3
3	13	6	$0	1	2370	0	$65	risk_red_38	60
3	14	7	$0	1	3682	0	$18	ambig_blue_25	8
3	15	6	$0	1	5613	0	$18	risk_red_38	58
3	16	8	$65	0	2785	1	$0	ambig_blue_50	15
3	17	2	$34	0	5473	1	$0	risk_blue_25	44
3	18	7	$34	1	1546	0	$0	ambig_blue_25	4
3	19	7	$0	0	3844	1	$34	ambig_blue_25	9
3	20	9	$34	0	2785	0	$0	ambig_blue_75	24
3	21	1	$34	1	3952	1	$0	risk_blue_13	34
3	22	3	$65	1	2375	0	$0	risk_blue_38	55
3	23	3	$5	1	4056	1	$0	risk_blue_38	51
3	24	7	$65	0	3115	1	$0	ambig_blue_25	5
3	25	7	$0	0	5749	1	$9.50	ambig_blue_25	7
3	26	8	$34	0	2508	1	$0	ambig_blue_50	14
3	27	8	$5	0	2886	0	$0	ambig_blue_50	11
3	28	9	$18	2	0	1	$0	ambig_blue_75	23
3	29	6	$0	0	2725	1	$9.50	risk_red_38	57
3	30	3	$34	1	1647	0	$0	risk_blue_38	54
3	31	8	$0	0	3028	1	$18	ambig_blue_50	18
3	32	9	$0	0	2306	0	$5	ambig_blue_75	26
3	33	5	$0	0	2517	0	$5	risk_red_25	46
3	34	8	$0	1	1799	1	$5	ambig_blue_50	16
3	35	1	$65	1	1951	0	$0	risk_blue_13	35
3	36	8	$0	0	1736	1	$34	ambig_blue_50	19
3	37	4	$0	1	3738	0	$34	risk_red_13	39
3	38	8	$9.50	1	4537	1	$0	ambig_blue_50	12
3	39	9	$5	0	3153	0	$0	ambig_blue_75	21
3	40	8	$18	1	4793	0	$0	ambig_blue_50	13
3	41	7	$0	1	1447	0	$65	ambig_blue_25	10
3	42	7	$9.50	0	3517	1	$0	ambig_blue_25	2
3	43	8	$0	1	2134	1	$9.50	ambig_blue_50	17
3	44	2	$9.50	0	2392	0	$0	risk_blue_25	42
3	45	9	$0	1	4912	1	$9.50	ambig_blue_75	27
3	46	1	$9.50	1	2928	1	$0	risk_blue_13	32
3	47	7	$0	1	2490	0	$5	ambig_blue_25	6
3	48	8	$0	0	1598	1	$65	ambig_blue_50	20
3	49	1	$18	0	4110	0	$0	risk_blue_13	33
3	50	9	$0	1	1703	0	$65	ambig_blue_75	30
3	51	4	$0	0	1771	1	$65	risk_red_13	40
3	52	4	$0	1	2276	1	$18	risk_red_13	38
3	53	2	$5	0	3728	0	$0	risk_blue_25	41
3	54	9	$0	0	3665	1	$34	ambig_blue_75	29
3	55	9	$0	0	3141	0	$18	ambig_blue_75	28
3	56	2	$18	1	3246	0	$0	risk_blue_25	43
3	57	9	$9.50	0	3059	0	$0	ambig_blue_75	22
3	58	4	$0	0	1975	0	$9.50	risk_red_13	37
3	59	5	$0	0	2688	1	$65	risk_red_25	50
3	60	9	$65	1	1643	0	$0	ambig_blue_75	25
4	1	8	$5	1	2823	1	$0	ambig_blue_50	11
4	2	7	$0	1	2325	1	$5	ambig_blue_25	6
4	3	8	$0	1	2631	1	$18	ambig_blue_50	18
4	4	7	$0	0	1789	1	$34	ambig_blue_25	9
4	5	1	$9.50	1	2109	1	$0	risk_blue_13	32
4	6	3	$9.50	1	2664	0	$0	risk_blue_38	52
4	7	3	$65	0	1605	1	$0	risk_blue_38	55
4	8	7	$0	0	3012	1	$18	ambig_blue_25	8
4	9	9	$0	1	1811	1	$5	ambig_blue_75	26
4	10	7	$9.50	1	1722	0	$0	ambig_blue_25	2
4	11	4	$0	1	2701	1	$9.50	risk_red_13	37
4	12	2	$18	0	1328	1	$0	risk_blue_25	43
4	13	2	$34	1	1347	0	$0	risk_blue_25	44
4	14	8	$0	1	1302	0	$65	ambig_blue_50	20
4	15	8	$0	0	1258	1	$34	ambig_blue_50	19
4	16	1	$18	1	3616	1	$0	risk_blue_13	33
4	17	2	$9.50	0	2341	0	$0	risk_blue_25	42
4	18	5	$0	0	1935	0	$5	risk_red_25	46
4	19	2	$5	1	2553	1	$0	risk_blue_25	41
4	20	9	$0	0	3938	0	$9.50	ambig_blue_75	27
4	21	9	$0	1	2002	0	$65	ambig_blue_75	30
4	22	3	$18	1	2793	0	$0	risk_blue_38	53
4	23	6	$0	1	2161	0	$9.50	risk_red_38	57
4	24	8	$18	1	4914	0	$0	ambig_blue_50	13
4	25	8	$9.50	1	3578	0	$0	ambig_blue_50	12
4	26	5	$0	1	1282	0	$65	risk_red_25	50
4	27	9	$0	1	2031	1	$18	ambig_blue_75	28
4	28	8	$0	1	2261	1	$5	ambig_blue_50	16
4	29	5	$0	1	2051	0	$34	risk_red_25	49
4	30	1	$5	0	1728	0	$0	risk_blue_13	31
4	31	4	$0	1	3291	1	$18	risk_red_13	38
4	32	5	$0	1	5134	0	$18	risk_red_25	48
4	33	6	$0	1	2245	0	$34	risk_red_38	59
4	34	9	$18	1	2843	1	$0	ambig_blue_75	23
4	35	8	$0	0	2464	0	$9.50	ambig_blue_50	17
4	36	9	$9.50	0	3813	1	$0	ambig_blue_75	22
4	37	2	$65	0	1379	1	$0	risk_blue_25	45
4	38	6	$0	1	2548	0	$65	risk_red_38	60
4	39	1	$34	0	2653	1	$0	risk_blue_13	34
4	40	9	$34	0	1914	1	$0	ambig_blue_75	24
4	41	8	$65	0	1101	1	$0	ambig_blue_50	15
4	42	8	$34	0	2466	1	$0	ambig_blue_50	14
4	43	7	$0	0	2455	1	$65	ambig_blue_25	10
4	44	4	$0	0	2355	1	$34	risk_red_13	39
4	45	7	$18	0	1900	1	$0	ambig_blue_25	3
4	46	7	$65	1	1688	0	$0	ambig_blue_25	5
4	47	6	$0	0	2156	1	$18	risk_red_38	58
4	48	7	$34	0	2365	1	$0	ambig_blue_25	4
4	49	9	$65	0	3414	1	$0	ambig_blue_75	25
4	50	4	$0	0	2179	0	$5	risk_red_13	36
4	51	3	$34	1	1357	0	$0	risk_blue_38	54
4	52	6	$0	1	1478	1	$5	risk_red_38	56
4	53	5	$0	1	2651	1	$9.50	risk_red_25	47
4	54	7	$0	1	3718	0	$9.50	ambig_blue_25	7
4	55	4	$0	1	1495	0	$65	risk_red_13	40
4	56	1	$65	0	2076	1	$0	risk_blue_13	35
4	57	9	$5	0	1864	0	$0	ambig_blue_75	21
4	58	3	$5	1	2414	1	$0	risk_blue_38	51
4	59	7	$5	0	2437	0	$0	ambig_blue_25	1
4	60	9	$0	1	4354	0	$34	ambig_blue_75	29
5	1	4	$0	1	3134	1	$18	risk_red_13	38
5	2	5	$0	0	3391	0	$5	risk_red_25	46
5	3	9	$0	0	1838	1	$65	ambig_blue_75	30
5	4	9	$34	1	3444	0	$0	ambig_blue_75	24
5	5	5	$0	0	1704	0	$9.50	risk_red_25	47
5	6	2	$9.50	0	1580	0	$0	risk_blue_25	42
5	7	1	$65	1	1197	0	$0	risk_blue_13	35
5	8	6	$0	0	1854	1	$18	risk_red_38	58
5	9	8	$0	0	3611	1	$9.50	ambig_blue_50	17
5	10	5	$0	1	1881	0	$34	risk_red_25	49
5	11	7	$34	1	2166	0	$0	ambig_blue_25	4
5	12	8	$9.50	0	3495	1	$0	ambig_blue_50	12
5	13	7	$18	0	1490	1	$0	ambig_blue_25	3
5	14	1	$18	1	2958	1	$0	risk_blue_13	33
5	15	9	$0	1	3351	1	$18	ambig_blue_75	28
5	16	7	$0	1	1287	0	$65	ambig_blue_25	10
5	17	2	$65	0	2748	1	$0	risk_blue_25	45
5	18	8	$0	0	3637	1	$34	ambig_blue_50	19
5	19	3	$34	0	1914	1	$0	risk_blue_38	54
5	20	5	$0	1	3909	0	$18	risk_red_25	48
5	21	7	$0	0	5615	1	$18	ambig_blue_25	8
5	22	9	$9.50	0	3042	0	$0	ambig_blue_75	22
5	23	8	$5	0	3495	0	$0	ambig_blue_50	11
5	24	6	$0	1	2394	0	$65	risk_red_38	60
5	25	7	$0	0	2346	1	$9.50	ambig_blue_25	7
5	26	8	$0	1	1595	1	$5	ambig_blue_50	16
5	27	7	$0	1	1380	0	$34	ambig_blue_25	9
5	28	4	$0	1	2300	1	$9.50	risk_red_13	37
5	29	3	$18	1	1735	0	$0	risk_blue_38	53
5	30	8	$34	1	1809	0	$0	ambig_blue_50	14
5	31	8	$65	0	1609	1	$0	ambig_blue_50	15
5	32	9	$0	1	3056	0	$5	ambig_blue_75	26
5	33	9	$0	1	5869	1	$9.50	ambig_blue_75	27
5	34	6	$0	1	2638	1	$5	risk_red_38	56
5	35	6	$0	1	1260	0	$34	risk_red_38	59
5	36	2	$18	0	2282	1	$0	risk_blue_25	43
5	37	3	$9.50	1	2014	0	$0	risk_blue_38	52
5	38	4	$0	0	2550	1	$65	risk_red_13	40
5	39	1	$34	0	1142	1	$0	risk_blue_13	34
5	40	7	$5	0	1697	0	$0	ambig_blue_25	1
5	41	1	$9.50	1	1381	1	$0	risk_blue_13	32
5	42	2	$5	1	2791	1	$0	risk_blue_25	41
5	43	7	$9.50	0	1374	1	$0	ambig_blue_25	2
5	44	3	$5	0	2743	0	$0	risk_blue_38	51
5	45	2	$34	0	2704	1	$0	risk_blue_25	44
5	46	8	$0	0	1747	1	$65	ambig_blue_50	20
5	47	3	$65	0	1461	1	$0	risk_blue_38	55
5	48	5	$0	1	1675	0	$65	risk_red_25	50
5	49	9	$18	0	2232	0	$0	ambig_blue_75	23
5	50	7	$65	0	2319	1	$0	ambig_blue_25	5
5	51	4	$0	1	4633	0	$34	risk_red_13	39
5	52	4	$0	0	1573	0	$5	risk_red_13	36
5	53	9	$65	1	1262	0	$0	ambig_blue_75	25
5	54	1	$5	1	1620	1	$0	risk_blue_13	31
5	55	6	$0	1	1595	0	$9.50	risk_red_38	57
5	56	8	$0	1	2172	0	$18	ambig_blue_50	18
5	57	7	$0	0	3684	1	$5	ambig_blue_25	6
5	58	9	$5	0	4447	0	$0	ambig_blue_75	21
5	59	8	$18	0	4011	1	$0	ambig_blue_50	13
5	60	9	$0	1	1576	0	$34	ambig_blue_75	29
6
7	1	2	$9.50	1	3077	Right	$0	risk_blue_25	42
7	2	5	$0	0	3024	Right	$65	risk_red_25	50
7	3	7	$34	0	1470	Right	$0	ambig_blue_25	4
7	4	4	$0	1	1611	Right	$5	risk_red_13	36
7	5	8	$9.50	0	1355	Left	$0	ambig_blue_50	12
7	6	6	$0	1	1997	Left	$18	risk_red_38	58
7	7	8	$0	0	1669	Left	$5	ambig_blue_50	16
7	8	6	$0	1	1154	Left	$9.50	risk_red_38	57
7	9	7	$9.50	1	1428	Left	$0	ambig_blue_25	2
7	10	1	$65	1	1067	Left	$0	risk_blue_13	35
7	11	4	$0	1	1529	Left	$18	risk_red_13	38
7	12	9	$18	0	3332	Left	$0	ambig_blue_75	23
7	13	4	$0	1	1685	Right	$9.50	risk_red_13	37
7	14	2	$65	1	1496	Left	$0	risk_blue_25	45
7	15	8	$18	1	2549	Left	$0	ambig_blue_50	13
7	16	3	$5	0	2070	Left	$0	risk_blue_38	51
7	17	3	$9.50	1	1083	Left	$0	risk_blue_38	52
7	18	8	$65	1	1016	Left	$0	ambig_blue_50	15
7	19	6	$0	1	1783	Left	$5	risk_red_38	56
7	20	9	$9.50	0	1992	Left	$0	ambig_blue_75	22
7	21	7	$18	1	1536	Left	$0	ambig_blue_25	3
7	22	7	$0	1	1202	Left	$9.50	ambig_blue_25	7
7	23	8	$0	1	954	Left	$34	ambig_blue_50	19
7	24	8	$0	1	3628	Left	$18	ambig_blue_50	18
7	25	2	$5	0	1097	Left	$0	risk_blue_25	41
7	26	4	$0	1	1854	Left	$34	risk_red_13	39
7	27	2	$18	1	3396	Left	$0	risk_blue_25	43
7	28	6	$0	0	2122	Right	$65	risk_red_38	60
7	29	9	$34	0	2709	Right	$0	ambig_blue_75	24
7	30	8	$34	1	1216	Left	$0	ambig_blue_50	14
7	31	6	$0	1	1343	Left	$34	risk_red_38	59
7	32	4	$0	0	1258	Right	$65	risk_red_13	40
7	33	7	$65	0	1304	Right	$0	ambig_blue_25	5
7	34	9	$0	0	1892	Right	$34	ambig_blue_75	29
7	35	1	$34	0	1648	Right	$0	risk_blue_13	34
7	36	7	$0	1	2950	Left	$65	ambig_blue_25	10
7	37	3	$65	1	1023	Left	$0	risk_blue_38	55
7	38	9	$0	0	3743	Left	$18	ambig_blue_75	28
7	39	5	$0	0	1703	Left	$5	risk_red_25	46
7	40	9	$5	1	1683	Right	$0	ambig_blue_75	21
7	41	2	$34	0	2272	Right	$0	risk_blue_25	44
7	42	7	$5	1	1836	Right	$0	ambig_blue_25	1
7	43	1	$9.50	1	1338	Right	$0	risk_blue_13	32
7	44	9	$0	1	1581	Right	$5	ambig_blue_75	26
7	45	5	$0	0	2430	Right	$18	risk_red_25	48
7	46	7	$0	0	2036	Right	$5	ambig_blue_25	6
7	47	8	$0	1	1538	Left	$9.50	ambig_blue_50	17
7	48	5	$0	1	1628	Left	$34	risk_red_25	49
7	49	7	$0	1	971	Left	$18	ambig_blue_25	8
7	50	1	$18	1	1277	Left	$0	risk_blue_13	33
7	51	8	$5	1	4802	Right	$0	ambig_blue_50	11
7	52	5	$0	1	1967	Left	$9.50	risk_red_25	47
7	53	7	$0	1	1136	Left	$34	ambig_blue_25	9
7	54	3	$18	0	1643	Right	$0	risk_blue_38	53
7	55	9	$65	0	1497	Right	$0	ambig_blue_75	25
7	56	9	$0	0	1709	Left	$9.50	ambig_blue_75	27
7	57	1	$5	1	2041	Right	$0	risk_blue_13	31
7	58	9	$0	0	1151	Right	$65	ambig_blue_75	30
7	59	3	$34	1	1585	Left	$0	risk_blue_38	54
7	60	8	$0	1	1553	Left	$65	ambig_blue_50	20
8	1	9	$9.50	1	1263	Right	$0	ambig_blue_75	22
8	2	8	$65	0	1173	Right	$0	ambig_blue_50	15
8	3	1	$9.50	0	1126	Left	$0	risk_blue_13	32
8	4	9	$34	1	1073	Left	$0	ambig_blue_75	24
8	5	6	$0	1	1183	Left	$9.50	risk_red_38	57
8	6	5	$0	1	1191	Left	$34	risk_red_25	49
8	7	8	$18	0	2256	Right	$0	ambig_blue_50	13
8	8	8	$34	1	1013	Left	$0	ambig_blue_50	14
8	9	5	$0	1	1981	Right	$5	risk_red_25	46
8	10	9	$18	2	0	Right	$0	ambig_blue_75	23
8	11	8	$0	1	1370	Left	$18	ambig_blue_50	18
8	12	4	$0	0	3435	Left	$18	risk_red_13	38
8	13	8	$0	1	1048	Left	$65	ambig_blue_50	20
8	14	7	$0	1	1399	Left	$34	ambig_blue_25	9
8	15	8	$0	1	1639	Right	$5	ambig_blue_50	16
8	16	3	$5	0	1829	Left	$0	risk_blue_38	51
8	17	2	$18	0	1940	Right	$0	risk_blue_25	43
8	18	9	$0	1	1670	Right	$18	ambig_blue_75	28
8	19	9	$65	0	1459	Right	$0	ambig_blue_75	25
8	20	7	$0	0	1593	Left	$5	ambig_blue_25	6
8	21	2	$34	1	1097	Left	$0	risk_blue_25	44
8	22	7	$0	0	1230	Right	$18	ambig_blue_25	8
8	23	4	$0	0	2254	Left	$5	risk_red_13	36
8	24	3	$18	1	1099	Left	$0	risk_blue_38	53
8	25	5	$0	1	1103	Left	$65	risk_red_25	50
8	26	1	$5	0	1324	Left	$0	risk_blue_13	31
8	27	2	$65	0	2271	Right	$0	risk_blue_25	45
8	28	2	$5	1	2083	Right	$0	risk_blue_25	41
8	29	5	$0	1	1351	Left	$18	risk_red_25	48
8	30	8	$0	1	1553	Right	$9.50	ambig_blue_50	17
8	31	3	$65	0	1507	Right	$0	risk_blue_38	55
8	32	4	$0	1	1079	Right	$65	risk_red_13	40
8	33	6	$0	0	1356	Right	$18	risk_red_38	58
8	34	3	$34	1	1134	Left	$0	risk_blue_38	54
8	35	9	$0	1	1185	Right	$5	ambig_blue_75	26
8	36	7	$0	1	866	Left	$65	ambig_blue_25	10
8	37	8	$5	1	2207	Right	$0	ambig_blue_50	11
8	38	7	$65	0	1455	Right	$0	ambig_blue_25	5
8	39	9	$5	0	1380	Left	$0	ambig_blue_75	21
8	40	1	$34	1	2726	Left	$0	risk_blue_13	34
8	41	4	$0	0	1128	Left	$9.50	risk_red_13	37
8	42	9	$0	1	2027	Right	$9.50	ambig_blue_75	27
8	43	1	$65	1	1514	Right	$0	risk_blue_13	35
8	44	8	$9.50	1	2094	Right	$0	ambig_blue_50	12
8	45	7	$34	0	1081	Right	$0	ambig_blue_25	4
8	46	2	$9.50	1	1639	Right	$0	risk_blue_25	42
8	47	7	$9.50	1	1317	Left	$0	ambig_blue_25	2
8	48	9	$0	1	1177	Left	$65	ambig_blue_75	30
8	49	7	$18	0	2098	Right	$0	ambig_blue_25	3
8	50	7	$5	0	1598	Right	$0	ambig_blue_25	1
8	51	6	$0	1	1518	Left	$34	risk_red_38	59
8	52	5	$0	0	2649	Left	$9.50	risk_red_25	47
8	53	1	$18	0	1631	Left	$0	risk_blue_13	33
8	54	9	$0	0	1710	Right	$34	ambig_blue_75	29
8	55	4	$0	0	1488	Right	$34	risk_red_13	39
8	56	6	$0	0	1053	Right	$5	risk_red_38	56
8	57	6	$0	0	940	Right	$65	risk_red_38	60
8	58	3	$9.50	0	1582	Right	$0	risk_blue_38	52
8	59	8	$0	1	950	Left	$34	ambig_blue_50	19
8	60	7	$0	1	1393	Left	$9.50	ambig_blue_25	7
9	1	5	$0	0	966	Right	$34	risk_red_25	49
9	2	9	$18	1	2007	Right	$0	ambig_blue_75	23
9	3	1	$34	0	1183	Right	$0	risk_blue_13	34
9	4	7	$65	1	856	Left	$0	ambig_blue_25	5
9	5	3	$65	1	1062	Left	$0	risk_blue_38	55
9	6	9	$0	0	2028	Right	$34	ambig_blue_75	29
9	7	9	$34	0	1155	Right	$0	ambig_blue_75	24
9	8	8	$65	1	1125	Left	$0	ambig_blue_50	15
9	9	2	$18	1	1064	Left	$0	risk_blue_25	43
9	10	2	$9.50	1	1583	Right	$0	risk_blue_25	42
9	11	2	$5	0	1839	Left	$0	risk_blue_25	41
9	12	4	$0	1	1885	Right	$18	risk_red_13	38
9	13	2	$34	1	1001	Left	$0	risk_blue_25	44
9	14	1	$18	0	1465	Right	$0	risk_blue_13	33
9	15	2	$65	0	1111	Right	$0	risk_blue_25	45
9	16	9	$0	1	1756	Right	$18	ambig_blue_75	28
9	17	1	$65	1	1173	Left	$0	risk_blue_13	35
9	18	7	$18	1	1286	Left	$0	ambig_blue_25	3
9	19	1	$5	1	2099	Right	$0	risk_blue_13	31
9	20	8	$0	0	951	Right	$18	ambig_blue_50	18
9	21	6	$0	0	1009	Right	$65	risk_red_38	60
9	22	9	$5	0	2050	Left	$0	ambig_blue_75	21
9	23	6	$0	0	1216	Right	$34	risk_red_38	59
9	24	7	$0	1	784	Left	$65	ambig_blue_25	10
9	25	4	$0	0	4089	Left	$5	risk_red_13	36
9	26	7	$9.50	1	1235	Left	$0	ambig_blue_25	2
9	27	6	$0	0	1914	Left	$5	risk_red_38	56
9	28	3	$18	0	1637	Right	$0	risk_blue_38	53
9	29	4	$0	1	1035	Left	$65	risk_red_13	40
9	30	7	$0	1	1794	Left	$9.50	ambig_blue_25	7
9	31	8	$0	0	1010	Right	$65	ambig_blue_50	20
9	32	6	$0	1	2011	Left	$18	risk_red_38	58
9	33	1	$9.50	0	1354	Left	$0	risk_blue_13	32
9	34	3	$5	1	1796	Right	$0	risk_blue_38	51
9	35	5	$0	0	2276	Left	$5	risk_red_25	46
9	36	5	$0	0	1728	Right	$18	risk_red_25	48
9	37	4	$0	1	955	Left	$34	risk_red_13	39
9	38	9	$9.50	1	1142	Right	$0	ambig_blue_75	22
9	39	3	$34	1	1848	Left	$0	risk_blue_38	54
9	40	8	$5	0	2623	Left	$0	ambig_blue_50	11
9	41	7	$0	1	2045	Left	$5	ambig_blue_25	6
9	42	9	$0	1	1515	Left	$65	ambig_blue_75	30
9	43	8	$18	0	2318	Right	$0	ambig_blue_50	13
9	44	3	$9.50	1	1609	Right	$0	risk_blue_38	52
9	45	9	$0	1	2256	Right	$9.50	ambig_blue_75	27
9	46	9	$65	1	1278	Left	$0	ambig_blue_75	25
9	47	8	$9.50	0	2715	Left	$0	ambig_blue_50	12
9	48	9	$0	1	1878	Right	$5	ambig_blue_75	26
9	49	8	$0	1	2682	Right	$9.50	ambig_blue_50	17
9	50	7	$5	1	1278	Right	$0	ambig_blue_25	1
9	51	7	$34	1	1260	Left	$0	ambig_blue_25	4
9	52	8	$34	0	1345	Right	$0	ambig_blue_50	14
9	53	4	$0	0	3099	Left	$9.50	risk_red_13	37
9	54	7	$0	0	1062	Right	$34	ambig_blue_25	9
9	55	8	$0	1	1804	Right	$5	ambig_blue_50	16
9	56	7	$0	1	1028	Left	$18	ambig_blue_25	8
9	57	6	$0	1	1116	Left	$9.50	risk_red_38	57
9	58	5	$0	0	967	Right	$65	risk_red_25	50
9	59	5	$0	0	3505	Left	$9.50	risk_red_25	47
9	60	8	$0	1	875	Left	$34	ambig_blue_50	19
10
