# Supplementary material for: Learning about the Ellsberg Paradox reduces, but does not abolish, ambiguity aversion
Source: PLoS One. 2020 Mar 4;15(3):e0228782. doi: 10.1371/journal.pone.0228782 (PMC7055742; doi:10.1371/journal.pone.0228782)
Supplement: S1 Dataset — (ZIP) [file pone.0228782.s009.zip › S1_dataset/RJ/2531.txt]

Block	Trial	BagNo	BlueValue	RESP	RT	LotterySide	RedValue	RiskAmbigLevel	TrialList
3	1	3	$65	0	2174	1	$0	risk_blue_38	55
3	2	4	$0	1	2319	1	$9.50	risk_red_13	37
3	3	7	$0	0	1857	1	$18	ambig_blue_25	8
3	4	2	$34	1	967	0	$0	risk_blue_25	44
3	5	5	$0	1	1512	0	$65	risk_red_25	50
3	6	2	$18	1	1116	0	$0	risk_blue_25	43
3	7	1	$65	0	984	1	$0	risk_blue_13	35
3	8	1	$5	1	3825	1	$0	risk_blue_13	31
3	9	8	$5	0	1534	0	$0	ambig_blue_50	11
3	10	9	$0	0	1808	1	$18	ambig_blue_75	28
3	11	4	$0	1	1903	0	$18	risk_red_13	38
3	12	9	$0	1	923	0	$34	ambig_blue_75	29
3	13	2	$65	0	1335	1	$0	risk_blue_25	45
3	14	7	$9.50	0	2769	1	$0	ambig_blue_25	2
3	15	7	$0	0	1865	1	$34	ambig_blue_25	9
3	16	1	$18	1	2615	0	$0	risk_blue_13	33
3	17	9	$18	1	1909	0	$0	ambig_blue_75	23
3	18	3	$34	1	2065	0	$0	risk_blue_38	54
3	19	7	$65	1	1358	0	$0	ambig_blue_25	5
3	20	7	$0	0	1800	1	$9.50	ambig_blue_25	7
3	21	8	$65	0	1567	1	$0	ambig_blue_50	15
3	22	3	$18	0	1168	1	$0	risk_blue_38	53
3	23	8	$0	1	2610	0	$18	ambig_blue_50	18
3	24	2	$9.50	0	2401	1	$0	risk_blue_25	42
3	25	8	$0	1	1320	0	$34	ambig_blue_50	19
3	26	9	$0	1	979	0	$9.50	ambig_blue_75	27
3	27	3	$9.50	0	956	1	$0	risk_blue_38	52
3	28	8	$34	0	999	1	$0	ambig_blue_50	14
3	29	9	$0	0	1023	1	$65	ambig_blue_75	30
3	30	8	$0	0	1047	1	$9.50	ambig_blue_50	17
3	31	9	$9.50	0	1118	1	$0	ambig_blue_75	22
3	32	5	$0	1	2097	1	$5	risk_red_25	46
3	33	5	$0	1	1781	0	$34	risk_red_25	49
3	34	7	$0	0	2526	0	$5	ambig_blue_25	6
3	35	9	$65	0	2016	1	$0	ambig_blue_75	25
3	36	8	$18	1	1623	0	$0	ambig_blue_50	13
3	37	5	$0	1	1902	0	$18	risk_red_25	48
3	38	7	$5	1	1890	1	$0	ambig_blue_25	1
3	39	4	$0	0	1294	1	$65	risk_red_13	40
3	40	1	$34	1	1458	0	$0	risk_blue_13	34
3	41	7	$0	1	2984	0	$65	ambig_blue_25	10
3	42	4	$0	0	2351	0	$5	risk_red_13	36
3	43	5	$0	0	1488	1	$9.50	risk_red_25	47
3	44	8	$9.50	0	1245	1	$0	ambig_blue_50	12
3	45	6	$0	1	1476	0	$34	risk_red_38	59
3	46	8	$0	1	2656	1	$5	ambig_blue_50	16
3	47	2	$5	0	2428	0	$0	risk_blue_25	41
3	48	6	$0	0	1651	1	$18	risk_red_38	58
3	49	7	$18	1	1384	0	$0	ambig_blue_25	3
3	50	7	$34	1	1465	0	$0	ambig_blue_25	4
3	51	9	$0	0	2591	0	$5	ambig_blue_75	26
3	52	6	$0	0	1758	0	$5	risk_red_38	56
3	53	9	$34	0	3424	1	$0	ambig_blue_75	24
3	54	9	$5	0	2133	0	$0	ambig_blue_75	21
3	55	1	$9.50	0	2607	1	$0	risk_blue_13	32
3	56	8	$0	1	1118	0	$65	ambig_blue_50	20
3	57	6	$0	0	2257	1	$9.50	risk_red_38	57
3	58	3	$5	1	2750	1	$0	risk_blue_38	51
3	59	4	$0	0	1503	1	$34	risk_red_13	39
3	60	6	$0	1	1755	0	$65	risk_red_38	60
4	1	2	$34	0	1942	1	$0	risk_blue_25	44
4	2	8	$0	1	1624	0	$9.50	ambig_blue_50	17
4	3	6	$0	1	1279	0	$9.50	risk_red_38	57
4	4	3	$5	1	2557	1	$0	risk_blue_38	51
4	5	7	$5	0	3422	0	$0	ambig_blue_25	1
4	6	9	$18	1	1547	0	$0	ambig_blue_75	23
4	7	2	$65	1	1845	0	$0	risk_blue_25	45
4	8	7	$0	1	2779	0	$18	ambig_blue_25	8
4	9	1	$65	0	1963	1	$0	risk_blue_13	35
4	10	7	$0	1	3989	1	$5	ambig_blue_25	6
4	11	6	$0	1	2099	0	$18	risk_red_38	58
4	12	8	$0	0	2303	1	$18	ambig_blue_50	18
4	13	1	$5	0	1914	0	$0	risk_blue_13	31
4	14	6	$0	1	2533	1	$5	risk_red_38	56
4	15	7	$0	1	1943	0	$34	ambig_blue_25	9
4	16	4	$0	1	3129	1	$5	risk_red_13	36
4	17	9	$0	0	1755	1	$34	ambig_blue_75	29
4	18	1	$34	0	2085	1	$0	risk_blue_13	34
4	19	7	$34	0	2400	1	$0	ambig_blue_25	4
4	20	3	$65	0	1679	1	$0	risk_blue_38	55
4	21	6	$0	1	2452	0	$34	risk_red_38	59
4	22	9	$0	0	1409	1	$9.50	ambig_blue_75	27
4	23	8	$0	0	2537	0	$5	ambig_blue_50	16
4	24	8	$5	0	4403	1	$0	ambig_blue_50	11
4	25	2	$9.50	0	1392	1	$0	risk_blue_25	42
4	26	1	$18	0	1752	1	$0	risk_blue_13	33
4	27	2	$5	0	2098	0	$0	risk_blue_25	41
4	28	7	$18	1	1782	0	$0	ambig_blue_25	3
4	29	9	$9.50	0	1718	1	$0	ambig_blue_75	22
4	30	4	$0	1	1369	0	$18	risk_red_13	38
4	31	8	$0	1	1674	0	$34	ambig_blue_50	19
4	32	5	$0	0	1047	1	$65	risk_red_25	50
4	33	5	$0	1	2454	1	$5	risk_red_25	46
4	34	9	$34	0	1538	1	$0	ambig_blue_75	24
4	35	7	$9.50	1	1189	0	$0	ambig_blue_25	2
4	36	4	$0	0	1350	1	$34	risk_red_13	39
4	37	1	$9.50	1	1448	0	$0	risk_blue_13	32
4	38	9	$0	0	1574	1	$18	ambig_blue_75	28
4	39	8	$9.50	0	1047	1	$0	ambig_blue_50	12
4	40	3	$18	1	1086	0	$0	risk_blue_38	53
4	41	8	$65	0	1443	1	$0	ambig_blue_50	15
4	42	9	$65	1	1905	0	$0	ambig_blue_75	25
4	43	5	$0	0	1557	1	$9.50	risk_red_25	47
4	44	5	$0	0	959	1	$34	risk_red_25	49
4	45	4	$0	1	1153	0	$9.50	risk_red_13	37
4	46	8	$34	1	1963	0	$0	ambig_blue_50	14
4	47	4	$0	0	1212	1	$65	risk_red_13	40
4	48	7	$65	1	1332	0	$0	ambig_blue_25	5
4	49	7	$0	0	1335	1	$65	ambig_blue_25	10
4	50	9	$0	1	1290	0	$65	ambig_blue_75	30
4	51	6	$0	0	1422	1	$65	risk_red_38	60
4	52	5	$0	0	2221	1	$18	risk_red_25	48
4	53	3	$34	1	2348	0	$0	risk_blue_38	54
4	54	2	$18	0	2502	1	$0	risk_blue_25	43
4	55	3	$9.50	1	1552	0	$0	risk_blue_38	52
4	56	8	$0	0	1450	1	$65	ambig_blue_50	20
4	57	7	$0	0	1896	1	$9.50	ambig_blue_25	7
4	58	9	$5	1	4348	1	$0	ambig_blue_75	21
4	59	8	$18	1	2540	0	$0	ambig_blue_50	13
4	60	9	$0	1	2125	1	$5	ambig_blue_75	26
5	1	4	$0	0	1617	0	$5	risk_red_13	36
5	2	5	$0	1	2328	1	$5	risk_red_25	46
5	3	9	$0	1	1850	1	$5	ambig_blue_75	26
5	4	4	$0	0	1312	1	$34	risk_red_13	39
5	5	2	$9.50	1	1524	0	$0	risk_blue_25	42
5	6	7	$0	0	1919	1	$65	ambig_blue_25	10
5	7	4	$0	0	1305	1	$65	risk_red_13	40
5	8	9	$0	0	1749	1	$18	ambig_blue_75	28
5	9	6	$0	0	3160	0	$5	risk_red_38	56
5	10	8	$0	0	1344	1	$34	ambig_blue_50	19
5	11	8	$9.50	1	1146	0	$0	ambig_blue_50	12
5	12	8	$5	1	2021	1	$0	ambig_blue_50	11
5	13	6	$0	0	1524	1	$65	risk_red_38	60
5	14	8	$0	1	1831	0	$9.50	ambig_blue_50	17
5	15	8	$65	0	1462	1	$0	ambig_blue_50	15
5	16	7	$9.50	0	924	1	$0	ambig_blue_25	2
5	17	8	$34	1	1423	0	$0	ambig_blue_50	14
5	18	1	$34	1	1134	0	$0	risk_blue_13	34
5	19	7	$0	0	2161	0	$5	ambig_blue_25	6
5	20	1	$18	0	1338	1	$0	risk_blue_13	33
5	21	9	$65	0	1109	1	$0	ambig_blue_75	25
5	22	9	$5	0	1305	0	$0	ambig_blue_75	21
5	23	7	$34	0	1172	1	$0	ambig_blue_25	4
5	24	3	$18	0	1390	1	$0	risk_blue_38	53
5	25	7	$0	0	1518	1	$9.50	ambig_blue_25	7
5	26	7	$5	0	1569	0	$0	ambig_blue_25	1
5	27	7	$18	0	1202	1	$0	ambig_blue_25	3
5	28	8	$0	1	1922	1	$5	ambig_blue_50	16
5	29	9	$9.50	1	1333	0	$0	ambig_blue_75	22
5	30	5	$0	1	1224	0	$34	risk_red_25	49
5	31	9	$18	0	1079	1	$0	ambig_blue_75	23
5	32	4	$0	1	933	0	$9.50	risk_red_13	37
5	33	7	$0	0	1296	1	$18	ambig_blue_25	8
5	34	8	$0	0	1124	1	$65	ambig_blue_50	20
5	35	7	$0	1	1952	0	$34	ambig_blue_25	9
5	36	9	$0	1	1753	0	$65	ambig_blue_75	30
5	37	1	$5	0	1507	0	$0	risk_blue_13	31
5	38	2	$5	0	3231	0	$0	risk_blue_25	41
5	39	9	$0	0	1788	1	$34	ambig_blue_75	29
5	40	8	$18	1	1572	0	$0	ambig_blue_50	13
5	41	3	$65	1	1301	0	$0	risk_blue_38	55
5	42	8	$0	1	1297	0	$18	ambig_blue_50	18
5	43	3	$34	0	1630	1	$0	risk_blue_38	54
5	44	9	$34	1	1357	0	$0	ambig_blue_75	24
5	45	1	$9.50	1	1503	0	$0	risk_blue_13	32
5	46	2	$18	0	2067	1	$0	risk_blue_25	43
5	47	1	$65	0	1247	1	$0	risk_blue_13	35
5	48	9	$0	1	1518	0	$9.50	ambig_blue_75	27
5	49	5	$0	0	2105	1	$18	risk_red_25	48
5	50	5	$0	0	1916	1	$9.50	risk_red_25	47
5	51	6	$0	0	1887	1	$9.50	risk_red_38	57
5	52	3	$5	1	1723	1	$0	risk_blue_38	51
5	53	2	$65	0	3118	1	$0	risk_blue_25	45
5	54	5	$0	0	2864	1	$65	risk_red_25	50
5	55	6	$0	1	2244	0	$34	risk_red_38	59
5	56	7	$65	0	1866	1	$0	ambig_blue_25	5
5	57	6	$0	1	1463	0	$18	risk_red_38	58
5	58	3	$9.50	0	1341	1	$0	risk_blue_38	52
5	59	4	$0	0	4312	1	$18	risk_red_13	38
5	60	2	$34	1	1273	0	$0	risk_blue_25	44
6
7	1	8	$0	1	3522	Left	$9.50	ambig_blue_50	17
7	2	7	$5	0	1772	Left	$0	ambig_blue_25	1
7	3	6	$0	0	1861	Right	$65	risk_red_38	60
7	4	4	$0	0	1354	Right	$65	risk_red_13	40
7	5	7	$9.50	1	948	Left	$0	ambig_blue_25	2
7	6	3	$34	0	1079	Right	$0	risk_blue_38	54
7	7	4	$0	1	1596	Right	$5	risk_red_13	36
7	8	1	$9.50	1	1021	Left	$0	risk_blue_13	32
7	9	5	$0	0	995	Right	$34	risk_red_25	49
7	10	1	$34	0	1108	Right	$0	risk_blue_13	34
7	11	7	$0	0	785	Right	$9.50	ambig_blue_25	7
7	12	6	$0	1	1074	Right	$5	risk_red_38	56
7	13	4	$0	0	1063	Right	$9.50	risk_red_13	37
7	14	9	$0	1	2109	Left	$18	ambig_blue_75	28
7	15	5	$0	1	1145	Left	$9.50	risk_red_25	47
7	16	3	$5	1	1963	Right	$0	risk_blue_38	51
7	17	9	$0	0	789	Right	$9.50	ambig_blue_75	27
7	18	1	$5	0	1398	Left	$0	risk_blue_13	31
7	19	2	$9.50	1	1126	Left	$0	risk_blue_25	42
7	20	1	$18	0	1426	Right	$0	risk_blue_13	33
7	21	9	$0	0	1017	Right	$34	ambig_blue_75	29
7	22	5	$0	0	1465	Left	$5	risk_red_25	46
7	23	8	$5	0	1647	Left	$0	ambig_blue_50	11
7	24	7	$0	1	1549	Left	$65	ambig_blue_25	10
7	25	4	$0	1	1279	Left	$18	risk_red_13	38
7	26	8	$18	0	1212	Right	$0	ambig_blue_50	13
7	27	9	$34	1	1372	Left	$0	ambig_blue_75	24
7	28	7	$34	1	1509	Left	$0	ambig_blue_25	4
7	29	9	$18	0	1385	Right	$0	ambig_blue_75	23
7	30	2	$65	0	1482	Right	$0	risk_blue_25	45
7	31	4	$0	0	854	Right	$34	risk_red_13	39
7	32	8	$9.50	0	981	Right	$0	ambig_blue_50	12
7	33	9	$0	0	750	Right	$65	ambig_blue_75	30
7	34	7	$0	1	865	Left	$34	ambig_blue_25	9
7	35	8	$65	0	854	Right	$0	ambig_blue_50	15
7	36	9	$9.50	1	1221	Left	$0	ambig_blue_75	22
7	37	9	$0	1	1748	Right	$5	ambig_blue_75	26
7	38	7	$0	1	1286	Right	$5	ambig_blue_25	6
7	39	9	$65	0	1147	Right	$0	ambig_blue_75	25
7	40	6	$0	0	1606	Right	$9.50	risk_red_38	57
7	41	5	$0	0	1142	Right	$65	risk_red_25	50
7	42	8	$0	0	1056	Right	$65	ambig_blue_50	20
7	43	3	$9.50	0	1119	Right	$0	risk_blue_38	52
7	44	1	$65	1	1210	Left	$0	risk_blue_13	35
7	45	5	$0	1	1122	Left	$18	risk_red_25	48
7	46	3	$18	0	1358	Right	$0	risk_blue_38	53
7	47	6	$0	0	920	Right	$34	risk_red_38	59
7	48	8	$0	0	819	Right	$34	ambig_blue_50	19
7	49	2	$18	0	1219	Right	$0	risk_blue_25	43
7	50	3	$65	1	1298	Left	$0	risk_blue_38	55
7	51	7	$0	0	1495	Right	$18	ambig_blue_25	8
7	52	2	$5	0	1540	Left	$0	risk_blue_25	41
7	53	8	$34	0	1246	Right	$0	ambig_blue_50	14
7	54	9	$5	0	1981	Left	$0	ambig_blue_75	21
7	55	7	$18	1	1165	Left	$0	ambig_blue_25	3
7	56	6	$0	1	1487	Left	$18	risk_red_38	58
7	57	8	$0	1	1500	Left	$18	ambig_blue_50	18
7	58	2	$34	0	2288	Right	$0	risk_blue_25	44
7	59	7	$65	0	2339	Right	$0	ambig_blue_25	5
7	60	8	$0	1	1301	Left	$5	ambig_blue_50	16
8	1	2	$9.50	0	1140	Right	$0	risk_blue_25	42
8	2	9	$65	0	991	Right	$0	ambig_blue_75	25
8	3	8	$65	0	848	Right	$0	ambig_blue_50	15
8	4	4	$0	0	1719	Left	$5	risk_red_13	36
8	5	8	$9.50	0	1226	Right	$0	ambig_blue_50	12
8	6	4	$0	1	1033	Left	$65	risk_red_13	40
8	7	8	$0	0	1159	Right	$9.50	ambig_blue_50	17
8	8	6	$0	0	1154	Right	$65	risk_red_38	60
8	9	5	$0	1	1515	Left	$34	risk_red_25	49
8	10	4	$0	0	990	Right	$9.50	risk_red_13	37
8	11	1	$9.50	1	943	Left	$0	risk_blue_13	32
8	12	7	$18	0	1218	Right	$0	ambig_blue_25	3
8	13	6	$0	1	834	Left	$9.50	risk_red_38	57
8	14	8	$0	0	985	Right	$34	ambig_blue_50	19
8	15	3	$9.50	0	1058	Right	$0	risk_blue_38	52
8	16	9	$9.50	1	1264	Left	$0	ambig_blue_75	22
8	17	9	$0	0	1286	Right	$65	ambig_blue_75	30
8	18	1	$18	1	1339	Left	$0	risk_blue_13	33
8	19	3	$18	0	797	Right	$0	risk_blue_38	53
8	20	9	$18	0	1559	Right	$0	ambig_blue_75	23
8	21	7	$9.50	0	1256	Right	$0	ambig_blue_25	2
8	22	7	$0	1	1630	Right	$5	ambig_blue_25	6
8	23	5	$0	1	1181	Right	$5	risk_red_25	46
8	24	9	$0	1	1230	Left	$18	ambig_blue_75	28
8	25	2	$34	1	1149	Left	$0	risk_blue_25	44
8	26	7	$0	0	952	Right	$34	ambig_blue_25	9
8	27	9	$5	0	1618	Left	$0	ambig_blue_75	21
8	28	6	$0	1	2001	Right	$5	risk_red_38	56
8	29	6	$0	1	1712	Left	$18	risk_red_38	58
8	30	3	$65	0	1748	Right	$0	risk_blue_38	55
8	31	4	$0	0	1142	Right	$18	risk_red_13	38
8	32	1	$34	1	1025	Left	$0	risk_blue_13	34
8	33	2	$5	1	2176	Right	$0	risk_blue_25	41
8	34	8	$18	0	1001	Right	$0	ambig_blue_50	13
8	35	5	$0	0	1033	Right	$18	risk_red_25	48
8	36	8	$0	1	1224	Left	$5	ambig_blue_50	16
8	37	7	$34	1	1791	Left	$0	ambig_blue_25	4
8	38	5	$0	0	2400	Right	$9.50	risk_red_25	47
8	39	6	$0	0	1927	Right	$34	risk_red_38	59
8	40	8	$34	0	1442	Right	$0	ambig_blue_50	14
8	41	4	$0	0	1409	Right	$34	risk_red_13	39
8	42	7	$0	0	2096	Right	$65	ambig_blue_25	10
8	43	8	$5	1	1820	Right	$0	ambig_blue_50	11
8	44	1	$5	1	1435	Right	$0	risk_blue_13	31
8	45	1	$65	1	1642	Left	$0	risk_blue_13	35
8	46	2	$18	1	1352	Left	$0	risk_blue_25	43
8	47	9	$0	1	1418	Left	$9.50	ambig_blue_75	27
8	48	5	$0	1	1201	Left	$65	risk_red_25	50
8	49	3	$34	1	1009	Left	$0	risk_blue_38	54
8	50	7	$0	0	769	Right	$18	ambig_blue_25	8
8	51	2	$65	1	1051	Left	$0	risk_blue_25	45
8	52	7	$5	1	1401	Left	$0	ambig_blue_25	1
8	53	8	$0	1	1377	Left	$18	ambig_blue_50	18
8	54	9	$34	1	1243	Left	$0	ambig_blue_75	24
8	55	7	$65	0	1057	Right	$0	ambig_blue_25	5
8	56	8	$0	0	1184	Right	$65	ambig_blue_50	20
8	57	3	$5	0	2208	Left	$0	risk_blue_38	51
8	58	9	$0	1	1375	Left	$34	ambig_blue_75	29
8	59	7	$0	1	1265	Left	$9.50	ambig_blue_25	7
8	60	9	$0	1	1511	Left	$5	ambig_blue_75	26
9	1	9	$9.50	0	1671	Right	$0	ambig_blue_75	22
9	2	9	$5	1	1475	Right	$0	ambig_blue_75	21
9	3	3	$34	0	1400	Right	$0	risk_blue_38	54
9	4	6	$0	1	1024	Left	$65	risk_red_38	60
9	5	4	$0	0	1032	Right	$34	risk_red_13	39
9	6	3	$5	1	1455	Right	$0	risk_blue_38	51
9	7	9	$65	1	1221	Left	$0	ambig_blue_75	25
9	8	9	$0	0	1453	Right	$9.50	ambig_blue_75	27
9	9	4	$0	0	2042	Left	$5	risk_red_13	36
9	10	8	$65	1	1752	Left	$0	ambig_blue_50	15
9	11	9	$0	0	1498	Right	$65	ambig_blue_75	30
9	12	9	$34	0	1558	Right	$0	ambig_blue_75	24
9	13	3	$9.50	1	2384	Left	$0	risk_blue_38	52
9	14	7	$34	0	2480	Right	$0	ambig_blue_25	4
9	15	8	$0	0	1892	Left	$5	ambig_blue_50	16
9	16	1	$34	0	1272	Right	$0	risk_blue_13	34
9	17	5	$0	1	1541	Left	$9.50	risk_red_25	47
9	18	6	$0	1	1864	Right	$5	risk_red_38	56
9	19	4	$0	0	845	Right	$18	risk_red_13	38
9	20	7	$0	0	2028	Right	$34	ambig_blue_25	9
9	21	8	$9.50	1	1411	Left	$0	ambig_blue_50	12
9	22	2	$34	0	1491	Right	$0	risk_blue_25	44
9	23	3	$18	0	2327	Right	$0	risk_blue_38	53
9	24	1	$65	0	1274	Right	$0	risk_blue_13	35
9	25	2	$65	0	1399	Right	$0	risk_blue_25	45
9	26	8	$0	1	1687	Left	$9.50	ambig_blue_50	17
9	27	6	$0	1	1443	Left	$34	risk_red_38	59
9	28	8	$0	1	2690	Left	$34	ambig_blue_50	19
9	29	1	$9.50	0	997	Right	$0	risk_blue_13	32
9	30	9	$0	0	1958	Right	$18	ambig_blue_75	28
9	31	5	$0	0	1639	Left	$5	risk_red_25	46
9	32	1	$18	0	1030	Right	$0	risk_blue_13	33
9	33	5	$0	0	1005	Right	$65	risk_red_25	50
9	34	8	$0	0	1133	Right	$18	ambig_blue_50	18
9	35	3	$65	1	1232	Left	$0	risk_blue_38	55
9	36	9	$0	0	1392	Right	$34	ambig_blue_75	29
9	37	7	$65	0	1144	Right	$0	ambig_blue_25	5
9	38	5	$0	1	1323	Left	$18	risk_red_25	48
9	39	5	$0	0	1454	Right	$34	risk_red_25	49
9	40	2	$5	0	2492	Left	$0	risk_blue_25	41
9	41	7	$5	0	1552	Left	$0	ambig_blue_25	1
9	42	7	$18	0	1089	Right	$0	ambig_blue_25	3
9	43	8	$34	1	1158	Left	$0	ambig_blue_50	14
9	44	4	$0	1	1512	Left	$65	risk_red_13	40
9	45	7	$0	0	1228	Right	$9.50	ambig_blue_25	7
9	46	2	$18	0	1155	Right	$0	risk_blue_25	43
9	47	7	$0	0	1670	Left	$5	ambig_blue_25	6
9	48	4	$0	1	1179	Left	$9.50	risk_red_13	37
9	49	9	$18	0	1316	Right	$0	ambig_blue_75	23
9	50	8	$18	1	1831	Left	$0	ambig_blue_50	13
9	51	8	$0	1	1942	Left	$65	ambig_blue_50	20
9	52	7	$9.50	1	1136	Left	$0	ambig_blue_25	2
9	53	6	$0	0	891	Right	$9.50	risk_red_38	57
9	54	7	$0	1	816	Left	$65	ambig_blue_25	10
9	55	6	$0	0	2000	Right	$18	risk_red_38	58
9	56	9	$0	1	1351	Right	$5	ambig_blue_75	26
9	57	1	$5	0	1585	Left	$0	risk_blue_13	31
9	58	2	$9.50	1	993	Left	$0	risk_blue_25	42
9	59	8	$5	0	1393	Left	$0	ambig_blue_50	11
9	60	7	$0	0	1074	Right	$18	ambig_blue_25	8
10
