# Supplementary material for: Learning about the Ellsberg Paradox reduces, but does not abolish, ambiguity aversion
Source: PLoS One. 2020 Mar 4;15(3):e0228782. doi: 10.1371/journal.pone.0228782 (PMC7055742; doi:10.1371/journal.pone.0228782)
Supplement: S1 Dataset — (ZIP) [file pone.0228782.s009.zip › S1_dataset/RJ/2532.txt]

Block	Trial	BagNo	BlueValue	RESP	RT	LotterySide	RedValue	RiskAmbigLevel	TrialList
3	1	9	$65	1	2571	1	$0	ambig_blue_75	25
3	2	3	$18	0	2260	1	$0	risk_blue_38	53
3	3	4	$0	0	2729	0	$34	risk_red_13	39
3	4	3	$34	0	2979	1	$0	risk_blue_38	54
3	5	7	$9.50	0	5106	1	$0	ambig_blue_25	2
3	6	1	$65	0	4227	0	$0	risk_blue_13	35
3	7	5	$0	1	4904	1	$34	risk_red_25	49
3	8	7	$18	1	3008	0	$0	ambig_blue_25	3
3	9	2	$34	0	1927	0	$0	risk_blue_25	44
3	10	4	$0	1	2537	1	$9.50	risk_red_13	37
3	11	7	$0	0	3499	1	$5	ambig_blue_25	6
3	12	8	$0	0	1957	0	$5	ambig_blue_50	16
3	13	7	$0	1	4934	0	$65	ambig_blue_25	10
3	14	7	$0	1	1911	0	$34	ambig_blue_25	9
3	15	9	$5	1	2257	1	$0	ambig_blue_75	21
3	16	5	$0	0	2446	0	$9.50	risk_red_25	47
3	17	8	$0	0	2684	0	$65	ambig_blue_50	20
3	18	5	$0	1	3303	1	$5	risk_red_25	46
3	19	5	$0	1	3281	1	$18	risk_red_25	48
3	20	6	$0	1	3685	1	$65	risk_red_38	60
3	21	7	$5	1	3039	0	$0	ambig_blue_25	1
3	22	8	$0	1	2924	1	$34	ambig_blue_50	19
3	23	3	$5	0	4686	0	$0	risk_blue_38	51
3	24	1	$5	0	3776	0	$0	risk_blue_13	31
3	25	7	$0	0	3839	1	$9.50	ambig_blue_25	7
3	26	9	$0	1	4979	1	$18	ambig_blue_75	28
3	27	8	$34	1	3024	0	$0	ambig_blue_50	14
3	28	9	$0	1	1966	1	$65	ambig_blue_75	30
3	29	1	$9.50	1	3406	1	$0	risk_blue_13	32
3	30	6	$0	0	1404	1	$34	risk_red_38	59
3	31	6	$0	2	0	0	$9.50	risk_red_38	57
3	32	1	$34	1	2689	1	$0	risk_blue_13	34
3	33	9	$18	1	2172	1	$0	ambig_blue_75	23
3	34	2	$9.50	1	2549	1	$0	risk_blue_25	42
3	35	1	$18	0	1926	0	$0	risk_blue_13	33
3	36	8	$0	0	2209	0	$9.50	ambig_blue_50	17
3	37	6	$0	0	2576	1	$5	risk_red_38	56
3	38	2	$65	0	1264	0	$0	risk_blue_25	45
3	39	4	$0	0	2238	0	$65	risk_red_13	40
3	40	3	$65	0	1964	1	$0	risk_blue_38	55
3	41	7	$65	1	1229	0	$0	ambig_blue_25	5
3	42	4	$0	1	2301	1	$18	risk_red_13	38
3	43	2	$5	1	1583	1	$0	risk_blue_25	41
3	44	8	$18	1	1759	0	$0	ambig_blue_50	13
3	45	8	$5	0	2841	0	$0	ambig_blue_50	11
3	46	9	$34	1	3014	0	$0	ambig_blue_75	24
3	47	9	$0	1	2269	1	$9.50	ambig_blue_75	27
3	48	9	$9.50	0	2265	0	$0	ambig_blue_75	22
3	49	3	$9.50	0	1950	1	$0	risk_blue_38	52
3	50	2	$18	0	2415	0	$0	risk_blue_25	43
3	51	5	$0	0	1846	0	$65	risk_red_25	50
3	52	8	$9.50	1	2205	0	$0	ambig_blue_50	12
3	53	7	$0	0	1372	1	$18	ambig_blue_25	8
3	54	8	$0	0	2525	0	$18	ambig_blue_50	18
3	55	7	$34	1	1183	0	$0	ambig_blue_25	4
3	56	8	$65	0	2760	1	$0	ambig_blue_50	15
3	57	4	$0	0	1569	0	$5	risk_red_13	36
3	58	6	$0	0	1818	0	$18	risk_red_38	58
3	59	9	$0	0	2073	1	$34	ambig_blue_75	29
3	60	9	$0	0	1733	0	$5	ambig_blue_75	26
4	1	2	$18	0	2911	0	$0	risk_blue_25	43
4	2	7	$0	0	1162	1	$9.50	ambig_blue_25	7
4	3	5	$0	0	2341	0	$18	risk_red_25	48
4	4	2	$65	1	1838	1	$0	risk_blue_25	45
4	5	7	$0	0	2092	1	$34	ambig_blue_25	9
4	6	1	$9.50	0	2384	0	$0	risk_blue_13	32
4	7	1	$34	1	1671	0	$0	risk_blue_13	34
4	8	8	$0	1	2429	1	$9.50	ambig_blue_50	17
4	9	8	$34	0	1827	1	$0	ambig_blue_50	14
4	10	9	$0	0	1642	1	$65	ambig_blue_75	30
4	11	3	$9.50	0	2936	0	$0	risk_blue_38	52
4	12	7	$18	1	1825	1	$0	ambig_blue_25	3
4	13	7	$65	0	1120	1	$0	ambig_blue_25	5
4	14	4	$0	0	2571	0	$34	risk_red_13	39
4	15	5	$0	0	1500	0	$5	risk_red_25	46
4	16	9	$0	1	1695	1	$5	ambig_blue_75	26
4	17	6	$0	1	2731	0	$34	risk_red_38	59
4	18	4	$0	1	3029	0	$18	risk_red_13	38
4	19	7	$9.50	1	1571	0	$0	ambig_blue_25	2
4	20	9	$9.50	1	3084	0	$0	ambig_blue_75	22
4	21	8	$9.50	1	1919	0	$0	ambig_blue_50	12
4	22	4	$0	0	1249	0	$9.50	risk_red_13	37
4	23	7	$5	1	2399	1	$0	ambig_blue_25	1
4	24	8	$0	1	2279	1	$5	ambig_blue_50	16
4	25	9	$34	0	2500	1	$0	ambig_blue_75	24
4	26	5	$0	0	2623	0	$34	risk_red_25	49
4	27	3	$34	0	2557	1	$0	risk_blue_38	54
4	28	6	$0	1	2502	0	$65	risk_red_38	60
4	29	9	$65	0	2793	1	$0	ambig_blue_75	25
4	30	9	$0	1	2616	1	$18	ambig_blue_75	28
4	31	3	$5	1	1687	1	$0	risk_blue_38	51
4	32	7	$0	0	2707	0	$5	ambig_blue_25	6
4	33	8	$5	1	2501	1	$0	ambig_blue_50	11
4	34	2	$9.50	0	2808	0	$0	risk_blue_25	42
4	35	9	$5	1	2894	0	$0	ambig_blue_75	21
4	36	4	$0	1	3178	0	$65	risk_red_13	40
4	37	7	$0	1	1505	0	$65	ambig_blue_25	10
4	38	7	$34	0	1373	1	$0	ambig_blue_25	4
4	39	3	$65	1	2150	0	$0	risk_blue_38	55
4	40	8	$65	1	1624	0	$0	ambig_blue_50	15
4	41	5	$0	1	1895	1	$9.50	risk_red_25	47
4	42	2	$5	0	2163	0	$0	risk_blue_25	41
4	43	4	$0	1	2196	1	$5	risk_red_13	36
4	44	2	$34	1	3044	1	$0	risk_blue_25	44
4	45	6	$0	1	2289	0	$18	risk_red_38	58
4	46	8	$18	0	1877	1	$0	ambig_blue_50	13
4	47	1	$18	1	1721	1	$0	risk_blue_13	33
4	48	3	$18	0	1340	1	$0	risk_blue_38	53
4	49	7	$0	1	1855	0	$18	ambig_blue_25	8
4	50	8	$0	1	2555	0	$18	ambig_blue_50	18
4	51	5	$0	0	1676	0	$65	risk_red_25	50
4	52	6	$0	1	1225	0	$9.50	risk_red_38	57
4	53	9	$0	1	2161	0	$34	ambig_blue_75	29
4	54	8	$0	1	1378	0	$34	ambig_blue_50	19
4	55	9	$18	0	2091	0	$0	ambig_blue_75	23
4	56	9	$0	1	1847	1	$9.50	ambig_blue_75	27
4	57	8	$0	1	2061	0	$65	ambig_blue_50	20
4	58	6	$0	0	2899	1	$5	risk_red_38	56
4	59	1	$5	1	2814	1	$0	risk_blue_13	31
4	60	1	$65	1	2212	1	$0	risk_blue_13	35
5	1	8	$0	1	1678	0	$9.50	ambig_blue_50	17
5	2	8	$0	0	1611	1	$18	ambig_blue_50	18
5	3	5	$0	0	1435	0	$65	risk_red_25	50
5	4	9	$0	0	1842	1	$65	ambig_blue_75	30
5	5	3	$9.50	0	2248	0	$0	risk_blue_38	52
5	6	2	$34	1	2110	1	$0	risk_blue_25	44
5	7	6	$0	0	2016	1	$9.50	risk_red_38	57
5	8	4	$0	0	2303	0	$34	risk_red_13	39
5	9	6	$0	0	2394	0	$34	risk_red_38	59
5	10	9	$34	1	2097	0	$0	ambig_blue_75	24
5	11	9	$0	0	1925	0	$18	ambig_blue_75	28
5	12	9	$0	1	1032	0	$34	ambig_blue_75	29
5	13	5	$0	0	2736	0	$9.50	risk_red_25	47
5	14	7	$65	1	1929	0	$0	ambig_blue_25	5
5	15	8	$65	1	1252	0	$0	ambig_blue_50	15
5	16	8	$0	1	3514	1	$5	ambig_blue_50	16
5	17	3	$34	0	1748	1	$0	risk_blue_38	54
5	18	7	$0	0	1350	1	$65	ambig_blue_25	10
5	19	7	$0	0	2232	0	$5	ambig_blue_25	6
5	20	3	$5	1	2638	1	$0	risk_blue_38	51
5	21	7	$9.50	0	1716	1	$0	ambig_blue_25	2
5	22	6	$0	0	2048	1	$18	risk_red_38	58
5	23	2	$18	0	2069	0	$0	risk_blue_25	43
5	24	3	$65	0	1178	1	$0	risk_blue_38	55
5	25	8	$9.50	0	1419	1	$0	ambig_blue_50	12
5	26	1	$18	0	1298	0	$0	risk_blue_13	33
5	27	7	$0	1	1206	0	$9.50	ambig_blue_25	7
5	28	5	$0	0	1279	0	$18	risk_red_25	48
5	29	9	$9.50	0	1404	1	$0	ambig_blue_75	22
5	30	7	$18	1	2252	0	$0	ambig_blue_25	3
5	31	8	$0	1	1473	0	$34	ambig_blue_50	19
5	32	7	$0	0	1798	0	$18	ambig_blue_25	8
5	33	1	$65	1	1598	1	$0	risk_blue_13	35
5	34	1	$9.50	0	1175	0	$0	risk_blue_13	32
5	35	4	$0	0	1208	0	$5	risk_red_13	36
5	36	5	$0	1	1376	1	$5	risk_red_25	46
5	37	2	$5	0	1938	0	$0	risk_blue_25	41
5	38	8	$18	1	2220	1	$0	ambig_blue_50	13
5	39	2	$9.50	0	1482	0	$0	risk_blue_25	42
5	40	8	$34	0	1591	1	$0	ambig_blue_50	14
5	41	8	$5	0	1624	0	$0	ambig_blue_50	11
5	42	1	$34	0	1959	0	$0	risk_blue_13	34
5	43	9	$0	0	2624	1	$5	ambig_blue_75	26
5	44	4	$0	0	2206	0	$65	risk_red_13	40
5	45	1	$5	0	2021	0	$0	risk_blue_13	31
5	46	2	$65	1	2067	0	$0	risk_blue_25	45
5	47	6	$0	0	1960	1	$65	risk_red_38	60
5	48	9	$0	0	1961	0	$9.50	ambig_blue_75	27
5	49	9	$65	0	1987	1	$0	ambig_blue_75	25
5	50	9	$5	1	1763	1	$0	ambig_blue_75	21
5	51	8	$0	1	2628	0	$65	ambig_blue_50	20
5	52	7	$34	0	1290	1	$0	ambig_blue_25	4
5	53	5	$0	1	1847	1	$34	risk_red_25	49
5	54	7	$5	1	1805	1	$0	ambig_blue_25	1
5	55	4	$0	1	1749	1	$18	risk_red_13	38
5	56	9	$18	0	2231	0	$0	ambig_blue_75	23
5	57	3	$18	0	1629	0	$0	risk_blue_38	53
5	58	6	$0	0	2124	0	$5	risk_red_38	56
5	59	4	$0	0	1527	0	$9.50	risk_red_13	37
5	60	7	$0	1	1898	0	$34	ambig_blue_25	9
6
7	1	7	$5	1	2362	Right	$0	ambig_blue_25	1
7	2	7	$65	1	1492	Left	$0	ambig_blue_25	5
7	3	9	$9.50	1	1833	Right	$0	ambig_blue_75	22
7	4	7	$18	1	1231	Left	$0	ambig_blue_25	3
7	5	5	$0	0	1527	Right	$34	risk_red_25	49
7	6	7	$0	1	2194	Left	$9.50	ambig_blue_25	7
7	7	9	$0	0	2058	Right	$65	ambig_blue_75	30
7	8	9	$5	0	1743	Left	$0	ambig_blue_75	21
7	9	9	$65	1	2209	Left	$0	ambig_blue_75	25
7	10	7	$9.50	0	1313	Left	$0	ambig_blue_25	2
7	11	9	$34	0	1765	Left	$0	ambig_blue_75	24
7	12	3	$18	0	1158	Left	$0	risk_blue_38	53
7	13	8	$5	1	1752	Right	$0	ambig_blue_50	11
7	14	2	$9.50	1	1961	Right	$0	risk_blue_25	42
7	15	9	$0	0	1906	Left	$9.50	ambig_blue_75	27
7	16	6	$0	0	3390	Left	$5	risk_red_38	56
7	17	5	$0	1	1924	Right	$9.50	risk_red_25	47
7	18	5	$0	0	1887	Right	$65	risk_red_25	50
7	19	3	$5	0	3299	Left	$0	risk_blue_38	51
7	20	7	$0	0	2110	Right	$34	ambig_blue_25	9
7	21	8	$34	0	2257	Right	$0	ambig_blue_50	14
7	22	8	$0	0	1774	Right	$65	ambig_blue_50	20
7	23	1	$65	0	2231	Left	$0	risk_blue_13	35
7	24	8	$65	1	1790	Left	$0	ambig_blue_50	15
7	25	6	$0	1	4854	Left	$65	risk_red_38	60
7	26	4	$0	0	4953	Right	$5	risk_red_13	36
7	27	9	$0	0	1727	Left	$34	ambig_blue_75	29
7	28	3	$65	1	1682	Left	$0	risk_blue_38	55
7	29	9	$18	0	1462	Left	$0	ambig_blue_75	23
7	30	2	$18	1	1276	Right	$0	risk_blue_25	43
7	31	8	$0	0	1401	Right	$34	ambig_blue_50	19
7	32	7	$0	1	1745	Left	$65	ambig_blue_25	10
7	33	5	$0	1	1668	Right	$5	risk_red_25	46
7	34	3	$9.50	1	1721	Right	$0	risk_blue_38	52
7	35	7	$34	0	1188	Right	$0	ambig_blue_25	4
7	36	8	$0	1	1700	Right	$5	ambig_blue_50	16
7	37	6	$0	1	1928	Right	$9.50	risk_red_38	57
7	38	5	$0	0	1747	Left	$18	risk_red_25	48
7	39	3	$34	0	2325	Left	$0	risk_blue_38	54
7	40	2	$34	0	1511	Left	$0	risk_blue_25	44
7	41	4	$0	1	2651	Right	$34	risk_red_13	39
7	42	8	$9.50	1	2088	Right	$0	ambig_blue_50	12
7	43	2	$65	0	2236	Right	$0	risk_blue_25	45
7	44	8	$0	0	2306	Right	$18	ambig_blue_50	18
7	45	4	$0	0	2461	Left	$9.50	risk_red_13	37
7	46	2	$5	0	2418	Left	$0	risk_blue_25	41
7	47	4	$0	1	2280	Right	$18	risk_red_13	38
7	48	1	$5	1	3867	Right	$0	risk_blue_13	31
7	49	8	$18	1	1558	Left	$0	ambig_blue_50	13
7	50	1	$18	1	1328	Right	$0	risk_blue_13	33
7	51	9	$0	0	2323	Left	$18	ambig_blue_75	28
7	52	9	$0	0	2094	Left	$5	ambig_blue_75	26
7	53	1	$34	0	1730	Left	$0	risk_blue_13	34
7	54	8	$0	1	2117	Right	$9.50	ambig_blue_50	17
7	55	6	$0	1	2799	Left	$34	risk_red_38	59
7	56	7	$0	0	2343	Left	$5	ambig_blue_25	6
7	57	4	$0	1	2504	Left	$65	risk_red_13	40
7	58	7	$0	1	1715	Left	$18	ambig_blue_25	8
7	59	6	$0	0	1927	Left	$18	risk_red_38	58
7	60	1	$9.50	0	1314	Left	$0	risk_blue_13	32
8	1	6	$0	1	1323	Left	$34	risk_red_38	59
8	2	5	$0	0	1533	Right	$65	risk_red_25	50
8	3	5	$0	0	1240	Left	$9.50	risk_red_25	47
8	4	6	$0	0	2182	Left	$5	risk_red_38	56
8	5	4	$0	0	1662	Left	$5	risk_red_13	36
8	6	5	$0	0	1860	Right	$34	risk_red_25	49
8	7	3	$34	0	2401	Right	$0	risk_blue_38	54
8	8	8	$0	0	1928	Right	$18	ambig_blue_50	18
8	9	2	$18	1	1595	Right	$0	risk_blue_25	43
8	10	8	$9.50	0	1796	Left	$0	ambig_blue_50	12
8	11	9	$18	0	1804	Right	$0	ambig_blue_75	23
8	12	7	$0	1	2787	Left	$65	ambig_blue_25	10
8	13	8	$0	1	1715	Right	$9.50	ambig_blue_50	17
8	14	3	$9.50	1	2054	Left	$0	risk_blue_38	52
8	15	7	$18	0	1484	Right	$0	ambig_blue_25	3
8	16	7	$65	1	1528	Left	$0	ambig_blue_25	5
8	17	8	$0	0	1579	Right	$5	ambig_blue_50	16
8	18	7	$0	0	1508	Left	$9.50	ambig_blue_25	7
8	19	3	$5	0	1584	Left	$0	risk_blue_38	51
8	20	8	$0	1	1785	Left	$65	ambig_blue_50	20
8	21	9	$0	1	1089	Left	$65	ambig_blue_75	30
8	22	7	$0	0	1805	Left	$5	ambig_blue_25	6
8	23	3	$18	1	2364	Left	$0	risk_blue_38	53
8	24	2	$5	0	2109	Left	$0	risk_blue_25	41
8	25	1	$18	1	1576	Right	$0	risk_blue_13	33
8	26	2	$65	1	1250	Left	$0	risk_blue_25	45
8	27	7	$5	0	1904	Right	$0	ambig_blue_25	1
8	28	5	$0	1	1843	Right	$5	risk_red_25	46
8	29	8	$34	0	1641	Right	$0	ambig_blue_50	14
8	30	9	$34	1	1680	Right	$0	ambig_blue_75	24
8	31	7	$0	0	1493	Right	$34	ambig_blue_25	9
8	32	4	$0	1	801	Right	$9.50	risk_red_13	37
8	33	8	$18	0	1634	Right	$0	ambig_blue_50	13
8	34	6	$0	1	1280	Right	$18	risk_red_38	58
8	35	9	$0	1	1845	Right	$18	ambig_blue_75	28
8	36	4	$0	1	1371	Right	$18	risk_red_13	38
8	37	2	$34	1	1893	Left	$0	risk_blue_25	44
8	38	7	$9.50	1	1353	Left	$0	ambig_blue_25	2
8	39	6	$0	0	1419	Left	$9.50	risk_red_38	57
8	40	5	$0	0	1594	Left	$18	risk_red_25	48
8	41	2	$9.50	1	1786	Right	$0	risk_blue_25	42
8	42	8	$0	1	1626	Left	$34	ambig_blue_50	19
8	43	9	$0	0	1321	Left	$5	ambig_blue_75	26
8	44	3	$65	0	1700	Right	$0	risk_blue_38	55
8	45	4	$0	0	1952	Right	$65	risk_red_13	40
8	46	9	$9.50	1	1785	Right	$0	ambig_blue_75	22
8	47	8	$5	0	2154	Left	$0	ambig_blue_50	11
8	48	7	$0	1	1722	Left	$18	ambig_blue_25	8
8	49	1	$34	0	1853	Left	$0	risk_blue_13	34
8	50	9	$5	0	1795	Left	$0	ambig_blue_75	21
8	51	1	$9.50	1	1763	Right	$0	risk_blue_13	32
8	52	4	$0	0	1933	Left	$34	risk_red_13	39
8	53	1	$65	1	1551	Left	$0	risk_blue_13	35
8	54	9	$65	1	1097	Left	$0	ambig_blue_75	25
8	55	9	$0	0	1902	Right	$9.50	ambig_blue_75	27
8	56	9	$0	0	1298	Right	$34	ambig_blue_75	29
8	57	1	$5	1	1662	Right	$0	risk_blue_13	31
8	58	8	$65	0	1684	Right	$0	ambig_blue_50	15
8	59	6	$0	1	1984	Left	$65	risk_red_38	60
8	60	7	$34	0	1296	Right	$0	ambig_blue_25	4
9	1	8	$34	1	1427	Left	$0	ambig_blue_50	14
9	2	7	$9.50	0	914	Right	$0	ambig_blue_25	2
9	3	5	$0	0	1127	Left	$5	risk_red_25	46
9	4	8	$0	0	1306	Right	$65	ambig_blue_50	20
9	5	2	$9.50	1	1206	Right	$0	risk_blue_25	42
9	6	8	$9.50	0	1078	Right	$0	ambig_blue_50	12
9	7	8	$0	0	1188	Right	$18	ambig_blue_50	18
9	8	8	$5	0	1485	Left	$0	ambig_blue_50	11
9	9	7	$18	0	1401	Right	$0	ambig_blue_25	3
9	10	4	$0	1	1121	Right	$9.50	risk_red_13	37
9	11	6	$0	1	1276	Right	$65	risk_red_38	60
9	12	5	$0	1	1370	Right	$34	risk_red_25	49
9	13	6	$0	0	2099	Left	$5	risk_red_38	56
9	14	8	$0	0	1375	Left	$9.50	ambig_blue_50	17
9	15	9	$9.50	0	1336	Left	$0	ambig_blue_75	22
9	16	5	$0	1	1507	Right	$9.50	risk_red_25	47
9	17	4	$0	0	1671	Right	$34	risk_red_13	39
9	18	7	$34	0	1380	Right	$0	ambig_blue_25	4
9	19	3	$34	1	1197	Left	$0	risk_blue_38	54
9	20	7	$5	1	765	Left	$0	ambig_blue_25	1
9	21	1	$5	1	959	Right	$0	risk_blue_13	31
9	22	2	$65	1	1162	Left	$0	risk_blue_25	45
9	23	9	$0	1	1212	Left	$65	ambig_blue_75	30
9	24	1	$34	1	1236	Right	$0	risk_blue_13	34
9	25	9	$34	1	1771	Right	$0	ambig_blue_75	24
9	26	7	$0	1	1212	Left	$34	ambig_blue_25	9
9	27	2	$34	1	1044	Right	$0	risk_blue_25	44
9	28	7	$0	1	1011	Left	$65	ambig_blue_25	10
9	29	6	$0	1	1963	Right	$34	risk_red_38	59
9	30	7	$0	0	1388	Left	$18	ambig_blue_25	8
9	31	4	$0	1	1285	Right	$18	risk_red_13	38
9	32	9	$5	1	1666	Right	$0	ambig_blue_75	21
9	33	9	$18	0	1927	Left	$0	ambig_blue_75	23
9	34	6	$0	0	1674	Left	$9.50	risk_red_38	57
9	35	9	$0	0	1519	Right	$18	ambig_blue_75	28
9	36	5	$0	1	1602	Left	$65	risk_red_25	50
9	37	3	$9.50	1	1473	Right	$0	risk_blue_38	52
9	38	8	$0	0	1118	Right	$34	ambig_blue_50	19
9	39	8	$0	1	1058	Left	$5	ambig_blue_50	16
9	40	3	$5	1	1808	Right	$0	risk_blue_38	51
9	41	1	$18	0	1655	Left	$0	risk_blue_13	33
9	42	4	$0	0	1716	Left	$5	risk_red_13	36
9	43	5	$0	1	2631	Right	$18	risk_red_25	48
9	44	8	$65	0	1366	Right	$0	ambig_blue_50	15
9	45	9	$65	0	1079	Right	$0	ambig_blue_75	25
9	46	2	$5	1	1236	Right	$0	risk_blue_25	41
9	47	3	$65	1	1283	Left	$0	risk_blue_38	55
9	48	7	$0	1	1928	Left	$9.50	ambig_blue_25	7
9	49	9	$0	1	1474	Right	$5	ambig_blue_75	26
9	50	8	$18	1	1248	Right	$0	ambig_blue_50	13
9	51	1	$65	0	1518	Left	$0	risk_blue_13	35
9	52	3	$18	0	2481	Left	$0	risk_blue_38	53
9	53	6	$0	0	2246	Left	$18	risk_red_38	58
9	54	9	$0	1	1780	Right	$9.50	ambig_blue_75	27
9	55	1	$9.50	0	1500	Left	$0	risk_blue_13	32
9	56	7	$65	0	1280	Right	$0	ambig_blue_25	5
9	57	4	$0	1	2358	Right	$65	risk_red_13	40
9	58	2	$18	0	1551	Left	$0	risk_blue_25	43
9	59	9	$0	1	1504	Left	$34	ambig_blue_75	29
9	60	7	$0	1	2428	Left	$5	ambig_blue_25	6
10
