# Supplementary material for: Learning about the Ellsberg Paradox reduces, but does not abolish, ambiguity aversion
Source: PLoS One. 2020 Mar 4;15(3):e0228782. doi: 10.1371/journal.pone.0228782 (PMC7055742; doi:10.1371/journal.pone.0228782)
Supplement: S1 Dataset — (ZIP) [file pone.0228782.s009.zip › S1_dataset/RJ/2533.txt]

Block	Trial	BagNo	BlueValue	RESP	RT	LotterySide	RedValue	RiskAmbigLevel	TrialList
3	1	7	$0	0	3263	1	$9.50	ambig_blue_25	7
3	2	7	$0	1	3843	0	$65	ambig_blue_25	10
3	3	4	$0	0	3287	1	$65	risk_red_13	40
3	4	8	$5	0	5034	0	$0	ambig_blue_50	11
3	5	8	$0	0	3702	0	$65	ambig_blue_50	20
3	6	9	$18	1	5463	0	$0	ambig_blue_75	23
3	7	6	$0	0	4145	0	$9.50	risk_red_38	57
3	8	7	$65	0	4929	1	$0	ambig_blue_25	5
3	9	9	$0	1	5473	1	$65	ambig_blue_75	30
3	10	5	$0	2	0	0	$65	risk_red_25	50
3	11	4	$0	0	3191	0	$18	risk_red_13	38
3	12	2	$18	0	5022	1	$0	risk_blue_25	43
3	13	7	$18	1	3913	0	$0	ambig_blue_25	3
3	14	5	$0	0	3091	0	$18	risk_red_25	48
3	15	8	$0	1	4734	1	$18	ambig_blue_50	18
3	16	6	$0	0	5006	1	$18	risk_red_38	58
3	17	8	$0	0	4874	0	$34	ambig_blue_50	19
3	18	8	$0	2	0	0	$5	ambig_blue_50	16
3	19	7	$5	1	3104	1	$0	ambig_blue_25	1
3	20	1	$9.50	0	3483	0	$0	risk_blue_13	32
3	21	3	$65	1	2190	0	$0	risk_blue_38	55
3	22	9	$0	1	4254	1	$5	ambig_blue_75	26
3	23	2	$9.50	1	3097	1	$0	risk_blue_25	42
3	24	3	$5	0	4036	1	$0	risk_blue_38	51
3	25	7	$9.50	1	2776	1	$0	ambig_blue_25	2
3	26	5	$0	0	3824	0	$5	risk_red_25	46
3	27	9	$0	0	3365	1	$34	ambig_blue_75	29
3	28	1	$34	1	4501	1	$0	risk_blue_13	34
3	29	1	$18	0	2222	0	$0	risk_blue_13	33
3	30	8	$0	0	4508	0	$9.50	ambig_blue_50	17
3	31	6	$0	0	3909	1	$34	risk_red_38	59
3	32	8	$34	0	5142	1	$0	ambig_blue_50	14
3	33	3	$18	1	3533	1	$0	risk_blue_38	53
3	34	7	$0	1	3782	0	$5	ambig_blue_25	6
3	35	2	$65	0	3669	1	$0	risk_blue_25	45
3	36	1	$5	1	3240	1	$0	risk_blue_13	31
3	37	7	$34	1	2181	0	$0	ambig_blue_25	4
3	38	8	$18	0	3805	0	$0	ambig_blue_50	13
3	39	2	$5	1	3899	1	$0	risk_blue_25	41
3	40	2	$34	0	3909	0	$0	risk_blue_25	44
3	41	6	$0	1	3599	1	$5	risk_red_38	56
3	42	8	$65	1	3573	0	$0	ambig_blue_50	15
3	43	9	$34	2	0	1	$0	ambig_blue_75	24
3	44	9	$0	0	2976	0	$18	ambig_blue_75	28
3	45	7	$0	0	3808	0	$34	ambig_blue_25	9
3	46	8	$9.50	0	3342	1	$0	ambig_blue_50	12
3	47	5	$0	0	2894	0	$9.50	risk_red_25	47
3	48	9	$5	1	4514	1	$0	ambig_blue_75	21
3	49	9	$0	0	4595	1	$9.50	ambig_blue_75	27
3	50	1	$65	0	5136	0	$0	risk_blue_13	35
3	51	9	$9.50	1	5215	1	$0	ambig_blue_75	22
3	52	3	$34	0	3059	1	$0	risk_blue_38	54
3	53	4	$0	0	4088	0	$9.50	risk_red_13	37
3	54	5	$0	0	1106	0	$34	risk_red_25	49
3	55	7	$0	0	1814	1	$18	ambig_blue_25	8
3	56	4	$0	0	2685	0	$34	risk_red_13	39
3	57	4	$0	0	1065	0	$5	risk_red_13	36
3	58	9	$65	0	2839	0	$0	ambig_blue_75	25
3	59	6	$0	0	3260	1	$65	risk_red_38	60
3	60	3	$9.50	0	3600	1	$0	risk_blue_38	52
4	1	2	$18	1	3029	1	$0	risk_blue_25	43
4	2	2	$34	0	2170	0	$0	risk_blue_25	44
4	3	2	$9.50	0	1779	0	$0	risk_blue_25	42
4	4	7	$65	0	1900	1	$0	ambig_blue_25	5
4	5	6	$0	1	2600	1	$5	risk_red_38	56
4	6	2	$65	0	4423	1	$0	risk_blue_25	45
4	7	3	$5	0	2979	0	$0	risk_blue_38	51
4	8	7	$0	1	3715	0	$34	ambig_blue_25	9
4	9	9	$9.50	1	1205	1	$0	ambig_blue_75	22
4	10	4	$0	1	1893	1	$5	risk_red_13	36
4	11	6	$0	0	3529	0	$9.50	risk_red_38	57
4	12	2	$5	0	1738	0	$0	risk_blue_25	41
4	13	5	$0	1	2628	1	$5	risk_red_25	46
4	14	9	$0	0	4330	0	$9.50	ambig_blue_75	27
4	15	7	$9.50	0	1715	0	$0	ambig_blue_25	2
4	16	9	$0	0	2462	1	$34	ambig_blue_75	29
4	17	3	$65	1	2635	0	$0	risk_blue_38	55
4	18	5	$0	0	5177	1	$34	risk_red_25	49
4	19	9	$5	1	1158	1	$0	ambig_blue_75	21
4	20	5	$0	0	1224	0	$18	risk_red_25	48
4	21	8	$0	1	480	1	$18	ambig_blue_50	18
4	22	8	$0	1	918	1	$5	ambig_blue_50	16
4	23	4	$0	0	5489	0	$9.50	risk_red_13	37
4	24	8	$5	1	3210	0	$0	ambig_blue_50	11
4	25	1	$34	0	3872	1	$0	risk_blue_13	34
4	26	1	$9.50	1	2659	1	$0	risk_blue_13	32
4	27	1	$5	1	2808	1	$0	risk_blue_13	31
4	28	5	$0	1	2518	0	$65	risk_red_25	50
4	29	4	$0	1	3817	1	$65	risk_red_13	40
4	30	9	$18	1	1934	1	$0	ambig_blue_75	23
4	31	1	$18	0	2032	0	$0	risk_blue_13	33
4	32	8	$0	1	1343	0	$65	ambig_blue_50	20
4	33	7	$0	2	0	1	$18	ambig_blue_25	8
4	34	3	$34	0	3022	1	$0	risk_blue_38	54
4	35	6	$0	1	1635	0	$18	risk_red_38	58
4	36	8	$9.50	1	2282	0	$0	ambig_blue_50	12
4	37	9	$0	0	1494	1	$18	ambig_blue_75	28
4	38	8	$0	0	1554	0	$9.50	ambig_blue_50	17
4	39	7	$5	1	3788	1	$0	ambig_blue_25	1
4	40	7	$0	1	2890	0	$65	ambig_blue_25	10
4	41	7	$0	1	3974	0	$5	ambig_blue_25	6
4	42	7	$34	0	2420	1	$0	ambig_blue_25	4
4	43	8	$65	0	3019	1	$0	ambig_blue_50	15
4	44	5	$0	0	4152	0	$9.50	risk_red_25	47
4	45	9	$0	1	3823	0	$65	ambig_blue_75	30
4	46	4	$0	1	4244	1	$34	risk_red_13	39
4	47	6	$0	1	3680	0	$34	risk_red_38	59
4	48	9	$0	1	3683	1	$5	ambig_blue_75	26
4	49	4	$0	0	1038	0	$18	risk_red_13	38
4	50	8	$0	1	997	0	$34	ambig_blue_50	19
4	51	7	$0	1	654	0	$9.50	ambig_blue_25	7
4	52	3	$9.50	1	2540	0	$0	risk_blue_38	52
4	53	8	$34	0	1134	0	$0	ambig_blue_50	14
4	54	7	$18	0	2608	0	$0	ambig_blue_25	3
4	55	3	$18	0	959	1	$0	risk_blue_38	53
4	56	1	$65	0	1026	0	$0	risk_blue_13	35
4	57	6	$0	1	1321	0	$65	risk_red_38	60
4	58	8	$18	0	1452	1	$0	ambig_blue_50	13
4	59	9	$34	0	1562	0	$0	ambig_blue_75	24
4	60	9	$65	1	1691	1	$0	ambig_blue_75	25
5	1	7	$9.50	0	1641	1	$0	ambig_blue_25	2
5	2	3	$5	0	1744	1	$0	risk_blue_38	51
5	3	4	$0	1	3714	1	$5	risk_red_13	36
5	4	3	$18	1	2684	1	$0	risk_blue_38	53
5	5	8	$5	1	1895	0	$0	ambig_blue_50	11
5	6	2	$34	1	2739	0	$0	risk_blue_25	44
5	7	7	$0	1	1644	1	$9.50	ambig_blue_25	7
5	8	5	$0	0	1499	1	$18	risk_red_25	48
5	9	2	$9.50	1	4302	1	$0	risk_blue_25	42
5	10	1	$34	1	5928	1	$0	risk_blue_13	34
5	11	8	$18	0	4702	1	$0	ambig_blue_50	13
5	12	7	$5	1	2591	0	$0	ambig_blue_25	1
5	13	8	$0	1	3751	1	$34	ambig_blue_50	19
5	14	7	$0	1	3006	0	$65	ambig_blue_25	10
5	15	9	$0	0	2269	1	$65	ambig_blue_75	30
5	16	2	$18	1	1561	0	$0	risk_blue_25	43
5	17	8	$34	0	3627	1	$0	ambig_blue_50	14
5	18	8	$9.50	1	4096	1	$0	ambig_blue_50	12
5	19	3	$65	1	1082	0	$0	risk_blue_38	55
5	20	9	$0	0	1335	1	$34	ambig_blue_75	29
5	21	8	$65	0	1106	0	$0	ambig_blue_50	15
5	22	6	$0	0	2630	0	$5	risk_red_38	56
5	23	8	$0	0	2580	1	$65	ambig_blue_50	20
5	24	1	$9.50	0	908	1	$0	risk_blue_13	32
5	25	9	$0	0	953	1	$18	ambig_blue_75	28
5	26	6	$0	1	875	0	$65	risk_red_38	60
5	27	7	$0	1	3433	0	$5	ambig_blue_25	6
5	28	3	$9.50	0	5006	1	$0	risk_blue_38	52
5	29	5	$0	1	4018	0	$9.50	risk_red_25	47
5	30	8	$0	1	1135	0	$18	ambig_blue_50	18
5	31	5	$0	1	1346	0	$65	risk_red_25	50
5	32	6	$0	0	1108	1	$34	risk_red_38	59
5	33	2	$65	1	1953	0	$0	risk_blue_25	45
5	34	3	$34	0	5538	1	$0	risk_blue_38	54
5	35	9	$34	2	0	1	$0	ambig_blue_75	24
5	36	7	$0	1	3101	0	$34	ambig_blue_25	9
5	37	4	$0	1	3992	1	$18	risk_red_13	38
5	38	7	$0	1	3046	0	$18	ambig_blue_25	8
5	39	9	$0	1	2931	1	$5	ambig_blue_75	26
5	40	1	$18	1	1884	1	$0	risk_blue_13	33
5	41	1	$5	0	4361	0	$0	risk_blue_13	31
5	42	9	$5	1	1960	1	$0	ambig_blue_75	21
5	43	5	$0	0	985	1	$5	risk_red_25	46
5	44	1	$65	1	1226	0	$0	risk_blue_13	35
5	45	9	$65	1	2345	0	$0	ambig_blue_75	25
5	46	7	$65	1	563	0	$0	ambig_blue_25	5
5	47	5	$0	1	5350	0	$34	risk_red_25	49
5	48	8	$0	0	5044	0	$5	ambig_blue_50	16
5	49	4	$0	0	4424	0	$65	risk_red_13	40
5	50	9	$0	0	3428	0	$9.50	ambig_blue_75	27
5	51	6	$0	1	2673	0	$9.50	risk_red_38	57
5	52	7	$18	1	4725	0	$0	ambig_blue_25	3
5	53	4	$0	0	4181	1	$9.50	risk_red_13	37
5	54	2	$5	0	3948	0	$0	risk_blue_25	41
5	55	7	$34	0	2020	1	$0	ambig_blue_25	4
5	56	9	$18	0	1899	1	$0	ambig_blue_75	23
5	57	6	$0	1	1503	0	$18	risk_red_38	58
5	58	9	$9.50	2	0	0	$0	ambig_blue_75	22
5	59	4	$0	1	2687	0	$34	risk_red_13	39
5	60	8	$0	0	3378	1	$9.50	ambig_blue_50	17
6
7	1	5	$0	1	5445	Left	$65	risk_red_25	50
7	2	3	$34	0	1792	Right	$0	risk_blue_38	54
7	3	8	$18	0	3592	Right	$0	ambig_blue_50	13
7	4	8	$0	0	3847	Left	$5	ambig_blue_50	16
7	5	7	$0	0	3691	Right	$65	ambig_blue_25	10
7	6	8	$5	2	0	Left	$0	ambig_blue_50	11
7	7	4	$0	1	3009	Right	$18	risk_red_13	38
7	8	2	$9.50	0	1768	Left	$0	risk_blue_25	42
7	9	9	$5	0	2041	Left	$0	ambig_blue_75	21
7	10	1	$65	1	2686	Left	$0	risk_blue_13	35
7	11	9	$0	0	1930	Right	$65	ambig_blue_75	30
7	12	6	$0	0	2332	Right	$65	risk_red_38	60
7	13	7	$0	1	3271	Right	$9.50	ambig_blue_25	7
7	14	9	$18	1	3298	Right	$0	ambig_blue_75	23
7	15	8	$0	0	1813	Right	$65	ambig_blue_50	20
7	16	3	$5	0	3524	Left	$0	risk_blue_38	51
7	17	9	$65	0	2270	Right	$0	ambig_blue_75	25
7	18	3	$9.50	0	1714	Right	$0	risk_blue_38	52
7	19	7	$0	0	1774	Right	$18	ambig_blue_25	8
7	20	6	$0	1	2295	Right	$5	risk_red_38	56
7	21	2	$34	0	2970	Right	$0	risk_blue_25	44
7	22	1	$18	1	2490	Right	$0	risk_blue_13	33
7	23	5	$0	0	2749	Left	$34	risk_red_25	49
7	24	4	$0	0	1135	Left	$9.50	risk_red_13	37
7	25	2	$65	0	1522	Right	$0	risk_blue_25	45
7	26	7	$65	0	1261	Right	$0	ambig_blue_25	5
7	27	8	$34	0	1499	Right	$0	ambig_blue_50	14
7	28	5	$0	0	3967	Right	$18	risk_red_25	48
7	29	5	$0	0	1134	Right	$5	risk_red_25	46
7	30	6	$0	0	1144	Right	$34	risk_red_38	59
7	31	2	$18	0	1156	Right	$0	risk_blue_25	43
7	32	9	$0	0	1565	Left	$9.50	ambig_blue_75	27
7	33	5	$0	0	2406	Right	$9.50	risk_red_25	47
7	34	9	$0	0	1125	Right	$18	ambig_blue_75	28
7	35	1	$5	1	2889	Right	$0	risk_blue_13	31
7	36	8	$9.50	0	2403	Left	$0	ambig_blue_50	12
7	37	6	$0	0	857	Right	$9.50	risk_red_38	57
7	38	8	$0	0	808	Right	$34	ambig_blue_50	19
7	39	9	$0	0	1104	Right	$34	ambig_blue_75	29
7	40	8	$65	0	1620	Right	$0	ambig_blue_50	15
7	41	7	$9.50	0	1067	Left	$0	ambig_blue_25	2
7	42	4	$0	1	1417	Right	$5	risk_red_13	36
7	43	7	$0	0	1072	Right	$34	ambig_blue_25	9
7	44	7	$18	0	1054	Right	$0	ambig_blue_25	3
7	45	9	$9.50	1	1316	Right	$0	ambig_blue_75	22
7	46	7	$0	1	1015	Right	$5	ambig_blue_25	6
7	47	7	$34	0	1639	Left	$0	ambig_blue_25	4
7	48	9	$34	0	1141	Left	$0	ambig_blue_75	24
7	49	6	$0	1	1896	Left	$18	risk_red_38	58
7	50	8	$0	0	1108	Right	$18	ambig_blue_50	18
7	51	1	$9.50	0	3640	Left	$0	risk_blue_13	32
7	52	4	$0	1	3852	Right	$65	risk_red_13	40
7	53	3	$65	1	984	Left	$0	risk_blue_38	55
7	54	9	$0	0	3073	Right	$5	ambig_blue_75	26
7	55	4	$0	0	1357	Left	$34	risk_red_13	39
7	56	2	$5	0	1254	Left	$0	risk_blue_25	41
7	57	8	$0	0	964	Left	$9.50	ambig_blue_50	17
7	58	7	$5	0	911	Right	$0	ambig_blue_25	1
7	59	1	$34	0	1187	Left	$0	risk_blue_13	34
7	60	3	$18	1	1052	Left	$0	risk_blue_38	53
8	1	7	$0	0	2333	Right	$34	ambig_blue_25	9
8	2	3	$9.50	0	1511	Right	$0	risk_blue_38	52
8	3	7	$5	0	1923	Right	$0	ambig_blue_25	1
8	4	7	$9.50	1	1438	Left	$0	ambig_blue_25	2
8	5	8	$0	1	1532	Left	$5	ambig_blue_50	16
8	6	6	$0	1	591	Left	$9.50	risk_red_38	57
8	7	5	$0	0	825	Left	$5	risk_red_25	46
8	8	8	$0	0	1624	Left	$9.50	ambig_blue_50	17
8	9	5	$0	1	863	Left	$65	risk_red_25	50
8	10	8	$0	0	606	Right	$65	ambig_blue_50	20
8	11	3	$65	1	687	Left	$0	risk_blue_38	55
8	12	8	$5	1	1148	Right	$0	ambig_blue_50	11
8	13	4	$0	1	823	Left	$34	risk_red_13	39
8	14	7	$0	0	1006	Right	$5	ambig_blue_25	6
8	15	6	$0	1	1655	Right	$5	risk_red_38	56
8	16	5	$0	1	1444	Right	$34	risk_red_25	49
8	17	7	$0	1	443	Right	$65	ambig_blue_25	10
8	18	1	$34	1	1866	Right	$0	risk_blue_13	34
8	19	1	$65	1	631	Right	$0	risk_blue_13	35
8	20	9	$0	0	1311	Left	$5	ambig_blue_75	26
8	21	4	$0	0	763	Left	$5	risk_red_13	36
8	22	6	$0	1	581	Left	$34	risk_red_38	59
8	23	7	$0	1	1015	Right	$9.50	ambig_blue_25	7
8	24	8	$34	0	3312	Left	$0	ambig_blue_50	14
8	25	2	$9.50	1	1882	Left	$0	risk_blue_25	42
8	26	9	$0	0	750	Left	$9.50	ambig_blue_75	27
8	27	1	$18	1	841	Left	$0	risk_blue_13	33
8	28	9	$0	0	712	Right	$18	ambig_blue_75	28
8	29	5	$0	1	589	Left	$9.50	risk_red_25	47
8	30	2	$5	0	550	Right	$0	risk_blue_25	41
8	31	6	$0	0	961	Right	$18	risk_red_38	58
8	32	9	$65	0	1195	Right	$0	ambig_blue_75	25
8	33	1	$9.50	1	1036	Right	$0	risk_blue_13	32
8	34	8	$0	0	610	Left	$18	ambig_blue_50	18
8	35	4	$0	1	691	Right	$65	risk_red_13	40
8	36	9	$0	0	608	Left	$65	ambig_blue_75	30
8	37	6	$0	1	641	Left	$65	risk_red_38	60
8	38	4	$0	1	2768	Right	$18	risk_red_13	38
8	39	2	$34	0	544	Right	$0	risk_blue_25	44
8	40	8	$9.50	0	899	Left	$0	ambig_blue_50	12
8	41	2	$18	1	712	Right	$0	risk_blue_25	43
8	42	4	$0	1	1732	Right	$9.50	risk_red_13	37
8	43	1	$5	1	766	Right	$0	risk_blue_13	31
8	44	9	$34	1	1185	Right	$0	ambig_blue_75	24
8	45	7	$65	0	1698	Right	$0	ambig_blue_25	5
8	46	9	$5	1	1646	Right	$0	ambig_blue_75	21
8	47	9	$18	0	980	Left	$0	ambig_blue_75	23
8	48	8	$18	0	1822	Right	$0	ambig_blue_50	13
8	49	8	$65	1	709	Left	$0	ambig_blue_50	15
8	50	5	$0	1	481	Right	$18	risk_red_25	48
8	51	7	$0	1	1104	Left	$18	ambig_blue_25	8
8	52	3	$18	1	1580	Left	$0	risk_blue_38	53
8	53	3	$5	1	2213	Right	$0	risk_blue_38	51
8	54	7	$34	0	1820	Right	$0	ambig_blue_25	4
8	55	9	$0	1	571	Left	$34	ambig_blue_75	29
8	56	2	$65	1	741	Right	$0	risk_blue_25	45
8	57	8	$0	1	552	Left	$34	ambig_blue_50	19
8	58	9	$9.50	0	1034	Left	$0	ambig_blue_75	22
8	59	7	$18	0	905	Right	$0	ambig_blue_25	3
8	60	3	$34	0	590	Right	$0	risk_blue_38	54
9	1	3	$34	1	1492	Left	$0	risk_blue_38	54
9	2	9	$9.50	1	969	Left	$0	ambig_blue_75	22
9	3	6	$0	1	570	Left	$5	risk_red_38	56
9	4	9	$5	0	596	Right	$0	ambig_blue_75	21
9	5	4	$0	1	925	Right	$18	risk_red_13	38
9	6	8	$5	1	761	Left	$0	ambig_blue_50	11
9	7	5	$0	0	548	Right	$5	risk_red_25	46
9	8	3	$9.50	0	1039	Right	$0	risk_blue_38	52
9	9	8	$18	0	590	Right	$0	ambig_blue_50	13
9	10	9	$0	1	599	Right	$5	ambig_blue_75	26
9	11	7	$34	1	584	Left	$0	ambig_blue_25	4
9	12	7	$0	1	2745	Left	$9.50	ambig_blue_25	7
9	13	5	$0	1	1074	Left	$65	risk_red_25	50
9	14	3	$65	1	1168	Left	$0	risk_blue_38	55
9	15	9	$65	0	2985	Left	$0	ambig_blue_75	25
9	16	7	$0	0	1312	Right	$65	ambig_blue_25	10
9	17	5	$0	0	1292	Left	$18	risk_red_25	48
9	18	7	$0	0	673	Left	$5	ambig_blue_25	6
9	19	7	$9.50	1	743	Right	$0	ambig_blue_25	2
9	20	4	$0	1	2034	Right	$65	risk_red_13	40
9	21	8	$0	0	776	Left	$65	ambig_blue_50	20
9	22	2	$65	1	1634	Left	$0	risk_blue_25	45
9	23	7	$65	1	1672	Right	$0	ambig_blue_25	5
9	24	8	$65	1	829	Right	$0	ambig_blue_50	15
9	25	6	$0	0	1029	Left	$9.50	risk_red_38	57
9	26	6	$0	1	1724	Left	$65	risk_red_38	60
9	27	4	$0	0	2063	Left	$9.50	risk_red_13	37
9	28	4	$0	1	749	Right	$34	risk_red_13	39
9	29	1	$18	0	495	Left	$0	risk_blue_13	33
9	30	7	$18	1	925	Left	$0	ambig_blue_25	3
9	31	9	$18	0	512	Right	$0	ambig_blue_75	23
9	32	3	$5	0	1893	Left	$0	risk_blue_38	51
9	33	2	$18	1	393	Left	$0	risk_blue_25	43
9	34	8	$9.50	1	891	Right	$0	ambig_blue_50	12
9	35	1	$65	0	632	Left	$0	risk_blue_13	35
9	36	9	$0	1	847	Right	$9.50	ambig_blue_75	27
9	37	8	$0	1	759	Right	$5	ambig_blue_50	16
9	38	5	$0	1	425	Left	$34	risk_red_25	49
9	39	2	$34	1	1129	Right	$0	risk_blue_25	44
9	40	4	$0	1	1229	Right	$5	risk_red_13	36
9	41	1	$5	1	620	Right	$0	risk_blue_13	31
9	42	7	$5	1	548	Left	$0	ambig_blue_25	1
9	43	1	$34	1	639	Right	$0	risk_blue_13	34
9	44	2	$9.50	1	519	Left	$0	risk_blue_25	42
9	45	9	$0	0	691	Left	$65	ambig_blue_75	30
9	46	7	$0	1	696	Right	$34	ambig_blue_25	9
9	47	5	$0	1	845	Left	$9.50	risk_red_25	47
9	48	9	$34	1	1380	Left	$0	ambig_blue_75	24
9	49	6	$0	0	1437	Right	$34	risk_red_38	59
9	50	8	$0	0	1012	Right	$34	ambig_blue_50	19
9	51	8	$34	0	1220	Right	$0	ambig_blue_50	14
9	52	7	$0	1	635	Left	$18	ambig_blue_25	8
9	53	3	$18	0	1106	Right	$0	risk_blue_38	53
9	54	9	$0	1	886	Right	$18	ambig_blue_75	28
9	55	8	$0	0	619	Left	$9.50	ambig_blue_50	17
9	56	8	$0	1	667	Left	$18	ambig_blue_50	18
9	57	1	$9.50	1	1305	Right	$0	risk_blue_13	32
9	58	9	$0	0	1181	Right	$34	ambig_blue_75	29
9	59	6	$0	1	2126	Left	$18	risk_red_38	58
9	60	2	$5	0	1545	Left	$0	risk_blue_25	41
10
