# Supplementary material for: Learning about the Ellsberg Paradox reduces, but does not abolish, ambiguity aversion
Source: PLoS One. 2020 Mar 4;15(3):e0228782. doi: 10.1371/journal.pone.0228782 (PMC7055742; doi:10.1371/journal.pone.0228782)
Supplement: S1 Dataset — (ZIP) [file pone.0228782.s009.zip › S1_dataset/RJ/2534.txt]

Block	Trial	BagNo	BlueValue	RESP	RT	LotterySide	RedValue	RiskAmbigLevel	TrialList
3	1	9	$34	0	3824	1	$0	ambig_blue_75	24
3	2	1	$65	1	2739	1	$0	risk_blue_13	35
3	3	5	$0	0	3047	0	$18	risk_red_25	48
3	4	8	$9.50	0	2884	0	$0	ambig_blue_50	12
3	5	3	$9.50	1	3641	1	$0	risk_blue_38	52
3	6	2	$9.50	0	2661	0	$0	risk_blue_25	42
3	7	5	$0	0	3675	0	$9.50	risk_red_25	47
3	8	7	$34	0	2677	1	$0	ambig_blue_25	4
3	9	2	$18	1	2179	1	$0	risk_blue_25	43
3	10	3	$65	0	1567	1	$0	risk_blue_38	55
3	11	4	$0	1	2398	1	$34	risk_red_13	39
3	12	5	$0	1	2808	1	$5	risk_red_25	46
3	13	1	$5	0	1817	0	$0	risk_blue_13	31
3	14	4	$0	0	2125	0	$5	risk_red_13	36
3	15	7	$65	0	2178	1	$0	ambig_blue_25	5
3	16	4	$0	0	1910	0	$9.50	risk_red_13	37
3	17	6	$0	1	3406	0	$34	risk_red_38	59
3	18	9	$0	0	1644	0	$9.50	ambig_blue_75	27
3	19	6	$0	0	2575	1	$5	risk_red_38	56
3	20	1	$34	1	3017	1	$0	risk_blue_13	34
3	21	9	$0	0	1959	0	$5	ambig_blue_75	26
3	22	9	$65	1	2069	0	$0	ambig_blue_75	25
3	23	8	$5	1	2262	1	$0	ambig_blue_50	11
3	24	3	$18	1	3302	1	$0	risk_blue_38	53
3	25	9	$9.50	1	1385	1	$0	ambig_blue_75	22
3	26	8	$0	0	2056	0	$5	ambig_blue_50	16
3	27	7	$0	1	2273	1	$5	ambig_blue_25	6
3	28	9	$18	1	3313	1	$0	ambig_blue_75	23
3	29	7	$0	1	1875	0	$34	ambig_blue_25	9
3	30	3	$5	0	2180	0	$0	risk_blue_38	51
3	31	8	$65	1	3535	0	$0	ambig_blue_50	15
3	32	7	$18	0	1848	1	$0	ambig_blue_25	3
3	33	5	$0	1	1241	1	$65	risk_red_25	50
3	34	9	$0	1	1999	1	$34	ambig_blue_75	29
3	35	8	$0	1	1491	1	$9.50	ambig_blue_50	17
3	36	6	$0	1	957	1	$18	risk_red_38	58
3	37	2	$5	1	1511	1	$0	risk_blue_25	41
3	38	8	$34	1	2120	0	$0	ambig_blue_50	14
3	39	2	$65	1	3599	1	$0	risk_blue_25	45
3	40	7	$0	1	1860	1	$18	ambig_blue_25	8
3	41	7	$9.50	1	1510	1	$0	ambig_blue_25	2
3	42	8	$0	1	2943	0	$34	ambig_blue_50	19
3	43	3	$34	0	2129	1	$0	risk_blue_38	54
3	44	4	$0	0	1191	0	$65	risk_red_13	40
3	45	1	$9.50	1	1311	1	$0	risk_blue_13	32
3	46	5	$0	1	1609	1	$34	risk_red_25	49
3	47	9	$5	1	1862	1	$0	ambig_blue_75	21
3	48	1	$18	1	1600	1	$0	risk_blue_13	33
3	49	8	$0	0	1510	1	$65	ambig_blue_50	20
3	50	9	$0	0	1207	0	$18	ambig_blue_75	28
3	51	2	$34	1	1590	1	$0	risk_blue_25	44
3	52	9	$0	1	1131	1	$65	ambig_blue_75	30
3	53	7	$0	0	1933	0	$9.50	ambig_blue_25	7
3	54	4	$0	0	2404	0	$18	risk_red_13	38
3	55	8	$0	1	1367	1	$18	ambig_blue_50	18
3	56	7	$0	0	1311	1	$65	ambig_blue_25	10
3	57	8	$18	0	2089	0	$0	ambig_blue_50	13
3	58	6	$0	0	1521	0	$9.50	risk_red_38	57
3	59	7	$5	0	2058	0	$0	ambig_blue_25	1
3	60	6	$0	1	1387	0	$65	risk_red_38	60
4	1	4	$0	0	3164	0	$5	risk_red_13	36
4	2	6	$0	1	2996	1	$5	risk_red_38	56
4	3	7	$0	0	1668	1	$34	ambig_blue_25	9
4	4	4	$0	0	1919	0	$18	risk_red_13	38
4	5	9	$0	1	1726	1	$18	ambig_blue_75	28
4	6	6	$0	0	1502	1	$34	risk_red_38	59
4	7	9	$0	0	1328	0	$5	ambig_blue_75	26
4	8	1	$18	0	1298	0	$0	risk_blue_13	33
4	9	8	$0	1	1493	0	$65	ambig_blue_50	20
4	10	8	$0	0	1431	0	$5	ambig_blue_50	16
4	11	6	$0	1	1003	0	$65	risk_red_38	60
4	12	2	$9.50	0	1396	0	$0	risk_blue_25	42
4	13	6	$0	1	1795	0	$18	risk_red_38	58
4	14	8	$0	0	1582	0	$9.50	ambig_blue_50	17
4	15	1	$5	0	1029	0	$0	risk_blue_13	31
4	16	8	$9.50	1	1052	1	$0	ambig_blue_50	12
4	17	2	$34	0	3289	0	$0	risk_blue_25	44
4	18	4	$0	1	1348	1	$9.50	risk_red_13	37
4	19	3	$18	0	1965	1	$0	risk_blue_38	53
4	20	7	$5	1	1451	1	$0	ambig_blue_25	1
4	21	3	$9.50	1	1399	1	$0	risk_blue_38	52
4	22	7	$0	1	1462	1	$9.50	ambig_blue_25	7
4	23	8	$0	1	1769	1	$18	ambig_blue_50	18
4	24	6	$0	1	1864	1	$9.50	risk_red_38	57
4	25	9	$0	0	1314	0	$9.50	ambig_blue_75	27
4	26	1	$34	0	2012	0	$0	risk_blue_13	34
4	27	8	$0	0	1583	1	$34	ambig_blue_50	19
4	28	3	$65	1	1782	0	$0	risk_blue_38	55
4	29	7	$18	0	1451	0	$0	ambig_blue_25	3
4	30	3	$5	0	1792	0	$0	risk_blue_38	51
4	31	9	$9.50	1	1565	1	$0	ambig_blue_75	22
4	32	8	$18	1	1868	1	$0	ambig_blue_50	13
4	33	5	$0	0	3678	0	$65	risk_red_25	50
4	34	2	$5	0	2271	0	$0	risk_blue_25	41
4	35	8	$5	0	1240	0	$0	ambig_blue_50	11
4	36	7	$0	1	2227	1	$5	ambig_blue_25	6
4	37	7	$34	1	1253	1	$0	ambig_blue_25	4
4	38	9	$65	1	2288	0	$0	ambig_blue_75	25
4	39	5	$0	0	1712	0	$34	risk_red_25	49
4	40	3	$34	0	1721	1	$0	risk_blue_38	54
4	41	7	$65	0	2001	1	$0	ambig_blue_25	5
4	42	4	$0	1	1725	1	$65	risk_red_13	40
4	43	1	$65	0	2045	0	$0	risk_blue_13	35
4	44	9	$18	0	1639	0	$0	ambig_blue_75	23
4	45	4	$0	1	1634	1	$34	risk_red_13	39
4	46	7	$0	0	1734	1	$65	ambig_blue_25	10
4	47	1	$9.50	1	1358	1	$0	risk_blue_13	32
4	48	8	$34	1	2174	1	$0	ambig_blue_50	14
4	49	2	$65	1	1713	1	$0	risk_blue_25	45
4	50	9	$5	1	1746	1	$0	ambig_blue_75	21
4	51	9	$0	0	1465	0	$34	ambig_blue_75	29
4	52	7	$9.50	0	1373	0	$0	ambig_blue_25	2
4	53	7	$0	0	1396	0	$18	ambig_blue_25	8
4	54	8	$65	0	2098	1	$0	ambig_blue_50	15
4	55	9	$0	0	2161	0	$65	ambig_blue_75	30
4	56	5	$0	0	1718	0	$9.50	risk_red_25	47
4	57	5	$0	1	1783	1	$5	risk_red_25	46
4	58	9	$34	1	2028	1	$0	ambig_blue_75	24
4	59	2	$18	1	1527	1	$0	risk_blue_25	43
4	60	5	$0	0	2439	0	$18	risk_red_25	48
5	1	7	$0	1	2658	1	$5	ambig_blue_25	6
5	2	9	$9.50	0	1241	0	$0	ambig_blue_75	22
5	3	2	$18	1	1814	1	$0	risk_blue_25	43
5	4	2	$9.50	0	1154	0	$0	risk_blue_25	42
5	5	4	$0	0	1883	0	$34	risk_red_13	39
5	6	1	$34	1	1236	1	$0	risk_blue_13	34
5	7	8	$9.50	1	1418	1	$0	ambig_blue_50	12
5	8	6	$0	0	2560	0	$18	risk_red_38	58
5	9	9	$0	1	1546	1	$5	ambig_blue_75	26
5	10	9	$0	1	2274	1	$65	ambig_blue_75	30
5	11	9	$34	1	3298	0	$0	ambig_blue_75	24
5	12	8	$0	1	1315	1	$5	ambig_blue_50	16
5	13	7	$18	1	2670	0	$0	ambig_blue_25	3
5	14	7	$9.50	0	1420	0	$0	ambig_blue_25	2
5	15	7	$0	0	1650	1	$34	ambig_blue_25	9
5	16	1	$65	1	2685	1	$0	risk_blue_13	35
5	17	1	$5	0	1546	0	$0	risk_blue_13	31
5	18	8	$34	0	2850	0	$0	ambig_blue_50	14
5	19	8	$18	0	1977	0	$0	ambig_blue_50	13
5	20	8	$5	0	1381	0	$0	ambig_blue_50	11
5	21	3	$34	1	1301	0	$0	risk_blue_38	54
5	22	4	$0	1	1328	1	$18	risk_red_13	38
5	23	6	$0	1	1521	1	$9.50	risk_red_38	57
5	24	8	$0	1	1418	1	$18	ambig_blue_50	18
5	25	2	$34	1	1688	1	$0	risk_blue_25	44
5	26	9	$65	1	1841	1	$0	ambig_blue_75	25
5	27	2	$65	1	2092	1	$0	risk_blue_25	45
5	28	4	$0	0	2324	0	$65	risk_red_13	40
5	29	6	$0	0	2426	0	$5	risk_red_38	56
5	30	7	$65	0	1746	1	$0	ambig_blue_25	5
5	31	9	$0	1	3896	1	$34	ambig_blue_75	29
5	32	7	$0	0	1722	0	$9.50	ambig_blue_25	7
5	33	5	$0	0	1513	0	$9.50	risk_red_25	47
5	34	9	$0	1	1346	1	$9.50	ambig_blue_75	27
5	35	3	$65	0	1835	1	$0	risk_blue_38	55
5	36	5	$0	0	1998	0	$65	risk_red_25	50
5	37	6	$0	1	1562	0	$65	risk_red_38	60
5	38	4	$0	1	2074	1	$9.50	risk_red_13	37
5	39	5	$0	0	2034	0	$34	risk_red_25	49
5	40	8	$0	1	2597	0	$65	ambig_blue_50	20
5	41	9	$0	0	1254	0	$18	ambig_blue_75	28
5	42	7	$0	0	2146	1	$65	ambig_blue_25	10
5	43	3	$9.50	0	1512	0	$0	risk_blue_38	52
5	44	9	$18	1	2761	1	$0	ambig_blue_75	23
5	45	2	$5	0	1307	0	$0	risk_blue_25	41
5	46	6	$0	0	2494	1	$34	risk_red_38	59
5	47	5	$0	0	1491	0	$5	risk_red_25	46
5	48	1	$18	1	1478	1	$0	risk_blue_13	33
5	49	9	$5	0	1201	0	$0	ambig_blue_75	21
5	50	3	$18	1	2952	1	$0	risk_blue_38	53
5	51	3	$5	1	1514	1	$0	risk_blue_38	51
5	52	8	$0	1	1586	1	$34	ambig_blue_50	19
5	53	1	$9.50	1	1329	1	$0	risk_blue_13	32
5	54	7	$0	1	1307	1	$18	ambig_blue_25	8
5	55	7	$34	1	1861	0	$0	ambig_blue_25	4
5	56	8	$0	0	1335	0	$9.50	ambig_blue_50	17
5	57	5	$0	0	1288	0	$18	risk_red_25	48
5	58	4	$0	0	1179	0	$5	risk_red_13	36
5	59	7	$5	1	1492	1	$0	ambig_blue_25	1
5	60	8	$65	0	1878	1	$0	ambig_blue_50	15
6
7	1	2	$9.50	0	4398	Left	$0	risk_blue_25	42
7	2	3	$34	0	2768	Right	$0	risk_blue_38	54
7	3	8	$0	1	2642	Left	$9.50	ambig_blue_50	17
7	4	8	$34	1	1721	Left	$0	ambig_blue_50	14
7	5	4	$0	0	1889	Left	$18	risk_red_13	38
7	6	7	$0	1	1458	Left	$34	ambig_blue_25	9
7	7	9	$0	0	1765	Right	$65	ambig_blue_75	30
7	8	6	$0	1	1372	Right	$18	risk_red_38	58
7	9	7	$0	1	1763	Left	$9.50	ambig_blue_25	7
7	10	9	$0	0	1545	Left	$5	ambig_blue_75	26
7	11	9	$0	1	2313	Left	$18	ambig_blue_75	28
7	12	7	$9.50	1	2191	Left	$0	ambig_blue_25	2
7	13	3	$65	0	1194	Left	$0	risk_blue_38	55
7	14	4	$0	0	1554	Left	$65	risk_red_13	40
7	15	9	$0	1	1433	Left	$9.50	ambig_blue_75	27
7	16	1	$18	0	1038	Left	$0	risk_blue_13	33
7	17	8	$9.50	1	1356	Left	$0	ambig_blue_50	12
7	18	7	$0	1	1445	Left	$18	ambig_blue_25	8
7	19	9	$18	0	2465	Right	$0	ambig_blue_75	23
7	20	9	$0	1	1288	Left	$34	ambig_blue_75	29
7	21	1	$65	1	978	Right	$0	risk_blue_13	35
7	22	1	$34	1	1651	Right	$0	risk_blue_13	34
7	23	8	$0	1	1167	Left	$18	ambig_blue_50	18
7	24	5	$0	0	2168	Left	$65	risk_red_25	50
7	25	4	$0	0	1389	Left	$9.50	risk_red_13	37
7	26	6	$0	1	2491	Left	$65	risk_red_38	60
7	27	5	$0	1	1153	Right	$5	risk_red_25	46
7	28	2	$34	1	1282	Right	$0	risk_blue_25	44
7	29	8	$18	1	1318	Left	$0	ambig_blue_50	13
7	30	9	$5	1	1536	Right	$0	ambig_blue_75	21
7	31	4	$0	0	1481	Left	$5	risk_red_13	36
7	32	1	$5	0	1052	Left	$0	risk_blue_13	31
7	33	6	$0	0	1513	Right	$34	risk_red_38	59
7	34	5	$0	1	1083	Right	$9.50	risk_red_25	47
7	35	4	$0	0	1255	Left	$34	risk_red_13	39
7	36	8	$0	0	1196	Left	$5	ambig_blue_50	16
7	37	5	$0	1	2371	Right	$34	risk_red_25	49
7	38	9	$34	1	1063	Right	$0	ambig_blue_75	24
7	39	6	$0	1	941	Right	$9.50	risk_red_38	57
7	40	3	$18	1	2039	Right	$0	risk_blue_38	53
7	41	5	$0	1	1201	Right	$18	risk_red_25	48
7	42	8	$0	1	1224	Left	$34	ambig_blue_50	19
7	43	2	$5	0	1158	Left	$0	risk_blue_25	41
7	44	7	$34	0	1704	Right	$0	ambig_blue_25	4
7	45	7	$0	1	1656	Right	$5	ambig_blue_25	6
7	46	8	$5	1	995	Right	$0	ambig_blue_50	11
7	47	2	$18	1	1524	Right	$0	risk_blue_25	43
7	48	1	$9.50	1	1724	Right	$0	risk_blue_13	32
7	49	7	$5	0	1236	Left	$0	ambig_blue_25	1
7	50	7	$0	1	1489	Left	$65	ambig_blue_25	10
7	51	7	$65	1	1044	Left	$0	ambig_blue_25	5
7	52	3	$9.50	1	1514	Right	$0	risk_blue_38	52
7	53	7	$18	0	2147	Right	$0	ambig_blue_25	3
7	54	8	$65	0	1641	Right	$0	ambig_blue_50	15
7	55	2	$65	0	3692	Left	$0	risk_blue_25	45
7	56	6	$0	0	982	Left	$5	risk_red_38	56
7	57	9	$9.50	1	1903	Left	$0	ambig_blue_75	22
7	58	8	$0	1	1135	Left	$65	ambig_blue_50	20
7	59	3	$5	1	1802	Right	$0	risk_blue_38	51
7	60	9	$65	1	1054	Left	$0	ambig_blue_75	25
8	1	4	$0	1	1394	Right	$18	risk_red_13	38
8	2	9	$0	0	1753	Right	$34	ambig_blue_75	29
8	3	3	$34	0	1240	Left	$0	risk_blue_38	54
8	4	3	$5	0	941	Left	$0	risk_blue_38	51
8	5	7	$0	1	2310	Right	$5	ambig_blue_25	6
8	6	7	$0	0	2092	Right	$9.50	ambig_blue_25	7
8	7	7	$34	0	1516	Right	$0	ambig_blue_25	4
8	8	8	$0	1	2053	Left	$34	ambig_blue_50	19
8	9	1	$65	0	879	Left	$0	risk_blue_13	35
8	10	7	$0	1	1757	Left	$65	ambig_blue_25	10
8	11	3	$65	0	987	Left	$0	risk_blue_38	55
8	12	7	$9.50	1	1308	Left	$0	ambig_blue_25	2
8	13	8	$0	0	1630	Right	$65	ambig_blue_50	20
8	14	6	$0	0	1130	Left	$9.50	risk_red_38	57
8	15	5	$0	1	1117	Right	$9.50	risk_red_25	47
8	16	7	$65	1	1288	Left	$0	ambig_blue_25	5
8	17	8	$5	1	1611	Right	$0	ambig_blue_50	11
8	18	9	$0	1	1480	Right	$5	ambig_blue_75	26
8	19	1	$34	0	1571	Left	$0	risk_blue_13	34
8	20	1	$5	0	1074	Left	$0	risk_blue_13	31
8	21	1	$18	1	1623	Right	$0	risk_blue_13	33
8	22	5	$0	0	1731	Left	$18	risk_red_25	48
8	23	8	$34	1	3219	Left	$0	ambig_blue_50	14
8	24	7	$0	1	1841	Left	$34	ambig_blue_25	9
8	25	8	$0	0	2916	Right	$18	ambig_blue_50	18
8	26	6	$0	1	2606	Right	$5	risk_red_38	56
8	27	4	$0	0	1743	Left	$9.50	risk_red_13	37
8	28	6	$0	0	1518	Left	$34	risk_red_38	59
8	29	9	$0	1	1416	Left	$65	ambig_blue_75	30
8	30	7	$18	0	1654	Right	$0	ambig_blue_25	3
8	31	4	$0	0	881	Left	$5	risk_red_13	36
8	32	9	$0	1	3199	Right	$18	ambig_blue_75	28
8	33	8	$0	0	1814	Left	$9.50	ambig_blue_50	17
8	34	8	$0	0	2058	Left	$5	ambig_blue_50	16
8	35	8	$18	0	1539	Left	$0	ambig_blue_50	13
8	36	6	$0	2	0	Left	$65	risk_red_38	60
8	37	8	$65	1	2758	Left	$0	ambig_blue_50	15
8	38	7	$0	1	1841	Right	$18	ambig_blue_25	8
8	39	6	$0	1	1659	Right	$18	risk_red_38	58
8	40	4	$0	0	990	Left	$34	risk_red_13	39
8	41	3	$18	0	975	Left	$0	risk_blue_38	53
8	42	2	$18	1	1216	Right	$0	risk_blue_25	43
8	43	2	$34	0	1974	Left	$0	risk_blue_25	44
8	44	5	$0	1	1187	Right	$5	risk_red_25	46
8	45	9	$9.50	0	1147	Left	$0	ambig_blue_75	22
8	46	1	$9.50	1	1380	Right	$0	risk_blue_13	32
8	47	9	$18	0	3475	Left	$0	ambig_blue_75	23
8	48	2	$9.50	1	3350	Right	$0	risk_blue_25	42
8	49	2	$65	1	1542	Right	$0	risk_blue_25	45
8	50	5	$0	1	1726	Right	$34	risk_red_25	49
8	51	7	$5	1	1846	Right	$0	ambig_blue_25	1
8	52	2	$5	0	1232	Left	$0	risk_blue_25	41
8	53	5	$0	1	2006	Right	$65	risk_red_25	50
8	54	9	$0	1	1114	Right	$9.50	ambig_blue_75	27
8	55	9	$65	0	2629	Right	$0	ambig_blue_75	25
8	56	9	$5	0	4069	Left	$0	ambig_blue_75	21
8	57	9	$34	0	1205	Left	$0	ambig_blue_75	24
8	58	4	$0	0	972	Left	$65	risk_red_13	40
8	59	8	$9.50	1	1765	Left	$0	ambig_blue_50	12
8	60	3	$9.50	0	1163	Left	$0	risk_blue_38	52
9	1	6	$0	0	2084	Right	$18	risk_red_38	58
9	2	8	$0	0	2005	Right	$65	ambig_blue_50	20
9	3	6	$0	1	1185	Right	$9.50	risk_red_38	57
9	4	7	$18	1	2440	Left	$0	ambig_blue_25	3
9	5	4	$0	0	1561	Left	$5	risk_red_13	36
9	6	5	$0	1	1768	Right	$65	risk_red_25	50
9	7	1	$9.50	0	1750	Left	$0	risk_blue_13	32
9	8	1	$5	0	1253	Right	$0	risk_blue_13	31
9	9	3	$34	0	2234	Right	$0	risk_blue_38	54
9	10	4	$0	1	1779	Right	$34	risk_red_13	39
9	11	4	$0	0	1841	Left	$65	risk_red_13	40
9	12	7	$0	1	2164	Right	$5	ambig_blue_25	6
9	13	2	$9.50	0	1584	Left	$0	risk_blue_25	42
9	14	2	$18	0	1647	Left	$0	risk_blue_25	43
9	15	1	$18	1	2722	Right	$0	risk_blue_13	33
9	16	7	$0	0	1911	Right	$18	ambig_blue_25	8
9	17	9	$5	1	2006	Right	$0	ambig_blue_75	21
9	18	7	$0	1	1946	Left	$65	ambig_blue_25	10
9	19	1	$34	1	2040	Right	$0	risk_blue_13	34
9	20	7	$5	1	1618	Right	$0	ambig_blue_25	1
9	21	8	$0	1	1279	Right	$5	ambig_blue_50	16
9	22	9	$0	1	1185	Right	$18	ambig_blue_75	28
9	23	9	$0	0	3306	Left	$65	ambig_blue_75	30
9	24	5	$0	1	1179	Right	$18	risk_red_25	48
9	25	7	$65	0	1612	Right	$0	ambig_blue_25	5
9	26	2	$65	1	1785	Right	$0	risk_blue_25	45
9	27	8	$9.50	1	1958	Right	$0	ambig_blue_50	12
9	28	9	$18	1	1372	Right	$0	ambig_blue_75	23
9	29	1	$65	0	1123	Left	$0	risk_blue_13	35
9	30	5	$0	0	1629	Left	$9.50	risk_red_25	47
9	31	8	$65	1	4922	Left	$0	ambig_blue_50	15
9	32	5	$0	1	1268	Right	$5	risk_red_25	46
9	33	9	$9.50	0	1313	Left	$0	ambig_blue_75	22
9	34	9	$0	1	1563	Right	$5	ambig_blue_75	26
9	35	7	$9.50	0	2554	Right	$0	ambig_blue_25	2
9	36	7	$0	0	2606	Right	$9.50	ambig_blue_25	7
9	37	2	$5	1	1160	Right	$0	risk_blue_25	41
9	38	3	$5	1	1760	Right	$0	risk_blue_38	51
9	39	3	$65	1	1703	Left	$0	risk_blue_38	55
9	40	4	$0	0	1208	Left	$9.50	risk_red_13	37
9	41	8	$34	1	1991	Left	$0	ambig_blue_50	14
9	42	7	$0	0	2059	Right	$34	ambig_blue_25	9
9	43	8	$5	1	1835	Right	$0	ambig_blue_50	11
9	44	9	$34	0	2094	Left	$0	ambig_blue_75	24
9	45	5	$0	0	1742	Left	$34	risk_red_25	49
9	46	9	$65	1	1725	Right	$0	ambig_blue_75	25
9	47	4	$0	1	1741	Right	$18	risk_red_13	38
9	48	8	$18	0	1604	Left	$0	ambig_blue_50	13
9	49	2	$34	0	1097	Left	$0	risk_blue_25	44
9	50	6	$0	1	2029	Right	$5	risk_red_38	56
9	51	3	$9.50	1	1311	Right	$0	risk_blue_38	52
9	52	7	$34	0	1530	Right	$0	ambig_blue_25	4
9	53	6	$0	0	2307	Left	$34	risk_red_38	59
9	54	8	$0	0	1273	Left	$34	ambig_blue_50	19
9	55	9	$0	1	1757	Right	$34	ambig_blue_75	29
9	56	8	$0	1	1451	Right	$18	ambig_blue_50	18
9	57	9	$0	1	1152	Right	$9.50	ambig_blue_75	27
9	58	6	$0	1	1298	Right	$65	risk_red_38	60
9	59	3	$18	0	2733	Left	$0	risk_blue_38	53
9	60	8	$0	1	1160	Right	$9.50	ambig_blue_50	17
10
