# Supplementary material for: Learning about the Ellsberg Paradox reduces, but does not abolish, ambiguity aversion
Source: PLoS One. 2020 Mar 4;15(3):e0228782. doi: 10.1371/journal.pone.0228782 (PMC7055742; doi:10.1371/journal.pone.0228782)
Supplement: S1 Dataset — (ZIP) [file pone.0228782.s009.zip › S1_dataset/RJ/2535.txt]

Block	Trial	BagNo	BlueValue	RESP	RT	LotterySide	RedValue	RiskAmbigLevel	TrialList
3	1	5	$0	1	3090	1	$9.50	risk_red_25	47
3	2	7	$0	1	3734	0	$65	ambig_blue_25	10
3	3	5	$0	1	3485	1	$34	risk_red_25	49
3	4	6	$0	1	3311	1	$5	risk_red_38	56
3	5	9	$0	1	3569	0	$9.50	ambig_blue_75	27
3	6	2	$9.50	0	3112	0	$0	risk_blue_25	42
3	7	1	$34	1	2659	1	$0	risk_blue_13	34
3	8	9	$18	1	4609	0	$0	ambig_blue_75	23
3	9	3	$65	0	4370	0	$0	risk_blue_38	55
3	10	8	$65	1	3333	1	$0	ambig_blue_50	15
3	11	9	$0	0	3637	0	$34	ambig_blue_75	29
3	12	7	$0	1	4105	1	$5	ambig_blue_25	6
3	13	5	$0	1	3112	1	$5	risk_red_25	46
3	14	7	$0	1	4707	0	$34	ambig_blue_25	9
3	15	9	$34	1	4350	1	$0	ambig_blue_75	24
3	16	3	$5	1	2842	1	$0	risk_blue_38	51
3	17	3	$9.50	1	3937	1	$0	risk_blue_38	52
3	18	8	$18	0	4183	1	$0	ambig_blue_50	13
3	19	6	$0	2	0	1	$9.50	risk_red_38	57
3	20	7	$0	0	5302	0	$9.50	ambig_blue_25	7
3	21	9	$0	0	3480	0	$5	ambig_blue_75	26
3	22	2	$18	0	3834	0	$0	risk_blue_25	43
3	23	4	$0	0	4892	0	$65	risk_red_13	40
3	24	6	$0	2	0	0	$65	risk_red_38	60
3	25	4	$0	0	4060	0	$34	risk_red_13	39
3	26	5	$0	0	3221	0	$65	risk_red_25	50
3	27	1	$5	0	2939	0	$0	risk_blue_13	31
3	28	9	$0	1	2710	1	$65	ambig_blue_75	30
3	29	8	$34	0	2594	1	$0	ambig_blue_50	14
3	30	2	$65	1	2211	1	$0	risk_blue_25	45
3	31	2	$34	1	2501	1	$0	risk_blue_25	44
3	32	8	$0	0	2451	0	$5	ambig_blue_50	16
3	33	8	$9.50	0	2203	1	$0	ambig_blue_50	12
3	34	9	$0	1	2630	0	$18	ambig_blue_75	28
3	35	2	$5	0	3398	0	$0	risk_blue_25	41
3	36	8	$0	0	3292	0	$18	ambig_blue_50	18
3	37	7	$18	0	2263	1	$0	ambig_blue_25	3
3	38	7	$0	0	4319	0	$18	ambig_blue_25	8
3	39	7	$9.50	0	2876	1	$0	ambig_blue_25	2
3	40	7	$5	1	2849	1	$0	ambig_blue_25	1
3	41	9	$9.50	0	3055	1	$0	ambig_blue_75	22
3	42	3	$18	1	4636	1	$0	risk_blue_38	53
3	43	5	$0	1	4259	1	$18	risk_red_25	48
3	44	8	$0	0	2596	1	$34	ambig_blue_50	19
3	45	8	$0	1	2901	1	$9.50	ambig_blue_50	17
3	46	4	$0	1	2705	1	$9.50	risk_red_13	37
3	47	8	$0	1	2566	0	$65	ambig_blue_50	20
3	48	1	$9.50	0	4713	0	$0	risk_blue_13	32
3	49	1	$65	1	3020	1	$0	risk_blue_13	35
3	50	3	$34	0	3499	0	$0	risk_blue_38	54
3	51	9	$65	0	2533	0	$0	ambig_blue_75	25
3	52	6	$0	0	4441	1	$34	risk_red_38	59
3	53	4	$0	2	0	1	$5	risk_red_13	36
3	54	6	$0	1	3861	0	$18	risk_red_38	58
3	55	7	$34	0	2871	1	$0	ambig_blue_25	4
3	56	9	$5	1	2732	1	$0	ambig_blue_75	21
3	57	8	$5	0	2751	0	$0	ambig_blue_50	11
3	58	7	$65	1	3858	1	$0	ambig_blue_25	5
3	59	4	$0	1	3932	1	$18	risk_red_13	38
3	60	1	$18	0	3994	0	$0	risk_blue_13	33
4	1	7	$0	0	3311	1	$5	ambig_blue_25	6
4	2	8	$0	1	2769	1	$9.50	ambig_blue_50	17
4	3	4	$0	1	2531	1	$5	risk_red_13	36
4	4	4	$0	1	2551	1	$18	risk_red_13	38
4	5	8	$65	1	3227	0	$0	ambig_blue_50	15
4	6	8	$5	0	1937	1	$0	ambig_blue_50	11
4	7	1	$5	0	2192	0	$0	risk_blue_13	31
4	8	9	$5	1	2210	1	$0	ambig_blue_75	21
4	9	4	$0	0	2749	0	$34	risk_red_13	39
4	10	9	$0	0	2960	1	$18	ambig_blue_75	28
4	11	2	$34	0	3001	0	$0	risk_blue_25	44
4	12	3	$65	1	2184	0	$0	risk_blue_38	55
4	13	9	$0	1	3700	0	$9.50	ambig_blue_75	27
4	14	9	$65	1	3949	0	$0	ambig_blue_75	25
4	15	5	$0	0	3331	0	$18	risk_red_25	48
4	16	7	$0	1	3676	0	$65	ambig_blue_25	10
4	17	6	$0	0	5133	1	$9.50	risk_red_38	57
4	18	2	$18	1	2198	1	$0	risk_blue_25	43
4	19	3	$9.50	1	2194	1	$0	risk_blue_38	52
4	20	3	$18	1	2397	1	$0	risk_blue_38	53
4	21	1	$9.50	1	2735	1	$0	risk_blue_13	32
4	22	7	$5	0	2419	1	$0	ambig_blue_25	1
4	23	5	$0	0	3580	1	$65	risk_red_25	50
4	24	9	$0	0	3986	0	$65	ambig_blue_75	30
4	25	9	$0	1	3510	1	$34	ambig_blue_75	29
4	26	8	$34	0	2976	1	$0	ambig_blue_50	14
4	27	6	$0	1	3809	1	$18	risk_red_38	58
4	28	9	$9.50	0	3108	0	$0	ambig_blue_75	22
4	29	4	$0	0	2855	0	$9.50	risk_red_13	37
4	30	7	$0	0	3822	1	$34	ambig_blue_25	9
4	31	7	$0	1	3233	0	$9.50	ambig_blue_25	7
4	32	8	$9.50	0	3582	1	$0	ambig_blue_50	12
4	33	1	$18	0	2892	0	$0	risk_blue_13	33
4	34	6	$0	0	3321	0	$5	risk_red_38	56
4	35	5	$0	1	3827	1	$9.50	risk_red_25	47
4	36	3	$5	1	2717	1	$0	risk_blue_38	51
4	37	9	$0	0	2970	0	$5	ambig_blue_75	26
4	38	7	$34	0	2371	1	$0	ambig_blue_25	4
4	39	3	$34	0	4135	1	$0	risk_blue_38	54
4	40	5	$0	0	4308	0	$34	risk_red_25	49
4	41	2	$9.50	0	3338	0	$0	risk_blue_25	42
4	42	8	$18	0	2091	1	$0	ambig_blue_50	13
4	43	2	$65	1	2619	0	$0	risk_blue_25	45
4	44	4	$0	1	4202	1	$65	risk_red_13	40
4	45	6	$0	0	4269	1	$65	risk_red_38	60
4	46	8	$0	1	3380	0	$18	ambig_blue_50	18
4	47	8	$0	0	3067	1	$34	ambig_blue_50	19
4	48	7	$0	1	4040	0	$18	ambig_blue_25	8
4	49	7	$65	1	3178	0	$0	ambig_blue_25	5
4	50	5	$0	1	2633	1	$5	risk_red_25	46
4	51	8	$0	1	4161	0	$65	ambig_blue_50	20
4	52	1	$34	1	3165	1	$0	risk_blue_13	34
4	53	8	$0	0	3197	0	$5	ambig_blue_50	16
4	54	9	$34	1	3060	1	$0	ambig_blue_75	24
4	55	6	$0	1	2321	0	$34	risk_red_38	59
4	56	7	$18	1	2495	0	$0	ambig_blue_25	3
4	57	7	$9.50	0	5125	1	$0	ambig_blue_25	2
4	58	1	$65	1	4182	1	$0	risk_blue_13	35
4	59	9	$18	0	3466	0	$0	ambig_blue_75	23
4	60	2	$5	0	2533	0	$0	risk_blue_25	41
5	1	7	$0	0	2219	1	$65	ambig_blue_25	10
5	2	1	$5	1	1877	1	$0	risk_blue_13	31
5	3	6	$0	0	2182	0	$5	risk_red_38	56
5	4	9	$0	0	2874	1	$65	ambig_blue_75	30
5	5	3	$65	0	2455	1	$0	risk_blue_38	55
5	6	4	$0	0	2319	0	$5	risk_red_13	36
5	7	9	$0	1	2173	1	$9.50	ambig_blue_75	27
5	8	2	$65	1	3537	0	$0	risk_blue_25	45
5	9	3	$34	1	2705	0	$0	risk_blue_38	54
5	10	1	$34	1	1918	1	$0	risk_blue_13	34
5	11	6	$0	0	3630	0	$9.50	risk_red_38	57
5	12	2	$34	1	3346	1	$0	risk_blue_25	44
5	13	7	$18	1	2649	0	$0	ambig_blue_25	3
5	14	9	$18	1	2728	1	$0	ambig_blue_75	23
5	15	8	$0	0	2956	1	$18	ambig_blue_50	18
5	16	5	$0	0	3229	0	$5	risk_red_25	46
5	17	4	$0	1	2931	1	$18	risk_red_13	38
5	18	9	$0	0	2389	0	$18	ambig_blue_75	28
5	19	3	$18	1	3128	0	$0	risk_blue_38	53
5	20	9	$34	1	2290	1	$0	ambig_blue_75	24
5	21	7	$0	1	2346	0	$18	ambig_blue_25	8
5	22	8	$5	0	2454	0	$0	ambig_blue_50	11
5	23	3	$9.50	1	2317	0	$0	risk_blue_38	52
5	24	6	$0	0	2491	1	$65	risk_red_38	60
5	25	1	$65	0	1673	0	$0	risk_blue_13	35
5	26	7	$0	0	2907	1	$9.50	ambig_blue_25	7
5	27	2	$18	1	3591	1	$0	risk_blue_25	43
5	28	9	$5	0	2181	0	$0	ambig_blue_75	21
5	29	2	$9.50	1	3937	1	$0	risk_blue_25	42
5	30	8	$0	1	3191	1	$5	ambig_blue_50	16
5	31	5	$0	1	2615	1	$9.50	risk_red_25	47
5	32	9	$65	1	3783	0	$0	ambig_blue_75	25
5	33	8	$0	0	2252	0	$9.50	ambig_blue_50	17
5	34	6	$0	0	2581	1	$34	risk_red_38	59
5	35	9	$9.50	0	1607	0	$0	ambig_blue_75	22
5	36	4	$0	0	1700	0	$9.50	risk_red_13	37
5	37	6	$0	0	2117	1	$18	risk_red_38	58
5	38	9	$0	0	2460	0	$34	ambig_blue_75	29
5	39	7	$0	0	1947	1	$5	ambig_blue_25	6
5	40	8	$18	1	2826	0	$0	ambig_blue_50	13
5	41	1	$9.50	0	2074	0	$0	risk_blue_13	32
5	42	8	$0	1	3450	0	$65	ambig_blue_50	20
5	43	2	$5	1	3965	1	$0	risk_blue_25	41
5	44	5	$0	1	3945	0	$65	risk_red_25	50
5	45	8	$65	0	2720	1	$0	ambig_blue_50	15
5	46	7	$5	0	2212	0	$0	ambig_blue_25	1
5	47	7	$34	0	3374	1	$0	ambig_blue_25	4
5	48	3	$5	1	2558	1	$0	risk_blue_38	51
5	49	8	$0	0	4338	1	$34	ambig_blue_50	19
5	50	7	$0	1	2198	0	$34	ambig_blue_25	9
5	51	5	$0	0	2745	0	$18	risk_red_25	48
5	52	4	$0	1	2411	1	$34	risk_red_13	39
5	53	8	$34	0	2749	1	$0	ambig_blue_50	14
5	54	1	$18	0	2767	0	$0	risk_blue_13	33
5	55	7	$65	1	2353	0	$0	ambig_blue_25	5
5	56	7	$9.50	0	3166	1	$0	ambig_blue_25	2
5	57	8	$9.50	0	4110	1	$0	ambig_blue_50	12
5	58	9	$0	1	3013	1	$5	ambig_blue_75	26
5	59	5	$0	0	2564	0	$34	risk_red_25	49
5	60	4	$0	0	1879	0	$65	risk_red_13	40
6
7	1	4	$0	1	2981	Right	$18	risk_red_13	38
7	2	5	$0	1	3484	Right	$9.50	risk_red_25	47
7	3	5	$0	1	3535	Right	$18	risk_red_25	48
7	4	1	$18	0	3214	Left	$0	risk_blue_13	33
7	5	8	$0	0	2516	Right	$65	ambig_blue_50	20
7	6	1	$9.50	0	2409	Left	$0	risk_blue_13	32
7	7	2	$65	1	2339	Left	$0	risk_blue_25	45
7	8	8	$9.50	0	1632	Right	$0	ambig_blue_50	12
7	9	7	$0	1	2141	Left	$9.50	ambig_blue_25	7
7	10	3	$65	1	2234	Left	$0	risk_blue_38	55
7	11	4	$0	0	1756	Left	$34	risk_red_13	39
7	12	7	$65	1	1546	Left	$0	ambig_blue_25	5
7	13	8	$18	1	2641	Left	$0	ambig_blue_50	13
7	14	5	$0	1	4049	Left	$65	risk_red_25	50
7	15	9	$65	1	3458	Left	$0	ambig_blue_75	25
7	16	7	$5	0	2318	Left	$0	ambig_blue_25	1
7	17	2	$18	1	3796	Right	$0	risk_blue_25	43
7	18	6	$0	1	2513	Right	$5	risk_red_38	56
7	19	9	$0	1	3086	Right	$65	ambig_blue_75	30
7	20	2	$9.50	2	0	Left	$0	risk_blue_25	42
7	21	8	$0	1	2348	Left	$18	ambig_blue_50	18
7	22	7	$0	1	1777	Left	$65	ambig_blue_25	10
7	23	3	$9.50	1	2551	Left	$0	risk_blue_38	52
7	24	4	$0	0	3442	Left	$65	risk_red_13	40
7	25	7	$0	0	2119	Right	$18	ambig_blue_25	8
7	26	8	$65	0	1918	Right	$0	ambig_blue_50	15
7	27	8	$5	0	2893	Right	$0	ambig_blue_50	11
7	28	9	$18	0	1793	Left	$0	ambig_blue_75	23
7	29	9	$34	0	2150	Left	$0	ambig_blue_75	24
7	30	7	$34	0	2028	Right	$0	ambig_blue_25	4
7	31	9	$9.50	0	1606	Left	$0	ambig_blue_75	22
7	32	4	$0	1	2075	Right	$9.50	risk_red_13	37
7	33	8	$0	1	2972	Left	$9.50	ambig_blue_50	17
7	34	3	$18	0	1917	Right	$0	risk_blue_38	53
7	35	8	$0	1	3427	Left	$34	ambig_blue_50	19
7	36	5	$0	1	2033	Right	$34	risk_red_25	49
7	37	1	$34	0	1979	Left	$0	risk_blue_13	34
7	38	5	$0	1	3040	Right	$5	risk_red_25	46
7	39	3	$5	0	1902	Left	$0	risk_blue_38	51
7	40	9	$0	1	3039	Right	$34	ambig_blue_75	29
7	41	7	$0	0	3341	Left	$5	ambig_blue_25	6
7	42	7	$9.50	0	2062	Right	$0	ambig_blue_25	2
7	43	6	$0	1	2254	Left	$18	risk_red_38	58
7	44	9	$0	0	1832	Left	$9.50	ambig_blue_75	27
7	45	8	$0	0	2186	Right	$5	ambig_blue_50	16
7	46	3	$34	1	2510	Left	$0	risk_blue_38	54
7	47	6	$0	0	2404	Right	$65	risk_red_38	60
7	48	6	$0	0	2110	Right	$34	risk_red_38	59
7	49	8	$34	0	2405	Right	$0	ambig_blue_50	14
7	50	1	$65	1	1583	Right	$0	risk_blue_13	35
7	51	9	$0	1	2126	Right	$18	ambig_blue_75	28
7	52	2	$5	1	2180	Right	$0	risk_blue_25	41
7	53	4	$0	0	2664	Left	$5	risk_red_13	36
7	54	1	$5	0	2190	Left	$0	risk_blue_13	31
7	55	9	$5	0	1824	Left	$0	ambig_blue_75	21
7	56	6	$0	0	2460	Right	$9.50	risk_red_38	57
7	57	2	$34	0	2179	Left	$0	risk_blue_25	44
7	58	7	$0	1	1559	Left	$34	ambig_blue_25	9
7	59	9	$0	0	2278	Left	$5	ambig_blue_75	26
7	60	7	$18	0	1750	Right	$0	ambig_blue_25	3
8	1	3	$65	0	1569	Right	$0	risk_blue_38	55
8	2	6	$0	0	2568	Left	$5	risk_red_38	56
8	3	9	$5	1	2011	Right	$0	ambig_blue_75	21
8	4	4	$0	1	1838	Right	$18	risk_red_13	38
8	5	4	$0	0	2329	Left	$34	risk_red_13	39
8	6	8	$0	1	1574	Left	$34	ambig_blue_50	19
8	7	9	$34	0	1636	Left	$0	ambig_blue_75	24
8	8	9	$18	0	2448	Left	$0	ambig_blue_75	23
8	9	8	$0	1	1993	Left	$65	ambig_blue_50	20
8	10	7	$0	0	3253	Right	$34	ambig_blue_25	9
8	11	6	$0	1	3265	Left	$18	risk_red_38	58
8	12	1	$65	1	2013	Right	$0	risk_blue_13	35
8	13	1	$9.50	0	2560	Left	$0	risk_blue_13	32
8	14	7	$0	1	1251	Left	$65	ambig_blue_25	10
8	15	8	$18	1	3473	Right	$0	ambig_blue_50	13
8	16	2	$18	1	3819	Right	$0	risk_blue_25	43
8	17	4	$0	0	2534	Left	$9.50	risk_red_13	37
8	18	9	$65	0	2962	Left	$0	ambig_blue_75	25
8	19	7	$18	1	2260	Left	$0	ambig_blue_25	3
8	20	8	$9.50	1	2556	Left	$0	ambig_blue_50	12
8	21	7	$5	0	1968	Left	$0	ambig_blue_25	1
8	22	8	$5	0	1645	Left	$0	ambig_blue_50	11
8	23	9	$0	0	2113	Left	$18	ambig_blue_75	28
8	24	5	$0	0	2767	Left	$9.50	risk_red_25	47
8	25	7	$34	0	1282	Right	$0	ambig_blue_25	4
8	26	2	$34	1	1885	Right	$0	risk_blue_25	44
8	27	2	$9.50	1	1838	Right	$0	risk_blue_25	42
8	28	6	$0	1	2689	Right	$9.50	risk_red_38	57
8	29	1	$5	0	2175	Left	$0	risk_blue_13	31
8	30	5	$0	0	4531	Right	$65	risk_red_25	50
8	31	7	$0	1	2023	Left	$18	ambig_blue_25	8
8	32	4	$0	0	2010	Left	$5	risk_red_13	36
8	33	8	$0	1	2133	Left	$18	ambig_blue_50	18
8	34	4	$0	1	3811	Right	$65	risk_red_13	40
8	35	3	$34	0	2102	Right	$0	risk_blue_38	54
8	36	7	$0	1	3006	Right	$9.50	ambig_blue_25	7
8	37	7	$0	0	2078	Left	$5	ambig_blue_25	6
8	38	6	$0	1	1766	Left	$34	risk_red_38	59
8	39	3	$9.50	1	2540	Right	$0	risk_blue_38	52
8	40	8	$0	1	2145	Left	$9.50	ambig_blue_50	17
8	41	8	$34	0	1286	Right	$0	ambig_blue_50	14
8	42	9	$9.50	0	3089	Left	$0	ambig_blue_75	22
8	43	1	$34	0	1413	Left	$0	risk_blue_13	34
8	44	9	$0	1	1643	Right	$34	ambig_blue_75	29
8	45	5	$0	0	3007	Left	$18	risk_red_25	48
8	46	5	$0	0	1806	Left	$5	risk_red_25	46
8	47	9	$0	0	2179	Right	$9.50	ambig_blue_75	27
8	48	3	$18	0	2638	Right	$0	risk_blue_38	53
8	49	5	$0	1	3933	Right	$34	risk_red_25	49
8	50	1	$18	1	1532	Right	$0	risk_blue_13	33
8	51	8	$65	1	1749	Left	$0	ambig_blue_50	15
8	52	9	$0	1	2052	Right	$5	ambig_blue_75	26
8	53	7	$65	0	2445	Right	$0	ambig_blue_25	5
8	54	2	$65	1	3486	Left	$0	risk_blue_25	45
8	55	6	$0	0	5608	Left	$65	risk_red_38	60
8	56	9	$0	0	2756	Left	$65	ambig_blue_75	30
8	57	8	$0	0	1974	Left	$5	ambig_blue_50	16
8	58	2	$5	1	1715	Right	$0	risk_blue_25	41
8	59	3	$5	0	1795	Left	$0	risk_blue_38	51
8	60	7	$9.50	1	1504	Left	$0	ambig_blue_25	2
9	1	5	$0	0	2147	Right	$65	risk_red_25	50
9	2	7	$34	1	1529	Left	$0	ambig_blue_25	4
9	3	9	$9.50	0	1401	Left	$0	ambig_blue_75	22
9	4	8	$9.50	0	2424	Right	$0	ambig_blue_50	12
9	5	6	$0	0	3338	Right	$9.50	risk_red_38	57
9	6	8	$5	1	1394	Right	$0	ambig_blue_50	11
9	7	9	$34	1	2328	Right	$0	ambig_blue_75	24
9	8	2	$9.50	0	2093	Left	$0	risk_blue_25	42
9	9	6	$0	0	2077	Right	$5	risk_red_38	56
9	10	1	$9.50	0	1757	Left	$0	risk_blue_13	32
9	11	8	$0	0	2372	Right	$65	ambig_blue_50	20
9	12	3	$34	0	1200	Right	$0	risk_blue_38	54
9	13	7	$0	0	3543	Left	$5	ambig_blue_25	6
9	14	6	$0	1	2511	Left	$65	risk_red_38	60
9	15	2	$65	0	2980	Right	$0	risk_blue_25	45
9	16	9	$5	1	1821	Right	$0	ambig_blue_75	21
9	17	5	$0	1	2897	Right	$5	risk_red_25	46
9	18	9	$0	1	1804	Right	$34	ambig_blue_75	29
9	19	8	$0	1	3497	Right	$18	ambig_blue_50	18
9	20	4	$0	0	2098	Left	$5	risk_red_13	36
9	21	9	$0	1	3426	Left	$65	ambig_blue_75	30
9	22	8	$18	1	2063	Left	$0	ambig_blue_50	13
9	23	7	$65	0	2360	Right	$0	ambig_blue_25	5
9	24	8	$34	1	3604	Left	$0	ambig_blue_50	14
9	25	1	$65	1	1505	Right	$0	risk_blue_13	35
9	26	7	$18	1	1123	Left	$0	ambig_blue_25	3
9	27	9	$0	0	2061	Left	$18	ambig_blue_75	28
9	28	4	$0	0	1901	Left	$18	risk_red_13	38
9	29	8	$65	1	4318	Left	$0	ambig_blue_50	15
9	30	6	$0	0	1595	Right	$18	risk_red_38	58
9	31	7	$5	0	2713	Left	$0	ambig_blue_25	1
9	32	9	$0	1	1437	Right	$5	ambig_blue_75	26
9	33	4	$0	1	1274	Right	$65	risk_red_13	40
9	34	2	$34	1	2141	Left	$0	risk_blue_25	44
9	35	9	$0	0	1323	Left	$9.50	ambig_blue_75	27
9	36	5	$0	0	1852	Right	$34	risk_red_25	49
9	37	8	$0	1	1831	Right	$5	ambig_blue_50	16
9	38	7	$0	0	2258	Right	$18	ambig_blue_25	8
9	39	1	$18	0	2171	Left	$0	risk_blue_13	33
9	40	3	$18	1	2975	Left	$0	risk_blue_38	53
9	41	2	$5	0	1408	Left	$0	risk_blue_25	41
9	42	8	$0	1	2197	Right	$9.50	ambig_blue_50	17
9	43	7	$0	0	1521	Right	$9.50	ambig_blue_25	7
9	44	9	$18	1	1505	Right	$0	ambig_blue_75	23
9	45	7	$0	0	1611	Right	$34	ambig_blue_25	9
9	46	3	$65	1	1656	Left	$0	risk_blue_38	55
9	47	3	$9.50	1	3203	Left	$0	risk_blue_38	52
9	48	3	$5	0	1554	Left	$0	risk_blue_38	51
9	49	7	$0	1	2082	Left	$65	ambig_blue_25	10
9	50	4	$0	0	1306	Left	$9.50	risk_red_13	37
9	51	1	$5	1	1940	Right	$0	risk_blue_13	31
9	52	1	$34	1	1521	Right	$0	risk_blue_13	34
9	53	8	$0	0	2010	Right	$34	ambig_blue_50	19
9	54	9	$65	0	1846	Left	$0	ambig_blue_75	25
9	55	5	$0	1	3136	Left	$9.50	risk_red_25	47
9	56	4	$0	1	1874	Right	$34	risk_red_13	39
9	57	2	$18	1	2091	Right	$0	risk_blue_25	43
9	58	5	$0	1	4579	Right	$18	risk_red_25	48
9	59	7	$9.50	1	1341	Left	$0	ambig_blue_25	2
9	60	6	$0	0	1806	Right	$34	risk_red_38	59
10
