# Supplementary material for: Learning about the Ellsberg Paradox reduces, but does not abolish, ambiguity aversion
Source: PLoS One. 2020 Mar 4;15(3):e0228782. doi: 10.1371/journal.pone.0228782 (PMC7055742; doi:10.1371/journal.pone.0228782)
Supplement: S1 Dataset — (ZIP) [file pone.0228782.s009.zip › S1_dataset/RJ/2536.txt]

Block	Trial	BagNo	BlueValue	RESP	RT	LotterySide	RedValue	RiskAmbigLevel	TrialList
3	1	7	$0	0	2653	1	$65	ambig_blue_25	10
3	2	9	$0	0	2612	0	$5	ambig_blue_75	26
3	3	6	$0	0	1156	1	$5	risk_red_38	56
3	4	7	$0	1	3038	0	$9.50	ambig_blue_25	7
3	5	2	$5	0	1187	1	$0	risk_blue_25	41
3	6	9	$34	0	3147	1	$0	ambig_blue_75	24
3	7	8	$18	0	4332	1	$0	ambig_blue_50	13
3	8	4	$0	0	1097	1	$9.50	risk_red_13	37
3	9	8	$34	0	2725	1	$0	ambig_blue_50	14
3	10	9	$65	0	3713	1	$0	ambig_blue_75	25
3	11	5	$0	1	3345	0	$18	risk_red_25	48
3	12	5	$0	0	1833	1	$34	risk_red_25	49
3	13	5	$0	0	2012	1	$5	risk_red_25	46
3	14	7	$0	0	3215	1	$34	ambig_blue_25	9
3	15	6	$0	0	1949	1	$34	risk_red_38	59
3	16	6	$0	0	1988	1	$65	risk_red_38	60
3	17	8	$0	1	2872	0	$9.50	ambig_blue_50	17
3	18	7	$9.50	0	1974	1	$0	ambig_blue_25	2
3	19	7	$18	1	1899	0	$0	ambig_blue_25	3
3	20	2	$18	0	2315	1	$0	risk_blue_25	43
3	21	8	$0	0	1833	1	$18	ambig_blue_50	18
3	22	3	$5	1	2805	0	$0	risk_blue_38	51
3	23	4	$0	1	3077	0	$18	risk_red_13	38
3	24	3	$18	0	2840	1	$0	risk_blue_38	53
3	25	7	$34	1	3559	0	$0	ambig_blue_25	4
3	26	6	$0	1	2151	0	$18	risk_red_38	58
3	27	8	$9.50	1	3148	0	$0	ambig_blue_50	12
3	28	7	$0	0	1621	1	$18	ambig_blue_25	8
3	29	9	$0	0	1985	1	$65	ambig_blue_75	30
3	30	3	$65	0	2182	1	$0	risk_blue_38	55
3	31	1	$34	1	1210	0	$0	risk_blue_13	34
3	32	7	$0	0	2793	1	$5	ambig_blue_25	6
3	33	9	$0	1	1737	0	$34	ambig_blue_75	29
3	34	2	$9.50	0	2936	1	$0	risk_blue_25	42
3	35	7	$65	1	2659	0	$0	ambig_blue_25	5
3	36	9	$18	1	3769	1	$0	ambig_blue_75	23
3	37	4	$0	0	1103	1	$65	risk_red_13	40
3	38	1	$65	1	922	0	$0	risk_blue_13	35
3	39	5	$0	1	2134	0	$9.50	risk_red_25	47
3	40	4	$0	0	1444	1	$34	risk_red_13	39
3	41	8	$0	0	5120	0	$5	ambig_blue_50	16
3	42	1	$5	1	2330	0	$0	risk_blue_13	31
3	43	8	$0	0	3287	1	$34	ambig_blue_50	19
3	44	4	$0	1	3082	0	$5	risk_red_13	36
3	45	9	$0	1	3341	0	$18	ambig_blue_75	28
3	46	9	$5	0	3806	0	$0	ambig_blue_75	21
3	47	6	$0	1	2955	0	$9.50	risk_red_38	57
3	48	9	$0	0	2292	1	$9.50	ambig_blue_75	27
3	49	1	$9.50	1	851	0	$0	risk_blue_13	32
3	50	3	$34	0	1705	1	$0	risk_blue_38	54
3	51	8	$65	0	1714	1	$0	ambig_blue_50	15
3	52	9	$9.50	0	1283	1	$0	ambig_blue_75	22
3	53	2	$65	0	1007	1	$0	risk_blue_25	45
3	54	1	$18	1	838	0	$0	risk_blue_13	33
3	55	8	$0	1	1549	0	$65	ambig_blue_50	20
3	56	3	$9.50	1	3741	0	$0	risk_blue_38	52
3	57	2	$34	1	883	0	$0	risk_blue_25	44
3	58	8	$5	0	3737	1	$0	ambig_blue_50	11
3	59	7	$5	0	4937	1	$0	ambig_blue_25	1
3	60	5	$0	1	898	0	$65	risk_red_25	50
4	1	9	$65	1	3059	1	$0	ambig_blue_75	25
4	2	8	$0	0	4041	1	$5	ambig_blue_50	16
4	3	6	$0	1	3019	0	$5	risk_red_38	56
4	4	7	$0	1	3449	1	$5	ambig_blue_25	6
4	5	9	$0	0	1421	1	$18	ambig_blue_75	28
4	6	9	$5	0	2369	1	$0	ambig_blue_75	21
4	7	5	$0	1	861	0	$18	risk_red_25	48
4	8	7	$0	1	2163	0	$34	ambig_blue_25	9
4	9	3	$18	0	2160	1	$0	risk_blue_38	53
4	10	6	$0	0	1406	1	$34	risk_red_38	59
4	11	5	$0	0	875	1	$5	risk_red_25	46
4	12	2	$9.50	0	896	1	$0	risk_blue_25	42
4	13	2	$5	1	757	0	$0	risk_blue_25	41
4	14	1	$5	1	648	0	$0	risk_blue_13	31
4	15	8	$18	1	1264	0	$0	ambig_blue_50	13
4	16	1	$18	1	796	0	$0	risk_blue_13	33
4	17	4	$0	1	2870	0	$18	risk_red_13	38
4	18	2	$34	0	1171	1	$0	risk_blue_25	44
4	19	7	$18	1	2267	0	$0	ambig_blue_25	3
4	20	7	$0	0	1611	1	$18	ambig_blue_25	8
4	21	4	$0	1	624	0	$34	risk_red_13	39
4	22	8	$9.50	1	2288	0	$0	ambig_blue_50	12
4	23	7	$0	1	2032	0	$9.50	ambig_blue_25	7
4	24	2	$18	0	1162	1	$0	risk_blue_25	43
4	25	7	$0	1	1123	0	$65	ambig_blue_25	10
4	26	9	$18	1	1366	0	$0	ambig_blue_75	23
4	27	8	$0	1	1686	0	$9.50	ambig_blue_50	17
4	28	1	$65	1	1280	0	$0	risk_blue_13	35
4	29	9	$34	0	1364	1	$0	ambig_blue_75	24
4	30	9	$0	1	4436	0	$5	ambig_blue_75	26
4	31	8	$0	0	1740	1	$65	ambig_blue_50	20
4	32	7	$9.50	0	2675	1	$0	ambig_blue_25	2
4	33	5	$0	1	721	0	$34	risk_red_25	49
4	34	1	$9.50	0	805	1	$0	risk_blue_13	32
4	35	5	$0	0	782	1	$65	risk_red_25	50
4	36	7	$5	0	2912	0	$0	ambig_blue_25	1
4	37	6	$0	0	1203	1	$65	risk_red_38	60
4	38	3	$34	0	1210	1	$0	risk_blue_38	54
4	39	5	$0	0	680	1	$9.50	risk_red_25	47
4	40	8	$34	1	2039	0	$0	ambig_blue_50	14
4	41	7	$34	0	1905	1	$0	ambig_blue_25	4
4	42	8	$0	0	1761	1	$18	ambig_blue_50	18
4	43	9	$0	0	2544	0	$9.50	ambig_blue_75	27
4	44	8	$5	0	2243	0	$0	ambig_blue_50	11
4	45	8	$0	1	1196	0	$34	ambig_blue_50	19
4	46	9	$0	1	819	0	$34	ambig_blue_75	29
4	47	3	$9.50	1	1147	0	$0	risk_blue_38	52
4	48	4	$0	0	980	1	$65	risk_red_13	40
4	49	9	$9.50	0	1453	1	$0	ambig_blue_75	22
4	50	7	$65	0	1033	1	$0	ambig_blue_25	5
4	51	6	$0	0	1488	1	$9.50	risk_red_38	57
4	52	2	$65	1	1250	0	$0	risk_blue_25	45
4	53	4	$0	0	1152	1	$5	risk_red_13	36
4	54	9	$0	1	3593	0	$65	ambig_blue_75	30
4	55	3	$65	0	727	1	$0	risk_blue_38	55
4	56	6	$0	0	675	1	$18	risk_red_38	58
4	57	8	$65	1	1162	0	$0	ambig_blue_50	15
4	58	1	$34	1	731	0	$0	risk_blue_13	34
4	59	4	$0	1	663	0	$9.50	risk_red_13	37
4	60	3	$5	0	958	1	$0	risk_blue_38	51
5	1	9	$65	0	3040	1	$0	ambig_blue_75	25
5	2	4	$0	0	790	1	$34	risk_red_13	39
5	3	9	$0	0	2696	1	$5	ambig_blue_75	26
5	4	6	$0	1	741	0	$65	risk_red_38	60
5	5	4	$0	0	912	1	$5	risk_red_13	36
5	6	8	$18	1	2324	0	$0	ambig_blue_50	13
5	7	9	$9.50	1	1793	0	$0	ambig_blue_75	22
5	8	7	$34	0	1214	1	$0	ambig_blue_25	4
5	9	7	$5	0	2613	0	$0	ambig_blue_25	1
5	10	8	$0	1	2750	0	$18	ambig_blue_50	18
5	11	1	$18	1	673	0	$0	risk_blue_13	33
5	12	5	$0	1	679	0	$9.50	risk_red_25	47
5	13	4	$0	0	453	1	$18	risk_red_13	38
5	14	7	$0	1	1716	0	$18	ambig_blue_25	8
5	15	5	$0	0	589	1	$5	risk_red_25	46
5	16	3	$34	0	1463	1	$0	risk_blue_38	54
5	17	4	$0	0	547	1	$9.50	risk_red_13	37
5	18	7	$0	0	1271	1	$34	ambig_blue_25	9
5	19	9	$18	0	1395	1	$0	ambig_blue_75	23
5	20	1	$5	1	642	0	$0	risk_blue_13	31
5	21	7	$0	0	1354	1	$5	ambig_blue_25	6
5	22	3	$5	1	1618	1	$0	risk_blue_38	51
5	23	7	$0	0	599	1	$65	ambig_blue_25	10
5	24	8	$9.50	0	2705	0	$0	ambig_blue_50	12
5	25	8	$0	1	2558	1	$5	ambig_blue_50	16
5	26	7	$65	1	1330	0	$0	ambig_blue_25	5
5	27	2	$34	1	1403	0	$0	risk_blue_25	44
5	28	2	$18	1	722	0	$0	risk_blue_25	43
5	29	3	$18	0	1726	1	$0	risk_blue_38	53
5	30	3	$65	0	2334	1	$0	risk_blue_38	55
5	31	7	$9.50	0	1634	1	$0	ambig_blue_25	2
5	32	9	$0	0	1183	0	$34	ambig_blue_75	29
5	33	8	$5	1	1567	1	$0	ambig_blue_50	11
5	34	6	$0	1	710	1	$9.50	risk_red_38	57
5	35	2	$5	1	1155	0	$0	risk_blue_25	41
5	36	6	$0	0	764	1	$34	risk_red_38	59
5	37	5	$0	0	1191	1	$34	risk_red_25	49
5	38	9	$0	1	1766	0	$65	ambig_blue_75	30
5	39	5	$0	0	717	1	$18	risk_red_25	48
5	40	5	$0	1	618	0	$65	risk_red_25	50
5	41	8	$65	1	1946	0	$0	ambig_blue_50	15
5	42	6	$0	1	681	0	$5	risk_red_38	56
5	43	9	$0	0	1647	1	$9.50	ambig_blue_75	27
5	44	4	$0	1	723	0	$65	risk_red_13	40
5	45	2	$65	0	678	1	$0	risk_blue_25	45
5	46	8	$34	1	1348	0	$0	ambig_blue_50	14
5	47	1	$9.50	0	613	1	$0	risk_blue_13	32
5	48	8	$0	0	1526	1	$65	ambig_blue_50	20
5	49	3	$9.50	0	1143	1	$0	risk_blue_38	52
5	50	1	$34	1	689	0	$0	risk_blue_13	34
5	51	7	$18	1	1727	0	$0	ambig_blue_25	3
5	52	9	$34	0	862	1	$0	ambig_blue_75	24
5	53	6	$0	1	589	0	$18	risk_red_38	58
5	54	8	$0	1	1863	0	$34	ambig_blue_50	19
5	55	7	$0	0	2185	1	$9.50	ambig_blue_25	7
5	56	1	$65	1	717	0	$0	risk_blue_13	35
5	57	8	$0	0	1530	1	$9.50	ambig_blue_50	17
5	58	2	$9.50	0	1250	1	$0	risk_blue_25	42
5	59	9	$0	0	1272	1	$18	ambig_blue_75	28
5	60	9	$5	0	3939	0	$0	ambig_blue_75	21
6
7	1	8	$34	1	5933	Right	$0	ambig_blue_50	14
7	2	1	$18	1	2131	Left	$0	risk_blue_13	33
7	3	5	$0	1	1897	Left	$18	risk_red_25	48
7	4	9	$0	0	1882	Left	$18	ambig_blue_75	28
7	5	7	$34	0	2803	Right	$0	ambig_blue_25	4
7	6	9	$5	1	4588	Right	$0	ambig_blue_75	21
7	7	7	$18	0	1285	Left	$0	ambig_blue_25	3
7	8	4	$0	0	953	Right	$65	risk_red_13	40
7	9	9	$9.50	0	3266	Left	$0	ambig_blue_75	22
7	10	5	$0	1	710	Left	$5	risk_red_25	46
7	11	6	$0	0	1539	Right	$34	risk_red_38	59
7	12	4	$0	1	611	Left	$18	risk_red_13	38
7	13	5	$0	1	580	Left	$65	risk_red_25	50
7	14	7	$5	1	1855	Right	$0	ambig_blue_25	1
7	15	9	$0	1	2265	Right	$9.50	ambig_blue_75	27
7	16	7	$0	0	809	Left	$9.50	ambig_blue_25	7
7	17	7	$0	0	786	Left	$34	ambig_blue_25	9
7	18	9	$0	1	1027	Right	$34	ambig_blue_75	29
7	19	8	$0	0	706	Left	$18	ambig_blue_50	18
7	20	6	$0	1	759	Left	$9.50	risk_red_38	57
7	21	5	$0	1	617	Left	$9.50	risk_red_25	47
7	22	5	$0	0	618	Right	$34	risk_red_25	49
7	23	1	$65	1	675	Left	$0	risk_blue_13	35
7	24	3	$65	0	1169	Right	$0	risk_blue_38	55
7	25	7	$0	0	1513	Left	$65	ambig_blue_25	10
7	26	8	$18	0	650	Left	$0	ambig_blue_50	13
7	27	2	$5	1	665	Left	$0	risk_blue_25	41
7	28	6	$0	0	1192	Right	$18	risk_red_38	58
7	29	7	$0	1	2448	Left	$18	ambig_blue_25	8
7	30	3	$5	0	1808	Right	$0	risk_blue_38	51
7	31	7	$65	1	1708	Left	$0	ambig_blue_25	5
7	32	8	$0	1	1517	Left	$34	ambig_blue_50	19
7	33	1	$9.50	0	1070	Right	$0	risk_blue_13	32
7	34	7	$9.50	1	1851	Left	$0	ambig_blue_25	2
7	35	8	$65	0	1478	Right	$0	ambig_blue_50	15
7	36	3	$34	0	1176	Right	$0	risk_blue_38	54
7	37	3	$18	0	945	Right	$0	risk_blue_38	53
7	38	9	$0	1	2251	Right	$5	ambig_blue_75	26
7	39	1	$5	1	708	Left	$0	risk_blue_13	31
7	40	9	$65	0	1072	Left	$0	ambig_blue_75	25
7	41	9	$0	0	1741	Right	$65	ambig_blue_75	30
7	42	7	$0	1	1044	Left	$5	ambig_blue_25	6
7	43	6	$0	0	746	Right	$65	risk_red_38	60
7	44	8	$0	1	790	Left	$65	ambig_blue_50	20
7	45	8	$5	0	1831	Left	$0	ambig_blue_50	11
7	46	8	$0	1	2162	Left	$5	ambig_blue_50	16
7	47	4	$0	0	775	Right	$5	risk_red_13	36
7	48	2	$34	1	1425	Left	$0	risk_blue_25	44
7	49	2	$18	1	622	Left	$0	risk_blue_25	43
7	50	4	$0	0	607	Right	$9.50	risk_red_13	37
7	51	6	$0	1	824	Left	$5	risk_red_38	56
7	52	3	$9.50	1	760	Left	$0	risk_blue_38	52
7	53	2	$9.50	1	563	Left	$0	risk_blue_25	42
7	54	8	$9.50	0	2350	Right	$0	ambig_blue_50	12
7	55	8	$0	0	1274	Left	$9.50	ambig_blue_50	17
7	56	4	$0	0	518	Right	$34	risk_red_13	39
7	57	9	$18	1	660	Right	$0	ambig_blue_75	23
7	58	2	$65	0	594	Right	$0	risk_blue_25	45
7	59	1	$34	1	596	Left	$0	risk_blue_13	34
7	60	9	$34	1	1094	Right	$0	ambig_blue_75	24
8	1	3	$65	0	2031	Right	$0	risk_blue_38	55
8	2	2	$9.50	0	545	Right	$0	risk_blue_25	42
8	3	8	$0	0	838	Left	$34	ambig_blue_50	19
8	4	9	$0	1	653	Right	$9.50	ambig_blue_75	27
8	5	8	$5	0	572	Left	$0	ambig_blue_50	11
8	6	3	$5	1	679	Left	$0	risk_blue_38	51
8	7	7	$65	0	749	Left	$0	ambig_blue_25	5
8	8	3	$18	1	561	Right	$0	risk_blue_38	53
8	9	7	$0	1	1212	Right	$9.50	ambig_blue_25	7
8	10	6	$0	0	923	Right	$9.50	risk_red_38	57
8	11	7	$0	1	695	Right	$18	ambig_blue_25	8
8	12	9	$34	0	875	Left	$0	ambig_blue_75	24
8	13	7	$9.50	0	689	Left	$0	ambig_blue_25	2
8	14	8	$9.50	1	598	Right	$0	ambig_blue_50	12
8	15	9	$9.50	0	2417	Left	$0	ambig_blue_75	22
8	16	6	$0	0	1018	Right	$5	risk_red_38	56
8	17	6	$0	0	529	Right	$34	risk_red_38	59
8	18	1	$18	1	2694	Left	$0	risk_blue_13	33
8	19	9	$5	1	923	Right	$0	ambig_blue_75	21
8	20	4	$0	0	519	Right	$34	risk_red_13	39
8	21	9	$18	1	1292	Right	$0	ambig_blue_75	23
8	22	9	$0	0	559	Left	$65	ambig_blue_75	30
8	23	1	$5	0	506	Right	$0	risk_blue_13	31
8	24	8	$0	1	2416	Left	$9.50	ambig_blue_50	17
8	25	3	$9.50	1	986	Left	$0	risk_blue_38	52
8	26	2	$34	1	594	Left	$0	risk_blue_25	44
8	27	6	$0	1	716	Left	$18	risk_red_38	58
8	28	3	$34	1	593	Left	$0	risk_blue_38	54
8	29	5	$0	0	507	Right	$9.50	risk_red_25	47
8	30	5	$0	0	505	Right	$65	risk_red_25	50
8	31	8	$0	1	902	Right	$5	ambig_blue_50	16
8	32	8	$34	0	1458	Right	$0	ambig_blue_50	14
8	33	6	$0	0	558	Right	$65	risk_red_38	60
8	34	8	$0	0	657	Left	$18	ambig_blue_50	18
8	35	9	$0	1	1097	Right	$5	ambig_blue_75	26
8	36	4	$0	0	468	Right	$18	risk_red_13	38
8	37	9	$0	1	1476	Right	$18	ambig_blue_75	28
8	38	7	$5	0	1999	Right	$0	ambig_blue_25	1
8	39	1	$34	1	715	Left	$0	risk_blue_13	34
8	40	7	$0	0	608	Left	$34	ambig_blue_25	9
8	41	1	$9.50	0	665	Right	$0	risk_blue_13	32
8	42	4	$0	0	488	Right	$9.50	risk_red_13	37
8	43	9	$0	0	1447	Right	$34	ambig_blue_75	29
8	44	2	$65	1	875	Left	$0	risk_blue_25	45
8	45	8	$0	0	601	Right	$65	ambig_blue_50	20
8	46	7	$0	0	617	Right	$65	ambig_blue_25	10
8	47	9	$65	0	738	Right	$0	ambig_blue_75	25
8	48	7	$34	0	965	Right	$0	ambig_blue_25	4
8	49	5	$0	0	2351	Right	$5	risk_red_25	46
8	50	2	$18	0	516	Right	$0	risk_blue_25	43
8	51	4	$0	1	537	Left	$5	risk_red_13	36
8	52	1	$65	1	477	Left	$0	risk_blue_13	35
8	53	8	$65	0	1725	Right	$0	ambig_blue_50	15
8	54	7	$0	0	1460	Left	$5	ambig_blue_25	6
8	55	7	$18	0	2312	Right	$0	ambig_blue_25	3
8	56	8	$18	0	1134	Right	$0	ambig_blue_50	13
8	57	5	$0	0	761	Right	$34	risk_red_25	49
8	58	5	$0	1	739	Left	$18	risk_red_25	48
8	59	2	$5	1	567	Left	$0	risk_blue_25	41
8	60	4	$0	0	474	Right	$65	risk_red_13	40
9	1	6	$0	0	2314	Right	$5	risk_red_38	56
9	2	8	$0	1	1087	Right	$34	ambig_blue_50	19
9	3	8	$5	1	2490	Right	$0	ambig_blue_50	11
9	4	2	$5	1	545	Left	$0	risk_blue_25	41
9	5	9	$0	0	885	Left	$65	ambig_blue_75	30
9	6	4	$0	0	538	Right	$34	risk_red_13	39
9	7	8	$0	0	807	Left	$5	ambig_blue_50	16
9	8	8	$9.50	1	455	Right	$0	ambig_blue_50	12
9	9	1	$5	1	567	Left	$0	risk_blue_13	31
9	10	8	$65	0	1434	Right	$0	ambig_blue_50	15
9	11	6	$0	0	1055	Right	$34	risk_red_38	59
9	12	2	$9.50	0	549	Right	$0	risk_blue_25	42
9	13	7	$18	0	1361	Right	$0	ambig_blue_25	3
9	14	3	$9.50	0	993	Right	$0	risk_blue_38	52
9	15	7	$0	1	1258	Left	$18	ambig_blue_25	8
9	16	7	$0	1	982	Left	$65	ambig_blue_25	10
9	17	9	$0	1	879	Left	$34	ambig_blue_75	29
9	18	7	$5	1	1588	Right	$0	ambig_blue_25	1
9	19	7	$0	1	3098	Right	$5	ambig_blue_25	6
9	20	8	$34	1	1061	Left	$0	ambig_blue_50	14
9	21	5	$0	1	914	Left	$5	risk_red_25	46
9	22	3	$5	0	838	Right	$0	risk_blue_38	51
9	23	6	$0	0	1133	Right	$9.50	risk_red_38	57
9	24	9	$65	0	1384	Right	$0	ambig_blue_75	25
9	25	7	$0	1	1031	Left	$9.50	ambig_blue_25	7
9	26	1	$9.50	1	830	Left	$0	risk_blue_13	32
9	27	1	$65	1	526	Left	$0	risk_blue_13	35
9	28	2	$65	1	483	Left	$0	risk_blue_25	45
9	29	6	$0	1	706	Left	$18	risk_red_38	58
9	30	2	$34	1	511	Left	$0	risk_blue_25	44
9	31	5	$0	1	500	Left	$9.50	risk_red_25	47
9	32	9	$9.50	1	1986	Left	$0	ambig_blue_75	22
9	33	5	$0	0	615	Right	$34	risk_red_25	49
9	34	8	$0	0	1599	Right	$65	ambig_blue_50	20
9	35	1	$18	0	716	Right	$0	risk_blue_13	33
9	36	8	$0	0	1273	Left	$18	ambig_blue_50	18
9	37	7	$9.50	1	2077	Left	$0	ambig_blue_25	2
9	38	7	$65	0	1213	Right	$0	ambig_blue_25	5
9	39	2	$18	0	724	Right	$0	risk_blue_25	43
9	40	3	$34	0	688	Right	$0	risk_blue_38	54
9	41	6	$0	0	1030	Right	$65	risk_red_38	60
9	42	9	$0	0	1388	Left	$18	ambig_blue_75	28
9	43	4	$0	1	1147	Left	$5	risk_red_13	36
9	44	8	$18	1	1101	Right	$0	ambig_blue_50	13
9	45	1	$34	0	561	Right	$0	risk_blue_13	34
9	46	3	$18	0	892	Right	$0	risk_blue_38	53
9	47	4	$0	0	537	Right	$65	risk_red_13	40
9	48	8	$0	1	958	Right	$9.50	ambig_blue_50	17
9	49	9	$0	0	831	Left	$9.50	ambig_blue_75	27
9	50	7	$0	1	919	Right	$34	ambig_blue_25	9
9	51	9	$0	1	1818	Right	$5	ambig_blue_75	26
9	52	4	$0	0	606	Right	$9.50	risk_red_13	37
9	53	3	$65	0	583	Right	$0	risk_blue_38	55
9	54	9	$5	1	1145	Right	$0	ambig_blue_75	21
9	55	5	$0	1	683	Left	$18	risk_red_25	48
9	56	9	$18	0	1001	Left	$0	ambig_blue_75	23
9	57	5	$0	1	561	Left	$65	risk_red_25	50
9	58	4	$0	1	549	Left	$18	risk_red_13	38
9	59	7	$34	0	737	Left	$0	ambig_blue_25	4
9	60	9	$34	1	901	Right	$0	ambig_blue_75	24
10
