# Supplementary material for: Learning about the Ellsberg Paradox reduces, but does not abolish, ambiguity aversion
Source: PLoS One. 2020 Mar 4;15(3):e0228782. doi: 10.1371/journal.pone.0228782 (PMC7055742; doi:10.1371/journal.pone.0228782)
Supplement: S1 Dataset — (ZIP) [file pone.0228782.s009.zip › S1_dataset/RJ/2537.txt]

Block	Trial	BagNo	BlueValue	RESP	RT	LotterySide	RedValue	RiskAmbigLevel	TrialList
3	1	7	$0	1	3284	0	$18	ambig_blue_25	8
3	2	7	$18	1	4367	0	$0	ambig_blue_25	3
3	3	7	$0	0	4826	1	$34	ambig_blue_25	9
3	4	4	$0	1	3297	1	$5	risk_red_13	36
3	5	2	$5	0	4234	0	$0	risk_blue_25	41
3	6	3	$5	1	5107	1	$0	risk_blue_38	51
3	7	8	$9.50	1	1990	1	$0	ambig_blue_50	12
3	8	5	$0	2	0	0	$34	risk_red_25	49
3	9	7	$34	0	1789	1	$0	ambig_blue_25	4
3	10	1	$18	1	1786	0	$0	risk_blue_13	33
3	11	2	$34	1	1480	0	$0	risk_blue_25	44
3	12	4	$0	1	2187	0	$9.50	risk_red_13	37
3	13	7	$0	1	2679	0	$9.50	ambig_blue_25	7
3	14	5	$0	0	1972	0	$5	risk_red_25	46
3	15	2	$9.50	1	1840	1	$0	risk_blue_25	42
3	16	7	$65	1	1323	0	$0	ambig_blue_25	5
3	17	6	$0	1	2765	1	$5	risk_red_38	56
3	18	8	$0	0	2127	1	$18	ambig_blue_50	18
3	19	9	$0	1	1525	1	$9.50	ambig_blue_75	27
3	20	3	$18	1	2086	1	$0	risk_blue_38	53
3	21	9	$9.50	0	2062	0	$0	ambig_blue_75	22
3	22	7	$0	1	2207	0	$65	ambig_blue_25	10
3	23	9	$5	0	1657	0	$0	ambig_blue_75	21
3	24	9	$18	0	1588	0	$0	ambig_blue_75	23
3	25	9	$34	0	3170	1	$0	ambig_blue_75	24
3	26	7	$5	1	1410	1	$0	ambig_blue_25	1
3	27	4	$0	1	1759	1	$18	risk_red_13	38
3	28	8	$0	1	1806	1	$9.50	ambig_blue_50	17
3	29	8	$5	0	1578	0	$0	ambig_blue_50	11
3	30	8	$0	0	896	0	$34	ambig_blue_50	19
3	31	5	$0	0	2949	0	$9.50	risk_red_25	47
3	32	5	$0	1	1463	1	$65	risk_red_25	50
3	33	2	$18	1	2003	0	$0	risk_blue_25	43
3	34	9	$0	1	2071	1	$18	ambig_blue_75	28
3	35	7	$9.50	1	2144	1	$0	ambig_blue_25	2
3	36	1	$65	1	2397	0	$0	risk_blue_13	35
3	37	8	$0	1	856	1	$65	ambig_blue_50	20
3	38	8	$34	0	1726	1	$0	ambig_blue_50	14
3	39	8	$65	1	1078	0	$0	ambig_blue_50	15
3	40	5	$0	1	1745	0	$18	risk_red_25	48
3	41	9	$65	0	1425	1	$0	ambig_blue_75	25
3	42	1	$5	1	1286	1	$0	risk_blue_13	31
3	43	3	$65	1	945	0	$0	risk_blue_38	55
3	44	6	$0	1	2627	1	$34	risk_red_38	59
3	45	1	$9.50	0	1859	0	$0	risk_blue_13	32
3	46	7	$0	1	1917	1	$5	ambig_blue_25	6
3	47	9	$0	1	1781	1	$5	ambig_blue_75	26
3	48	9	$0	1	1747	0	$65	ambig_blue_75	30
3	49	3	$9.50	0	2170	0	$0	risk_blue_38	52
3	50	6	$0	1	1103	0	$65	risk_red_38	60
3	51	1	$34	1	1706	1	$0	risk_blue_13	34
3	52	6	$0	1	2362	0	$18	risk_red_38	58
3	53	4	$0	1	1877	1	$34	risk_red_13	39
3	54	4	$0	1	1334	0	$65	risk_red_13	40
3	55	8	$18	1	1864	1	$0	ambig_blue_50	13
3	56	8	$0	0	1106	0	$5	ambig_blue_50	16
3	57	9	$0	1	2357	0	$34	ambig_blue_75	29
3	58	3	$34	0	1089	1	$0	risk_blue_38	54
3	59	6	$0	0	1365	0	$9.50	risk_red_38	57
3	60	2	$65	1	2085	0	$0	risk_blue_25	45
4	1	6	$0	1	2314	0	$5	risk_red_38	56
4	2	2	$18	0	3880	0	$0	risk_blue_25	43
4	3	6	$0	1	1209	0	$65	risk_red_38	60
4	4	6	$0	0	1176	0	$18	risk_red_38	58
4	5	7	$65	1	1095	0	$0	ambig_blue_25	5
4	6	8	$5	1	2035	1	$0	ambig_blue_50	11
4	7	3	$5	0	1406	1	$0	risk_blue_38	51
4	8	9	$34	0	1996	1	$0	ambig_blue_75	24
4	9	4	$0	1	1688	1	$34	risk_red_13	39
4	10	4	$0	1	1729	1	$5	risk_red_13	36
4	11	9	$0	1	2305	0	$65	ambig_blue_75	30
4	12	7	$0	1	1712	0	$18	ambig_blue_25	8
4	13	4	$0	1	2960	0	$65	risk_red_13	40
4	14	1	$9.50	0	1378	0	$0	risk_blue_13	32
4	15	8	$9.50	0	1185	0	$0	ambig_blue_50	12
4	16	7	$0	1	1265	0	$65	ambig_blue_25	10
4	17	2	$65	1	2069	0	$0	risk_blue_25	45
4	18	9	$0	1	1750	0	$34	ambig_blue_75	29
4	19	7	$18	0	1717	0	$0	ambig_blue_25	3
4	20	2	$9.50	1	1214	1	$0	risk_blue_25	42
4	21	5	$0	1	2156	0	$34	risk_red_25	49
4	22	6	$0	1	1353	1	$9.50	risk_red_38	57
4	23	2	$34	0	2169	1	$0	risk_blue_25	44
4	24	4	$0	1	1558	1	$9.50	risk_red_13	37
4	25	8	$0	1	1317	1	$9.50	ambig_blue_50	17
4	26	2	$5	1	655	1	$0	risk_blue_25	41
4	27	3	$18	1	1663	0	$0	risk_blue_38	53
4	28	7	$0	1	1721	1	$34	ambig_blue_25	9
4	29	8	$0	1	1601	0	$34	ambig_blue_50	19
4	30	5	$0	0	2479	1	$9.50	risk_red_25	47
4	31	9	$65	0	1013	1	$0	ambig_blue_75	25
4	32	1	$34	1	1284	0	$0	risk_blue_13	34
4	33	7	$0	1	1664	1	$5	ambig_blue_25	6
4	34	9	$0	1	1755	1	$18	ambig_blue_75	28
4	35	7	$5	1	1369	1	$0	ambig_blue_25	1
4	36	1	$18	1	1129	1	$0	risk_blue_13	33
4	37	8	$18	1	1236	1	$0	ambig_blue_50	13
4	38	9	$18	0	1569	0	$0	ambig_blue_75	23
4	39	6	$0	1	1401	0	$34	risk_red_38	59
4	40	3	$65	0	1495	1	$0	risk_blue_38	55
4	41	8	$0	0	1649	1	$65	ambig_blue_50	20
4	42	1	$65	0	2637	1	$0	risk_blue_13	35
4	43	1	$5	1	1205	1	$0	risk_blue_13	31
4	44	8	$34	0	1420	1	$0	ambig_blue_50	14
4	45	3	$34	0	1289	1	$0	risk_blue_38	54
4	46	4	$0	1	1836	1	$18	risk_red_13	38
4	47	7	$9.50	0	1607	0	$0	ambig_blue_25	2
4	48	8	$0	0	820	0	$5	ambig_blue_50	16
4	49	9	$5	0	1372	0	$0	ambig_blue_75	21
4	50	3	$9.50	1	1411	1	$0	risk_blue_38	52
4	51	8	$65	1	1505	0	$0	ambig_blue_50	15
4	52	9	$0	1	1163	1	$5	ambig_blue_75	26
4	53	7	$0	1	1252	1	$9.50	ambig_blue_25	7
4	54	5	$0	1	1473	1	$18	risk_red_25	48
4	55	8	$0	1	1068	1	$18	ambig_blue_50	18
4	56	9	$0	0	1129	0	$9.50	ambig_blue_75	27
4	57	5	$0	0	1196	1	$5	risk_red_25	46
4	58	5	$0	0	1451	1	$65	risk_red_25	50
4	59	7	$34	1	1815	0	$0	ambig_blue_25	4
4	60	9	$9.50	1	979	1	$0	ambig_blue_75	22
5	1	4	$0	0	2215	1	$34	risk_red_13	39
5	2	6	$0	1	865	0	$65	risk_red_38	60
5	3	5	$0	1	2048	1	$18	risk_red_25	48
5	4	2	$18	1	1546	1	$0	risk_blue_25	43
5	5	9	$9.50	1	1050	1	$0	ambig_blue_75	22
5	6	2	$9.50	0	1616	0	$0	risk_blue_25	42
5	7	7	$0	1	1629	0	$34	ambig_blue_25	9
5	8	8	$9.50	1	1169	0	$0	ambig_blue_50	12
5	9	7	$9.50	1	1377	1	$0	ambig_blue_25	2
5	10	7	$0	0	1265	1	$65	ambig_blue_25	10
5	11	6	$0	0	1333	0	$9.50	risk_red_38	57
5	12	8	$0	1	1319	1	$9.50	ambig_blue_50	17
5	13	3	$65	1	873	0	$0	risk_blue_38	55
5	14	7	$18	0	926	0	$0	ambig_blue_25	3
5	15	6	$0	0	1929	0	$18	risk_red_38	58
5	16	2	$34	1	1208	0	$0	risk_blue_25	44
5	17	9	$0	1	1015	0	$65	ambig_blue_75	30
5	18	2	$65	1	943	0	$0	risk_blue_25	45
5	19	9	$0	1	1433	1	$9.50	ambig_blue_75	27
5	20	1	$34	1	1214	0	$0	risk_blue_13	34
5	21	4	$0	0	741	1	$65	risk_red_13	40
5	22	5	$0	0	1201	1	$34	risk_red_25	49
5	23	7	$5	1	1944	1	$0	ambig_blue_25	1
5	24	8	$65	1	1350	0	$0	ambig_blue_50	15
5	25	4	$0	1	1983	1	$18	risk_red_13	38
5	26	9	$0	0	1900	1	$34	ambig_blue_75	29
5	27	5	$0	1	1557	1	$5	risk_red_25	46
5	28	9	$65	0	1163	0	$0	ambig_blue_75	25
5	29	8	$0	0	1308	1	$65	ambig_blue_50	20
5	30	6	$0	0	1534	0	$5	risk_red_38	56
5	31	5	$0	1	1335	1	$9.50	risk_red_25	47
5	32	2	$5	1	2152	1	$0	risk_blue_25	41
5	33	1	$9.50	0	1814	0	$0	risk_blue_13	32
5	34	9	$5	0	1394	0	$0	ambig_blue_75	21
5	35	4	$0	1	1913	1	$9.50	risk_red_13	37
5	36	8	$34	1	1400	0	$0	ambig_blue_50	14
5	37	1	$18	1	1375	1	$0	risk_blue_13	33
5	38	1	$5	1	1382	1	$0	risk_blue_13	31
5	39	3	$18	0	1942	1	$0	risk_blue_38	53
5	40	3	$5	1	1724	1	$0	risk_blue_38	51
5	41	7	$0	1	1707	1	$9.50	ambig_blue_25	7
5	42	8	$18	1	1540	0	$0	ambig_blue_50	13
5	43	9	$0	0	1956	1	$18	ambig_blue_75	28
5	44	4	$0	1	1785	1	$5	risk_red_13	36
5	45	7	$65	0	1519	1	$0	ambig_blue_25	5
5	46	1	$65	0	1872	1	$0	risk_blue_13	35
5	47	9	$0	0	1697	0	$5	ambig_blue_75	26
5	48	8	$0	0	1995	0	$18	ambig_blue_50	18
5	49	8	$0	0	2015	0	$5	ambig_blue_50	16
5	50	8	$0	0	1050	0	$34	ambig_blue_50	19
5	51	3	$34	1	1072	0	$0	risk_blue_38	54
5	52	7	$0	1	1837	1	$18	ambig_blue_25	8
5	53	3	$9.50	1	1401	1	$0	risk_blue_38	52
5	54	6	$0	0	1495	1	$34	risk_red_38	59
5	55	9	$34	1	1584	0	$0	ambig_blue_75	24
5	56	5	$0	0	1135	1	$65	risk_red_25	50
5	57	7	$0	0	1737	0	$5	ambig_blue_25	6
5	58	8	$5	0	1945	0	$0	ambig_blue_50	11
5	59	9	$18	0	1544	0	$0	ambig_blue_75	23
5	60	7	$34	1	1264	0	$0	ambig_blue_25	4
6
7	1	8	$34	1	2788	Left	$0	ambig_blue_50	14
7	2	5	$0	0	1814	Right	$65	risk_red_25	50
7	3	7	$0	0	1170	Left	$5	ambig_blue_25	6
7	4	1	$34	0	1474	Left	$0	risk_blue_13	34
7	5	2	$34	1	1605	Left	$0	risk_blue_25	44
7	6	3	$34	1	1138	Left	$0	risk_blue_38	54
7	7	2	$9.50	0	955	Left	$0	risk_blue_25	42
7	8	5	$0	1	1365	Right	$9.50	risk_red_25	47
7	9	3	$65	1	797	Left	$0	risk_blue_38	55
7	10	9	$5	1	1582	Right	$0	ambig_blue_75	21
7	11	7	$0	1	1069	Right	$9.50	ambig_blue_25	7
7	12	9	$65	1	1257	Left	$0	ambig_blue_75	25
7	13	2	$5	1	1173	Right	$0	risk_blue_25	41
7	14	8	$0	1	958	Right	$5	ambig_blue_50	16
7	15	3	$18	1	1343	Left	$0	risk_blue_38	53
7	16	6	$0	0	2296	Left	$5	risk_red_38	56
7	17	7	$5	1	1015	Right	$0	ambig_blue_25	1
7	18	6	$0	0	1231	Right	$65	risk_red_38	60
7	19	9	$34	1	1229	Left	$0	ambig_blue_75	24
7	20	5	$0	1	1963	Right	$34	risk_red_25	49
7	21	9	$9.50	0	1096	Left	$0	ambig_blue_75	22
7	22	8	$0	1	708	Right	$9.50	ambig_blue_50	17
7	23	6	$0	0	1209	Left	$9.50	risk_red_38	57
7	24	3	$5	0	1680	Left	$0	risk_blue_38	51
7	25	8	$0	1	1818	Left	$65	ambig_blue_50	20
7	26	1	$18	1	1245	Right	$0	risk_blue_13	33
7	27	9	$0	1	835	Right	$9.50	ambig_blue_75	27
7	28	9	$0	1	659	Right	$34	ambig_blue_75	29
7	29	1	$65	1	625	Left	$0	risk_blue_13	35
7	30	4	$0	0	1137	Left	$18	risk_red_13	38
7	31	8	$9.50	1	1131	Right	$0	ambig_blue_50	12
7	32	9	$0	0	1270	Left	$18	ambig_blue_75	28
7	33	7	$0	1	897	Left	$34	ambig_blue_25	9
7	34	7	$0	0	854	Right	$65	ambig_blue_25	10
7	35	5	$0	0	1029	Left	$18	risk_red_25	48
7	36	5	$0	0	899	Right	$5	risk_red_25	46
7	37	7	$9.50	0	1120	Left	$0	ambig_blue_25	2
7	38	4	$0	0	1403	Left	$34	risk_red_13	39
7	39	7	$34	1	785	Left	$0	ambig_blue_25	4
7	40	8	$0	0	1155	Right	$34	ambig_blue_50	19
7	41	4	$0	1	1100	Left	$65	risk_red_13	40
7	42	6	$0	0	936	Left	$18	risk_red_38	58
7	43	7	$65	0	1297	Right	$0	ambig_blue_25	5
7	44	1	$9.50	0	1132	Left	$0	risk_blue_13	32
7	45	7	$18	0	1367	Right	$0	ambig_blue_25	3
7	46	8	$18	0	831	Left	$0	ambig_blue_50	13
7	47	1	$5	0	823	Left	$0	risk_blue_13	31
7	48	4	$0	0	1175	Left	$5	risk_red_13	36
7	49	2	$18	0	647	Left	$0	risk_blue_25	43
7	50	2	$65	0	991	Right	$0	risk_blue_25	45
7	51	9	$0	0	831	Left	$5	ambig_blue_75	26
7	52	8	$5	0	535	Left	$0	ambig_blue_50	11
7	53	3	$9.50	0	787	Left	$0	risk_blue_38	52
7	54	9	$18	1	1228	Right	$0	ambig_blue_75	23
7	55	7	$0	1	1227	Right	$18	ambig_blue_25	8
7	56	9	$0	0	1153	Right	$65	ambig_blue_75	30
7	57	6	$0	0	1226	Right	$34	risk_red_38	59
7	58	4	$0	1	976	Right	$9.50	risk_red_13	37
7	59	8	$65	0	1048	Right	$0	ambig_blue_50	15
7	60	8	$0	1	974	Right	$18	ambig_blue_50	18
8	1	7	$18	0	2210	Left	$0	ambig_blue_25	3
8	2	2	$34	0	949	Right	$0	risk_blue_25	44
8	3	8	$0	0	1127	Left	$5	ambig_blue_50	16
8	4	8	$65	1	1050	Left	$0	ambig_blue_50	15
8	5	9	$65	0	736	Left	$0	ambig_blue_75	25
8	6	1	$18	0	1107	Left	$0	risk_blue_13	33
8	7	5	$0	1	871	Left	$9.50	risk_red_25	47
8	8	8	$0	0	1180	Right	$34	ambig_blue_50	19
8	9	4	$0	1	893	Right	$18	risk_red_13	38
8	10	9	$0	1	905	Left	$65	ambig_blue_75	30
8	11	8	$0	0	933	Left	$18	ambig_blue_50	18
8	12	1	$5	0	1017	Left	$0	risk_blue_13	31
8	13	7	$0	0	1104	Left	$5	ambig_blue_25	6
8	14	8	$34	0	1284	Right	$0	ambig_blue_50	14
8	15	9	$5	1	1070	Right	$0	ambig_blue_75	21
8	16	9	$0	0	931	Left	$18	ambig_blue_75	28
8	17	2	$5	0	1303	Left	$0	risk_blue_25	41
8	18	8	$0	1	961	Right	$9.50	ambig_blue_50	17
8	19	8	$18	1	1219	Right	$0	ambig_blue_50	13
8	20	7	$65	0	897	Right	$0	ambig_blue_25	5
8	21	5	$0	1	1262	Left	$34	risk_red_25	49
8	22	7	$0	1	1194	Left	$34	ambig_blue_25	9
8	23	9	$9.50	0	882	Left	$0	ambig_blue_75	22
8	24	7	$0	0	879	Left	$65	ambig_blue_25	10
8	25	5	$0	1	1037	Right	$18	risk_red_25	48
8	26	3	$5	1	1443	Right	$0	risk_blue_38	51
8	27	7	$0	1	2391	Left	$18	ambig_blue_25	8
8	28	5	$0	0	1370	Left	$5	risk_red_25	46
8	29	1	$65	0	1098	Right	$0	risk_blue_13	35
8	30	4	$0	0	669	Right	$65	risk_red_13	40
8	31	9	$0	1	1347	Right	$5	ambig_blue_75	26
8	32	6	$0	0	2076	Left	$5	risk_red_38	56
8	33	6	$0	0	1493	Right	$65	risk_red_38	60
8	34	4	$0	1	999	Right	$9.50	risk_red_13	37
8	35	6	$0	1	1031	Right	$9.50	risk_red_38	57
8	36	8	$0	1	1198	Left	$65	ambig_blue_50	20
8	37	3	$34	1	1046	Left	$0	risk_blue_38	54
8	38	1	$34	1	1068	Left	$0	risk_blue_13	34
8	39	6	$0	0	889	Right	$34	risk_red_38	59
8	40	2	$9.50	0	1094	Left	$0	risk_blue_25	42
8	41	7	$5	1	938	Right	$0	ambig_blue_25	1
8	42	2	$18	1	1229	Right	$0	risk_blue_25	43
8	43	4	$0	0	1763	Left	$34	risk_red_13	39
8	44	9	$34	0	1233	Left	$0	ambig_blue_75	24
8	45	8	$9.50	1	1278	Right	$0	ambig_blue_50	12
8	46	3	$9.50	1	1002	Right	$0	risk_blue_38	52
8	47	5	$0	0	1090	Right	$65	risk_red_25	50
8	48	2	$65	1	941	Left	$0	risk_blue_25	45
8	49	7	$34	1	1024	Left	$0	ambig_blue_25	4
8	50	3	$65	1	1127	Right	$0	risk_blue_38	55
8	51	7	$9.50	1	1097	Right	$0	ambig_blue_25	2
8	52	4	$0	0	1221	Left	$5	risk_red_13	36
8	53	9	$18	1	1019	Right	$0	ambig_blue_75	23
8	54	9	$0	1	1658	Left	$34	ambig_blue_75	29
8	55	6	$0	1	1093	Right	$18	risk_red_38	58
8	56	7	$0	1	937	Right	$9.50	ambig_blue_25	7
8	57	1	$9.50	1	1324	Right	$0	risk_blue_13	32
8	58	8	$5	0	1213	Left	$0	ambig_blue_50	11
8	59	9	$0	0	1116	Left	$9.50	ambig_blue_75	27
8	60	3	$18	0	1343	Left	$0	risk_blue_38	53
9	1	9	$0	0	1189	Right	$65	ambig_blue_75	30
9	2	9	$65	1	605	Right	$0	ambig_blue_75	25
9	3	7	$9.50	0	998	Left	$0	ambig_blue_25	2
9	4	2	$9.50	1	759	Right	$0	risk_blue_25	42
9	5	8	$9.50	0	969	Left	$0	ambig_blue_50	12
9	6	7	$34	1	723	Right	$0	ambig_blue_25	4
9	7	1	$34	0	1383	Left	$0	risk_blue_13	34
9	8	7	$0	1	710	Right	$5	ambig_blue_25	6
9	9	9	$0	0	1355	Left	$18	ambig_blue_75	28
9	10	6	$0	1	667	Left	$34	risk_red_38	59
9	11	3	$65	1	938	Left	$0	risk_blue_38	55
9	12	7	$18	1	1068	Right	$0	ambig_blue_25	3
9	13	8	$18	0	1082	Left	$0	ambig_blue_50	13
9	14	6	$0	0	1294	Left	$9.50	risk_red_38	57
9	15	9	$5	1	1194	Right	$0	ambig_blue_75	21
9	16	9	$0	1	873	Right	$5	ambig_blue_75	26
9	17	9	$34	1	1102	Right	$0	ambig_blue_75	24
9	18	6	$0	1	1033	Left	$5	risk_red_38	56
9	19	1	$65	0	880	Right	$0	risk_blue_13	35
9	20	3	$34	1	1365	Left	$0	risk_blue_38	54
9	21	9	$9.50	1	949	Right	$0	ambig_blue_75	22
9	22	7	$0	0	816	Right	$65	ambig_blue_25	10
9	23	6	$0	0	1105	Left	$18	risk_red_38	58
9	24	8	$0	0	1156	Left	$5	ambig_blue_50	16
9	25	6	$0	1	1061	Left	$65	risk_red_38	60
9	26	3	$18	1	1002	Right	$0	risk_blue_38	53
9	27	5	$0	0	1194	Left	$18	risk_red_25	48
9	28	2	$18	0	1649	Left	$0	risk_blue_25	43
9	29	4	$0	0	1189	Right	$34	risk_red_13	39
9	30	8	$65	1	780	Left	$0	ambig_blue_50	15
9	31	2	$5	0	1158	Right	$0	risk_blue_25	41
9	32	5	$0	1	1479	Right	$9.50	risk_red_25	47
9	33	2	$34	0	1793	Right	$0	risk_blue_25	44
9	34	9	$0	0	2094	Right	$34	ambig_blue_75	29
9	35	7	$0	1	950	Right	$18	ambig_blue_25	8
9	36	9	$18	0	1305	Left	$0	ambig_blue_75	23
9	37	5	$0	0	1235	Left	$5	risk_red_25	46
9	38	5	$0	1	1025	Left	$65	risk_red_25	50
9	39	8	$0	1	1104	Right	$18	ambig_blue_50	18
9	40	1	$5	1	1579	Right	$0	risk_blue_13	31
9	41	8	$34	0	1618	Right	$0	ambig_blue_50	14
9	42	7	$65	1	959	Left	$0	ambig_blue_25	5
9	43	9	$0	0	1057	Left	$9.50	ambig_blue_75	27
9	44	4	$0	0	1702	Left	$5	risk_red_13	36
9	45	8	$0	0	951	Left	$9.50	ambig_blue_50	17
9	46	4	$0	1	1098	Right	$18	risk_red_13	38
9	47	1	$18	1	1654	Right	$0	risk_blue_13	33
9	48	8	$5	1	1200	Right	$0	ambig_blue_50	11
9	49	7	$0	1	1208	Left	$34	ambig_blue_25	9
9	50	7	$0	0	1015	Left	$9.50	ambig_blue_25	7
9	51	3	$9.50	0	1342	Left	$0	risk_blue_38	52
9	52	7	$5	0	1311	Left	$0	ambig_blue_25	1
9	53	2	$65	0	1194	Right	$0	risk_blue_25	45
9	54	8	$0	1	1313	Left	$65	ambig_blue_50	20
9	55	4	$0	0	1019	Left	$9.50	risk_red_13	37
9	56	5	$0	1	826	Left	$34	risk_red_25	49
9	57	1	$9.50	1	1298	Right	$0	risk_blue_13	32
9	58	8	$0	0	1237	Right	$34	ambig_blue_50	19
9	59	3	$5	1	1667	Right	$0	risk_blue_38	51
9	60	4	$0	1	1277	Left	$65	risk_red_13	40
10
