# Supplementary material for: Learning about the Ellsberg Paradox reduces, but does not abolish, ambiguity aversion
Source: PLoS One. 2020 Mar 4;15(3):e0228782. doi: 10.1371/journal.pone.0228782 (PMC7055742; doi:10.1371/journal.pone.0228782)
Supplement: S1 Dataset — (ZIP) [file pone.0228782.s009.zip › S1_dataset/RJ/2538.txt]

Block	Trial	BagNo	BlueValue	RESP	RT	LotterySide	RedValue	RiskAmbigLevel	TrialList
3	1	5	$0	1	3559	0	$9.50	risk_red_25	47
3	2	1	$34	0	3054	1	$0	risk_blue_13	34
3	3	7	$0	1	2667	0	$9.50	ambig_blue_25	7
3	4	6	$0	1	2617	1	$5	risk_red_38	56
3	5	8	$0	1	2498	0	$18	ambig_blue_50	18
3	6	1	$65	1	2528	0	$0	risk_blue_13	35
3	7	1	$9.50	0	2116	0	$0	risk_blue_13	32
3	8	8	$18	0	2507	1	$0	ambig_blue_50	13
3	9	3	$65	0	1705	1	$0	risk_blue_38	55
3	10	6	$0	1	2033	0	$34	risk_red_38	59
3	11	9	$0	1	2204	1	$9.50	ambig_blue_75	27
3	12	5	$0	0	1823	1	$18	risk_red_25	48
3	13	8	$0	0	2170	1	$5	ambig_blue_50	16
3	14	9	$5	1	2319	1	$0	ambig_blue_75	21
3	15	9	$0	1	2069	1	$18	ambig_blue_75	28
3	16	4	$0	0	1582	0	$34	risk_red_13	39
3	17	7	$0	1	1372	0	$18	ambig_blue_25	8
3	18	9	$65	1	1596	0	$0	ambig_blue_75	25
3	19	2	$34	1	1818	0	$0	risk_blue_25	44
3	20	1	$18	0	1117	0	$0	risk_blue_13	33
3	21	4	$0	1	2017	1	$65	risk_red_13	40
3	22	8	$9.50	1	1259	1	$0	ambig_blue_50	12
3	23	4	$0	0	1744	0	$9.50	risk_red_13	37
3	24	4	$0	0	1615	0	$5	risk_red_13	36
3	25	9	$34	0	1652	0	$0	ambig_blue_75	24
3	26	9	$18	0	1415	0	$0	ambig_blue_75	23
3	27	2	$5	1	1877	1	$0	risk_blue_25	41
3	28	8	$0	0	2886	1	$9.50	ambig_blue_50	17
3	29	9	$0	1	1315	0	$65	ambig_blue_75	30
3	30	5	$0	1	1686	0	$34	risk_red_25	49
3	31	5	$0	1	1144	0	$65	risk_red_25	50
3	32	6	$0	0	2089	1	$18	risk_red_38	58
3	33	7	$0	0	1865	1	$34	ambig_blue_25	9
3	34	2	$18	1	1595	1	$0	risk_blue_25	43
3	35	3	$9.50	0	2401	0	$0	risk_blue_38	52
3	36	6	$0	0	1635	0	$9.50	risk_red_38	57
3	37	9	$0	0	2055	1	$34	ambig_blue_75	29
3	38	7	$5	1	2593	1	$0	ambig_blue_25	1
3	39	7	$18	1	1881	0	$0	ambig_blue_25	3
3	40	6	$0	0	1459	1	$65	risk_red_38	60
3	41	3	$18	0	1510	1	$0	risk_blue_38	53
3	42	2	$9.50	0	2368	0	$0	risk_blue_25	42
3	43	9	$0	1	1867	1	$5	ambig_blue_75	26
3	44	7	$0	0	1933	1	$65	ambig_blue_25	10
3	45	7	$34	1	1396	0	$0	ambig_blue_25	4
3	46	2	$65	0	1003	1	$0	risk_blue_25	45
3	47	7	$9.50	1	1251	1	$0	ambig_blue_25	2
3	48	7	$65	1	1152	0	$0	ambig_blue_25	5
3	49	4	$0	1	1649	1	$18	risk_red_13	38
3	50	1	$5	0	1364	0	$0	risk_blue_13	31
3	51	8	$0	0	1940	1	$34	ambig_blue_50	19
3	52	3	$5	1	1915	1	$0	risk_blue_38	51
3	53	9	$9.50	0	1930	0	$0	ambig_blue_75	22
3	54	7	$0	0	2705	0	$5	ambig_blue_25	6
3	55	5	$0	0	3438	0	$5	risk_red_25	46
3	56	3	$34	0	1459	1	$0	risk_blue_38	54
3	57	8	$65	0	1478	1	$0	ambig_blue_50	15
3	58	8	$34	0	1305	1	$0	ambig_blue_50	14
3	59	8	$0	1	1476	0	$65	ambig_blue_50	20
3	60	8	$5	0	2063	0	$0	ambig_blue_50	11
4	1	3	$34	0	128	0	$0	risk_blue_38	54
4	2	7	$0	1	1238	0	$65	ambig_blue_25	10
4	3	1	$9.50	1	1268	1	$0	risk_blue_13	32
4	4	9	$34	0	1656	1	$0	ambig_blue_75	24
4	5	3	$9.50	0	2819	0	$0	risk_blue_38	52
4	6	7	$0	0	2835	0	$9.50	ambig_blue_25	7
4	7	7	$0	1	1306	0	$18	ambig_blue_25	8
4	8	4	$0	1	1756	1	$18	risk_red_13	38
4	9	5	$0	0	2059	1	$34	risk_red_25	49
4	10	9	$18	0	1652	0	$0	ambig_blue_75	23
4	11	5	$0	0	2023	1	$5	risk_red_25	46
4	12	8	$9.50	1	4601	0	$0	ambig_blue_50	12
4	13	9	$0	1	2170	0	$65	ambig_blue_75	30
4	14	4	$0	1	2590	1	$34	risk_red_13	39
4	15	1	$65	1	2512	1	$0	risk_blue_13	35
4	16	8	$18	1	2069	0	$0	ambig_blue_50	13
4	17	9	$9.50	0	1542	0	$0	ambig_blue_75	22
4	18	7	$65	0	2454	1	$0	ambig_blue_25	5
4	19	7	$5	1	1550	1	$0	ambig_blue_25	1
4	20	5	$0	1	1902	1	$18	risk_red_25	48
4	21	8	$65	1	1415	0	$0	ambig_blue_50	15
4	22	9	$0	0	1981	0	$5	ambig_blue_75	26
4	23	7	$0	0	2201	0	$5	ambig_blue_25	6
4	24	4	$0	1	1852	1	$65	risk_red_13	40
4	25	1	$18	1	1903	1	$0	risk_blue_13	33
4	26	2	$9.50	1	1992	1	$0	risk_blue_25	42
4	27	7	$18	1	2492	0	$0	ambig_blue_25	3
4	28	8	$0	1	2521	1	$9.50	ambig_blue_50	17
4	29	2	$5	1	1847	1	$0	risk_blue_25	41
4	30	5	$0	0	1873	1	$65	risk_red_25	50
4	31	7	$9.50	0	2386	0	$0	ambig_blue_25	2
4	32	6	$0	1	1420	0	$34	risk_red_38	59
4	33	2	$65	1	1562	0	$0	risk_blue_25	45
4	34	7	$0	0	1681	1	$34	ambig_blue_25	9
4	35	8	$0	0	1915	1	$34	ambig_blue_50	19
4	36	3	$5	0	2731	0	$0	risk_blue_38	51
4	37	2	$18	1	3302	1	$0	risk_blue_25	43
4	38	3	$18	1	3304	0	$0	risk_blue_38	53
4	39	8	$0	0	2707	1	$18	ambig_blue_50	18
4	40	4	$0	1	1480	1	$5	risk_red_13	36
4	41	1	$5	1	2307	1	$0	risk_blue_13	31
4	42	9	$0	1	3441	1	$18	ambig_blue_75	28
4	43	4	$0	1	2046	1	$9.50	risk_red_13	37
4	44	9	$0	0	2528	0	$9.50	ambig_blue_75	27
4	45	9	$0	0	2436	1	$34	ambig_blue_75	29
4	46	1	$34	0	1845	0	$0	risk_blue_13	34
4	47	3	$65	1	1255	0	$0	risk_blue_38	55
4	48	6	$0	0	2500	1	$9.50	risk_red_38	57
4	49	8	$34	1	1578	0	$0	ambig_blue_50	14
4	50	9	$65	0	1575	1	$0	ambig_blue_75	25
4	51	8	$0	0	1998	1	$65	ambig_blue_50	20
4	52	8	$0	1	1858	1	$5	ambig_blue_50	16
4	53	7	$34	1	2500	0	$0	ambig_blue_25	4
4	54	6	$0	0	2480	1	$65	risk_red_38	60
4	55	6	$0	1	2647	1	$5	risk_red_38	56
4	56	2	$34	1	3438	0	$0	risk_blue_25	44
4	57	5	$0	1	2426	1	$9.50	risk_red_25	47
4	58	9	$5	1	2723	1	$0	ambig_blue_75	21
4	59	8	$5	0	2255	0	$0	ambig_blue_50	11
4	60	6	$0	1	2272	0	$18	risk_red_38	58
5	1	7	$0	0	1174	0	$9.50	ambig_blue_25	7
5	2	6	$0	0	1502	1	$34	risk_red_38	59
5	3	7	$65	0	1087	1	$0	ambig_blue_25	5
5	4	3	$5	0	1459	0	$0	risk_blue_38	51
5	5	9	$0	1	2151	0	$18	ambig_blue_75	28
5	6	1	$5	1	1452	1	$0	risk_blue_13	31
5	7	4	$0	1	1857	1	$65	risk_red_13	40
5	8	9	$0	1	3211	0	$34	ambig_blue_75	29
5	9	7	$9.50	0	1913	0	$0	ambig_blue_25	2
5	10	6	$0	0	2065	0	$5	risk_red_38	56
5	11	2	$9.50	0	1682	0	$0	risk_blue_25	42
5	12	8	$0	0	2740	0	$5	ambig_blue_50	16
5	13	9	$9.50	0	1304	0	$0	ambig_blue_75	22
5	14	6	$0	1	994	0	$65	risk_red_38	60
5	15	7	$18	1	1946	0	$0	ambig_blue_25	3
5	16	2	$18	1	1681	0	$0	risk_blue_25	43
5	17	1	$18	0	1555	0	$0	risk_blue_13	33
5	18	3	$18	1	1690	0	$0	risk_blue_38	53
5	19	8	$0	0	2339	0	$9.50	ambig_blue_50	17
5	20	4	$0	0	1767	0	$34	risk_red_13	39
5	21	7	$5	0	2030	0	$0	ambig_blue_25	1
5	22	9	$0	1	1904	1	$5	ambig_blue_75	26
5	23	5	$0	1	2673	0	$34	risk_red_25	49
5	24	6	$0	1	3391	0	$9.50	risk_red_38	57
5	25	8	$5	1	2102	1	$0	ambig_blue_50	11
5	26	3	$9.50	1	2061	0	$0	risk_blue_38	52
5	27	7	$0	1	2375	0	$34	ambig_blue_25	9
5	28	7	$34	0	1426	1	$0	ambig_blue_25	4
5	29	1	$34	1	1447	1	$0	risk_blue_13	34
5	30	9	$5	1	2395	1	$0	ambig_blue_75	21
5	31	8	$34	0	2693	1	$0	ambig_blue_50	14
5	32	3	$65	1	1114	0	$0	risk_blue_38	55
5	33	8	$65	0	1070	1	$0	ambig_blue_50	15
5	34	2	$65	0	1754	1	$0	risk_blue_25	45
5	35	1	$9.50	0	1385	0	$0	risk_blue_13	32
5	36	8	$18	1	3225	0	$0	ambig_blue_50	13
5	37	5	$0	0	1823	1	$65	risk_red_25	50
5	38	8	$0	0	2194	1	$34	ambig_blue_50	19
5	39	2	$5	0	2228	0	$0	risk_blue_25	41
5	40	4	$0	1	2254	1	$5	risk_red_13	36
5	41	7	$0	0	3543	1	$18	ambig_blue_25	8
5	42	9	$0	1	1831	0	$65	ambig_blue_75	30
5	43	5	$0	0	1386	0	$18	risk_red_25	48
5	44	7	$0	0	1689	1	$65	ambig_blue_25	10
5	45	5	$0	1	2138	1	$9.50	risk_red_25	47
5	46	9	$0	1	1592	1	$9.50	ambig_blue_75	27
5	47	6	$0	0	3222	1	$18	risk_red_38	58
5	48	8	$9.50	0	1772	0	$0	ambig_blue_50	12
5	49	1	$65	0	2698	0	$0	risk_blue_13	35
5	50	4	$0	1	1599	1	$9.50	risk_red_13	37
5	51	5	$0	0	2052	0	$5	risk_red_25	46
5	52	9	$34	0	2630	0	$0	ambig_blue_75	24
5	53	2	$34	0	1918	1	$0	risk_blue_25	44
5	54	4	$0	0	2070	1	$18	risk_red_13	38
5	55	8	$0	1	1543	0	$65	ambig_blue_50	20
5	56	9	$18	1	2231	1	$0	ambig_blue_75	23
5	57	8	$0	0	1985	1	$18	ambig_blue_50	18
5	58	3	$34	1	1956	0	$0	risk_blue_38	54
5	59	7	$0	0	3091	0	$5	ambig_blue_25	6
5	60	9	$65	1	2094	0	$0	ambig_blue_75	25
6
7	1	5	$0	1	2186	Left	$9.50	risk_red_25	47
7	2	5	$0	0	1149	Right	$34	risk_red_25	49
7	3	7	$0	0	1159	Right	$65	ambig_blue_25	10
7	4	8	$65	1	1088	Left	$0	ambig_blue_50	15
7	5	1	$9.50	0	1796	Left	$0	risk_blue_13	32
7	6	8	$18	0	1169	Right	$0	ambig_blue_50	13
7	7	1	$18	1	2530	Right	$0	risk_blue_13	33
7	8	2	$5	1	1894	Right	$0	risk_blue_25	41
7	9	1	$65	1	2127	Right	$0	risk_blue_13	35
7	10	7	$65	0	1092	Right	$0	ambig_blue_25	5
7	11	7	$9.50	0	1720	Right	$0	ambig_blue_25	2
7	12	5	$0	1	1664	Right	$5	risk_red_25	46
7	13	7	$18	0	1211	Right	$0	ambig_blue_25	3
7	14	8	$0	1	1202	Left	$34	ambig_blue_50	19
7	15	9	$0	1	1561	Right	$5	ambig_blue_75	26
7	16	3	$65	0	1488	Right	$0	risk_blue_38	55
7	17	4	$0	1	2082	Right	$18	risk_red_13	38
7	18	7	$34	1	2162	Left	$0	ambig_blue_25	4
7	19	7	$5	1	1287	Right	$0	ambig_blue_25	1
7	20	8	$0	0	2066	Left	$5	ambig_blue_50	16
7	21	4	$0	1	1595	Right	$5	risk_red_13	36
7	22	3	$5	1	2809	Right	$0	risk_blue_38	51
7	23	9	$0	0	1233	Right	$34	ambig_blue_75	29
7	24	9	$65	1	1479	Left	$0	ambig_blue_75	25
7	25	8	$0	1	2794	Left	$9.50	ambig_blue_50	17
7	26	7	$0	0	1611	Right	$18	ambig_blue_25	8
7	27	3	$34	1	1480	Left	$0	risk_blue_38	54
7	28	2	$18	1	1899	Right	$0	risk_blue_25	43
7	29	7	$0	0	1459	Right	$9.50	ambig_blue_25	7
7	30	6	$0	0	1974	Left	$18	risk_red_38	58
7	31	6	$0	1	1371	Left	$65	risk_red_38	60
7	32	4	$0	1	1667	Right	$65	risk_red_13	40
7	33	7	$0	1	1574	Left	$34	ambig_blue_25	9
7	34	9	$34	1	1451	Left	$0	ambig_blue_75	24
7	35	5	$0	0	1768	Left	$18	risk_red_25	48
7	36	9	$0	0	2214	Right	$9.50	ambig_blue_75	27
7	37	8	$5	1	2513	Right	$0	ambig_blue_50	11
7	38	1	$34	1	1974	Right	$0	risk_blue_13	34
7	39	6	$0	1	2090	Right	$9.50	risk_red_38	57
7	40	2	$34	1	2634	Right	$0	risk_blue_25	44
7	41	9	$9.50	0	1794	Right	$0	ambig_blue_75	22
7	42	8	$34	1	1423	Left	$0	ambig_blue_50	14
7	43	3	$18	1	2156	Left	$0	risk_blue_38	53
7	44	8	$0	1	2105	Left	$18	ambig_blue_50	18
7	45	4	$0	0	1921	Left	$9.50	risk_red_13	37
7	46	2	$9.50	1	3105	Right	$0	risk_blue_25	42
7	47	2	$65	0	1844	Right	$0	risk_blue_25	45
7	48	1	$5	0	2598	Left	$0	risk_blue_13	31
7	49	9	$18	1	1800	Left	$0	ambig_blue_75	23
7	50	9	$0	0	1268	Right	$65	ambig_blue_75	30
7	51	9	$0	1	1528	Left	$18	ambig_blue_75	28
7	52	3	$9.50	0	2266	Left	$0	risk_blue_38	52
7	53	4	$0	1	2401	Right	$34	risk_red_13	39
7	54	8	$0	0	1203	Right	$65	ambig_blue_50	20
7	55	7	$0	0	2378	Left	$5	ambig_blue_25	6
7	56	9	$5	1	1805	Right	$0	ambig_blue_75	21
7	57	8	$9.50	1	1425	Left	$0	ambig_blue_50	12
7	58	6	$0	1	1534	Left	$34	risk_red_38	59
7	59	5	$0	1	1775	Left	$65	risk_red_25	50
7	60	6	$0	1	3197	Right	$5	risk_red_38	56
8	1	8	$0	0	2186	Right	$18	ambig_blue_50	18
8	2	8	$0	1	998	Left	$9.50	ambig_blue_50	17
8	3	1	$34	0	1263	Left	$0	risk_blue_13	34
8	4	5	$0	1	1243	Right	$5	risk_red_25	46
8	5	4	$0	0	1593	Left	$65	risk_red_13	40
8	6	8	$34	1	1398	Left	$0	ambig_blue_50	14
8	7	9	$0	0	1781	Right	$9.50	ambig_blue_75	27
8	8	5	$0	0	2675	Left	$34	risk_red_25	49
8	9	8	$0	0	2193	Left	$5	ambig_blue_50	16
8	10	7	$0	1	916	Left	$65	ambig_blue_25	10
8	11	9	$0	0	1640	Right	$34	ambig_blue_75	29
8	12	5	$0	0	1268	Left	$65	risk_red_25	50
8	13	4	$0	1	1784	Right	$34	risk_red_13	39
8	14	5	$0	1	1414	Right	$9.50	risk_red_25	47
8	15	9	$5	0	2124	Left	$0	ambig_blue_75	21
8	16	2	$18	0	2489	Left	$0	risk_blue_25	43
8	17	8	$18	1	1191	Left	$0	ambig_blue_50	13
8	18	6	$0	0	1639	Right	$65	risk_red_38	60
8	19	9	$65	1	1163	Left	$0	ambig_blue_75	25
8	20	2	$34	1	2083	Left	$0	risk_blue_25	44
8	21	7	$18	1	1796	Right	$0	ambig_blue_25	3
8	22	2	$5	0	2849	Left	$0	risk_blue_25	41
8	23	9	$18	1	887	Left	$0	ambig_blue_75	23
8	24	7	$65	0	892	Right	$0	ambig_blue_25	5
8	25	8	$65	0	1001	Right	$0	ambig_blue_50	15
8	26	3	$9.50	1	2369	Right	$0	risk_blue_38	52
8	27	3	$5	1	1501	Right	$0	risk_blue_38	51
8	28	1	$18	0	1663	Left	$0	risk_blue_13	33
8	29	9	$0	1	1362	Left	$18	ambig_blue_75	28
8	30	8	$0	0	1194	Right	$65	ambig_blue_50	20
8	31	1	$9.50	1	2073	Right	$0	risk_blue_13	32
8	32	9	$34	0	1226	Right	$0	ambig_blue_75	24
8	33	8	$0	0	992	Right	$34	ambig_blue_50	19
8	34	8	$5	1	1584	Left	$0	ambig_blue_50	11
8	35	6	$0	0	1910	Left	$9.50	risk_red_38	57
8	36	2	$65	1	2478	Left	$0	risk_blue_25	45
8	37	5	$0	0	2981	Left	$18	risk_red_25	48
8	38	7	$34	1	1148	Left	$0	ambig_blue_25	4
8	39	7	$0	0	1950	Left	$5	ambig_blue_25	6
8	40	7	$9.50	0	1205	Right	$0	ambig_blue_25	2
8	41	8	$9.50	0	1347	Right	$0	ambig_blue_50	12
8	42	1	$65	1	1828	Right	$0	risk_blue_13	35
8	43	9	$0	0	1503	Right	$65	ambig_blue_75	30
8	44	6	$0	1	2833	Left	$18	risk_red_38	58
8	45	6	$0	0	2856	Left	$5	risk_red_38	56
8	46	7	$5	0	1606	Left	$0	ambig_blue_25	1
8	47	1	$5	1	2091	Right	$0	risk_blue_13	31
8	48	3	$65	1	1506	Left	$0	risk_blue_38	55
8	49	6	$0	1	2108	Left	$34	risk_red_38	59
8	50	7	$0	1	2771	Left	$18	ambig_blue_25	8
8	51	9	$0	1	1861	Right	$5	ambig_blue_75	26
8	52	4	$0	1	2287	Right	$5	risk_red_13	36
8	53	4	$0	1	2414	Right	$9.50	risk_red_13	37
8	54	7	$0	0	1816	Right	$34	ambig_blue_25	9
8	55	2	$9.50	1	1684	Right	$0	risk_blue_25	42
8	56	7	$0	1	2246	Left	$9.50	ambig_blue_25	7
8	57	9	$9.50	1	2414	Left	$0	ambig_blue_75	22
8	58	3	$34	0	2343	Right	$0	risk_blue_38	54
8	59	3	$18	0	1405	Right	$0	risk_blue_38	53
8	60	4	$0	0	1930	Left	$18	risk_red_13	38
9	1	3	$34	0	1226	Right	$0	risk_blue_38	54
9	2	1	$65	0	1456	Left	$0	risk_blue_13	35
9	3	7	$18	1	1276	Left	$0	ambig_blue_25	3
9	4	6	$0	1	1944	Right	$5	risk_red_38	56
9	5	8	$0	0	1134	Right	$34	ambig_blue_50	19
9	6	8	$9.50	1	1584	Left	$0	ambig_blue_50	12
9	7	5	$0	1	1231	Left	$65	risk_red_25	50
9	8	4	$0	1	1301	Right	$5	risk_red_13	36
9	9	8	$34	1	992	Left	$0	ambig_blue_50	14
9	10	6	$0	1	1616	Left	$18	risk_red_38	58
9	11	6	$0	1	1053	Left	$65	risk_red_38	60
9	12	5	$0	1	1539	Right	$9.50	risk_red_25	47
9	13	7	$65	0	1555	Right	$0	ambig_blue_25	5
9	14	3	$18	0	2385	Right	$0	risk_blue_38	53
9	15	4	$0	1	2269	Right	$34	risk_red_13	39
9	16	5	$0	1	2716	Left	$5	risk_red_25	46
9	17	9	$0	0	1880	Right	$65	ambig_blue_75	30
9	18	8	$18	0	1818	Right	$0	ambig_blue_50	13
9	19	2	$18	1	2702	Right	$0	risk_blue_25	43
9	20	6	$0	1	1691	Left	$34	risk_red_38	59
9	21	6	$0	0	2932	Left	$9.50	risk_red_38	57
9	22	5	$0	1	2199	Right	$18	risk_red_25	48
9	23	7	$9.50	0	1194	Right	$0	ambig_blue_25	2
9	24	9	$0	0	3177	Left	$5	ambig_blue_75	26
9	25	8	$0	0	1361	Right	$9.50	ambig_blue_50	17
9	26	7	$0	0	1106	Right	$9.50	ambig_blue_25	7
9	27	5	$0	1	1741	Right	$34	risk_red_25	49
9	28	9	$9.50	0	1788	Right	$0	ambig_blue_75	22
9	29	8	$0	1	1305	Right	$5	ambig_blue_50	16
9	30	3	$5	1	2460	Right	$0	risk_blue_38	51
9	31	2	$5	0	1875	Left	$0	risk_blue_25	41
9	32	9	$5	0	2508	Left	$0	ambig_blue_75	21
9	33	2	$9.50	0	1232	Left	$0	risk_blue_25	42
9	34	9	$0	0	1982	Right	$18	ambig_blue_75	28
9	35	9	$34	0	1579	Right	$0	ambig_blue_75	24
9	36	7	$0	1	938	Left	$65	ambig_blue_25	10
9	37	4	$0	0	1380	Left	$65	risk_red_13	40
9	38	4	$0	0	2788	Left	$9.50	risk_red_13	37
9	39	8	$0	1	965	Left	$65	ambig_blue_50	20
9	40	8	$65	0	1039	Right	$0	ambig_blue_50	15
9	41	4	$0	0	1389	Left	$18	risk_red_13	38
9	42	7	$0	1	2180	Right	$5	ambig_blue_25	6
9	43	1	$9.50	0	983	Left	$0	risk_blue_13	32
9	44	2	$65	1	1440	Left	$0	risk_blue_25	45
9	45	9	$0	1	1053	Left	$34	ambig_blue_75	29
9	46	2	$34	0	1898	Right	$0	risk_blue_25	44
9	47	9	$0	0	1883	Right	$9.50	ambig_blue_75	27
9	48	9	$18	0	1660	Right	$0	ambig_blue_75	23
9	49	9	$65	1	1439	Left	$0	ambig_blue_75	25
9	50	7	$0	0	1323	Right	$18	ambig_blue_25	8
9	51	8	$0	0	1029	Right	$18	ambig_blue_50	18
9	52	1	$18	0	980	Left	$0	risk_blue_13	33
9	53	7	$34	1	973	Left	$0	ambig_blue_25	4
9	54	1	$5	1	1654	Right	$0	risk_blue_13	31
9	55	1	$34	1	2608	Right	$0	risk_blue_13	34
9	56	7	$5	1	2321	Right	$0	ambig_blue_25	1
9	57	3	$65	0	1871	Right	$0	risk_blue_38	55
9	58	3	$9.50	1	3449	Left	$0	risk_blue_38	52
9	59	8	$5	0	2029	Left	$0	ambig_blue_50	11
9	60	7	$0	1	1375	Left	$34	ambig_blue_25	9
10
