# Supplementary material for: Learning about the Ellsberg Paradox reduces, but does not abolish, ambiguity aversion
Source: PLoS One. 2020 Mar 4;15(3):e0228782. doi: 10.1371/journal.pone.0228782 (PMC7055742; doi:10.1371/journal.pone.0228782)
Supplement: S1 Dataset — (ZIP) [file pone.0228782.s009.zip › S1_dataset/RJ/2539.txt]

Block	Trial	BagNo	BlueValue	RESP	RT	LotterySide	RedValue	RiskAmbigLevel	TrialList
3	1	3	$34	0	1989	1	$0	risk_blue_38	54
3	2	9	$5	1	2057	1	$0	ambig_blue_75	21
3	3	7	$5	0	4602	1	$0	ambig_blue_25	1
3	4	3	$5	0	2138	0	$0	risk_blue_38	51
3	5	1	$34	1	1544	1	$0	risk_blue_13	34
3	6	9	$0	0	2424	1	$5	ambig_blue_75	26
3	7	8	$0	1	2361	0	$34	ambig_blue_50	19
3	8	8	$5	0	1789	0	$0	ambig_blue_50	11
3	9	4	$0	0	1682	0	$18	risk_red_13	38
3	10	1	$18	0	4164	0	$0	risk_blue_13	33
3	11	5	$0	0	2817	1	$65	risk_red_25	50
3	12	5	$0	1	3640	1	$9.50	risk_red_25	47
3	13	8	$65	1	2220	0	$0	ambig_blue_50	15
3	14	9	$0	0	2486	0	$9.50	ambig_blue_75	27
3	15	3	$18	1	1685	0	$0	risk_blue_38	53
3	16	7	$18	1	1518	0	$0	ambig_blue_25	3
3	17	1	$65	1	2775	1	$0	risk_blue_13	35
3	18	3	$9.50	0	5857	1	$0	risk_blue_38	52
3	19	6	$0	1	1490	1	$5	risk_red_38	56
3	20	5	$0	0	2428	0	$5	risk_red_25	46
3	21	6	$0	1	1717	0	$65	risk_red_38	60
3	22	4	$0	0	1157	0	$9.50	risk_red_13	37
3	23	9	$18	1	1318	0	$0	ambig_blue_75	23
3	24	2	$65	1	1561	0	$0	risk_blue_25	45
3	25	7	$34	1	1560	0	$0	ambig_blue_25	4
3	26	8	$9.50	1	1879	0	$0	ambig_blue_50	12
3	27	7	$9.50	0	1536	1	$0	ambig_blue_25	2
3	28	1	$5	0	1097	0	$0	risk_blue_13	31
3	29	7	$65	0	1597	1	$0	ambig_blue_25	5
3	30	2	$5	0	1163	0	$0	risk_blue_25	41
3	31	6	$0	1	1460	0	$18	risk_red_38	58
3	32	8	$0	0	2191	1	$5	ambig_blue_50	16
3	33	4	$0	1	2179	0	$65	risk_red_13	40
3	34	5	$0	1	1710	0	$18	risk_red_25	48
3	35	9	$0	0	1263	1	$65	ambig_blue_75	30
3	36	7	$0	1	907	0	$65	ambig_blue_25	10
3	37	9	$0	0	1279	1	$34	ambig_blue_75	29
3	38	8	$0	1	1514	0	$18	ambig_blue_50	18
3	39	6	$0	1	1860	1	$9.50	risk_red_38	57
3	40	2	$9.50	0	1926	0	$0	risk_blue_25	42
3	41	7	$0	1	1669	0	$9.50	ambig_blue_25	7
3	42	9	$34	1	1264	0	$0	ambig_blue_75	24
3	43	8	$18	0	1252	1	$0	ambig_blue_50	13
3	44	8	$0	0	1081	0	$9.50	ambig_blue_50	17
3	45	9	$9.50	1	2269	1	$0	ambig_blue_75	22
3	46	2	$18	1	1662	0	$0	risk_blue_25	43
3	47	9	$65	0	2104	1	$0	ambig_blue_75	25
3	48	2	$34	1	1008	0	$0	risk_blue_25	44
3	49	4	$0	1	2064	1	$5	risk_red_13	36
3	50	6	$0	1	1289	0	$34	risk_red_38	59
3	51	1	$9.50	0	1548	0	$0	risk_blue_13	32
3	52	8	$0	1	1100	0	$65	ambig_blue_50	20
3	53	4	$0	0	1896	0	$34	risk_red_13	39
3	54	3	$65	0	1768	1	$0	risk_blue_38	55
3	55	7	$0	1	2222	1	$5	ambig_blue_25	6
3	56	5	$0	0	2137	1	$34	risk_red_25	49
3	57	7	$0	1	2742	0	$18	ambig_blue_25	8
3	58	7	$0	1	1249	0	$34	ambig_blue_25	9
3	59	8	$34	1	1334	0	$0	ambig_blue_50	14
3	60	9	$0	1	2375	1	$18	ambig_blue_75	28
4	1	7	$0	0	1580	1	$34	ambig_blue_25	9
4	2	3	$5	1	1266	1	$0	risk_blue_38	51
4	3	2	$18	1	1423	1	$0	risk_blue_25	43
4	4	1	$34	0	1332	0	$0	risk_blue_13	34
4	5	7	$34	0	1206	1	$0	ambig_blue_25	4
4	6	6	$0	1	2684	1	$9.50	risk_red_38	57
4	7	9	$9.50	1	1210	1	$0	ambig_blue_75	22
4	8	1	$18	1	1033	1	$0	risk_blue_13	33
4	9	3	$65	1	1128	0	$0	risk_blue_38	55
4	10	4	$0	1	1530	1	$34	risk_red_13	39
4	11	9	$5	1	1123	1	$0	ambig_blue_75	21
4	12	9	$34	0	1101	0	$0	ambig_blue_75	24
4	13	7	$65	0	985	1	$0	ambig_blue_25	5
4	14	8	$9.50	1	1082	1	$0	ambig_blue_50	12
4	15	8	$0	0	1390	1	$65	ambig_blue_50	20
4	16	9	$65	0	853	1	$0	ambig_blue_75	25
4	17	4	$0	0	1355	1	$65	risk_red_13	40
4	18	6	$0	0	1539	1	$34	risk_red_38	59
4	19	5	$0	1	1530	1	$5	risk_red_25	46
4	20	1	$65	0	1155	1	$0	risk_blue_13	35
4	21	7	$5	1	1060	1	$0	ambig_blue_25	1
4	22	3	$9.50	1	1609	0	$0	risk_blue_38	52
4	23	6	$0	1	1422	0	$65	risk_red_38	60
4	24	3	$18	0	1852	1	$0	risk_blue_38	53
4	25	9	$0	1	1198	1	$34	ambig_blue_75	29
4	26	5	$0	0	1358	0	$18	risk_red_25	48
4	27	9	$18	0	1198	0	$0	ambig_blue_75	23
4	28	9	$0	0	1157	0	$18	ambig_blue_75	28
4	29	2	$9.50	0	958	0	$0	risk_blue_25	42
4	30	8	$34	1	1856	0	$0	ambig_blue_50	14
4	31	5	$0	1	1050	0	$65	risk_red_25	50
4	32	7	$9.50	1	1344	1	$0	ambig_blue_25	2
4	33	7	$0	0	1465	0	$18	ambig_blue_25	8
4	34	9	$0	1	1013	1	$5	ambig_blue_75	26
4	35	2	$34	0	1572	1	$0	risk_blue_25	44
4	36	5	$0	0	1139	1	$34	risk_red_25	49
4	37	9	$0	1	1453	1	$9.50	ambig_blue_75	27
4	38	8	$18	1	1577	0	$0	ambig_blue_50	13
4	39	3	$34	1	967	0	$0	risk_blue_38	54
4	40	8	$0	0	1657	1	$34	ambig_blue_50	19
4	41	8	$0	0	1196	1	$5	ambig_blue_50	16
4	42	2	$65	0	1572	1	$0	risk_blue_25	45
4	43	7	$0	1	1697	1	$5	ambig_blue_25	6
4	44	1	$9.50	1	1410	1	$0	risk_blue_13	32
4	45	1	$5	0	1136	0	$0	risk_blue_13	31
4	46	4	$0	1	1914	1	$5	risk_red_13	36
4	47	8	$0	1	2322	0	$18	ambig_blue_50	18
4	48	8	$65	0	1200	1	$0	ambig_blue_50	15
4	49	6	$0	0	1183	1	$18	risk_red_38	58
4	50	5	$0	1	751	1	$9.50	risk_red_25	47
4	51	7	$18	0	1082	1	$0	ambig_blue_25	3
4	52	4	$0	0	1039	0	$9.50	risk_red_13	37
4	53	9	$0	1	853	0	$65	ambig_blue_75	30
4	54	2	$5	0	1195	0	$0	risk_blue_25	41
4	55	4	$0	0	3091	0	$18	risk_red_13	38
4	56	6	$0	1	2439	1	$5	risk_red_38	56
4	57	8	$5	0	1831	0	$0	ambig_blue_50	11
4	58	7	$0	1	1243	0	$65	ambig_blue_25	10
4	59	7	$0	0	2144	1	$9.50	ambig_blue_25	7
4	60	8	$0	1	1318	0	$9.50	ambig_blue_50	17
5	1	7	$0	0	1298	1	$65	ambig_blue_25	10
5	2	2	$5	1	1389	1	$0	risk_blue_25	41
5	3	5	$0	0	1220	0	$5	risk_red_25	46
5	4	7	$0	1	1154	0	$34	ambig_blue_25	9
5	5	6	$0	1	1907	0	$18	risk_red_38	58
5	6	8	$0	0	1153	0	$5	ambig_blue_50	16
5	7	2	$34	0	1770	1	$0	risk_blue_25	44
5	8	8	$0	0	2577	0	$9.50	ambig_blue_50	17
5	9	7	$65	0	1723	1	$0	ambig_blue_25	5
5	10	3	$9.50	1	1547	1	$0	risk_blue_38	52
5	11	1	$5	1	1707	1	$0	risk_blue_13	31
5	12	5	$0	1	1707	1	$9.50	risk_red_25	47
5	13	1	$9.50	0	868	0	$0	risk_blue_13	32
5	14	8	$34	0	1625	1	$0	ambig_blue_50	14
5	15	6	$0	0	3214	1	$9.50	risk_red_38	57
5	16	3	$65	1	1380	0	$0	risk_blue_38	55
5	17	7	$0	1	1395	1	$5	ambig_blue_25	6
5	18	7	$0	1	1314	0	$18	ambig_blue_25	8
5	19	4	$0	0	860	0	$18	risk_red_13	38
5	20	1	$34	0	1578	0	$0	risk_blue_13	34
5	21	7	$18	0	1225	1	$0	ambig_blue_25	3
5	22	9	$0	0	1863	1	$34	ambig_blue_75	29
5	23	2	$65	0	1369	1	$0	risk_blue_25	45
5	24	5	$0	0	2273	1	$34	risk_red_25	49
5	25	7	$0	1	849	1	$9.50	ambig_blue_25	7
5	26	1	$18	0	2039	0	$0	risk_blue_13	33
5	27	9	$0	1	1297	0	$65	ambig_blue_75	30
5	28	7	$5	0	2148	0	$0	ambig_blue_25	1
5	29	6	$0	1	2145	1	$5	risk_red_38	56
5	30	9	$18	0	1327	0	$0	ambig_blue_75	23
5	31	8	$0	1	1624	0	$65	ambig_blue_50	20
5	32	4	$0	1	1597	1	$9.50	risk_red_13	37
5	33	8	$18	1	1522	0	$0	ambig_blue_50	13
5	34	4	$0	1	1435	1	$5	risk_red_13	36
5	35	8	$0	0	1384	1	$34	ambig_blue_50	19
5	36	2	$9.50	1	1071	1	$0	risk_blue_25	42
5	37	6	$0	1	1468	0	$34	risk_red_38	59
5	38	5	$0	0	2688	0	$18	risk_red_25	48
5	39	9	$0	1	1518	1	$5	ambig_blue_75	26
5	40	7	$9.50	0	1807	0	$0	ambig_blue_25	2
5	41	3	$34	1	811	0	$0	risk_blue_38	54
5	42	9	$9.50	1	1076	1	$0	ambig_blue_75	22
5	43	3	$5	1	1384	0	$0	risk_blue_38	51
5	44	9	$0	0	1768	0	$9.50	ambig_blue_75	27
5	45	9	$34	1	1838	1	$0	ambig_blue_75	24
5	46	9	$65	1	1521	0	$0	ambig_blue_75	25
5	47	8	$9.50	1	1146	1	$0	ambig_blue_50	12
5	48	9	$0	1	1531	1	$18	ambig_blue_75	28
5	49	8	$65	1	1108	0	$0	ambig_blue_50	15
5	50	8	$0	1	1783	0	$18	ambig_blue_50	18
5	51	9	$5	1	932	1	$0	ambig_blue_75	21
5	52	2	$18	1	1224	1	$0	risk_blue_25	43
5	53	6	$0	1	1622	0	$65	risk_red_38	60
5	54	1	$65	1	1242	0	$0	risk_blue_13	35
5	55	3	$18	1	1487	0	$0	risk_blue_38	53
5	56	8	$5	1	1353	1	$0	ambig_blue_50	11
5	57	4	$0	0	1130	1	$65	risk_red_13	40
5	58	4	$0	1	1052	0	$34	risk_red_13	39
5	59	5	$0	1	905	0	$65	risk_red_25	50
5	60	7	$34	0	1254	1	$0	ambig_blue_25	4
6
7	1	8	$0	0	1997	Right	$65	ambig_blue_50	20
7	2	4	$0	1	1225	Right	$18	risk_red_13	38
7	3	1	$65	1	1479	Left	$0	risk_blue_13	35
7	4	7	$34	0	794	Right	$0	ambig_blue_25	4
7	5	7	$0	0	811	Right	$65	ambig_blue_25	10
7	6	9	$0	0	1259	Left	$18	ambig_blue_75	28
7	7	7	$0	0	968	Left	$9.50	ambig_blue_25	7
7	8	1	$5	1	1346	Right	$0	risk_blue_13	31
7	9	6	$0	1	1075	Left	$65	risk_red_38	60
7	10	7	$0	0	1143	Right	$34	ambig_blue_25	9
7	11	7	$5	0	1265	Left	$0	ambig_blue_25	1
7	12	2	$5	1	1366	Right	$0	risk_blue_25	41
7	13	1	$34	1	1070	Right	$0	risk_blue_13	34
7	14	6	$0	0	1233	Left	$9.50	risk_red_38	57
7	15	8	$0	0	1695	Right	$18	ambig_blue_50	18
7	16	8	$9.50	0	993	Left	$0	ambig_blue_50	12
7	17	9	$0	1	849	Left	$65	ambig_blue_75	30
7	18	1	$9.50	1	872	Right	$0	risk_blue_13	32
7	19	7	$18	1	1614	Left	$0	ambig_blue_25	3
7	20	8	$0	1	947	Left	$34	ambig_blue_50	19
7	21	3	$34	1	1213	Left	$0	risk_blue_38	54
7	22	3	$5	1	2036	Right	$0	risk_blue_38	51
7	23	7	$9.50	1	814	Right	$0	ambig_blue_25	2
7	24	9	$0	1	799	Right	$9.50	ambig_blue_75	27
7	25	3	$65	1	864	Left	$0	risk_blue_38	55
7	26	3	$9.50	0	1262	Left	$0	risk_blue_38	52
7	27	7	$65	0	939	Right	$0	ambig_blue_25	5
7	28	9	$0	0	870	Left	$5	ambig_blue_75	26
7	29	2	$34	0	995	Left	$0	risk_blue_25	44
7	30	5	$0	0	1460	Left	$9.50	risk_red_25	47
7	31	7	$0	1	1439	Right	$5	ambig_blue_25	6
7	32	4	$0	0	812	Left	$9.50	risk_red_13	37
7	33	4	$0	0	1204	Right	$65	risk_red_13	40
7	34	9	$34	1	2611	Left	$0	ambig_blue_75	24
7	35	8	$65	0	772	Right	$0	ambig_blue_50	15
7	36	7	$0	1	1190	Left	$18	ambig_blue_25	8
7	37	2	$18	1	1165	Right	$0	risk_blue_25	43
7	38	4	$0	1	1662	Right	$34	risk_red_13	39
7	39	5	$0	1	1720	Right	$5	risk_red_25	46
7	40	6	$0	0	1481	Right	$18	risk_red_38	58
7	41	6	$0	0	1723	Left	$5	risk_red_38	56
7	42	8	$0	0	1387	Left	$5	ambig_blue_50	16
7	43	8	$5	0	1018	Left	$0	ambig_blue_50	11
7	44	5	$0	1	1457	Left	$34	risk_red_25	49
7	45	9	$5	1	1388	Right	$0	ambig_blue_75	21
7	46	9	$9.50	0	1179	Left	$0	ambig_blue_75	22
7	47	6	$0	0	955	Right	$34	risk_red_38	59
7	48	8	$18	0	1245	Right	$0	ambig_blue_50	13
7	49	9	$65	0	786	Right	$0	ambig_blue_75	25
7	50	1	$18	1	812	Right	$0	risk_blue_13	33
7	51	5	$0	0	700	Right	$65	risk_red_25	50
7	52	9	$0	1	1513	Right	$34	ambig_blue_75	29
7	53	2	$9.50	1	874	Right	$0	risk_blue_25	42
7	54	5	$0	0	824	Right	$18	risk_red_25	48
7	55	4	$0	1	1216	Right	$5	risk_red_13	36
7	56	8	$34	1	951	Left	$0	ambig_blue_50	14
7	57	3	$18	1	1585	Left	$0	risk_blue_38	53
7	58	8	$0	0	1376	Left	$9.50	ambig_blue_50	17
7	59	9	$18	1	1055	Left	$0	ambig_blue_75	23
7	60	2	$65	1	1036	Left	$0	risk_blue_25	45
8	1	7	$18	1	817	Left	$0	ambig_blue_25	3
8	2	4	$0	0	785	Left	$5	risk_red_13	36
8	3	8	$0	0	963	Left	$5	ambig_blue_50	16
8	4	7	$34	1	1028	Left	$0	ambig_blue_25	4
8	5	7	$0	0	1986	Right	$18	ambig_blue_25	8
8	6	7	$0	0	1631	Left	$5	ambig_blue_25	6
8	7	2	$18	1	1195	Right	$0	risk_blue_25	43
8	8	8	$18	1	1099	Right	$0	ambig_blue_50	13
8	9	8	$5	1	815	Right	$0	ambig_blue_50	11
8	10	1	$18	0	903	Left	$0	risk_blue_13	33
8	11	9	$0	1	1003	Right	$9.50	ambig_blue_75	27
8	12	5	$0	1	843	Right	$9.50	risk_red_25	47
8	13	8	$34	1	1282	Left	$0	ambig_blue_50	14
8	14	5	$0	0	966	Left	$5	risk_red_25	46
8	15	9	$5	1	984	Right	$0	ambig_blue_75	21
8	16	9	$0	1	1393	Right	$18	ambig_blue_75	28
8	17	2	$5	1	1208	Right	$0	risk_blue_25	41
8	18	8	$0	0	1942	Left	$18	ambig_blue_50	18
8	19	7	$9.50	0	957	Left	$0	ambig_blue_25	2
8	20	6	$0	0	1038	Right	$34	risk_red_38	59
8	21	5	$0	1	933	Right	$18	risk_red_25	48
8	22	7	$0	0	848	Left	$9.50	ambig_blue_25	7
8	23	9	$0	0	919	Left	$5	ambig_blue_75	26
8	24	4	$0	1	842	Right	$18	risk_red_13	38
8	25	3	$9.50	1	977	Right	$0	risk_blue_38	52
8	26	9	$0	0	1602	Left	$34	ambig_blue_75	29
8	27	2	$9.50	0	896	Left	$0	risk_blue_25	42
8	28	3	$34	0	869	Right	$0	risk_blue_38	54
8	29	6	$0	0	1393	Left	$5	risk_red_38	56
8	30	4	$0	0	904	Left	$9.50	risk_red_13	37
8	31	7	$0	1	828	Left	$34	ambig_blue_25	9
8	32	9	$9.50	1	836	Right	$0	ambig_blue_75	22
8	33	3	$65	0	1147	Right	$0	risk_blue_38	55
8	34	9	$0	0	1061	Right	$65	ambig_blue_75	30
8	35	4	$0	1	834	Right	$34	risk_red_13	39
8	36	9	$65	0	921	Right	$0	ambig_blue_75	25
8	37	9	$18	0	932	Left	$0	ambig_blue_75	23
8	38	6	$0	1	976	Left	$65	risk_red_38	60
8	39	4	$0	1	721	Right	$65	risk_red_13	40
8	40	2	$65	0	765	Left	$0	risk_blue_25	45
8	41	8	$65	1	704	Left	$0	ambig_blue_50	15
8	42	7	$0	1	629	Left	$65	ambig_blue_25	10
8	43	2	$34	1	957	Right	$0	risk_blue_25	44
8	44	1	$5	1	1279	Right	$0	risk_blue_13	31
8	45	8	$0	1	1027	Left	$65	ambig_blue_50	20
8	46	6	$0	0	1362	Right	$9.50	risk_red_38	57
8	47	8	$9.50	0	1090	Right	$0	ambig_blue_50	12
8	48	6	$0	1	902	Left	$18	risk_red_38	58
8	49	1	$65	0	1018	Right	$0	risk_blue_13	35
8	50	5	$0	0	1034	Right	$34	risk_red_25	49
8	51	3	$5	1	1274	Right	$0	risk_blue_38	51
8	52	3	$18	1	1308	Left	$0	risk_blue_38	53
8	53	7	$65	0	719	Right	$0	ambig_blue_25	5
8	54	5	$0	1	1011	Left	$65	risk_red_25	50
8	55	8	$0	0	818	Left	$9.50	ambig_blue_50	17
8	56	7	$5	1	1121	Right	$0	ambig_blue_25	1
8	57	9	$34	1	1061	Left	$0	ambig_blue_75	24
8	58	8	$0	1	857	Left	$34	ambig_blue_50	19
8	59	1	$34	1	688	Right	$0	risk_blue_13	34
8	60	1	$9.50	1	677	Right	$0	risk_blue_13	32
9	1	2	$65	0	1226	Right	$0	risk_blue_25	45
9	2	7	$18	1	904	Left	$0	ambig_blue_25	3
9	3	4	$0	0	724	Left	$34	risk_red_13	39
9	4	9	$5	0	960	Left	$0	ambig_blue_75	21
9	5	8	$34	1	1106	Left	$0	ambig_blue_50	14
9	6	3	$65	0	901	Right	$0	risk_blue_38	55
9	7	3	$9.50	0	873	Left	$0	risk_blue_38	52
9	8	7	$0	1	935	Left	$65	ambig_blue_25	10
9	9	6	$0	0	1234	Right	$34	risk_red_38	59
9	10	7	$0	0	672	Right	$34	ambig_blue_25	9
9	11	9	$0	1	694	Right	$9.50	ambig_blue_75	27
9	12	9	$65	0	884	Right	$0	ambig_blue_75	25
9	13	9	$9.50	1	689	Right	$0	ambig_blue_75	22
9	14	2	$5	1	1151	Right	$0	risk_blue_25	41
9	15	9	$0	1	1721	Right	$34	ambig_blue_75	29
9	16	8	$0	0	665	Right	$34	ambig_blue_50	19
9	17	2	$18	0	1568	Left	$0	risk_blue_25	43
9	18	7	$0	0	1392	Left	$5	ambig_blue_25	6
9	19	1	$18	1	1005	Right	$0	risk_blue_13	33
9	20	4	$0	1	1085	Right	$18	risk_red_13	38
9	21	5	$0	1	945	Right	$9.50	risk_red_25	47
9	22	5	$0	0	747	Right	$65	risk_red_25	50
9	23	7	$34	0	959	Right	$0	ambig_blue_25	4
9	24	8	$18	0	1985	Right	$0	ambig_blue_50	13
9	25	1	$9.50	1	717	Right	$0	risk_blue_13	32
9	26	7	$0	1	922	Right	$9.50	ambig_blue_25	7
9	27	9	$18	0	1741	Left	$0	ambig_blue_75	23
9	28	8	$5	0	1076	Left	$0	ambig_blue_50	11
9	29	4	$0	1	945	Left	$65	risk_red_13	40
9	30	9	$34	1	1763	Left	$0	ambig_blue_75	24
9	31	9	$0	0	1298	Left	$5	ambig_blue_75	26
9	32	8	$0	1	917	Right	$9.50	ambig_blue_50	17
9	33	5	$0	1	1209	Right	$18	risk_red_25	48
9	34	2	$34	0	1128	Right	$0	risk_blue_25	44
9	35	8	$0	1	1098	Left	$18	ambig_blue_50	18
9	36	1	$5	0	1078	Left	$0	risk_blue_13	31
9	37	7	$0	0	1523	Right	$18	ambig_blue_25	8
9	38	4	$0	0	1235	Left	$5	risk_red_13	36
9	39	8	$9.50	1	809	Right	$0	ambig_blue_50	12
9	40	9	$0	0	890	Right	$65	ambig_blue_75	30
9	41	3	$34	1	743	Left	$0	risk_blue_38	54
9	42	9	$0	0	842	Left	$18	ambig_blue_75	28
9	43	6	$0	0	1601	Right	$18	risk_red_38	58
9	44	5	$0	0	1199	Right	$34	risk_red_25	49
9	45	7	$65	0	710	Right	$0	ambig_blue_25	5
9	46	7	$9.50	0	978	Left	$0	ambig_blue_25	2
9	47	1	$65	1	1563	Left	$0	risk_blue_13	35
9	48	6	$0	0	1259	Left	$5	risk_red_38	56
9	49	4	$0	1	1143	Right	$9.50	risk_red_13	37
9	50	2	$9.50	0	898	Left	$0	risk_blue_25	42
9	51	5	$0	1	1422	Right	$5	risk_red_25	46
9	52	6	$0	0	883	Left	$9.50	risk_red_38	57
9	53	6	$0	1	664	Left	$65	risk_red_38	60
9	54	3	$18	0	1168	Right	$0	risk_blue_38	53
9	55	7	$5	1	1305	Right	$0	ambig_blue_25	1
9	56	8	$0	1	1259	Right	$5	ambig_blue_50	16
9	57	8	$0	1	855	Left	$65	ambig_blue_50	20
9	58	1	$34	1	718	Right	$0	risk_blue_13	34
9	59	3	$5	0	1186	Left	$0	risk_blue_38	51
9	60	8	$65	1	1305	Left	$0	ambig_blue_50	15
10
