# Supplementary material for: Learning about the Ellsberg Paradox reduces, but does not abolish, ambiguity aversion
Source: PLoS One. 2020 Mar 4;15(3):e0228782. doi: 10.1371/journal.pone.0228782 (PMC7055742; doi:10.1371/journal.pone.0228782)
Supplement: S1 Dataset — (ZIP) [file pone.0228782.s009.zip › S1_dataset/RJ/2540.txt]

Block	Trial	BagNo	BlueValue	RESP	RT	LotterySide	RedValue	RiskAmbigLevel	TrialList
3	1	1	$9.50	0	3150	0	$0	risk_blue_13	32
3	2	6	$0	1	5871	0	$5	risk_red_38	56
3	3	9	$0	0	3352	0	$34	ambig_blue_75	29
3	4	9	$5	0	3464	0	$0	ambig_blue_75	21
3	5	7	$18	1	2947	0	$0	ambig_blue_25	3
3	6	4	$0	1	3652	1	$18	risk_red_13	38
3	7	8	$65	0	2791	1	$0	ambig_blue_50	15
3	8	3	$18	0	3088	0	$0	risk_blue_38	53
3	9	8	$0	1	2868	1	$5	ambig_blue_50	16
3	10	2	$65	0	2378	1	$0	risk_blue_25	45
3	11	3	$5	1	2749	1	$0	risk_blue_38	51
3	12	2	$5	0	2648	0	$0	risk_blue_25	41
3	13	7	$9.50	0	3087	1	$0	ambig_blue_25	2
3	14	7	$34	0	2923	1	$0	ambig_blue_25	4
3	15	3	$34	0	2326	1	$0	risk_blue_38	54
3	16	1	$34	0	1923	0	$0	risk_blue_13	34
3	17	7	$0	0	2691	0	$9.50	ambig_blue_25	7
3	18	2	$18	1	4311	1	$0	risk_blue_25	43
3	19	7	$0	0	1749	1	$34	ambig_blue_25	9
3	20	9	$9.50	0	2021	0	$0	ambig_blue_75	22
3	21	7	$5	0	2848	0	$0	ambig_blue_25	1
3	22	5	$0	0	2582	1	$18	risk_red_25	48
3	23	6	$0	1	2600	0	$18	risk_red_38	58
3	24	3	$9.50	0	2098	1	$0	risk_blue_38	52
3	25	8	$18	1	2897	0	$0	ambig_blue_50	13
3	26	5	$0	0	2709	0	$5	risk_red_25	46
3	27	4	$0	0	2081	0	$5	risk_red_13	36
3	28	8	$9.50	0	2465	0	$0	ambig_blue_50	12
3	29	8	$5	0	2073	0	$0	ambig_blue_50	11
3	30	1	$18	1	2457	1	$0	risk_blue_13	33
3	31	1	$5	1	1913	1	$0	risk_blue_13	31
3	32	8	$0	1	3057	1	$9.50	ambig_blue_50	17
3	33	8	$0	1	2382	0	$65	ambig_blue_50	20
3	34	7	$0	1	2105	0	$65	ambig_blue_25	10
3	35	8	$34	1	2377	0	$0	ambig_blue_50	14
3	36	6	$0	1	2220	0	$34	risk_red_38	59
3	37	9	$0	1	3797	1	$18	ambig_blue_75	28
3	38	4	$0	0	2906	1	$65	risk_red_13	40
3	39	6	$0	0	3262	1	$9.50	risk_red_38	57
3	40	9	$34	1	4690	1	$0	ambig_blue_75	24
3	41	6	$0	0	1751	1	$65	risk_red_38	60
3	42	4	$0	0	2070	0	$9.50	risk_red_13	37
3	43	7	$65	0	1911	1	$0	ambig_blue_25	5
3	44	3	$65	1	1943	0	$0	risk_blue_38	55
3	45	8	$0	0	2205	1	$18	ambig_blue_50	18
3	46	8	$0	1	1856	0	$34	ambig_blue_50	19
3	47	5	$0	0	1969	1	$34	risk_red_25	49
3	48	9	$0	1	2094	1	$5	ambig_blue_75	26
3	49	1	$65	0	2590	0	$0	risk_blue_13	35
3	50	9	$65	1	2376	0	$0	ambig_blue_75	25
3	51	9	$0	0	1619	0	$9.50	ambig_blue_75	27
3	52	2	$34	1	1720	0	$0	risk_blue_25	44
3	53	7	$0	1	2033	0	$18	ambig_blue_25	8
3	54	5	$0	1	1380	0	$65	risk_red_25	50
3	55	9	$0	0	1683	0	$65	ambig_blue_75	30
3	56	7	$0	1	2893	1	$5	ambig_blue_25	6
3	57	4	$0	0	2409	0	$34	risk_red_13	39
3	58	5	$0	0	3506	1	$9.50	risk_red_25	47
3	59	9	$18	0	2035	0	$0	ambig_blue_75	23
3	60	2	$9.50	0	4262	0	$0	risk_blue_25	42
4	1	7	$5	1	2747	1	$0	ambig_blue_25	1
4	2	8	$0	0	2134	1	$18	ambig_blue_50	18
4	3	8	$9.50	1	1924	0	$0	ambig_blue_50	12
4	4	7	$18	1	1987	0	$0	ambig_blue_25	3
4	5	8	$0	0	2664	0	$5	ambig_blue_50	16
4	6	8	$0	0	1318	1	$65	ambig_blue_50	20
4	7	7	$65	1	1168	0	$0	ambig_blue_25	5
4	8	9	$0	0	3793	1	$5	ambig_blue_75	26
4	9	4	$0	0	1718	0	$9.50	risk_red_13	37
4	10	4	$0	0	1614	0	$5	risk_red_13	36
4	11	7	$9.50	0	1691	1	$0	ambig_blue_25	2
4	12	8	$0	1	2684	0	$9.50	ambig_blue_50	17
4	13	7	$0	0	1050	1	$65	ambig_blue_25	10
4	14	9	$34	1	2048	0	$0	ambig_blue_75	24
4	15	7	$0	1	1498	0	$18	ambig_blue_25	8
4	16	8	$65	1	2468	0	$0	ambig_blue_50	15
4	17	7	$0	1	1884	0	$34	ambig_blue_25	9
4	18	9	$0	0	2869	1	$65	ambig_blue_75	30
4	19	8	$18	0	1963	1	$0	ambig_blue_50	13
4	20	2	$34	1	2472	0	$0	risk_blue_25	44
4	21	6	$0	1	2702	1	$5	risk_red_38	56
4	22	1	$5	1	2476	1	$0	risk_blue_13	31
4	23	4	$0	0	3890	0	$34	risk_red_13	39
4	24	1	$9.50	0	2307	0	$0	risk_blue_13	32
4	25	7	$34	1	1697	0	$0	ambig_blue_25	4
4	26	5	$0	1	2003	1	$5	risk_red_25	46
4	27	6	$0	1	2511	0	$9.50	risk_red_38	57
4	28	9	$18	0	3556	0	$0	ambig_blue_75	23
4	29	8	$0	0	1947	1	$34	ambig_blue_50	19
4	30	1	$18	1	2433	0	$0	risk_blue_13	33
4	31	2	$9.50	1	3009	1	$0	risk_blue_25	42
4	32	9	$65	0	1769	1	$0	ambig_blue_75	25
4	33	4	$0	1	1895	1	$18	risk_red_13	38
4	34	2	$5	0	3424	0	$0	risk_blue_25	41
4	35	9	$5	0	2981	0	$0	ambig_blue_75	21
4	36	4	$0	1	3677	0	$65	risk_red_13	40
4	37	7	$0	1	2488	1	$5	ambig_blue_25	6
4	38	9	$0	1	2334	0	$9.50	ambig_blue_75	27
4	39	9	$9.50	0	2643	1	$0	ambig_blue_75	22
4	40	6	$0	1	2499	0	$18	risk_red_38	58
4	41	3	$34	1	3527	0	$0	risk_blue_38	54
4	42	9	$0	1	1648	0	$34	ambig_blue_75	29
4	43	5	$0	0	3004	0	$9.50	risk_red_25	47
4	44	8	$5	1	2036	1	$0	ambig_blue_50	11
4	45	5	$0	1	1590	0	$34	risk_red_25	49
4	46	2	$65	1	1660	0	$0	risk_blue_25	45
4	47	5	$0	1	1639	0	$65	risk_red_25	50
4	48	6	$0	1	1378	0	$34	risk_red_38	59
4	49	3	$9.50	0	2090	1	$0	risk_blue_38	52
4	50	3	$5	0	2793	0	$0	risk_blue_38	51
4	51	1	$34	1	2866	0	$0	risk_blue_13	34
4	52	6	$0	0	1823	1	$65	risk_red_38	60
4	53	7	$0	1	2658	0	$9.50	ambig_blue_25	7
4	54	5	$0	1	3889	0	$18	risk_red_25	48
4	55	3	$65	1	1402	0	$0	risk_blue_38	55
4	56	9	$0	0	4904	1	$18	ambig_blue_75	28
4	57	1	$65	0	3804	1	$0	risk_blue_13	35
4	58	2	$18	0	2496	1	$0	risk_blue_25	43
4	59	8	$34	1	1638	0	$0	ambig_blue_50	14
4	60	3	$18	0	2921	1	$0	risk_blue_38	53
5	1	8	$18	0	2871	1	$0	ambig_blue_50	13
5	2	7	$0	2	0	0	$9.50	ambig_blue_25	7
5	3	9	$0	0	1912	0	$34	ambig_blue_75	29
5	4	4	$0	1	1504	1	$18	risk_red_13	38
5	5	7	$0	1	1834	0	$18	ambig_blue_25	8
5	6	7	$0	1	1997	1	$5	ambig_blue_25	6
5	7	4	$0	0	1393	0	$5	risk_red_13	36
5	8	8	$0	1	1992	0	$9.50	ambig_blue_50	17
5	9	8	$0	0	2340	0	$18	ambig_blue_50	18
5	10	2	$18	1	2393	1	$0	risk_blue_25	43
5	11	6	$0	1	2147	0	$34	risk_red_38	59
5	12	2	$5	0	2272	0	$0	risk_blue_25	41
5	13	9	$65	1	2040	0	$0	ambig_blue_75	25
5	14	7	$0	0	2306	1	$65	ambig_blue_25	10
5	15	9	$0	0	2120	1	$65	ambig_blue_75	30
5	16	6	$0	1	1759	0	$65	risk_red_38	60
5	17	6	$0	0	3878	0	$5	risk_red_38	56
5	18	2	$9.50	0	2287	1	$0	risk_blue_25	42
5	19	5	$0	1	1943	1	$9.50	risk_red_25	47
5	20	9	$18	0	2357	1	$0	ambig_blue_75	23
5	21	7	$9.50	0	1953	1	$0	ambig_blue_25	2
5	22	3	$9.50	1	3488	0	$0	risk_blue_38	52
5	23	4	$0	0	2417	0	$34	risk_red_13	39
5	24	1	$34	0	1706	0	$0	risk_blue_13	34
5	25	6	$0	1	1771	0	$9.50	risk_red_38	57
5	26	8	$0	1	1553	0	$65	ambig_blue_50	20
5	27	9	$0	0	1785	0	$18	ambig_blue_75	28
5	28	9	$0	1	2422	1	$5	ambig_blue_75	26
5	29	1	$5	0	1496	0	$0	risk_blue_13	31
5	30	5	$0	1	2410	0	$18	risk_red_25	48
5	31	7	$5	1	2228	1	$0	ambig_blue_25	1
5	32	4	$0	0	1277	0	$9.50	risk_red_13	37
5	33	8	$0	0	2049	1	$34	ambig_blue_50	19
5	34	5	$0	1	1627	0	$34	risk_red_25	49
5	35	6	$0	1	1990	0	$18	risk_red_38	58
5	36	4	$0	1	3362	0	$65	risk_red_13	40
5	37	3	$65	1	1522	0	$0	risk_blue_38	55
5	38	9	$9.50	0	3315	0	$0	ambig_blue_75	22
5	39	8	$0	0	2604	0	$5	ambig_blue_50	16
5	40	8	$5	1	2094	1	$0	ambig_blue_50	11
5	41	9	$34	1	1813	0	$0	ambig_blue_75	24
5	42	8	$65	0	1609	1	$0	ambig_blue_50	15
5	43	5	$0	1	2046	1	$5	risk_red_25	46
5	44	5	$0	1	1496	0	$65	risk_red_25	50
5	45	7	$18	1	1890	0	$0	ambig_blue_25	3
5	46	9	$0	1	1955	1	$9.50	ambig_blue_75	27
5	47	8	$9.50	0	2848	1	$0	ambig_blue_50	12
5	48	3	$18	0	1791	1	$0	risk_blue_38	53
5	49	2	$34	1	2315	0	$0	risk_blue_25	44
5	50	2	$65	1	1977	0	$0	risk_blue_25	45
5	51	9	$5	0	1998	0	$0	ambig_blue_75	21
5	52	1	$9.50	1	1610	1	$0	risk_blue_13	32
5	53	7	$65	0	1791	1	$0	ambig_blue_25	5
5	54	3	$5	0	1980	0	$0	risk_blue_38	51
5	55	1	$18	0	2209	0	$0	risk_blue_13	33
5	56	7	$34	0	1755	1	$0	ambig_blue_25	4
5	57	8	$34	1	2098	0	$0	ambig_blue_50	14
5	58	7	$0	0	1896	1	$34	ambig_blue_25	9
5	59	1	$65	1	3033	0	$0	risk_blue_13	35
5	60	3	$34	1	2047	0	$0	risk_blue_38	54
6
7	1	4	$0	0	2495	Left	$9.50	risk_red_13	37
7	2	3	$34	0	2053	Right	$0	risk_blue_38	54
7	3	6	$0	1	2095	Left	$18	risk_red_38	58
7	4	6	$0	1	2687	Left	$9.50	risk_red_38	57
7	5	7	$0	1	3916	Right	$5	ambig_blue_25	6
7	6	9	$0	0	1908	Left	$5	ambig_blue_75	26
7	7	9	$0	1	3691	Left	$34	ambig_blue_75	29
7	8	8	$0	0	2997	Right	$9.50	ambig_blue_50	17
7	9	7	$5	1	5604	Right	$0	ambig_blue_25	1
7	10	1	$34	0	2433	Left	$0	risk_blue_13	34
7	11	5	$0	0	2138	Right	$65	risk_red_25	50
7	12	2	$34	1	1927	Left	$0	risk_blue_25	44
7	13	9	$18	1	4990	Left	$0	ambig_blue_75	23
7	14	5	$0	0	4486	Left	$18	risk_red_25	48
7	15	6	$0	0	3612	Right	$65	risk_red_38	60
7	16	5	$0	0	4137	Right	$9.50	risk_red_25	47
7	17	9	$5	1	4511	Right	$0	ambig_blue_75	21
7	18	1	$65	1	2332	Left	$0	risk_blue_13	35
7	19	5	$0	0	1840	Right	$34	risk_red_25	49
7	20	2	$18	1	5291	Right	$0	risk_blue_25	43
7	21	2	$65	0	3709	Right	$0	risk_blue_25	45
7	22	9	$34	0	3414	Right	$0	ambig_blue_75	24
7	23	7	$0	0	1747	Right	$65	ambig_blue_25	10
7	24	8	$0	1	3202	Left	$18	ambig_blue_50	18
7	25	9	$65	0	2233	Right	$0	ambig_blue_75	25
7	26	7	$9.50	0	4379	Right	$0	ambig_blue_25	2
7	27	4	$0	0	1574	Left	$5	risk_red_13	36
7	28	7	$18	1	2331	Left	$0	ambig_blue_25	3
7	29	9	$0	1	1385	Left	$65	ambig_blue_75	30
7	30	7	$65	0	2872	Right	$0	ambig_blue_25	5
7	31	4	$0	0	3198	Right	$34	risk_red_13	39
7	32	7	$0	1	2236	Left	$9.50	ambig_blue_25	7
7	33	3	$65	0	1774	Right	$0	risk_blue_38	55
7	34	4	$0	1	2876	Left	$65	risk_red_13	40
7	35	3	$18	0	2305	Right	$0	risk_blue_38	53
7	36	2	$5	1	1888	Right	$0	risk_blue_25	41
7	37	7	$34	0	1929	Right	$0	ambig_blue_25	4
7	38	1	$18	0	2176	Left	$0	risk_blue_13	33
7	39	8	$34	0	2395	Right	$0	ambig_blue_50	14
7	40	4	$0	1	2614	Right	$18	risk_red_13	38
7	41	1	$5	0	2350	Left	$0	risk_blue_13	31
7	42	8	$65	0	1851	Right	$0	ambig_blue_50	15
7	43	3	$5	0	2317	Left	$0	risk_blue_38	51
7	44	7	$0	1	2035	Left	$34	ambig_blue_25	9
7	45	8	$0	0	1870	Right	$65	ambig_blue_50	20
7	46	2	$9.50	0	1840	Left	$0	risk_blue_25	42
7	47	9	$9.50	0	3171	Right	$0	ambig_blue_75	22
7	48	9	$0	0	4107	Left	$9.50	ambig_blue_75	27
7	49	8	$18	1	2690	Left	$0	ambig_blue_50	13
7	50	7	$0	1	4167	Left	$18	ambig_blue_25	8
7	51	8	$0	0	1859	Right	$34	ambig_blue_50	19
7	52	6	$0	1	2341	Right	$5	risk_red_38	56
7	53	9	$0	0	4337	Right	$18	ambig_blue_75	28
7	54	6	$0	1	1814	Left	$34	risk_red_38	59
7	55	1	$9.50	1	2466	Right	$0	risk_blue_13	32
7	56	8	$5	0	2513	Left	$0	ambig_blue_50	11
7	57	3	$9.50	0	3358	Right	$0	risk_blue_38	52
7	58	8	$0	0	2134	Left	$5	ambig_blue_50	16
7	59	5	$0	1	2013	Right	$5	risk_red_25	46
7	60	8	$9.50	1	2615	Left	$0	ambig_blue_50	12
8	1	8	$0	1	2518	Left	$9.50	ambig_blue_50	17
8	2	1	$5	1	1715	Right	$0	risk_blue_13	31
8	3	8	$34	1	2787	Left	$0	ambig_blue_50	14
8	4	1	$9.50	1	1661	Right	$0	risk_blue_13	32
8	5	9	$0	0	2904	Right	$34	ambig_blue_75	29
8	6	7	$0	1	3644	Left	$9.50	ambig_blue_25	7
8	7	7	$0	1	2967	Left	$18	ambig_blue_25	8
8	8	6	$0	0	2879	Right	$9.50	risk_red_38	57
8	9	4	$0	0	1340	Left	$9.50	risk_red_13	37
8	10	4	$0	0	4309	Left	$34	risk_red_13	39
8	11	3	$65	1	1859	Left	$0	risk_blue_38	55
8	12	5	$0	1	3149	Right	$18	risk_red_25	48
8	13	4	$0	0	1902	Left	$5	risk_red_13	36
8	14	9	$9.50	0	2111	Right	$0	ambig_blue_75	22
8	15	2	$9.50	0	2382	Left	$0	risk_blue_25	42
8	16	8	$0	0	2145	Right	$65	ambig_blue_50	20
8	17	7	$0	1	4222	Left	$5	ambig_blue_25	6
8	18	9	$5	1	4159	Right	$0	ambig_blue_75	21
8	19	1	$18	0	1867	Left	$0	risk_blue_13	33
8	20	6	$0	0	1957	Right	$65	risk_red_38	60
8	21	8	$9.50	1	3835	Left	$0	ambig_blue_50	12
8	22	9	$0	0	5566	Left	$5	ambig_blue_75	26
8	23	6	$0	0	1388	Right	$34	risk_red_38	59
8	24	2	$18	0	2699	Left	$0	risk_blue_25	43
8	25	9	$18	0	1728	Right	$0	ambig_blue_75	23
8	26	5	$0	0	2696	Right	$34	risk_red_25	49
8	27	8	$65	1	2245	Left	$0	ambig_blue_50	15
8	28	1	$34	0	2085	Left	$0	risk_blue_13	34
8	29	1	$65	1	2349	Left	$0	risk_blue_13	35
8	30	5	$0	1	1274	Left	$65	risk_red_25	50
8	31	7	$0	0	1381	Right	$65	ambig_blue_25	10
8	32	3	$18	0	3029	Right	$0	risk_blue_38	53
8	33	9	$0	1	1683	Left	$65	ambig_blue_75	30
8	34	6	$0	1	2653	Left	$18	risk_red_38	58
8	35	8	$18	1	2836	Left	$0	ambig_blue_50	13
8	36	3	$5	0	2819	Left	$0	risk_blue_38	51
8	37	6	$0	0	2091	Left	$5	risk_red_38	56
8	38	3	$9.50	0	3307	Right	$0	risk_blue_38	52
8	39	9	$0	1	3268	Left	$18	ambig_blue_75	28
8	40	7	$0	1	1920	Left	$34	ambig_blue_25	9
8	41	8	$0	0	2984	Right	$34	ambig_blue_50	19
8	42	7	$18	0	2000	Right	$0	ambig_blue_25	3
8	43	9	$34	0	2884	Right	$0	ambig_blue_75	24
8	44	8	$5	1	4145	Right	$0	ambig_blue_50	11
8	45	7	$34	1	2431	Left	$0	ambig_blue_25	4
8	46	5	$0	0	2088	Left	$9.50	risk_red_25	47
8	47	4	$0	1	2304	Left	$65	risk_red_13	40
8	48	8	$0	0	2879	Right	$18	ambig_blue_50	18
8	49	7	$9.50	0	2954	Right	$0	ambig_blue_25	2
8	50	7	$5	1	4364	Right	$0	ambig_blue_25	1
8	51	7	$65	1	2000	Left	$0	ambig_blue_25	5
8	52	5	$0	1	2804	Right	$5	risk_red_25	46
8	53	8	$0	1	3053	Right	$5	ambig_blue_50	16
8	54	9	$0	0	4506	Left	$9.50	ambig_blue_75	27
8	55	9	$65	1	1303	Left	$0	ambig_blue_75	25
8	56	4	$0	1	3258	Right	$18	risk_red_13	38
8	57	2	$34	0	2094	Right	$0	risk_blue_25	44
8	58	3	$34	1	2109	Left	$0	risk_blue_38	54
8	59	2	$65	0	2564	Right	$0	risk_blue_25	45
8	60	2	$5	1	2094	Right	$0	risk_blue_25	41
9	1	9	$18	0	2267	Right	$0	ambig_blue_75	23
9	2	3	$65	0	1555	Right	$0	risk_blue_38	55
9	3	7	$18	1	1394	Left	$0	ambig_blue_25	3
9	4	3	$9.50	0	2705	Right	$0	risk_blue_38	52
9	5	8	$34	0	1854	Right	$0	ambig_blue_50	14
9	6	8	$0	0	1504	Right	$34	ambig_blue_50	19
9	7	5	$0	0	1186	Right	$65	risk_red_25	50
9	8	8	$65	1	1872	Left	$0	ambig_blue_50	15
9	9	7	$0	0	1842	Right	$18	ambig_blue_25	8
9	10	4	$0	0	1428	Left	$18	risk_red_13	38
9	11	8	$5	1	5857	Left	$0	ambig_blue_50	11
9	12	7	$65	0	1347	Right	$0	ambig_blue_25	5
9	13	3	$34	0	1404	Right	$0	risk_blue_38	54
9	14	5	$0	0	2138	Left	$9.50	risk_red_25	47
9	15	1	$65	1	2808	Left	$0	risk_blue_13	35
9	16	2	$9.50	1	2264	Right	$0	risk_blue_25	42
9	17	5	$0	1	2056	Right	$5	risk_red_25	46
9	18	6	$0	1	2282	Left	$65	risk_red_38	60
9	19	9	$34	0	2176	Right	$0	ambig_blue_75	24
9	20	9	$0	0	1861	Right	$9.50	ambig_blue_75	27
9	21	2	$65	0	2886	Right	$0	risk_blue_25	45
9	22	4	$0	0	2507	Left	$5	risk_red_13	36
9	23	9	$9.50	0	2593	Right	$0	ambig_blue_75	22
9	24	3	$5	0	1826	Left	$0	risk_blue_38	51
9	25	9	$0	0	2749	Right	$5	ambig_blue_75	26
9	26	7	$0	1	4040	Left	$5	ambig_blue_25	6
9	27	6	$0	0	2266	Right	$34	risk_red_38	59
9	28	8	$9.50	0	3754	Right	$0	ambig_blue_50	12
9	29	7	$5	0	4280	Left	$0	ambig_blue_25	1
9	30	8	$0	0	3823	Left	$5	ambig_blue_50	16
9	31	5	$0	1	3715	Right	$18	risk_red_25	48
9	32	1	$18	0	1627	Left	$0	risk_blue_13	33
9	33	7	$9.50	1	1999	Left	$0	ambig_blue_25	2
9	34	9	$5	1	2795	Right	$0	ambig_blue_75	21
9	35	4	$0	1	3780	Right	$9.50	risk_red_13	37
9	36	4	$0	1	1689	Left	$65	risk_red_13	40
9	37	2	$5	0	1795	Left	$0	risk_blue_25	41
9	38	7	$0	0	1536	Right	$65	ambig_blue_25	10
9	39	9	$0	1	2207	Left	$34	ambig_blue_75	29
9	40	8	$0	0	3178	Left	$9.50	ambig_blue_50	17
9	41	6	$0	0	2465	Right	$9.50	risk_red_38	57
9	42	2	$34	0	1649	Right	$0	risk_blue_25	44
9	43	1	$5	1	2356	Right	$0	risk_blue_13	31
9	44	9	$0	1	1865	Left	$18	ambig_blue_75	28
9	45	2	$18	0	1603	Left	$0	risk_blue_25	43
9	46	9	$0	1	1952	Left	$65	ambig_blue_75	30
9	47	1	$9.50	1	1327	Right	$0	risk_blue_13	32
9	48	3	$18	1	2760	Left	$0	risk_blue_38	53
9	49	1	$34	1	2554	Right	$0	risk_blue_13	34
9	50	7	$34	0	2470	Right	$0	ambig_blue_25	4
9	51	7	$0	1	1124	Left	$9.50	ambig_blue_25	7
9	52	7	$0	0	1431	Right	$34	ambig_blue_25	9
9	53	6	$0	1	1500	Left	$18	risk_red_38	58
9	54	8	$18	1	1198	Left	$0	ambig_blue_50	13
9	55	4	$0	0	1238	Left	$34	risk_red_13	39
9	56	5	$0	0	1731	Right	$34	risk_red_25	49
9	57	9	$65	0	1659	Right	$0	ambig_blue_75	25
9	58	6	$0	0	1486	Left	$5	risk_red_38	56
9	59	8	$0	0	2633	Right	$18	ambig_blue_50	18
9	60	8	$0	1	1017	Left	$65	ambig_blue_50	20
10
