# Supplementary material for: Learning about the Ellsberg Paradox reduces, but does not abolish, ambiguity aversion
Source: PLoS One. 2020 Mar 4;15(3):e0228782. doi: 10.1371/journal.pone.0228782 (PMC7055742; doi:10.1371/journal.pone.0228782)
Supplement: S1 Dataset — (ZIP) [file pone.0228782.s009.zip › S1_dataset/RJ/2541.txt]

Block	Trial	BagNo	BlueValue	RESP	RT	LotterySide	RedValue	RiskAmbigLevel	TrialList
3	1	8	$5	1	4325	1	$0	ambig_blue_50	11
3	2	7	$0	1	5922	0	$18	ambig_blue_25	8
3	3	9	$34	1	5081	0	$0	ambig_blue_75	24
3	4	8	$0	2	0	1	$34	ambig_blue_50	19
3	5	2	$34	1	3391	1	$0	risk_blue_25	44
3	6	2	$65	0	2862	0	$0	risk_blue_25	45
3	7	5	$0	0	2483	0	$5	risk_red_25	46
3	8	1	$5	1	3002	1	$0	risk_blue_13	31
3	9	9	$5	1	3313	1	$0	ambig_blue_75	21
3	10	3	$18	0	3563	0	$0	risk_blue_38	53
3	11	9	$0	0	3209	1	$34	ambig_blue_75	29
3	12	7	$0	1	3863	1	$9.50	ambig_blue_25	7
3	13	7	$0	0	3273	0	$65	ambig_blue_25	10
3	14	2	$5	0	2405	0	$0	risk_blue_25	41
3	15	7	$65	1	3607	0	$0	ambig_blue_25	5
3	16	6	$0	0	3204	0	$18	risk_red_38	58
3	17	7	$0	1	3251	0	$34	ambig_blue_25	9
3	18	9	$0	0	2647	0	$5	ambig_blue_75	26
3	19	5	$0	1	3351	1	$9.50	risk_red_25	47
3	20	8	$0	0	4166	1	$5	ambig_blue_50	16
3	21	4	$0	1	2618	1	$34	risk_red_13	39
3	22	1	$34	0	3434	0	$0	risk_blue_13	34
3	23	7	$0	1	3439	0	$5	ambig_blue_25	6
3	24	2	$9.50	1	3147	1	$0	risk_blue_25	42
3	25	7	$5	0	2284	0	$0	ambig_blue_25	1
3	26	6	$0	0	4060	0	$5	risk_red_38	56
3	27	6	$0	1	3261	1	$34	risk_red_38	59
3	28	5	$0	0	2466	0	$18	risk_red_25	48
3	29	3	$5	0	3849	1	$0	risk_blue_38	51
3	30	1	$9.50	0	2578	0	$0	risk_blue_13	32
3	31	6	$0	1	4252	0	$9.50	risk_red_38	57
3	32	8	$0	1	4084	0	$9.50	ambig_blue_50	17
3	33	4	$0	0	2644	0	$9.50	risk_red_13	37
3	34	8	$65	1	3243	0	$0	ambig_blue_50	15
3	35	8	$9.50	0	3569	0	$0	ambig_blue_50	12
3	36	9	$0	1	2191	1	$18	ambig_blue_75	28
3	37	7	$34	0	3450	1	$0	ambig_blue_25	4
3	38	6	$0	0	3797	1	$65	risk_red_38	60
3	39	8	$18	0	3977	1	$0	ambig_blue_50	13
3	40	9	$18	0	2958	0	$0	ambig_blue_75	23
3	41	9	$9.50	1	2200	1	$0	ambig_blue_75	22
3	42	9	$0	0	1763	0	$65	ambig_blue_75	30
3	43	3	$34	1	2602	1	$0	risk_blue_38	54
3	44	5	$0	1	1899	0	$65	risk_red_25	50
3	45	4	$0	0	1868	0	$5	risk_red_13	36
3	46	5	$0	0	2470	0	$34	risk_red_25	49
3	47	3	$9.50	0	1813	0	$0	risk_blue_38	52
3	48	4	$0	0	2520	0	$65	risk_red_13	40
3	49	3	$65	1	2149	0	$0	risk_blue_38	55
3	50	1	$65	0	1611	0	$0	risk_blue_13	35
3	51	8	$34	0	2536	1	$0	ambig_blue_50	14
3	52	7	$9.50	0	2020	0	$0	ambig_blue_25	2
3	53	8	$0	0	2295	1	$65	ambig_blue_50	20
3	54	8	$0	1	2478	0	$18	ambig_blue_50	18
3	55	2	$18	0	2909	0	$0	risk_blue_25	43
3	56	7	$18	1	2345	0	$0	ambig_blue_25	3
3	57	1	$18	0	2261	0	$0	risk_blue_13	33
3	58	9	$65	0	1550	0	$0	ambig_blue_75	25
3	59	4	$0	0	1965	0	$18	risk_red_13	38
3	60	9	$0	1	2818	1	$9.50	ambig_blue_75	27
4	1	1	$18	1	2012	1	$0	risk_blue_13	33
4	2	7	$34	0	1535	1	$0	ambig_blue_25	4
4	3	2	$5	0	2360	0	$0	risk_blue_25	41
4	4	7	$0	0	2180	1	$65	ambig_blue_25	10
4	5	8	$0	1	1776	1	$9.50	ambig_blue_50	17
4	6	7	$0	0	2205	0	$5	ambig_blue_25	6
4	7	6	$0	0	1992	1	$34	risk_red_38	59
4	8	3	$9.50	1	3084	1	$0	risk_blue_38	52
4	9	9	$0	0	1912	1	$65	ambig_blue_75	30
4	10	4	$0	0	3047	0	$9.50	risk_red_13	37
4	11	5	$0	0	2485	1	$65	risk_red_25	50
4	12	3	$5	0	1883	0	$0	risk_blue_38	51
4	13	8	$18	1	2788	0	$0	ambig_blue_50	13
4	14	7	$65	0	2262	1	$0	ambig_blue_25	5
4	15	5	$0	1	3630	1	$18	risk_red_25	48
4	16	9	$18	1	3890	0	$0	ambig_blue_75	23
4	17	3	$18	1	2954	0	$0	risk_blue_38	53
4	18	8	$65	1	2004	0	$0	ambig_blue_50	15
4	19	8	$9.50	0	1856	0	$0	ambig_blue_50	12
4	20	4	$0	1	2033	1	$5	risk_red_13	36
4	21	2	$18	0	3916	0	$0	risk_blue_25	43
4	22	9	$0	1	2051	0	$34	ambig_blue_75	29
4	23	3	$34	0	2124	1	$0	risk_blue_38	54
4	24	5	$0	1	2299	0	$34	risk_red_25	49
4	25	8	$0	1	3025	1	$5	ambig_blue_50	16
4	26	8	$34	1	2224	0	$0	ambig_blue_50	14
4	27	9	$9.50	0	1234	0	$0	ambig_blue_75	22
4	28	4	$0	0	1736	0	$18	risk_red_13	38
4	29	2	$34	0	2576	1	$0	risk_blue_25	44
4	30	6	$0	1	1738	1	$9.50	risk_red_38	57
4	31	7	$9.50	0	2528	1	$0	ambig_blue_25	2
4	32	1	$9.50	0	3037	0	$0	risk_blue_13	32
4	33	6	$0	1	1947	1	$5	risk_red_38	56
4	34	8	$0	1	2033	0	$18	ambig_blue_50	18
4	35	7	$18	1	2340	0	$0	ambig_blue_25	3
4	36	9	$0	1	2393	1	$18	ambig_blue_75	28
4	37	9	$0	1	1931	1	$5	ambig_blue_75	26
4	38	5	$0	0	4410	0	$9.50	risk_red_25	47
4	39	3	$65	1	2204	0	$0	risk_blue_38	55
4	40	1	$65	1	2263	1	$0	risk_blue_13	35
4	41	6	$0	1	1655	0	$65	risk_red_38	60
4	42	1	$5	1	2465	1	$0	risk_blue_13	31
4	43	7	$0	1	2616	0	$34	ambig_blue_25	9
4	44	2	$9.50	0	1465	0	$0	risk_blue_25	42
4	45	1	$34	1	2565	1	$0	risk_blue_13	34
4	46	9	$5	0	2248	0	$0	ambig_blue_75	21
4	47	4	$0	1	1721	0	$65	risk_red_13	40
4	48	8	$0	1	2337	0	$65	ambig_blue_50	20
4	49	7	$5	1	2199	1	$0	ambig_blue_25	1
4	50	8	$0	1	1322	0	$34	ambig_blue_50	19
4	51	2	$65	0	1579	1	$0	risk_blue_25	45
4	52	4	$0	0	2122	0	$34	risk_red_13	39
4	53	9	$34	1	2009	1	$0	ambig_blue_75	24
4	54	5	$0	0	2730	0	$5	risk_red_25	46
4	55	8	$5	0	2254	0	$0	ambig_blue_50	11
4	56	7	$0	1	1039	1	$9.50	ambig_blue_25	7
4	57	6	$0	1	2597	0	$18	risk_red_38	58
4	58	9	$0	0	950	0	$9.50	ambig_blue_75	27
4	59	7	$0	1	1777	0	$18	ambig_blue_25	8
4	60	9	$65	1	1823	1	$0	ambig_blue_75	25
5	1	7	$0	0	1560	0	$9.50	ambig_blue_25	7
5	2	8	$34	1	2023	0	$0	ambig_blue_50	14
5	3	9	$0	0	2425	0	$5	ambig_blue_75	26
5	4	8	$18	1	2106	0	$0	ambig_blue_50	13
5	5	1	$34	1	1617	1	$0	risk_blue_13	34
5	6	7	$0	1	2094	0	$18	ambig_blue_25	8
5	7	5	$0	0	1822	1	$34	risk_red_25	49
5	8	7	$5	0	1569	0	$0	ambig_blue_25	1
5	9	8	$65	0	1489	1	$0	ambig_blue_50	15
5	10	1	$18	1	1739	1	$0	risk_blue_13	33
5	11	7	$34	1	1386	0	$0	ambig_blue_25	4
5	12	2	$5	1	2713	1	$0	risk_blue_25	41
5	13	6	$0	1	2622	0	$34	risk_red_38	59
5	14	4	$0	0	1438	0	$9.50	risk_red_13	37
5	15	7	$65	1	1290	0	$0	ambig_blue_25	5
5	16	4	$0	0	1429	0	$34	risk_red_13	39
5	17	3	$5	0	2026	0	$0	risk_blue_38	51
5	18	8	$0	1	1580	0	$18	ambig_blue_50	18
5	19	2	$65	1	2779	0	$0	risk_blue_25	45
5	20	6	$0	0	2596	0	$18	risk_red_38	58
5	21	7	$0	0	1878	1	$34	ambig_blue_25	9
5	22	3	$34	0	1631	1	$0	risk_blue_38	54
5	23	7	$18	1	1891	1	$0	ambig_blue_25	3
5	24	4	$0	1	1428	1	$65	risk_red_13	40
5	25	9	$0	1	1553	0	$65	ambig_blue_75	30
5	26	4	$0	1	2441	1	$5	risk_red_13	36
5	27	1	$65	1	1673	1	$0	risk_blue_13	35
5	28	8	$0	0	1187	1	$65	ambig_blue_50	20
5	29	2	$18	1	2650	0	$0	risk_blue_25	43
5	30	8	$0	0	1146	0	$9.50	ambig_blue_50	17
5	31	1	$9.50	0	1851	0	$0	risk_blue_13	32
5	32	2	$9.50	0	2118	0	$0	risk_blue_25	42
5	33	9	$5	0	1429	0	$0	ambig_blue_75	21
5	34	9	$0	1	1682	1	$9.50	ambig_blue_75	27
5	35	9	$34	0	2244	0	$0	ambig_blue_75	24
5	36	5	$0	1	1837	1	$65	risk_red_25	50
5	37	7	$0	0	1433	0	$5	ambig_blue_25	6
5	38	3	$65	0	2110	1	$0	risk_blue_38	55
5	39	5	$0	0	2860	0	$9.50	risk_red_25	47
5	40	6	$0	0	1802	1	$65	risk_red_38	60
5	41	8	$5	1	1398	1	$0	ambig_blue_50	11
5	42	8	$9.50	0	1565	0	$0	ambig_blue_50	12
5	43	6	$0	1	2324	1	$5	risk_red_38	56
5	44	4	$0	0	1553	0	$18	risk_red_13	38
5	45	9	$9.50	0	1449	0	$0	ambig_blue_75	22
5	46	2	$34	0	1622	1	$0	risk_blue_25	44
5	47	3	$18	0	2970	1	$0	risk_blue_38	53
5	48	1	$5	0	1731	0	$0	risk_blue_13	31
5	49	9	$0	1	1443	0	$18	ambig_blue_75	28
5	50	9	$0	1	1176	0	$34	ambig_blue_75	29
5	51	7	$0	1	2120	0	$65	ambig_blue_25	10
5	52	7	$9.50	1	1414	1	$0	ambig_blue_25	2
5	53	6	$0	0	2219	1	$9.50	risk_red_38	57
5	54	9	$18	1	1726	0	$0	ambig_blue_75	23
5	55	5	$0	0	2174	0	$18	risk_red_25	48
5	56	9	$65	1	2530	1	$0	ambig_blue_75	25
5	57	8	$0	0	1990	1	$34	ambig_blue_50	19
5	58	5	$0	1	1434	1	$5	risk_red_25	46
5	59	3	$9.50	0	2175	0	$0	risk_blue_38	52
5	60	8	$0	0	1819	0	$5	ambig_blue_50	16
6
7	1	7	$0	0	3213	Right	$65	ambig_blue_25	10
7	2	7	$18	0	3658	Right	$0	ambig_blue_25	3
7	3	7	$34	1	1725	Left	$0	ambig_blue_25	4
7	4	7	$9.50	0	2069	Left	$0	ambig_blue_25	2
7	5	8	$0	0	3238	Right	$18	ambig_blue_50	18
7	6	9	$9.50	1	1164	Right	$0	ambig_blue_75	22
7	7	8	$0	1	1629	Right	$9.50	ambig_blue_50	17
7	8	9	$18	1	2065	Right	$0	ambig_blue_75	23
7	9	5	$0	1	2498	Right	$9.50	risk_red_25	47
7	10	5	$0	1	1016	Left	$18	risk_red_25	48
7	11	8	$0	1	903	Left	$65	ambig_blue_50	20
7	12	7	$0	0	2420	Left	$9.50	ambig_blue_25	7
7	13	3	$34	1	1125	Left	$0	risk_blue_38	54
7	14	9	$0	1	1519	Right	$5	ambig_blue_75	26
7	15	8	$5	0	2152	Right	$0	ambig_blue_50	11
7	16	4	$0	0	1933	Left	$5	risk_red_13	36
7	17	8	$34	0	1253	Right	$0	ambig_blue_50	14
7	18	3	$5	1	1505	Right	$0	risk_blue_38	51
7	19	9	$0	0	1955	Left	$18	ambig_blue_75	28
7	20	2	$18	0	2025	Left	$0	risk_blue_25	43
7	21	8	$9.50	0	979	Left	$0	ambig_blue_50	12
7	22	9	$5	0	2684	Left	$0	ambig_blue_75	21
7	23	2	$5	1	1730	Right	$0	risk_blue_25	41
7	24	9	$34	1	1530	Right	$0	ambig_blue_75	24
7	25	9	$0	0	1467	Left	$34	ambig_blue_75	29
7	26	1	$34	0	991	Left	$0	risk_blue_13	34
7	27	1	$65	1	1566	Right	$0	risk_blue_13	35
7	28	7	$65	1	1197	Left	$0	ambig_blue_25	5
7	29	8	$18	0	1549	Right	$0	ambig_blue_50	13
7	30	7	$0	0	1181	Right	$18	ambig_blue_25	8
7	31	9	$0	1	653	Right	$9.50	ambig_blue_75	27
7	32	4	$0	1	1180	Right	$18	risk_red_13	38
7	33	1	$18	0	1164	Left	$0	risk_blue_13	33
7	34	5	$0	1	1757	Right	$5	risk_red_25	46
7	35	4	$0	0	1572	Left	$34	risk_red_13	39
7	36	6	$0	1	1226	Left	$65	risk_red_38	60
7	37	8	$0	1	2208	Right	$5	ambig_blue_50	16
7	38	2	$9.50	1	1459	Right	$0	risk_blue_25	42
7	39	3	$65	1	1518	Left	$0	risk_blue_38	55
7	40	6	$0	0	2248	Right	$18	risk_red_38	58
7	41	5	$0	0	1656	Right	$34	risk_red_25	49
7	42	4	$0	1	1363	Right	$65	risk_red_13	40
7	43	6	$0	0	1259	Left	$9.50	risk_red_38	57
7	44	7	$0	1	4047	Right	$5	ambig_blue_25	6
7	45	5	$0	1	1393	Left	$65	risk_red_25	50
7	46	9	$65	1	2167	Right	$0	ambig_blue_75	25
7	47	2	$34	0	2220	Left	$0	risk_blue_25	44
7	48	7	$0	1	1390	Left	$34	ambig_blue_25	9
7	49	4	$0	1	3309	Right	$9.50	risk_red_13	37
7	50	1	$9.50	1	1879	Right	$0	risk_blue_13	32
7	51	9	$0	1	1513	Right	$65	ambig_blue_75	30
7	52	2	$65	0	2674	Right	$0	risk_blue_25	45
7	53	3	$18	0	1504	Right	$0	risk_blue_38	53
7	54	7	$5	1	1241	Right	$0	ambig_blue_25	1
7	55	1	$5	0	1990	Left	$0	risk_blue_13	31
7	56	6	$0	1	1946	Left	$34	risk_red_38	59
7	57	3	$9.50	1	1545	Right	$0	risk_blue_38	52
7	58	6	$0	1	2025	Right	$5	risk_red_38	56
7	59	8	$65	0	1875	Right	$0	ambig_blue_50	15
7	60	8	$0	1	1364	Left	$34	ambig_blue_50	19
8	1	1	$18	1	1721	Right	$0	risk_blue_13	33
8	2	9	$9.50	0	1289	Left	$0	ambig_blue_75	22
8	3	8	$0	0	1660	Right	$65	ambig_blue_50	20
8	4	8	$65	1	1351	Left	$0	ambig_blue_50	15
8	5	4	$0	1	2679	Right	$5	risk_red_13	36
8	6	6	$0	1	1109	Right	$9.50	risk_red_38	57
8	7	8	$0	1	1384	Left	$34	ambig_blue_50	19
8	8	8	$5	1	2063	Left	$0	ambig_blue_50	11
8	9	7	$65	1	1768	Left	$0	ambig_blue_25	5
8	10	7	$18	1	1119	Left	$0	ambig_blue_25	3
8	11	9	$0	1	1137	Right	$9.50	ambig_blue_75	27
8	12	8	$0	1	1339	Left	$18	ambig_blue_50	18
8	13	9	$0	1	1524	Right	$18	ambig_blue_75	28
8	14	5	$0	1	1349	Left	$65	risk_red_25	50
8	15	3	$18	1	1958	Left	$0	risk_blue_38	53
8	16	7	$0	0	1651	Left	$5	ambig_blue_25	6
8	17	4	$0	1	1055	Right	$9.50	risk_red_13	37
8	18	4	$0	0	1316	Left	$65	risk_red_13	40
8	19	7	$0	1	893	Left	$34	ambig_blue_25	9
8	20	1	$65	1	1042	Right	$0	risk_blue_13	35
8	21	8	$0	1	1440	Right	$5	ambig_blue_50	16
8	22	7	$0	0	805	Right	$18	ambig_blue_25	8
8	23	7	$0	1	1301	Left	$65	ambig_blue_25	10
8	24	7	$9.50	1	1864	Right	$0	ambig_blue_25	2
8	25	3	$9.50	0	1802	Left	$0	risk_blue_38	52
8	26	2	$65	1	1367	Left	$0	risk_blue_25	45
8	27	6	$0	0	1023	Right	$34	risk_red_38	59
8	28	1	$34	0	1670	Left	$0	risk_blue_13	34
8	29	3	$34	0	1801	Right	$0	risk_blue_38	54
8	30	1	$5	0	1046	Left	$0	risk_blue_13	31
8	31	3	$5	1	1844	Left	$0	risk_blue_38	51
8	32	9	$34	1	1295	Right	$0	ambig_blue_75	24
8	33	6	$0	1	1650	Right	$5	risk_red_38	56
8	34	8	$34	0	2109	Left	$0	ambig_blue_50	14
8	35	5	$0	0	2548	Left	$18	risk_red_25	48
8	36	6	$0	1	3023	Right	$18	risk_red_38	58
8	37	9	$65	0	982	Left	$0	ambig_blue_75	25
8	38	2	$5	0	1223	Left	$0	risk_blue_25	41
8	39	9	$0	0	1741	Left	$5	ambig_blue_75	26
8	40	2	$34	1	1324	Right	$0	risk_blue_25	44
8	41	9	$18	0	1606	Left	$0	ambig_blue_75	23
8	42	1	$9.50	0	963	Left	$0	risk_blue_13	32
8	43	4	$0	1	1285	Right	$34	risk_red_13	39
8	44	8	$0	0	2273	Left	$9.50	ambig_blue_50	17
8	45	4	$0	0	1233	Left	$18	risk_red_13	38
8	46	2	$9.50	1	1151	Right	$0	risk_blue_25	42
8	47	5	$0	1	1640	Right	$5	risk_red_25	46
8	48	3	$65	1	2012	Left	$0	risk_blue_38	55
8	49	5	$0	1	1463	Right	$9.50	risk_red_25	47
8	50	5	$0	1	1706	Left	$34	risk_red_25	49
8	51	9	$5	0	1155	Left	$0	ambig_blue_75	21
8	52	2	$18	0	1444	Right	$0	risk_blue_25	43
8	53	7	$5	0	1656	Left	$0	ambig_blue_25	1
8	54	6	$0	1	1491	Left	$65	risk_red_38	60
8	55	7	$34	1	1805	Left	$0	ambig_blue_25	4
8	56	8	$18	1	2658	Left	$0	ambig_blue_50	13
8	57	7	$0	0	1105	Left	$9.50	ambig_blue_25	7
8	58	9	$0	0	1052	Left	$65	ambig_blue_75	30
8	59	8	$9.50	1	1089	Right	$0	ambig_blue_50	12
8	60	9	$0	0	1260	Right	$34	ambig_blue_75	29
9	1	2	$18	1	2193	Right	$0	risk_blue_25	43
9	2	9	$0	1	2500	Right	$34	ambig_blue_75	29
9	3	7	$0	0	1578	Right	$34	ambig_blue_25	9
9	4	2	$5	0	1849	Left	$0	risk_blue_25	41
9	5	7	$34	1	1195	Left	$0	ambig_blue_25	4
9	6	6	$0	0	2506	Right	$18	risk_red_38	58
9	7	7	$65	0	2112	Right	$0	ambig_blue_25	5
9	8	4	$0	0	1607	Left	$9.50	risk_red_13	37
9	9	8	$0	1	1252	Left	$18	ambig_blue_50	18
9	10	5	$0	0	1673	Left	$5	risk_red_25	46
9	11	9	$0	1	1555	Right	$5	ambig_blue_75	26
9	12	9	$5	0	1394	Left	$0	ambig_blue_75	21
9	13	4	$0	0	2017	Right	$18	risk_red_13	38
9	14	4	$0	1	1268	Right	$34	risk_red_13	39
9	15	8	$0	0	2297	Right	$34	ambig_blue_50	19
9	16	9	$18	1	1448	Right	$0	ambig_blue_75	23
9	17	8	$34	1	1180	Left	$0	ambig_blue_50	14
9	18	7	$5	1	1964	Right	$0	ambig_blue_25	1
9	19	1	$5	0	1041	Left	$0	risk_blue_13	31
9	20	2	$9.50	1	1407	Right	$0	risk_blue_25	42
9	21	6	$0	0	2213	Left	$5	risk_red_38	56
9	22	1	$34	1	2127	Right	$0	risk_blue_13	34
9	23	4	$0	1	1333	Right	$65	risk_red_13	40
9	24	3	$9.50	0	1375	Left	$0	risk_blue_38	52
9	25	5	$0	1	1518	Right	$34	risk_red_25	49
9	26	9	$0	1	1072	Right	$65	ambig_blue_75	30
9	27	8	$0	0	1229	Left	$5	ambig_blue_50	16
9	28	6	$0	0	1539	Right	$65	risk_red_38	60
9	29	8	$5	1	1595	Right	$0	ambig_blue_50	11
9	30	2	$34	1	1720	Left	$0	risk_blue_25	44
9	31	1	$18	0	977	Left	$0	risk_blue_13	33
9	32	7	$0	0	1858	Right	$65	ambig_blue_25	10
9	33	3	$5	0	1595	Left	$0	risk_blue_38	51
9	34	7	$0	0	1417	Left	$5	ambig_blue_25	6
9	35	8	$0	1	1247	Right	$9.50	ambig_blue_50	17
9	36	4	$0	0	1548	Left	$5	risk_red_13	36
9	37	8	$18	0	2156	Right	$0	ambig_blue_50	13
9	38	9	$9.50	1	825	Right	$0	ambig_blue_75	22
9	39	7	$0	0	1937	Right	$18	ambig_blue_25	8
9	40	8	$9.50	0	1416	Left	$0	ambig_blue_50	12
9	41	9	$65	0	1653	Right	$0	ambig_blue_75	25
9	42	9	$34	1	1225	Left	$0	ambig_blue_75	24
9	43	8	$0	1	1623	Left	$65	ambig_blue_50	20
9	44	7	$18	0	1291	Right	$0	ambig_blue_25	3
9	45	3	$34	1	2702	Left	$0	risk_blue_38	54
9	46	5	$0	1	1866	Right	$9.50	risk_red_25	47
9	47	7	$9.50	1	1556	Right	$0	ambig_blue_25	2
9	48	1	$9.50	0	2196	Left	$0	risk_blue_13	32
9	49	9	$0	0	1623	Left	$18	ambig_blue_75	28
9	50	5	$0	0	1283	Right	$18	risk_red_25	48
9	51	3	$18	0	1559	Right	$0	risk_blue_38	53
9	52	8	$65	0	1158	Right	$0	ambig_blue_50	15
9	53	5	$0	1	1407	Left	$65	risk_red_25	50
9	54	9	$0	0	1293	Left	$9.50	ambig_blue_75	27
9	55	3	$65	1	1264	Right	$0	risk_blue_38	55
9	56	7	$0	1	1165	Right	$9.50	ambig_blue_25	7
9	57	2	$65	0	2126	Right	$0	risk_blue_25	45
9	58	6	$0	0	1244	Right	$34	risk_red_38	59
9	59	1	$65	0	1897	Left	$0	risk_blue_13	35
9	60	6	$0	1	1337	Right	$9.50	risk_red_38	57
10
