# Supplementary material for: Learning about the Ellsberg Paradox reduces, but does not abolish, ambiguity aversion
Source: PLoS One. 2020 Mar 4;15(3):e0228782. doi: 10.1371/journal.pone.0228782 (PMC7055742; doi:10.1371/journal.pone.0228782)
Supplement: S1 Dataset — (ZIP) [file pone.0228782.s009.zip › S1_dataset/RJ/2542.txt]

Block	Trial	BagNo	BlueValue	RESP	RT	LotterySide	RedValue	RiskAmbigLevel	TrialList
3	1	3	$5	0	3983	0	$0	risk_blue_38	51
3	2	4	$0	1	3602	0	$34	risk_red_13	39
3	3	4	$0	0	3159	0	$18	risk_red_13	38
3	4	6	$0	0	4224	1	$18	risk_red_38	58
3	5	9	$18	1	3906	1	$0	ambig_blue_75	23
3	6	5	$0	0	5122	0	$9.50	risk_red_25	47
3	7	6	$0	1	3108	0	$65	risk_red_38	60
3	8	2	$5	0	4207	0	$0	risk_blue_25	41
3	9	7	$18	1	3129	0	$0	ambig_blue_25	3
3	10	8	$0	1	3826	1	$5	ambig_blue_50	16
3	11	4	$0	0	3207	0	$5	risk_red_13	36
3	12	9	$65	1	4164	0	$0	ambig_blue_75	25
3	13	3	$34	0	2489	1	$0	risk_blue_38	54
3	14	8	$18	0	4360	0	$0	ambig_blue_50	13
3	15	8	$0	1	2756	0	$34	ambig_blue_50	19
3	16	8	$34	1	2910	0	$0	ambig_blue_50	14
3	17	6	$0	0	2930	0	$5	risk_red_38	56
3	18	5	$0	0	3412	0	$5	risk_red_25	46
3	19	2	$65	1	2897	0	$0	risk_blue_25	45
3	20	7	$0	0	2581	1	$65	ambig_blue_25	10
3	21	6	$0	1	2231	0	$34	risk_red_38	59
3	22	7	$9.50	0	2409	0	$0	ambig_blue_25	2
3	23	2	$18	1	3626	1	$0	risk_blue_25	43
3	24	4	$0	1	1911	1	$9.50	risk_red_13	37
3	25	7	$0	0	4398	1	$18	ambig_blue_25	8
3	26	5	$0	1	4801	0	$18	risk_red_25	48
3	27	8	$5	1	2905	1	$0	ambig_blue_50	11
3	28	1	$5	0	1860	0	$0	risk_blue_13	31
3	29	1	$9.50	1	1982	1	$0	risk_blue_13	32
3	30	8	$0	1	2427	0	$65	ambig_blue_50	20
3	31	9	$0	0	4116	0	$18	ambig_blue_75	28
3	32	7	$0	1	4058	0	$9.50	ambig_blue_25	7
3	33	1	$18	1	3587	1	$0	risk_blue_13	33
3	34	8	$9.50	1	3233	1	$0	ambig_blue_50	12
3	35	5	$0	0	2390	1	$34	risk_red_25	49
3	36	7	$34	1	2465	0	$0	ambig_blue_25	4
3	37	1	$65	0	3680	1	$0	risk_blue_13	35
3	38	7	$0	1	3577	1	$5	ambig_blue_25	6
3	39	2	$34	0	1944	1	$0	risk_blue_25	44
3	40	3	$9.50	0	2966	0	$0	risk_blue_38	52
3	41	9	$0	1	3967	0	$34	ambig_blue_75	29
3	42	9	$0	0	2436	0	$5	ambig_blue_75	26
3	43	7	$0	1	2325	0	$34	ambig_blue_25	9
3	44	8	$0	1	4906	1	$18	ambig_blue_50	18
3	45	7	$65	1	1998	0	$0	ambig_blue_25	5
3	46	9	$5	1	3185	1	$0	ambig_blue_75	21
3	47	9	$0	1	2496	1	$9.50	ambig_blue_75	27
3	48	3	$18	1	3790	0	$0	risk_blue_38	53
3	49	7	$5	1	2403	1	$0	ambig_blue_25	1
3	50	1	$34	0	2181	1	$0	risk_blue_13	34
3	51	9	$34	1	3585	0	$0	ambig_blue_75	24
3	52	6	$0	1	2903	1	$9.50	risk_red_38	57
3	53	5	$0	1	2067	0	$65	risk_red_25	50
3	54	9	$9.50	1	3292	1	$0	ambig_blue_75	22
3	55	9	$0	0	2759	1	$65	ambig_blue_75	30
3	56	3	$65	1	2576	0	$0	risk_blue_38	55
3	57	2	$9.50	1	3483	1	$0	risk_blue_25	42
3	58	8	$65	1	3021	0	$0	ambig_blue_50	15
3	59	4	$0	1	3652	0	$65	risk_red_13	40
3	60	8	$0	1	5263	1	$9.50	ambig_blue_50	17
4	1	5	$0	0	2708	0	$5	risk_red_25	46
4	2	4	$0	1	3121	1	$9.50	risk_red_13	37
4	3	7	$0	1	2467	0	$18	ambig_blue_25	8
4	4	6	$0	1	3139	1	$9.50	risk_red_38	57
4	5	7	$0	0	3076	0	$5	ambig_blue_25	6
4	6	7	$0	0	3809	1	$9.50	ambig_blue_25	7
4	7	1	$9.50	0	2669	0	$0	risk_blue_13	32
4	8	8	$9.50	1	3004	1	$0	ambig_blue_50	12
4	9	6	$0	1	1947	0	$65	risk_red_38	60
4	10	3	$18	1	3354	1	$0	risk_blue_38	53
4	11	7	$18	1	2465	0	$0	ambig_blue_25	3
4	12	4	$0	0	3272	1	$34	risk_red_13	39
4	13	5	$0	1	3724	1	$9.50	risk_red_25	47
4	14	7	$9.50	0	2244	0	$0	ambig_blue_25	2
4	15	9	$0	1	4093	1	$18	ambig_blue_75	28
4	16	8	$0	0	2293	1	$34	ambig_blue_50	19
4	17	7	$5	0	2235	0	$0	ambig_blue_25	1
4	18	1	$5	1	2261	1	$0	risk_blue_13	31
4	19	9	$0	0	1549	0	$9.50	ambig_blue_75	27
4	20	4	$0	0	2509	0	$5	risk_red_13	36
4	21	5	$0	0	2337	1	$65	risk_red_25	50
4	22	3	$34	1	1623	0	$0	risk_blue_38	54
4	23	3	$5	0	3059	0	$0	risk_blue_38	51
4	24	1	$18	0	2528	0	$0	risk_blue_13	33
4	25	7	$65	1	2333	0	$0	ambig_blue_25	5
4	26	1	$34	0	2562	1	$0	risk_blue_13	34
4	27	5	$0	0	1989	1	$34	risk_red_25	49
4	28	7	$34	0	2089	1	$0	ambig_blue_25	4
4	29	8	$65	0	1745	1	$0	ambig_blue_50	15
4	30	9	$34	1	2793	0	$0	ambig_blue_75	24
4	31	4	$0	1	2537	0	$65	risk_red_13	40
4	32	5	$0	0	2621	0	$18	risk_red_25	48
4	33	6	$0	0	1349	1	$34	risk_red_38	59
4	34	9	$0	1	4030	0	$34	ambig_blue_75	29
4	35	2	$5	0	2649	0	$0	risk_blue_25	41
4	36	8	$0	0	1464	1	$65	ambig_blue_50	20
4	37	9	$65	0	2532	1	$0	ambig_blue_75	25
4	38	1	$65	1	2200	0	$0	risk_blue_13	35
4	39	8	$0	0	1379	0	$9.50	ambig_blue_50	17
4	40	7	$0	1	1475	0	$34	ambig_blue_25	9
4	41	9	$0	0	4102	0	$5	ambig_blue_75	26
4	42	8	$0	1	3235	1	$18	ambig_blue_50	18
4	43	2	$65	0	1465	1	$0	risk_blue_25	45
4	44	8	$0	0	2932	0	$5	ambig_blue_50	16
4	45	6	$0	0	3719	0	$5	risk_red_38	56
4	46	2	$18	0	2999	0	$0	risk_blue_25	43
4	47	3	$65	0	1351	1	$0	risk_blue_38	55
4	48	8	$18	1	3800	1	$0	ambig_blue_50	13
4	49	7	$0	0	1500	1	$65	ambig_blue_25	10
4	50	9	$18	1	3534	1	$0	ambig_blue_75	23
4	51	2	$34	0	1574	1	$0	risk_blue_25	44
4	52	3	$9.50	0	2780	0	$0	risk_blue_38	52
4	53	9	$9.50	0	1653	0	$0	ambig_blue_75	22
4	54	9	$5	1	1889	1	$0	ambig_blue_75	21
4	55	9	$0	0	1497	1	$65	ambig_blue_75	30
4	56	6	$0	1	2467	1	$18	risk_red_38	58
4	57	8	$5	0	2619	0	$0	ambig_blue_50	11
4	58	2	$9.50	0	5059	0	$0	risk_blue_25	42
4	59	8	$34	0	1608	1	$0	ambig_blue_50	14
4	60	4	$0	0	2269	0	$18	risk_red_13	38
5	1	8	$5	0	2957	0	$0	ambig_blue_50	11
5	2	2	$5	0	1719	0	$0	risk_blue_25	41
5	3	7	$5	0	2376	0	$0	ambig_blue_25	1
5	4	7	$9.50	1	1563	1	$0	ambig_blue_25	2
5	5	6	$0	1	1242	0	$34	risk_red_38	59
5	6	3	$65	0	1104	1	$0	risk_blue_38	55
5	7	9	$0	1	2331	0	$34	ambig_blue_75	29
5	8	1	$65	1	1296	0	$0	risk_blue_13	35
5	9	2	$18	1	2667	1	$0	risk_blue_25	43
5	10	8	$0	0	2386	0	$9.50	ambig_blue_50	17
5	11	4	$0	0	2405	0	$5	risk_red_13	36
5	12	5	$0	0	2135	0	$5	risk_red_25	46
5	13	8	$0	1	2252	1	$18	ambig_blue_50	18
5	14	8	$65	1	1605	0	$0	ambig_blue_50	15
5	15	1	$5	1	2754	1	$0	risk_blue_13	31
5	16	9	$0	0	2613	0	$18	ambig_blue_75	28
5	17	8	$0	0	1294	1	$34	ambig_blue_50	19
5	18	1	$18	1	2409	1	$0	risk_blue_13	33
5	19	8	$0	1	1210	0	$65	ambig_blue_50	20
5	20	2	$9.50	0	3001	0	$0	risk_blue_25	42
5	21	8	$0	0	1993	0	$5	ambig_blue_50	16
5	22	7	$0	0	2437	0	$5	ambig_blue_25	6
5	23	9	$34	1	1070	0	$0	ambig_blue_75	24
5	24	6	$0	1	1114	0	$65	risk_red_38	60
5	25	9	$65	1	1100	0	$0	ambig_blue_75	25
5	26	4	$0	1	1585	1	$18	risk_red_13	38
5	27	9	$0	0	967	1	$65	ambig_blue_75	30
5	28	9	$5	0	3457	0	$0	ambig_blue_75	21
5	29	7	$18	0	3549	1	$0	ambig_blue_25	3
5	30	8	$34	1	1476	0	$0	ambig_blue_50	14
5	31	6	$0	1	4103	0	$18	risk_red_38	58
5	32	3	$5	0	2230	0	$0	risk_blue_38	51
5	33	4	$0	0	1071	1	$65	risk_red_13	40
5	34	4	$0	0	1012	1	$34	risk_red_13	39
5	35	5	$0	1	3667	1	$18	risk_red_25	48
5	36	6	$0	1	2773	1	$5	risk_red_38	56
5	37	9	$9.50	1	2415	1	$0	ambig_blue_75	22
5	38	3	$18	0	5993	1	$0	risk_blue_38	53
5	39	1	$34	1	1172	0	$0	risk_blue_13	34
5	40	9	$0	1	1684	1	$9.50	ambig_blue_75	27
5	41	5	$0	0	1342	0	$9.50	risk_red_25	47
5	42	7	$65	1	1727	0	$0	ambig_blue_25	5
5	43	7	$34	1	1055	0	$0	ambig_blue_25	4
5	44	2	$65	1	1260	0	$0	risk_blue_25	45
5	45	3	$9.50	1	1561	1	$0	risk_blue_38	52
5	46	5	$0	1	1400	0	$34	risk_red_25	49
5	47	4	$0	0	1078	0	$9.50	risk_red_13	37
5	48	8	$18	0	2451	1	$0	ambig_blue_50	13
5	49	8	$9.50	1	2275	1	$0	ambig_blue_50	12
5	50	5	$0	0	1074	1	$65	risk_red_25	50
5	51	2	$34	1	903	0	$0	risk_blue_25	44
5	52	1	$9.50	0	1011	0	$0	risk_blue_13	32
5	53	7	$0	1	2371	0	$18	ambig_blue_25	8
5	54	9	$0	1	1686	1	$5	ambig_blue_75	26
5	55	6	$0	0	3000	0	$9.50	risk_red_38	57
5	56	7	$0	0	1112	1	$65	ambig_blue_25	10
5	57	7	$0	1	1099	1	$9.50	ambig_blue_25	7
5	58	7	$0	1	1255	0	$34	ambig_blue_25	9
5	59	9	$18	1	5755	1	$0	ambig_blue_75	23
5	60	3	$34	1	1577	0	$0	risk_blue_38	54
6
7	1	4	$0	1	2756	Right	$5	risk_red_13	36
7	2	6	$0	0	5063	Right	$18	risk_red_38	58
7	3	8	$0	0	1652	Left	$5	ambig_blue_50	16
7	4	2	$18	1	1920	Right	$0	risk_blue_25	43
7	5	3	$34	1	1279	Left	$0	risk_blue_38	54
7	6	1	$34	0	1683	Right	$0	risk_blue_13	34
7	7	2	$65	0	1173	Right	$0	risk_blue_25	45
7	8	9	$34	1	1854	Left	$0	ambig_blue_75	24
7	9	6	$0	1	1384	Left	$65	risk_red_38	60
7	10	9	$0	1	1240	Left	$65	ambig_blue_75	30
7	11	7	$0	1	1588	Left	$65	ambig_blue_25	10
7	12	7	$65	0	1882	Right	$0	ambig_blue_25	5
7	13	8	$34	0	1316	Right	$0	ambig_blue_50	14
7	14	6	$0	0	2069	Left	$5	risk_red_38	56
7	15	8	$65	1	1350	Left	$0	ambig_blue_50	15
7	16	7	$5	2	0	Left	$0	ambig_blue_25	1
7	17	8	$18	1	2291	Left	$0	ambig_blue_50	13
7	18	5	$0	0	2425	Left	$5	risk_red_25	46
7	19	3	$18	0	3162	Right	$0	risk_blue_38	53
7	20	8	$0	0	1202	Right	$65	ambig_blue_50	20
7	21	7	$0	0	1257	Right	$34	ambig_blue_25	9
7	22	9	$0	0	1286	Right	$34	ambig_blue_75	29
7	23	7	$0	0	1649	Left	$5	ambig_blue_25	6
7	24	6	$0	0	2772	Left	$9.50	risk_red_38	57
7	25	8	$0	1	1342	Left	$9.50	ambig_blue_50	17
7	26	1	$5	1	1343	Right	$0	risk_blue_13	31
7	27	2	$5	0	1792	Left	$0	risk_blue_25	41
7	28	7	$0	0	1421	Right	$9.50	ambig_blue_25	7
7	29	9	$5	1	2202	Right	$0	ambig_blue_75	21
7	30	9	$18	0	1509	Right	$0	ambig_blue_75	23
7	31	4	$0	0	1383	Left	$9.50	risk_red_13	37
7	32	5	$0	0	1190	Right	$65	risk_red_25	50
7	33	3	$65	1	1198	Left	$0	risk_blue_38	55
7	34	4	$0	1	1213	Left	$65	risk_red_13	40
7	35	6	$0	0	1316	Right	$34	risk_red_38	59
7	36	7	$9.50	0	1389	Right	$0	ambig_blue_25	2
7	37	9	$0	0	1324	Right	$18	ambig_blue_75	28
7	38	9	$65	1	1054	Left	$0	ambig_blue_75	25
7	39	8	$9.50	0	1131	Right	$0	ambig_blue_50	12
7	40	3	$5	1	2381	Right	$0	risk_blue_38	51
7	41	9	$0	0	1601	Left	$5	ambig_blue_75	26
7	42	8	$0	0	926	Right	$34	ambig_blue_50	19
7	43	1	$18	1	2890	Right	$0	risk_blue_13	33
7	44	2	$34	0	903	Right	$0	risk_blue_25	44
7	45	8	$5	0	1843	Left	$0	ambig_blue_50	11
7	46	9	$0	0	1205	Right	$9.50	ambig_blue_75	27
7	47	9	$9.50	1	876	Left	$0	ambig_blue_75	22
7	48	5	$0	1	1986	Right	$9.50	risk_red_25	47
7	49	1	$65	1	2198	Left	$0	risk_blue_13	35
7	50	7	$34	0	1177	Right	$0	ambig_blue_25	4
7	51	7	$0	1	1377	Left	$18	ambig_blue_25	8
7	52	4	$0	0	3272	Left	$18	risk_red_13	38
7	53	2	$9.50	1	2180	Right	$0	risk_blue_25	42
7	54	8	$0	0	1168	Right	$18	ambig_blue_50	18
7	55	7	$18	0	1049	Right	$0	ambig_blue_25	3
7	56	5	$0	0	3031	Left	$18	risk_red_25	48
7	57	1	$9.50	1	1101	Right	$0	risk_blue_13	32
7	58	4	$0	1	945	Left	$34	risk_red_13	39
7	59	3	$9.50	0	1476	Left	$0	risk_blue_38	52
7	60	5	$0	1	823	Left	$34	risk_red_25	49
8	1	4	$0	0	1229	Left	$9.50	risk_red_13	37
8	2	6	$0	0	1707	Left	$9.50	risk_red_38	57
8	3	7	$0	0	1316	Right	$18	ambig_blue_25	8
8	4	2	$34	0	1126	Right	$0	risk_blue_25	44
8	5	7	$9.50	0	1233	Right	$0	ambig_blue_25	2
8	6	4	$0	1	1223	Right	$5	risk_red_13	36
8	7	7	$0	0	1501	Left	$5	ambig_blue_25	6
8	8	3	$65	1	1863	Left	$0	risk_blue_38	55
8	9	7	$0	1	1177	Left	$9.50	ambig_blue_25	7
8	10	9	$18	1	1609	Left	$0	ambig_blue_75	23
8	11	2	$65	0	1973	Right	$0	risk_blue_25	45
8	12	3	$34	1	1138	Left	$0	risk_blue_38	54
8	13	9	$34	1	836	Left	$0	ambig_blue_75	24
8	14	2	$18	1	1499	Right	$0	risk_blue_25	43
8	15	4	$0	1	861	Left	$34	risk_red_13	39
8	16	8	$0	0	1100	Right	$9.50	ambig_blue_50	17
8	17	6	$0	1	1016	Left	$34	risk_red_38	59
8	18	7	$34	0	1495	Right	$0	ambig_blue_25	4
8	19	1	$5	1	2617	Right	$0	risk_blue_13	31
8	20	7	$65	1	1098	Left	$0	ambig_blue_25	5
8	21	7	$18	1	1126	Left	$0	ambig_blue_25	3
8	22	5	$0	1	2241	Right	$5	risk_red_25	46
8	23	1	$9.50	1	1001	Right	$0	risk_blue_13	32
8	24	6	$0	0	3729	Right	$18	risk_red_38	58
8	25	9	$65	0	1209	Right	$0	ambig_blue_75	25
8	26	5	$0	0	3048	Right	$34	risk_red_25	49
8	27	9	$5	0	1558	Left	$0	ambig_blue_75	21
8	28	9	$0	1	1092	Left	$18	ambig_blue_75	28
8	29	6	$0	1	816	Left	$65	risk_red_38	60
8	30	2	$9.50	0	1329	Left	$0	risk_blue_25	42
8	31	1	$65	1	874	Left	$0	risk_blue_13	35
8	32	9	$0	1	1304	Left	$34	ambig_blue_75	29
8	33	8	$0	1	1378	Right	$5	ambig_blue_50	16
8	34	1	$18	0	1394	Left	$0	risk_blue_13	33
8	35	8	$0	1	776	Left	$65	ambig_blue_50	20
8	36	1	$34	1	1090	Left	$0	risk_blue_13	34
8	37	8	$65	0	878	Right	$0	ambig_blue_50	15
8	38	9	$9.50	1	1140	Left	$0	ambig_blue_75	22
8	39	4	$0	0	949	Left	$18	risk_red_13	38
8	40	9	$0	0	831	Right	$9.50	ambig_blue_75	27
8	41	6	$0	1	1943	Right	$5	risk_red_38	56
8	42	3	$18	1	2389	Left	$0	risk_blue_38	53
8	43	8	$34	0	968	Right	$0	ambig_blue_50	14
8	44	5	$0	0	3361	Left	$9.50	risk_red_25	47
8	45	5	$0	0	1249	Right	$18	risk_red_25	48
8	46	8	$5	0	1590	Left	$0	ambig_blue_50	11
8	47	8	$0	0	1748	Right	$18	ambig_blue_50	18
8	48	3	$5	0	1643	Left	$0	risk_blue_38	51
8	49	9	$0	0	1039	Right	$65	ambig_blue_75	30
8	50	8	$0	0	1117	Right	$34	ambig_blue_50	19
8	51	8	$18	0	2280	Right	$0	ambig_blue_50	13
8	52	7	$0	0	992	Right	$34	ambig_blue_25	9
8	53	2	$5	1	1464	Right	$0	risk_blue_25	41
8	54	4	$0	1	1011	Left	$65	risk_red_13	40
8	55	3	$9.50	1	1810	Right	$0	risk_blue_38	52
8	56	5	$0	0	942	Right	$65	risk_red_25	50
8	57	7	$0	1	1025	Left	$65	ambig_blue_25	10
8	58	8	$9.50	1	1264	Left	$0	ambig_blue_50	12
8	59	7	$5	1	1493	Right	$0	ambig_blue_25	1
8	60	9	$0	1	1279	Right	$5	ambig_blue_75	26
9	1	7	$0	1	872	Left	$9.50	ambig_blue_25	7
9	2	9	$0	0	1229	Right	$65	ambig_blue_75	30
9	3	6	$0	1	2076	Left	$18	risk_red_38	58
9	4	7	$34	1	899	Left	$0	ambig_blue_25	4
9	5	5	$0	1	2112	Right	$18	risk_red_25	48
9	6	7	$9.50	1	839	Left	$0	ambig_blue_25	2
9	7	8	$5	1	1518	Right	$0	ambig_blue_50	11
9	8	5	$0	0	1528	Right	$65	risk_red_25	50
9	9	5	$0	0	1376	Left	$9.50	risk_red_25	47
9	10	7	$0	0	912	Right	$34	ambig_blue_25	9
9	11	3	$65	1	1196	Left	$0	risk_blue_38	55
9	12	1	$18	0	1131	Left	$0	risk_blue_13	33
9	13	2	$34	0	1870	Right	$0	risk_blue_25	44
9	14	9	$0	0	1104	Right	$9.50	ambig_blue_75	27
9	15	8	$65	0	1147	Right	$0	ambig_blue_50	15
9	16	1	$9.50	0	989	Left	$0	risk_blue_13	32
9	17	2	$5	1	2461	Right	$0	risk_blue_25	41
9	18	6	$0	1	819	Left	$65	risk_red_38	60
9	19	5	$0	0	2539	Left	$5	risk_red_25	46
9	20	8	$0	1	904	Left	$9.50	ambig_blue_50	17
9	21	9	$65	1	972	Left	$0	ambig_blue_75	25
9	22	3	$5	1	3301	Right	$0	risk_blue_38	51
9	23	7	$65	1	1031	Left	$0	ambig_blue_25	5
9	24	2	$65	0	2006	Right	$0	risk_blue_25	45
9	25	9	$9.50	1	809	Left	$0	ambig_blue_75	22
9	26	5	$0	1	1610	Left	$34	risk_red_25	49
9	27	7	$0	1	879	Left	$65	ambig_blue_25	10
9	28	6	$0	0	933	Right	$34	risk_red_38	59
9	29	7	$18	1	1168	Left	$0	ambig_blue_25	3
9	30	7	$0	0	3352	Right	$18	ambig_blue_25	8
9	31	1	$34	1	1136	Left	$0	risk_blue_13	34
9	32	1	$65	1	738	Left	$0	risk_blue_13	35
9	33	8	$9.50	0	909	Right	$0	ambig_blue_50	12
9	34	7	$0	1	1633	Right	$5	ambig_blue_25	6
9	35	4	$0	0	1006	Right	$65	risk_red_13	40
9	36	4	$0	1	821	Left	$18	risk_red_13	38
9	37	3	$34	1	1605	Left	$0	risk_blue_38	54
9	38	4	$0	1	2402	Right	$5	risk_red_13	36
9	39	4	$0	0	796	Right	$34	risk_red_13	39
9	40	8	$0	1	1350	Left	$34	ambig_blue_50	19
9	41	2	$9.50	0	1471	Left	$0	risk_blue_25	42
9	42	9	$5	1	3458	Right	$0	ambig_blue_75	21
9	43	4	$0	1	2421	Right	$9.50	risk_red_13	37
9	44	1	$5	1	2846	Right	$0	risk_blue_13	31
9	45	6	$0	1	1644	Right	$5	risk_red_38	56
9	46	7	$5	1	1512	Right	$0	ambig_blue_25	1
9	47	3	$9.50	0	2033	Left	$0	risk_blue_38	52
9	48	9	$18	1	1020	Left	$0	ambig_blue_75	23
9	49	9	$34	1	795	Left	$0	ambig_blue_75	24
9	50	9	$0	1	916	Left	$34	ambig_blue_75	29
9	51	8	$18	1	1072	Left	$0	ambig_blue_50	13
9	52	9	$0	0	1165	Right	$18	ambig_blue_75	28
9	53	2	$18	0	1134	Left	$0	risk_blue_25	43
9	54	3	$18	0	3280	Right	$0	risk_blue_38	53
9	55	8	$0	0	971	Right	$65	ambig_blue_50	20
9	56	9	$0	0	1093	Left	$5	ambig_blue_75	26
9	57	8	$34	0	1392	Right	$0	ambig_blue_50	14
9	58	6	$0	1	1438	Right	$9.50	risk_red_38	57
9	59	8	$0	1	1051	Left	$18	ambig_blue_50	18
9	60	8	$0	1	977	Right	$5	ambig_blue_50	16
10
