# Supplementary material for: Learning about the Ellsberg Paradox reduces, but does not abolish, ambiguity aversion
Source: PLoS One. 2020 Mar 4;15(3):e0228782. doi: 10.1371/journal.pone.0228782 (PMC7055742; doi:10.1371/journal.pone.0228782)
Supplement: S1 Dataset — (ZIP) [file pone.0228782.s009.zip › S1_dataset/RJ/2543.txt]

Block	Trial	BagNo	BlueValue	RESP	RT	LotterySide	RedValue	RiskAmbigLevel	TrialList
3	1	4	$0	0	4422	1	$65	risk_red_13	40
3	2	7	$0	1	2943	0	$9.50	ambig_blue_25	7
3	3	7	$0	0	3016	1	$18	ambig_blue_25	8
3	4	4	$0	0	3551	0	$5	risk_red_13	36
3	5	9	$0	1	2878	1	$5	ambig_blue_75	26
3	6	4	$0	1	4091	0	$18	risk_red_13	38
3	7	8	$5	1	2571	1	$0	ambig_blue_50	11
3	8	1	$5	0	2254	0	$0	risk_blue_13	31
3	9	6	$0	0	4543	1	$9.50	risk_red_38	57
3	10	7	$5	0	4963	0	$0	ambig_blue_25	1
3	11	8	$0	0	3596	1	$65	ambig_blue_50	20
3	12	4	$0	1	2641	0	$9.50	risk_red_13	37
3	13	4	$0	0	3689	1	$34	risk_red_13	39
3	14	8	$65	1	4562	0	$0	ambig_blue_50	15
3	15	2	$65	1	2205	0	$0	risk_blue_25	45
3	16	3	$9.50	0	2296	1	$0	risk_blue_38	52
3	17	6	$0	1	4207	1	$5	risk_red_38	56
3	18	9	$0	0	4649	1	$65	ambig_blue_75	30
3	19	1	$18	1	4441	0	$0	risk_blue_13	33
3	20	3	$65	0	5385	1	$0	risk_blue_38	55
3	21	9	$9.50	1	4206	1	$0	ambig_blue_75	22
3	22	7	$0	0	2513	1	$34	ambig_blue_25	9
3	23	5	$0	1	3214	0	$18	risk_red_25	48
3	24	9	$5	1	2060	1	$0	ambig_blue_75	21
3	25	9	$0	0	4549	1	$34	ambig_blue_75	29
3	26	7	$9.50	0	3617	1	$0	ambig_blue_25	2
3	27	5	$0	0	2133	1	$34	risk_red_25	49
3	28	1	$65	0	3115	1	$0	risk_blue_13	35
3	29	8	$18	1	3493	0	$0	ambig_blue_50	13
3	30	5	$0	0	4095	1	$9.50	risk_red_25	47
3	31	9	$0	1	2439	1	$9.50	ambig_blue_75	27
3	32	8	$0	0	3048	1	$18	ambig_blue_50	18
3	33	7	$0	1	2261	0	$65	ambig_blue_25	10
3	34	7	$18	0	2093	1	$0	ambig_blue_25	3
3	35	8	$0	1	2989	0	$34	ambig_blue_50	19
3	36	3	$18	1	2925	0	$0	risk_blue_38	53
3	37	7	$0	0	4281	0	$5	ambig_blue_25	6
3	38	3	$5	1	4271	1	$0	risk_blue_38	51
3	39	2	$5	1	2639	1	$0	risk_blue_25	41
3	40	2	$9.50	0	3191	1	$0	risk_blue_25	42
3	41	7	$34	1	1806	0	$0	ambig_blue_25	4
3	42	6	$0	0	2371	1	$34	risk_red_38	59
3	43	8	$0	1	5558	1	$5	ambig_blue_50	16
3	44	3	$34	1	1877	0	$0	risk_blue_38	54
3	45	9	$65	0	1654	1	$0	ambig_blue_75	25
3	46	9	$0	0	3346	1	$18	ambig_blue_75	28
3	47	9	$18	1	3897	0	$0	ambig_blue_75	23
3	48	1	$34	0	2089	1	$0	risk_blue_13	34
3	49	5	$0	0	3129	0	$5	risk_red_25	46
3	50	9	$34	1	3195	0	$0	ambig_blue_75	24
3	51	7	$65	1	1770	0	$0	ambig_blue_25	5
3	52	1	$9.50	1	4736	0	$0	risk_blue_13	32
3	53	5	$0	1	2715	0	$65	risk_red_25	50
3	54	8	$0	0	4199	1	$9.50	ambig_blue_50	17
3	55	6	$0	1	3810	0	$18	risk_red_38	58
3	56	8	$9.50	0	3189	1	$0	ambig_blue_50	12
3	57	2	$34	1	1716	0	$0	risk_blue_25	44
3	58	6	$0	0	2253	1	$65	risk_red_38	60
3	59	2	$18	1	3334	0	$0	risk_blue_25	43
3	60	8	$34	1	2783	0	$0	ambig_blue_50	14
4	1	3	$5	1	3650	1	$0	risk_blue_38	51
4	2	9	$9.50	1	4237	1	$0	ambig_blue_75	22
4	3	7	$0	1	3438	1	$5	ambig_blue_25	6
4	4	5	$0	1	3098	1	$5	risk_red_25	46
4	5	1	$9.50	1	3822	1	$0	risk_blue_13	32
4	6	8	$0	1	2793	0	$34	ambig_blue_50	19
4	7	2	$9.50	1	3538	0	$0	risk_blue_25	42
4	8	6	$0	1	3202	0	$65	risk_red_38	60
4	9	3	$9.50	0	3968	1	$0	risk_blue_38	52
4	10	5	$0	1	2316	0	$65	risk_red_25	50
4	11	9	$0	0	2530	0	$5	ambig_blue_75	26
4	12	8	$9.50	1	3799	0	$0	ambig_blue_50	12
4	13	1	$34	0	1395	1	$0	risk_blue_13	34
4	14	9	$34	0	2426	1	$0	ambig_blue_75	24
4	15	1	$65	0	2275	1	$0	risk_blue_13	35
4	16	7	$65	0	3674	1	$0	ambig_blue_25	5
4	17	6	$0	1	1924	0	$34	risk_red_38	59
4	18	9	$65	1	2115	0	$0	ambig_blue_75	25
4	19	7	$9.50	1	2818	0	$0	ambig_blue_25	2
4	20	9	$0	0	2481	1	$65	ambig_blue_75	30
4	21	7	$5	1	1799	0	$0	ambig_blue_25	1
4	22	4	$0	1	2900	0	$18	risk_red_13	38
4	23	3	$18	0	3040	1	$0	risk_blue_38	53
4	24	2	$34	0	2343	1	$0	risk_blue_25	44
4	25	6	$0	0	3539	0	$5	risk_red_38	56
4	26	7	$18	1	3011	0	$0	ambig_blue_25	3
4	27	1	$5	1	2810	1	$0	risk_blue_13	31
4	28	7	$34	1	1690	0	$0	ambig_blue_25	4
4	29	4	$0	1	2251	0	$34	risk_red_13	39
4	30	7	$0	0	1548	1	$9.50	ambig_blue_25	7
4	31	2	$5	0	1676	0	$0	risk_blue_25	41
4	32	1	$18	0	2829	1	$0	risk_blue_13	33
4	33	7	$0	1	1941	0	$65	ambig_blue_25	10
4	34	8	$0	0	4643	1	$9.50	ambig_blue_50	17
4	35	7	$0	0	1594	1	$18	ambig_blue_25	8
4	36	2	$18	0	3184	1	$0	risk_blue_25	43
4	37	9	$18	1	4055	0	$0	ambig_blue_75	23
4	38	5	$0	1	1729	0	$34	risk_red_25	49
4	39	4	$0	1	1608	0	$65	risk_red_13	40
4	40	5	$0	1	1869	0	$18	risk_red_25	48
4	41	8	$0	1	2142	0	$18	ambig_blue_50	18
4	42	8	$34	1	1844	0	$0	ambig_blue_50	14
4	43	5	$0	1	3007	1	$9.50	risk_red_25	47
4	44	9	$0	1	3478	1	$9.50	ambig_blue_75	27
4	45	9	$0	0	1401	1	$34	ambig_blue_75	29
4	46	8	$18	1	3168	0	$0	ambig_blue_50	13
4	47	8	$65	0	1232	1	$0	ambig_blue_50	15
4	48	3	$34	0	1414	1	$0	risk_blue_38	54
4	49	9	$0	0	4028	1	$18	ambig_blue_75	28
4	50	3	$65	1	1663	0	$0	risk_blue_38	55
4	51	9	$5	1	4329	1	$0	ambig_blue_75	21
4	52	2	$65	0	1430	1	$0	risk_blue_25	45
4	53	8	$0	1	2211	0	$65	ambig_blue_50	20
4	54	4	$0	1	2381	1	$9.50	risk_red_13	37
4	55	8	$5	1	2825	1	$0	ambig_blue_50	11
4	56	6	$0	1	5824	0	$18	risk_red_38	58
4	57	7	$0	1	1947	0	$34	ambig_blue_25	9
4	58	8	$0	1	1601	1	$5	ambig_blue_50	16
4	59	4	$0	1	3327	1	$5	risk_red_13	36
4	60	6	$0	0	2377	1	$9.50	risk_red_38	57
5	1	9	$9.50	1	3597	0	$0	ambig_blue_75	22
5	2	6	$0	0	1922	1	$34	risk_red_38	59
5	3	9	$18	0	3482	1	$0	ambig_blue_75	23
5	4	5	$0	0	1188	1	$18	risk_red_25	48
5	5	8	$65	1	1667	0	$0	ambig_blue_50	15
5	6	9	$0	0	3493	1	$9.50	ambig_blue_75	27
5	7	8	$18	0	1647	1	$0	ambig_blue_50	13
5	8	7	$0	1	2611	0	$18	ambig_blue_25	8
5	9	8	$5	0	4412	1	$0	ambig_blue_50	11
5	10	6	$0	0	2285	1	$18	risk_red_38	58
5	11	6	$0	1	2205	0	$65	risk_red_38	60
5	12	9	$0	1	3616	1	$5	ambig_blue_75	26
5	13	5	$0	0	1948	1	$34	risk_red_25	49
5	14	8	$34	0	1875	1	$0	ambig_blue_50	14
5	15	8	$9.50	1	2044	0	$0	ambig_blue_50	12
5	16	7	$18	0	1430	1	$0	ambig_blue_25	3
5	17	8	$0	1	3082	0	$5	ambig_blue_50	16
5	18	5	$0	1	3838	1	$5	risk_red_25	46
5	19	9	$34	0	1649	1	$0	ambig_blue_75	24
5	20	7	$9.50	0	1244	1	$0	ambig_blue_25	2
5	21	8	$0	1	1465	0	$65	ambig_blue_50	20
5	22	2	$65	0	1133	1	$0	risk_blue_25	45
5	23	7	$0	1	1528	0	$34	ambig_blue_25	9
5	24	3	$65	0	1344	1	$0	risk_blue_38	55
5	25	8	$0	1	1849	0	$9.50	ambig_blue_50	17
5	26	7	$0	0	2148	1	$9.50	ambig_blue_25	7
5	27	8	$0	1	1777	0	$34	ambig_blue_50	19
5	28	9	$65	1	1879	0	$0	ambig_blue_75	25
5	29	4	$0	0	2391	0	$18	risk_red_13	38
5	30	7	$0	1	1873	0	$65	ambig_blue_25	10
5	31	7	$5	0	3139	1	$0	ambig_blue_25	1
5	32	8	$0	0	2284	1	$18	ambig_blue_50	18
5	33	6	$0	1	2300	0	$9.50	risk_red_38	57
5	34	9	$0	0	2403	1	$34	ambig_blue_75	29
5	35	3	$34	0	1973	1	$0	risk_blue_38	54
5	36	7	$34	0	1594	1	$0	ambig_blue_25	4
5	37	5	$0	1	1448	0	$65	risk_red_25	50
5	38	2	$9.50	0	1420	1	$0	risk_blue_25	42
5	39	3	$9.50	0	2137	1	$0	risk_blue_38	52
5	40	1	$65	1	1534	0	$0	risk_blue_13	35
5	41	4	$0	1	2351	1	$5	risk_red_13	36
5	42	1	$18	0	3212	0	$0	risk_blue_13	33
5	43	2	$18	0	2986	1	$0	risk_blue_25	43
5	44	7	$65	0	1066	1	$0	ambig_blue_25	5
5	45	1	$5	1	2896	1	$0	risk_blue_13	31
5	46	4	$0	0	2148	0	$9.50	risk_red_13	37
5	47	4	$0	0	1305	1	$34	risk_red_13	39
5	48	9	$5	0	3147	0	$0	ambig_blue_75	21
5	49	3	$18	1	1908	0	$0	risk_blue_38	53
5	50	2	$5	0	2484	0	$0	risk_blue_25	41
5	51	9	$0	0	3347	1	$65	ambig_blue_75	30
5	52	1	$34	0	1218	1	$0	risk_blue_13	34
5	53	4	$0	0	3049	1	$65	risk_red_13	40
5	54	2	$34	1	1942	0	$0	risk_blue_25	44
5	55	6	$0	1	5244	1	$5	risk_red_38	56
5	56	5	$0	1	1929	1	$9.50	risk_red_25	47
5	57	9	$0	0	1224	1	$18	ambig_blue_75	28
5	58	3	$5	0	2526	0	$0	risk_blue_38	51
5	59	7	$0	1	2635	0	$5	ambig_blue_25	6
5	60	1	$9.50	1	2379	1	$0	risk_blue_13	32
6
7	1	8	$0	0	2244	Right	$65	ambig_blue_50	20
7	2	2	$34	0	1741	Right	$0	risk_blue_25	44
7	3	3	$5	0	2092	Left	$0	risk_blue_38	51
7	4	7	$34	1	1068	Left	$0	ambig_blue_25	4
7	5	8	$0	0	1289	Right	$18	ambig_blue_50	18
7	6	8	$34	1	1116	Left	$0	ambig_blue_50	14
7	7	9	$0	0	3239	Right	$5	ambig_blue_75	26
7	8	7	$18	0	1149	Right	$0	ambig_blue_25	3
7	9	4	$0	0	1479	Right	$34	risk_red_13	39
7	10	2	$5	0	2433	Left	$0	risk_blue_25	41
7	11	3	$9.50	0	2521	Right	$0	risk_blue_38	52
7	12	3	$34	0	1118	Right	$0	risk_blue_38	54
7	13	2	$18	1	1937	Left	$0	risk_blue_25	43
7	14	7	$0	0	1936	Right	$9.50	ambig_blue_25	7
7	15	6	$0	1	1271	Left	$34	risk_red_38	59
7	16	8	$65	0	1131	Right	$0	ambig_blue_50	15
7	17	1	$18	0	2869	Left	$0	risk_blue_13	33
7	18	4	$0	0	1883	Right	$65	risk_red_13	40
7	19	8	$9.50	0	1332	Right	$0	ambig_blue_50	12
7	20	8	$5	1	1806	Left	$0	ambig_blue_50	11
7	21	3	$18	1	2130	Left	$0	risk_blue_38	53
7	22	4	$0	1	1536	Right	$5	risk_red_13	36
7	23	8	$0	1	2513	Left	$5	ambig_blue_50	16
7	24	5	$0	1	2509	Left	$34	risk_red_25	49
7	25	9	$34	1	1122	Left	$0	ambig_blue_75	24
7	26	7	$9.50	1	1316	Left	$0	ambig_blue_25	2
7	27	3	$65	1	1207	Left	$0	risk_blue_38	55
7	28	9	$0	0	1966	Right	$18	ambig_blue_75	28
7	29	9	$0	1	1171	Left	$65	ambig_blue_75	30
7	30	4	$0	0	1643	Left	$9.50	risk_red_13	37
7	31	8	$18	1	1399	Left	$0	ambig_blue_50	13
7	32	7	$5	1	1654	Left	$0	ambig_blue_25	1
7	33	6	$0	1	1561	Left	$9.50	risk_red_38	57
7	34	7	$0	1	1432	Left	$5	ambig_blue_25	6
7	35	7	$0	0	2701	Right	$65	ambig_blue_25	10
7	36	2	$9.50	1	3450	Right	$0	risk_blue_25	42
7	37	7	$0	0	1277	Right	$18	ambig_blue_25	8
7	38	9	$65	0	1225	Right	$0	ambig_blue_75	25
7	39	9	$18	0	823	Right	$0	ambig_blue_75	23
7	40	5	$0	0	1119	Right	$9.50	risk_red_25	47
7	41	9	$5	0	1897	Right	$0	ambig_blue_75	21
7	42	8	$0	1	1234	Left	$34	ambig_blue_50	19
7	43	8	$0	0	2040	Right	$9.50	ambig_blue_50	17
7	44	2	$65	0	1578	Right	$0	risk_blue_25	45
7	45	7	$65	0	992	Right	$0	ambig_blue_25	5
7	46	9	$0	1	1369	Left	$9.50	ambig_blue_75	27
7	47	5	$0	1	1577	Left	$18	risk_red_25	48
7	48	5	$0	0	2271	Left	$5	risk_red_25	46
7	49	1	$34	1	1751	Left	$0	risk_blue_13	34
7	50	1	$65	0	1086	Right	$0	risk_blue_13	35
7	51	6	$0	1	1211	Left	$18	risk_red_38	58
7	52	9	$9.50	0	1736	Right	$0	ambig_blue_75	22
7	53	5	$0	0	1600	Right	$65	risk_red_25	50
7	54	6	$0	1	1366	Left	$65	risk_red_38	60
7	55	9	$0	1	1126	Left	$34	ambig_blue_75	29
7	56	6	$0	0	2481	Left	$5	risk_red_38	56
7	57	4	$0	0	2367	Left	$18	risk_red_13	38
7	58	1	$5	1	1787	Right	$0	risk_blue_13	31
7	59	1	$9.50	0	1841	Left	$0	risk_blue_13	32
7	60	7	$0	0	1323	Right	$34	ambig_blue_25	9
8	1	2	$18	1	1959	Left	$0	risk_blue_25	43
8	2	3	$65	1	861	Left	$0	risk_blue_38	55
8	3	3	$5	0	2427	Left	$0	risk_blue_38	51
8	4	3	$9.50	0	1428	Right	$0	risk_blue_38	52
8	5	4	$0	0	1425	Left	$9.50	risk_red_13	37
8	6	8	$0	0	958	Right	$18	ambig_blue_50	18
8	7	2	$34	1	928	Left	$0	risk_blue_25	44
8	8	7	$9.50	0	1044	Right	$0	ambig_blue_25	2
8	9	2	$65	0	970	Right	$0	risk_blue_25	45
8	10	3	$34	0	1587	Right	$0	risk_blue_38	54
8	11	6	$0	1	2881	Right	$5	risk_red_38	56
8	12	8	$18	1	2637	Left	$0	ambig_blue_50	13
8	13	2	$5	0	2837	Left	$0	risk_blue_25	41
8	14	9	$0	1	1012	Left	$65	ambig_blue_75	30
8	15	9	$18	0	1332	Right	$0	ambig_blue_75	23
8	16	7	$0	0	894	Right	$65	ambig_blue_25	10
8	17	5	$0	0	2234	Right	$18	risk_red_25	48
8	18	6	$0	1	3036	Left	$18	risk_red_38	58
8	19	9	$0	1	994	Left	$18	ambig_blue_75	28
8	20	8	$9.50	0	1539	Right	$0	ambig_blue_50	12
8	21	4	$0	1	1547	Left	$65	risk_red_13	40
8	22	7	$34	1	1019	Left	$0	ambig_blue_25	4
8	23	6	$0	1	1274	Left	$9.50	risk_red_38	57
8	24	8	$5	0	1557	Right	$0	ambig_blue_50	11
8	25	9	$34	0	1412	Right	$0	ambig_blue_75	24
8	26	8	$65	1	1090	Left	$0	ambig_blue_50	15
8	27	1	$34	1	2414	Left	$0	risk_blue_13	34
8	28	8	$34	0	2071	Right	$0	ambig_blue_50	14
8	29	6	$0	1	1416	Left	$34	risk_red_38	59
8	30	9	$65	0	1182	Right	$0	ambig_blue_75	25
8	31	7	$0	0	998	Right	$9.50	ambig_blue_25	7
8	32	9	$9.50	1	1687	Left	$0	ambig_blue_75	22
8	33	5	$0	1	1393	Left	$9.50	risk_red_25	47
8	34	5	$0	0	1056	Right	$34	risk_red_25	49
8	35	6	$0	0	917	Right	$65	risk_red_38	60
8	36	9	$0	1	1033	Left	$9.50	ambig_blue_75	27
8	37	5	$0	0	848	Right	$65	risk_red_25	50
8	38	4	$0	0	951	Right	$18	risk_red_13	38
8	39	3	$18	1	969	Left	$0	risk_blue_38	53
8	40	9	$5	0	2074	Right	$0	ambig_blue_75	21
8	41	8	$0	1	1138	Left	$65	ambig_blue_50	20
8	42	7	$5	0	1652	Right	$0	ambig_blue_25	1
8	43	1	$65	0	1175	Right	$0	risk_blue_13	35
8	44	1	$9.50	1	1752	Right	$0	risk_blue_13	32
8	45	4	$0	1	1031	Left	$34	risk_red_13	39
8	46	7	$65	1	1094	Left	$0	ambig_blue_25	5
8	47	5	$0	0	1610	Left	$5	risk_red_25	46
8	48	9	$0	0	1415	Right	$34	ambig_blue_75	29
8	49	8	$0	0	1389	Right	$34	ambig_blue_50	19
8	50	4	$0	0	1275	Left	$5	risk_red_13	36
8	51	1	$5	0	1895	Left	$0	risk_blue_13	31
8	52	9	$0	0	2055	Right	$5	ambig_blue_75	26
8	53	8	$0	1	1944	Left	$5	ambig_blue_50	16
8	54	7	$0	1	1879	Left	$5	ambig_blue_25	6
8	55	7	$0	1	1704	Left	$18	ambig_blue_25	8
8	56	2	$9.50	0	1753	Right	$0	risk_blue_25	42
8	57	7	$18	0	1440	Right	$0	ambig_blue_25	3
8	58	1	$18	0	1549	Right	$0	risk_blue_13	33
8	59	8	$0	0	1965	Right	$9.50	ambig_blue_50	17
8	60	7	$0	0	1938	Right	$34	ambig_blue_25	9
9	1	9	$65	1	1843	Left	$0	ambig_blue_75	25
9	2	8	$18	0	1141	Right	$0	ambig_blue_50	13
9	3	8	$9.50	1	1047	Left	$0	ambig_blue_50	12
9	4	8	$0	0	1044	Right	$34	ambig_blue_50	19
9	5	9	$0	1	1219	Left	$34	ambig_blue_75	29
9	6	6	$0	0	865	Right	$18	risk_red_38	58
9	7	2	$65	0	1120	Right	$0	risk_blue_25	45
9	8	7	$0	1	1562	Left	$18	ambig_blue_25	8
9	9	5	$0	1	897	Left	$18	risk_red_25	48
9	10	3	$5	0	1510	Left	$0	risk_blue_38	51
9	11	7	$0	1	1432	Left	$34	ambig_blue_25	9
9	12	1	$65	0	1013	Right	$0	risk_blue_13	35
9	13	7	$0	0	2349	Right	$5	ambig_blue_25	6
9	14	3	$34	1	1521	Left	$0	risk_blue_38	54
9	15	1	$34	1	1650	Left	$0	risk_blue_13	34
9	16	1	$5	0	1813	Left	$0	risk_blue_13	31
9	17	6	$0	1	1186	Left	$9.50	risk_red_38	57
9	18	5	$0	0	1753	Right	$34	risk_red_25	49
9	19	9	$0	1	1321	Left	$18	ambig_blue_75	28
9	20	9	$0	1	1194	Left	$9.50	ambig_blue_75	27
9	21	7	$0	1	1305	Left	$65	ambig_blue_25	10
9	22	8	$65	0	1307	Right	$0	ambig_blue_50	15
9	23	2	$9.50	0	2462	Right	$0	risk_blue_25	42
9	24	9	$18	0	885	Right	$0	ambig_blue_75	23
9	25	4	$0	0	1202	Left	$5	risk_red_13	36
9	26	7	$9.50	0	881	Right	$0	ambig_blue_25	2
9	27	6	$0	0	1255	Right	$65	risk_red_38	60
9	28	9	$9.50	1	1252	Left	$0	ambig_blue_75	22
9	29	1	$9.50	1	2817	Right	$0	risk_blue_13	32
9	30	6	$0	1	857	Left	$34	risk_red_38	59
9	31	4	$0	0	1399	Left	$9.50	risk_red_13	37
9	32	9	$0	0	862	Right	$65	ambig_blue_75	30
9	33	8	$0	0	1092	Right	$9.50	ambig_blue_50	17
9	34	6	$0	1	2599	Right	$5	risk_red_38	56
9	35	9	$0	0	1872	Right	$5	ambig_blue_75	26
9	36	7	$65	1	1394	Left	$0	ambig_blue_25	5
9	37	2	$5	0	1904	Left	$0	risk_blue_25	41
9	38	3	$18	0	1281	Right	$0	risk_blue_38	53
9	39	7	$18	1	1277	Left	$0	ambig_blue_25	3
9	40	2	$18	0	1400	Right	$0	risk_blue_25	43
9	41	4	$0	1	967	Left	$18	risk_red_13	38
9	42	4	$0	1	1105	Left	$65	risk_red_13	40
9	43	5	$0	0	908	Right	$65	risk_red_25	50
9	44	5	$0	1	1744	Left	$9.50	risk_red_25	47
9	45	8	$34	1	1095	Left	$0	ambig_blue_50	14
9	46	1	$18	1	1938	Left	$0	risk_blue_13	33
9	47	8	$0	0	2129	Right	$5	ambig_blue_50	16
9	48	9	$34	0	1199	Right	$0	ambig_blue_75	24
9	49	2	$34	1	1334	Left	$0	risk_blue_25	44
9	50	7	$34	0	968	Right	$0	ambig_blue_25	4
9	51	3	$9.50	0	1121	Right	$0	risk_blue_38	52
9	52	8	$0	1	1123	Left	$65	ambig_blue_50	20
9	53	5	$0	0	1174	Left	$5	risk_red_25	46
9	54	8	$5	0	1846	Right	$0	ambig_blue_50	11
9	55	7	$5	0	1409	Right	$0	ambig_blue_25	1
9	56	8	$0	0	1367	Right	$18	ambig_blue_50	18
9	57	9	$5	1	1495	Left	$0	ambig_blue_75	21
9	58	3	$65	0	1393	Right	$0	risk_blue_38	55
9	59	7	$0	0	912	Right	$9.50	ambig_blue_25	7
9	60	4	$0	0	1236	Right	$34	risk_red_13	39
10
