# Supplementary material for: Learning about the Ellsberg Paradox reduces, but does not abolish, ambiguity aversion
Source: PLoS One. 2020 Mar 4;15(3):e0228782. doi: 10.1371/journal.pone.0228782 (PMC7055742; doi:10.1371/journal.pone.0228782)
Supplement: S1 Dataset — (ZIP) [file pone.0228782.s009.zip › S1_dataset/RJ/2544.txt]

Block	Trial	BagNo	BlueValue	RESP	RT	LotterySide	RedValue	RiskAmbigLevel	TrialList
3	1	4	$0	1	1604	0	$34	risk_red_13	39
3	2	5	$0	1	2378	1	$5	risk_red_25	46
3	3	9	$34	0	3045	1	$0	ambig_blue_75	24
3	4	5	$0	1	3218	1	$18	risk_red_25	48
3	5	2	$65	1	2823	0	$0	risk_blue_25	45
3	6	8	$0	0	1823	0	$9.50	ambig_blue_50	17
3	7	7	$0	0	1827	1	$65	ambig_blue_25	10
3	8	5	$0	1	2942	0	$34	risk_red_25	49
3	9	3	$5	0	2745	1	$0	risk_blue_38	51
3	10	8	$0	0	2531	1	$34	ambig_blue_50	19
3	11	1	$5	1	4080	1	$0	risk_blue_13	31
3	12	2	$34	1	2776	1	$0	risk_blue_25	44
3	13	7	$0	0	2857	0	$9.50	ambig_blue_25	7
3	14	7	$5	1	2616	1	$0	ambig_blue_25	1
3	15	8	$65	1	3160	0	$0	ambig_blue_50	15
3	16	8	$34	0	2017	1	$0	ambig_blue_50	14
3	17	7	$0	0	3805	0	$5	ambig_blue_25	6
3	18	6	$0	0	3552	0	$34	risk_red_38	59
3	19	9	$65	1	2447	0	$0	ambig_blue_75	25
3	20	3	$34	0	3567	1	$0	risk_blue_38	54
3	21	9	$0	1	2238	0	$65	ambig_blue_75	30
3	22	7	$65	0	1623	1	$0	ambig_blue_25	5
3	23	9	$0	1	1876	0	$34	ambig_blue_75	29
3	24	7	$0	0	2117	1	$18	ambig_blue_25	8
3	25	1	$65	0	2292	1	$0	risk_blue_13	35
3	26	7	$9.50	0	2131	0	$0	ambig_blue_25	2
3	27	3	$18	0	2985	1	$0	risk_blue_38	53
3	28	9	$9.50	1	1577	1	$0	ambig_blue_75	22
3	29	6	$0	1	2872	1	$5	risk_red_38	56
3	30	4	$0	0	2525	1	$65	risk_red_13	40
3	31	8	$0	0	3609	0	$65	ambig_blue_50	20
3	32	8	$9.50	1	4302	1	$0	ambig_blue_50	12
3	33	8	$0	0	2316	1	$18	ambig_blue_50	18
3	34	6	$0	1	2682	0	$9.50	risk_red_38	57
3	35	7	$0	1	2448	0	$34	ambig_blue_25	9
3	36	1	$34	0	3128	1	$0	risk_blue_13	34
3	37	1	$18	0	1434	1	$0	risk_blue_13	33
3	38	8	$18	0	2359	1	$0	ambig_blue_50	13
3	39	5	$0	1	2035	1	$9.50	risk_red_25	47
3	40	5	$0	1	2389	0	$65	risk_red_25	50
3	41	9	$18	0	1896	1	$0	ambig_blue_75	23
3	42	4	$0	0	2377	0	$18	risk_red_13	38
3	43	9	$0	0	1995	0	$9.50	ambig_blue_75	27
3	44	9	$0	0	3207	0	$5	ambig_blue_75	26
3	45	4	$0	1	2526	1	$9.50	risk_red_13	37
3	46	2	$5	1	1850	1	$0	risk_blue_25	41
3	47	7	$34	0	2085	1	$0	ambig_blue_25	4
3	48	9	$5	0	2949	1	$0	ambig_blue_75	21
3	49	3	$9.50	0	2911	0	$0	risk_blue_38	52
3	50	6	$0	1	2002	0	$65	risk_red_38	60
3	51	1	$9.50	0	3366	0	$0	risk_blue_13	32
3	52	4	$0	0	2638	0	$5	risk_red_13	36
3	53	8	$0	1	3278	1	$5	ambig_blue_50	16
3	54	8	$5	1	1770	1	$0	ambig_blue_50	11
3	55	3	$65	0	2728	1	$0	risk_blue_38	55
3	56	2	$18	1	4266	0	$0	risk_blue_25	43
3	57	7	$18	0	2194	1	$0	ambig_blue_25	3
3	58	2	$9.50	1	2293	1	$0	risk_blue_25	42
3	59	6	$0	1	2748	0	$18	risk_red_38	58
3	60	9	$0	0	2791	1	$18	ambig_blue_75	28
4	1	4	$0	1	4655	0	$9.50	risk_red_13	37
4	2	4	$0	0	2405	0	$5	risk_red_13	36
4	3	2	$9.50	1	3296	1	$0	risk_blue_25	42
4	4	1	$5	0	2386	0	$0	risk_blue_13	31
4	5	5	$0	1	2149	0	$65	risk_red_25	50
4	6	7	$0	1	3178	0	$18	ambig_blue_25	8
4	7	7	$9.50	0	3017	0	$0	ambig_blue_25	2
4	8	7	$0	0	1992	0	$9.50	ambig_blue_25	7
4	9	3	$5	0	3156	0	$0	risk_blue_38	51
4	10	7	$18	0	1805	1	$0	ambig_blue_25	3
4	11	8	$0	0	2081	0	$5	ambig_blue_50	16
4	12	1	$9.50	0	1953	0	$0	risk_blue_13	32
4	13	8	$5	0	1696	0	$0	ambig_blue_50	11
4	14	4	$0	0	2041	1	$34	risk_red_13	39
4	15	6	$0	0	2755	1	$18	risk_red_38	58
4	16	6	$0	0	2662	0	$5	risk_red_38	56
4	17	5	$0	1	2140	0	$34	risk_red_25	49
4	18	1	$34	0	3449	1	$0	risk_blue_13	34
4	19	9	$0	1	2021	0	$34	ambig_blue_75	29
4	20	4	$0	0	1951	0	$18	risk_red_13	38
4	21	8	$0	0	2910	0	$9.50	ambig_blue_50	17
4	22	8	$0	0	4265	1	$65	ambig_blue_50	20
4	23	3	$34	0	2769	1	$0	risk_blue_38	54
4	24	4	$0	1	1875	0	$65	risk_red_13	40
4	25	9	$5	0	2756	0	$0	ambig_blue_75	21
4	26	6	$0	0	2447	1	$34	risk_red_38	59
4	27	9	$0	0	2671	1	$18	ambig_blue_75	28
4	28	2	$5	1	3573	1	$0	risk_blue_25	41
4	29	3	$9.50	1	4116	1	$0	risk_blue_38	52
4	30	9	$65	0	1802	1	$0	ambig_blue_75	25
4	31	9	$0	0	2135	0	$9.50	ambig_blue_75	27
4	32	8	$9.50	1	2565	1	$0	ambig_blue_50	12
4	33	1	$18	1	4143	1	$0	risk_blue_13	33
4	34	8	$0	0	1500	1	$34	ambig_blue_50	19
4	35	5	$0	1	1358	1	$5	risk_red_25	46
4	36	9	$9.50	0	1654	0	$0	ambig_blue_75	22
4	37	7	$65	0	1401	1	$0	ambig_blue_25	5
4	38	9	$0	1	2720	1	$5	ambig_blue_75	26
4	39	3	$18	1	4372	0	$0	risk_blue_38	53
4	40	1	$65	1	1215	0	$0	risk_blue_13	35
4	41	7	$0	1	1478	1	$65	ambig_blue_25	10
4	42	7	$0	0	1345	0	$5	ambig_blue_25	6
4	43	6	$0	0	2042	1	$9.50	risk_red_38	57
4	44	3	$65	0	2684	1	$0	risk_blue_38	55
4	45	9	$34	0	1641	0	$0	ambig_blue_75	24
4	46	2	$18	1	2020	0	$0	risk_blue_25	43
4	47	2	$34	0	1696	1	$0	risk_blue_25	44
4	48	2	$65	0	2184	1	$0	risk_blue_25	45
4	49	9	$18	1	1780	0	$0	ambig_blue_75	23
4	50	6	$0	1	3322	0	$65	risk_red_38	60
4	51	7	$34	0	1660	1	$0	ambig_blue_25	4
4	52	5	$0	0	1806	1	$18	risk_red_25	48
4	53	8	$34	0	1611	1	$0	ambig_blue_50	14
4	54	5	$0	1	2448	0	$9.50	risk_red_25	47
4	55	8	$65	0	976	1	$0	ambig_blue_50	15
4	56	7	$5	0	1825	0	$0	ambig_blue_25	1
4	57	9	$0	1	1820	0	$65	ambig_blue_75	30
4	58	8	$18	0	1328	1	$0	ambig_blue_50	13
4	59	8	$0	0	2482	1	$18	ambig_blue_50	18
4	60	7	$0	1	1057	0	$34	ambig_blue_25	9
5	1	3	$34	1	1369	0	$0	risk_blue_38	54
5	2	7	$65	1	897	0	$0	ambig_blue_25	5
5	3	9	$9.50	0	1814	0	$0	ambig_blue_75	22
5	4	9	$0	0	1842	1	$65	ambig_blue_75	30
5	5	3	$65	1	1789	0	$0	risk_blue_38	55
5	6	9	$18	1	930	0	$0	ambig_blue_75	23
5	7	7	$0	1	1285	0	$9.50	ambig_blue_25	7
5	8	4	$0	1	1617	0	$65	risk_red_13	40
5	9	8	$9.50	0	1302	1	$0	ambig_blue_50	12
5	10	3	$9.50	0	1113	1	$0	risk_blue_38	52
5	11	5	$0	1	1516	0	$65	risk_red_25	50
5	12	9	$0	0	2197	1	$18	ambig_blue_75	28
5	13	7	$0	0	1097	1	$34	ambig_blue_25	9
5	14	4	$0	1	1157	0	$34	risk_red_13	39
5	15	8	$18	1	1462	0	$0	ambig_blue_50	13
5	16	8	$0	0	1657	1	$9.50	ambig_blue_50	17
5	17	1	$9.50	0	1099	1	$0	risk_blue_13	32
5	18	7	$0	1	1719	1	$5	ambig_blue_25	6
5	19	9	$0	1	1624	1	$5	ambig_blue_75	26
5	20	6	$0	0	1924	1	$9.50	risk_red_38	57
5	21	5	$0	0	2275	0	$5	risk_red_25	46
5	22	8	$0	1	1466	0	$65	ambig_blue_50	20
5	23	6	$0	0	1494	1	$18	risk_red_38	58
5	24	5	$0	0	2304	0	$9.50	risk_red_25	47
5	25	4	$0	0	2175	0	$9.50	risk_red_13	37
5	26	6	$0	0	1715	0	$5	risk_red_38	56
5	27	7	$5	1	1851	1	$0	ambig_blue_25	1
5	28	8	$0	0	1758	1	$18	ambig_blue_50	18
5	29	8	$5	1	1757	1	$0	ambig_blue_50	11
5	30	9	$5	1	2051	1	$0	ambig_blue_75	21
5	31	3	$18	1	2269	0	$0	risk_blue_38	53
5	32	6	$0	1	1044	0	$65	risk_red_38	60
5	33	2	$34	1	1218	0	$0	risk_blue_25	44
5	34	8	$0	0	1513	1	$34	ambig_blue_50	19
5	35	7	$0	1	786	0	$65	ambig_blue_25	10
5	36	9	$0	1	1084	0	$34	ambig_blue_75	29
5	37	1	$34	0	824	1	$0	risk_blue_13	34
5	38	7	$9.50	1	1704	0	$0	ambig_blue_25	2
5	39	1	$65	1	1833	0	$0	risk_blue_13	35
5	40	9	$34	0	2861	1	$0	ambig_blue_75	24
5	41	9	$65	0	786	1	$0	ambig_blue_75	25
5	42	2	$18	0	1636	1	$0	risk_blue_25	43
5	43	1	$5	1	3320	1	$0	risk_blue_13	31
5	44	4	$0	1	1234	1	$5	risk_red_13	36
5	45	3	$5	0	2120	0	$0	risk_blue_38	51
5	46	8	$65	1	1422	0	$0	ambig_blue_50	15
5	47	5	$0	1	2508	0	$18	risk_red_25	48
5	48	8	$34	1	1681	0	$0	ambig_blue_50	14
5	49	8	$0	1	3299	1	$5	ambig_blue_50	16
5	50	7	$0	1	1205	0	$18	ambig_blue_25	8
5	51	2	$65	0	852	1	$0	risk_blue_25	45
5	52	9	$0	1	2458	0	$9.50	ambig_blue_75	27
5	53	1	$18	0	2193	1	$0	risk_blue_13	33
5	54	4	$0	0	3876	1	$18	risk_red_13	38
5	55	7	$34	0	2238	1	$0	ambig_blue_25	4
5	56	6	$0	0	1487	1	$34	risk_red_38	59
5	57	2	$5	0	1882	0	$0	risk_blue_25	41
5	58	5	$0	0	1851	1	$34	risk_red_25	49
5	59	7	$18	0	1365	1	$0	ambig_blue_25	3
5	60	2	$9.50	0	1886	0	$0	risk_blue_25	42
6
7	1	8	$0	1	4351	Left	$18	ambig_blue_50	18
7	2	9	$34	1	1883	Left	$0	ambig_blue_75	24
7	3	8	$65	0	1020	Right	$0	ambig_blue_50	15
7	4	5	$0	0	2843	Left	$5	risk_red_25	46
7	5	1	$65	0	2137	Right	$0	risk_blue_13	35
7	6	4	$0	1	2063	Left	$34	risk_red_13	39
7	7	5	$0	1	2840	Right	$9.50	risk_red_25	47
7	8	9	$5	1	1759	Right	$0	ambig_blue_75	21
7	9	8	$0	0	1790	Right	$65	ambig_blue_50	20
7	10	2	$34	1	4987	Left	$0	risk_blue_25	44
7	11	7	$0	0	2042	Right	$34	ambig_blue_25	9
7	12	5	$0	0	2540	Right	$65	risk_red_25	50
7	13	8	$34	1	1281	Left	$0	ambig_blue_50	14
7	14	4	$0	1	2020	Left	$65	risk_red_13	40
7	15	7	$0	0	2351	Left	$5	ambig_blue_25	6
7	16	5	$0	0	1883	Right	$18	risk_red_25	48
7	17	1	$5	0	1724	Left	$0	risk_blue_13	31
7	18	8	$0	1	1380	Left	$34	ambig_blue_50	19
7	19	3	$5	0	1316	Left	$0	risk_blue_38	51
7	20	9	$0	1	1278	Left	$18	ambig_blue_75	28
7	21	8	$9.50	1	5130	Left	$0	ambig_blue_50	12
7	22	5	$0	1	1932	Left	$34	risk_red_25	49
7	23	7	$5	0	1762	Left	$0	ambig_blue_25	1
7	24	9	$0	0	1537	Right	$34	ambig_blue_75	29
7	25	8	$0	1	1729	Right	$5	ambig_blue_50	16
7	26	1	$18	1	1553	Left	$0	risk_blue_13	33
7	27	3	$18	1	1201	Left	$0	risk_blue_38	53
7	28	4	$0	1	1512	Right	$5	risk_red_13	36
7	29	7	$9.50	1	1642	Left	$0	ambig_blue_25	2
7	30	3	$34	1	1213	Left	$0	risk_blue_38	54
7	31	9	$0	1	1275	Right	$5	ambig_blue_75	26
7	32	2	$9.50	0	1823	Right	$0	risk_blue_25	42
7	33	3	$9.50	1	994	Left	$0	risk_blue_38	52
7	34	2	$5	1	1763	Right	$0	risk_blue_25	41
7	35	1	$9.50	0	1793	Left	$0	risk_blue_13	32
7	36	8	$0	0	1598	Right	$9.50	ambig_blue_50	17
7	37	9	$0	1	1436	Left	$9.50	ambig_blue_75	27
7	38	6	$0	0	1633	Right	$65	risk_red_38	60
7	39	6	$0	1	1861	Right	$5	risk_red_38	56
7	40	6	$0	0	1287	Right	$34	risk_red_38	59
7	41	2	$18	0	2114	Right	$0	risk_blue_25	43
7	42	1	$34	0	1113	Right	$0	risk_blue_13	34
7	43	9	$9.50	0	1468	Right	$0	ambig_blue_75	22
7	44	7	$0	1	1408	Left	$18	ambig_blue_25	8
7	45	9	$18	0	1198	Right	$0	ambig_blue_75	23
7	46	4	$0	1	1085	Left	$18	risk_red_13	38
7	47	9	$0	0	1362	Right	$65	ambig_blue_75	30
7	48	4	$0	0	1409	Right	$9.50	risk_red_13	37
7	49	7	$65	0	1119	Right	$0	ambig_blue_25	5
7	50	8	$5	1	1601	Right	$0	ambig_blue_50	11
7	51	8	$18	1	1615	Left	$0	ambig_blue_50	13
7	52	6	$0	1	1444	Left	$9.50	risk_red_38	57
7	53	2	$65	0	969	Right	$0	risk_blue_25	45
7	54	6	$0	0	1330	Right	$18	risk_red_38	58
7	55	3	$65	0	1027	Right	$0	risk_blue_38	55
7	56	7	$18	0	970	Right	$0	ambig_blue_25	3
7	57	7	$0	1	979	Left	$9.50	ambig_blue_25	7
7	58	7	$0	0	2413	Right	$65	ambig_blue_25	10
7	59	7	$34	0	998	Right	$0	ambig_blue_25	4
7	60	9	$65	1	1270	Left	$0	ambig_blue_75	25
8	1	9	$5	1	1469	Right	$0	ambig_blue_75	21
8	2	7	$34	0	873	Right	$0	ambig_blue_25	4
8	3	7	$0	1	1230	Left	$65	ambig_blue_25	10
8	4	9	$0	0	1572	Left	$5	ambig_blue_75	26
8	5	3	$18	0	1154	Right	$0	risk_blue_38	53
8	6	1	$18	1	1315	Left	$0	risk_blue_13	33
8	7	5	$0	1	1213	Right	$5	risk_red_25	46
8	8	7	$65	0	844	Right	$0	ambig_blue_25	5
8	9	6	$0	1	1979	Left	$9.50	risk_red_38	57
8	10	1	$5	1	1280	Right	$0	risk_blue_13	31
8	11	6	$0	1	1652	Right	$5	risk_red_38	56
8	12	8	$0	0	1262	Right	$18	ambig_blue_50	18
8	13	9	$0	0	843	Right	$34	ambig_blue_75	29
8	14	2	$5	0	1634	Left	$0	risk_blue_25	41
8	15	3	$9.50	0	1006	Right	$0	risk_blue_38	52
8	16	9	$18	0	718	Right	$0	ambig_blue_75	23
8	17	2	$18	1	810	Left	$0	risk_blue_25	43
8	18	6	$0	0	1098	Left	$65	risk_red_38	60
8	19	7	$18	0	838	Right	$0	ambig_blue_25	3
8	20	9	$0	0	1309	Right	$18	ambig_blue_75	28
8	21	5	$0	1	1104	Left	$9.50	risk_red_25	47
8	22	4	$0	1	987	Left	$9.50	risk_red_13	37
8	23	1	$34	0	747	Right	$0	risk_blue_13	34
8	24	9	$0	0	1223	Right	$65	ambig_blue_75	30
8	25	8	$65	1	700	Left	$0	ambig_blue_50	15
8	26	7	$0	0	993	Right	$18	ambig_blue_25	8
8	27	4	$0	1	898	Left	$34	risk_red_13	39
8	28	3	$5	0	2934	Left	$0	risk_blue_38	51
8	29	8	$0	0	1881	Right	$34	ambig_blue_50	19
8	30	9	$0	1	1026	Left	$9.50	ambig_blue_75	27
8	31	8	$0	0	1145	Right	$65	ambig_blue_50	20
8	32	3	$34	0	1138	Right	$0	risk_blue_38	54
8	33	2	$34	0	716	Right	$0	risk_blue_25	44
8	34	1	$65	1	953	Left	$0	risk_blue_13	35
8	35	7	$0	0	1187	Right	$9.50	ambig_blue_25	7
8	36	5	$0	1	1074	Left	$34	risk_red_25	49
8	37	6	$0	0	1431	Right	$18	risk_red_38	58
8	38	8	$5	0	1540	Left	$0	ambig_blue_50	11
8	39	7	$0	0	1212	Right	$34	ambig_blue_25	9
8	40	8	$34	1	1371	Left	$0	ambig_blue_50	14
8	41	8	$9.50	0	1082	Right	$0	ambig_blue_50	12
8	42	8	$0	1	839	Left	$9.50	ambig_blue_50	17
8	43	7	$9.50	1	813	Left	$0	ambig_blue_25	2
8	44	8	$0	1	1350	Right	$5	ambig_blue_50	16
8	45	4	$0	0	1415	Right	$18	risk_red_13	38
8	46	4	$0	0	1388	Left	$5	risk_red_13	36
8	47	9	$34	1	1523	Left	$0	ambig_blue_75	24
8	48	6	$0	0	1084	Right	$34	risk_red_38	59
8	49	5	$0	1	1217	Left	$65	risk_red_25	50
8	50	2	$65	1	2159	Left	$0	risk_blue_25	45
8	51	4	$0	1	1828	Left	$65	risk_red_13	40
8	52	1	$9.50	1	2663	Left	$0	risk_blue_13	32
8	53	2	$9.50	1	966	Left	$0	risk_blue_25	42
8	54	9	$9.50	0	3184	Right	$0	ambig_blue_75	22
8	55	5	$0	0	2247	Right	$18	risk_red_25	48
8	56	7	$0	1	1768	Right	$5	ambig_blue_25	6
8	57	7	$5	0	1303	Left	$0	ambig_blue_25	1
8	58	8	$18	1	1282	Left	$0	ambig_blue_50	13
8	59	3	$65	0	901	Right	$0	risk_blue_38	55
8	60	9	$65	0	833	Right	$0	ambig_blue_75	25
9	1	6	$0	0	1961	Right	$9.50	risk_red_38	57
9	2	9	$9.50	0	846	Right	$0	ambig_blue_75	22
9	3	2	$34	0	1149	Right	$0	risk_blue_25	44
9	4	5	$0	0	1111	Right	$65	risk_red_25	50
9	5	8	$0	0	2242	Right	$65	ambig_blue_50	20
9	6	7	$65	1	1387	Left	$0	ambig_blue_25	5
9	7	3	$5	0	1610	Left	$0	risk_blue_38	51
9	8	3	$34	0	935	Right	$0	risk_blue_38	54
9	9	8	$18	0	897	Right	$0	ambig_blue_50	13
9	10	7	$0	1	1462	Right	$65	ambig_blue_25	10
9	11	9	$0	0	1514	Right	$65	ambig_blue_75	30
9	12	8	$34	1	1347	Left	$0	ambig_blue_50	14
9	13	8	$9.50	1	1516	Left	$0	ambig_blue_50	12
9	14	2	$9.50	1	1757	Left	$0	risk_blue_25	42
9	15	1	$18	0	1764	Right	$0	risk_blue_13	33
9	16	4	$0	1	1570	Left	$65	risk_red_13	40
9	17	9	$0	1	1464	Left	$9.50	ambig_blue_75	27
9	18	6	$0	0	1860	Right	$18	risk_red_38	58
9	19	1	$5	0	1374	Left	$0	risk_blue_13	31
9	20	7	$9.50	1	1589	Left	$0	ambig_blue_25	2
9	21	4	$0	1	1755	Left	$18	risk_red_13	38
9	22	7	$0	1	1746	Right	$5	ambig_blue_25	6
9	23	2	$18	0	953	Right	$0	risk_blue_25	43
9	24	7	$18	1	819	Left	$0	ambig_blue_25	3
9	25	9	$0	1	2058	Left	$34	ambig_blue_75	29
9	26	9	$5	0	2379	Left	$0	ambig_blue_75	21
9	27	3	$9.50	1	1142	Left	$0	risk_blue_38	52
9	28	7	$5	0	1272	Left	$0	ambig_blue_25	1
9	29	9	$34	0	876	Right	$0	ambig_blue_75	24
9	30	4	$0	1	1770	Left	$9.50	risk_red_13	37
9	31	3	$65	1	976	Left	$0	risk_blue_38	55
9	32	8	$0	0	1529	Right	$18	ambig_blue_50	18
9	33	5	$0	1	1914	Right	$5	risk_red_25	46
9	34	9	$18	0	1289	Right	$0	ambig_blue_75	23
9	35	1	$34	0	980	Right	$0	risk_blue_13	34
9	36	7	$0	0	1517	Right	$9.50	ambig_blue_25	7
9	37	8	$0	0	1686	Right	$34	ambig_blue_50	19
9	38	9	$0	0	1424	Right	$18	ambig_blue_75	28
9	39	2	$5	1	4301	Right	$0	risk_blue_25	41
9	40	8	$0	1	1763	Right	$5	ambig_blue_50	16
9	41	6	$0	1	1706	Left	$65	risk_red_38	60
9	42	9	$0	1	1618	Right	$5	ambig_blue_75	26
9	43	5	$0	0	1031	Right	$18	risk_red_25	48
9	44	9	$65	1	1174	Left	$0	ambig_blue_75	25
9	45	1	$9.50	0	839	Right	$0	risk_blue_13	32
9	46	4	$0	0	2270	Left	$5	risk_red_13	36
9	47	7	$0	0	1374	Right	$34	ambig_blue_25	9
9	48	8	$0	1	1085	Left	$9.50	ambig_blue_50	17
9	49	7	$34	1	1498	Left	$0	ambig_blue_25	4
9	50	5	$0	0	1635	Right	$9.50	risk_red_25	47
9	51	8	$65	1	999	Left	$0	ambig_blue_50	15
9	52	1	$65	1	2176	Left	$0	risk_blue_13	35
9	53	7	$0	1	1356	Left	$18	ambig_blue_25	8
9	54	5	$0	1	1388	Left	$34	risk_red_25	49
9	55	8	$5	1	1794	Right	$0	ambig_blue_50	11
9	56	6	$0	1	1895	Right	$5	risk_red_38	56
9	57	3	$18	0	984	Right	$0	risk_blue_38	53
9	58	4	$0	0	1841	Right	$34	risk_red_13	39
9	59	2	$65	0	868	Right	$0	risk_blue_25	45
9	60	6	$0	1	970	Left	$34	risk_red_38	59
10
