# Supplementary material for: Learning about the Ellsberg Paradox reduces, but does not abolish, ambiguity aversion
Source: PLoS One. 2020 Mar 4;15(3):e0228782. doi: 10.1371/journal.pone.0228782 (PMC7055742; doi:10.1371/journal.pone.0228782)
Supplement: S1 Dataset — (ZIP) [file pone.0228782.s009.zip › S1_dataset/RJ/2545.txt]

Block	Trial	BagNo	BlueValue	RESP	RT	LotterySide	RedValue	RiskAmbigLevel	TrialList
3	1	2	$5	1	2194	1	$0	risk_blue_25	41
3	2	5	$0	0	3877	1	$34	risk_red_25	49
3	3	9	$34	0	3662	1	$0	ambig_blue_75	24
3	4	7	$34	0	2713	1	$0	ambig_blue_25	4
3	5	5	$0	0	3853	0	$5	risk_red_25	46
3	6	7	$65	0	1671	1	$0	ambig_blue_25	5
3	7	8	$0	0	3522	1	$18	ambig_blue_50	18
3	8	3	$18	0	3659	1	$0	risk_blue_38	53
3	9	8	$34	1	2844	0	$0	ambig_blue_50	14
3	10	9	$0	1	3955	0	$65	ambig_blue_75	30
3	11	9	$0	0	3720	1	$34	ambig_blue_75	29
3	12	2	$34	0	4496	1	$0	risk_blue_25	44
3	13	1	$65	2	0	1	$0	risk_blue_13	35
3	14	4	$0	1	2481	1	$5	risk_red_13	36
3	15	9	$65	1	3096	0	$0	ambig_blue_75	25
3	16	8	$5	1	2731	1	$0	ambig_blue_50	11
3	17	3	$9.50	0	4079	0	$0	risk_blue_38	52
3	18	5	$0	1	1663	0	$65	risk_red_25	50
3	19	6	$0	0	1626	1	$65	risk_red_38	60
3	20	7	$0	0	3485	0	$9.50	ambig_blue_25	7
3	21	1	$9.50	1	1600	1	$0	risk_blue_13	32
3	22	9	$18	0	2205	0	$0	ambig_blue_75	23
3	23	9	$0	0	1856	0	$5	ambig_blue_75	26
3	24	4	$0	1	2026	1	$34	risk_red_13	39
3	25	7	$0	0	2741	1	$65	ambig_blue_25	10
3	26	6	$0	1	2592	1	$5	risk_red_38	56
3	27	6	$0	1	2082	0	$34	risk_red_38	59
3	28	8	$0	1	2578	1	$9.50	ambig_blue_50	17
3	29	8	$0	1	2436	1	$5	ambig_blue_50	16
3	30	9	$9.50	0	3293	0	$0	ambig_blue_75	22
3	31	6	$0	0	4728	0	$9.50	risk_red_38	57
3	32	5	$0	1	3571	0	$18	risk_red_25	48
3	33	8	$9.50	1	3177	1	$0	ambig_blue_50	12
3	34	5	$0	0	5697	0	$9.50	risk_red_25	47
3	35	7	$0	1	4474	0	$18	ambig_blue_25	8
3	36	3	$34	0	1896	1	$0	risk_blue_38	54
3	37	9	$0	1	3625	1	$18	ambig_blue_75	28
3	38	2	$18	0	2877	1	$0	risk_blue_25	43
3	39	7	$5	1	4562	1	$0	ambig_blue_25	1
3	40	7	$0	1	3509	1	$5	ambig_blue_25	6
3	41	4	$0	0	2870	0	$18	risk_red_13	38
3	42	3	$5	0	2675	0	$0	risk_blue_38	51
3	43	2	$9.50	0	1753	0	$0	risk_blue_25	42
3	44	1	$34	1	4128	1	$0	risk_blue_13	34
3	45	1	$18	1	2407	1	$0	risk_blue_13	33
3	46	9	$5	0	3953	0	$0	ambig_blue_75	21
3	47	8	$65	1	3334	0	$0	ambig_blue_50	15
3	48	8	$0	0	1447	1	$65	ambig_blue_50	20
3	49	8	$0	1	2660	0	$34	ambig_blue_50	19
3	50	6	$0	0	2410	1	$18	risk_red_38	58
3	51	3	$65	1	1868	0	$0	risk_blue_38	55
3	52	4	$0	0	2158	0	$9.50	risk_red_13	37
3	53	9	$0	1	1938	1	$9.50	ambig_blue_75	27
3	54	7	$18	0	3169	1	$0	ambig_blue_25	3
3	55	8	$18	1	1641	0	$0	ambig_blue_50	13
3	56	1	$5	0	1252	0	$0	risk_blue_13	31
3	57	4	$0	1	1905	0	$65	risk_red_13	40
3	58	7	$0	0	2544	1	$34	ambig_blue_25	9
3	59	2	$65	1	1828	0	$0	risk_blue_25	45
3	60	7	$9.50	1	2703	0	$0	ambig_blue_25	2
4	1	7	$0	1	1835	1	$5	ambig_blue_25	6
4	2	8	$0	1	2279	1	$5	ambig_blue_50	16
4	3	6	$0	0	3766	0	$5	risk_red_38	56
4	4	1	$18	0	3580	0	$0	risk_blue_13	33
4	5	6	$0	0	1577	1	$34	risk_red_38	59
4	6	3	$65	1	1544	0	$0	risk_blue_38	55
4	7	8	$0	1	3360	1	$9.50	ambig_blue_50	17
4	8	7	$0	0	4007	1	$9.50	ambig_blue_25	7
4	9	9	$0	0	2066	1	$65	ambig_blue_75	30
4	10	9	$0	0	1820	0	$5	ambig_blue_75	26
4	11	4	$0	0	3760	0	$9.50	risk_red_13	37
4	12	5	$0	0	3118	0	$5	risk_red_25	46
4	13	7	$5	1	2561	1	$0	ambig_blue_25	1
4	14	8	$0	0	2155	1	$34	ambig_blue_50	19
4	15	4	$0	1	4545	0	$65	risk_red_13	40
4	16	9	$9.50	0	4237	0	$0	ambig_blue_75	22
4	17	6	$0	0	1749	1	$65	risk_red_38	60
4	18	3	$9.50	0	2141	1	$0	risk_blue_38	52
4	19	2	$5	1	3361	1	$0	risk_blue_25	41
4	20	9	$65	0	1536	1	$0	ambig_blue_75	25
4	21	1	$65	0	1409	1	$0	risk_blue_13	35
4	22	1	$9.50	0	4958	0	$0	risk_blue_13	32
4	23	9	$0	0	4007	0	$9.50	ambig_blue_75	27
4	24	6	$0	1	3554	0	$9.50	risk_red_38	57
4	25	8	$65	0	2505	1	$0	ambig_blue_50	15
4	26	3	$5	0	4175	1	$0	risk_blue_38	51
4	27	2	$65	0	2011	1	$0	risk_blue_25	45
4	28	8	$5	0	3150	0	$0	ambig_blue_50	11
4	29	8	$0	0	4575	1	$18	ambig_blue_50	18
4	30	9	$0	1	2945	1	$18	ambig_blue_75	28
4	31	7	$9.50	1	4411	0	$0	ambig_blue_25	2
4	32	8	$18	1	4564	0	$0	ambig_blue_50	13
4	33	1	$34	0	4919	1	$0	risk_blue_13	34
4	34	3	$34	0	1498	1	$0	risk_blue_38	54
4	35	1	$5	0	1612	0	$0	risk_blue_13	31
4	36	7	$0	0	1697	1	$18	ambig_blue_25	8
4	37	9	$34	1	2242	0	$0	ambig_blue_75	24
4	38	5	$0	0	2219	1	$65	risk_red_25	50
4	39	7	$0	0	1430	1	$65	ambig_blue_25	10
4	40	6	$0	1	1619	0	$18	risk_red_38	58
4	41	7	$34	0	1672	1	$0	ambig_blue_25	4
4	42	7	$65	0	1538	1	$0	ambig_blue_25	5
4	43	2	$34	1	1769	0	$0	risk_blue_25	44
4	44	9	$0	1	2911	0	$34	ambig_blue_75	29
4	45	9	$18	1	5075	1	$0	ambig_blue_75	23
4	46	4	$0	0	2735	0	$18	risk_red_13	38
4	47	7	$0	1	1442	0	$34	ambig_blue_25	9
4	48	4	$0	1	2327	1	$5	risk_red_13	36
4	49	8	$34	1	2428	0	$0	ambig_blue_50	14
4	50	5	$0	0	1861	1	$34	risk_red_25	49
4	51	4	$0	0	1751	0	$34	risk_red_13	39
4	52	2	$18	1	3782	0	$0	risk_blue_25	43
4	53	8	$9.50	0	4507	0	$0	ambig_blue_50	12
4	54	5	$0	0	1840	1	$18	risk_red_25	48
4	55	7	$18	0	1778	1	$0	ambig_blue_25	3
4	56	2	$9.50	1	3823	1	$0	risk_blue_25	42
4	57	3	$18	1	1515	0	$0	risk_blue_38	53
4	58	5	$0	1	3668	1	$9.50	risk_red_25	47
4	59	8	$0	1	1902	0	$65	ambig_blue_50	20
4	60	9	$5	1	1959	1	$0	ambig_blue_75	21
5	1	5	$0	0	2755	0	$5	risk_red_25	46
5	2	8	$0	0	1766	1	$65	ambig_blue_50	20
5	3	8	$34	0	2316	1	$0	ambig_blue_50	14
5	4	9	$18	1	4346	1	$0	ambig_blue_75	23
5	5	8	$65	1	1743	0	$0	ambig_blue_50	15
5	6	8	$5	1	2118	1	$0	ambig_blue_50	11
5	7	8	$18	0	2893	1	$0	ambig_blue_50	13
5	8	2	$65	0	1528	1	$0	risk_blue_25	45
5	9	8	$9.50	1	4977	0	$0	ambig_blue_50	12
5	10	7	$18	0	1522	1	$0	ambig_blue_25	3
5	11	7	$9.50	0	3538	1	$0	ambig_blue_25	2
5	12	1	$34	1	4874	0	$0	risk_blue_13	34
5	13	6	$0	1	1815	0	$65	risk_red_38	60
5	14	9	$9.50	0	4067	0	$0	ambig_blue_75	22
5	15	9	$34	0	2284	1	$0	ambig_blue_75	24
5	16	8	$0	0	2171	1	$34	ambig_blue_50	19
5	17	9	$65	1	1944	0	$0	ambig_blue_75	25
5	18	8	$0	0	4774	1	$9.50	ambig_blue_50	17
5	19	6	$0	0	1990	1	$18	risk_red_38	58
5	20	2	$5	0	2250	0	$0	risk_blue_25	41
5	21	4	$0	1	1739	1	$9.50	risk_red_13	37
5	22	9	$0	0	2106	0	$5	ambig_blue_75	26
5	23	8	$0	0	4777	1	$18	ambig_blue_50	18
5	24	8	$0	1	3443	1	$5	ambig_blue_50	16
5	25	5	$0	1	3487	0	$34	risk_red_25	49
5	26	1	$5	1	2521	1	$0	risk_blue_13	31
5	27	9	$0	0	2622	0	$18	ambig_blue_75	28
5	28	1	$65	1	4223	0	$0	risk_blue_13	35
5	29	6	$0	0	3569	1	$9.50	risk_red_38	57
5	30	7	$0	0	1551	1	$65	ambig_blue_25	10
5	31	5	$0	0	1519	1	$65	risk_red_25	50
5	32	4	$0	0	5080	1	$34	risk_red_13	39
5	33	9	$5	1	2348	1	$0	ambig_blue_75	21
5	34	3	$5	0	2296	0	$0	risk_blue_38	51
5	35	9	$0	1	3887	1	$9.50	ambig_blue_75	27
5	36	6	$0	1	2704	1	$5	risk_red_38	56
5	37	7	$5	1	5469	1	$0	ambig_blue_25	1
5	38	3	$18	1	1896	0	$0	risk_blue_38	53
5	39	7	$34	1	1496	0	$0	ambig_blue_25	4
5	40	9	$0	1	2570	0	$34	ambig_blue_75	29
5	41	3	$65	0	1621	1	$0	risk_blue_38	55
5	42	4	$0	1	1986	1	$18	risk_red_13	38
5	43	4	$0	0	1415	1	$65	risk_red_13	40
5	44	1	$9.50	1	1420	1	$0	risk_blue_13	32
5	45	1	$18	0	2841	0	$0	risk_blue_13	33
5	46	7	$0	0	4768	1	$9.50	ambig_blue_25	7
5	47	5	$0	1	3929	0	$18	risk_red_25	48
5	48	2	$18	0	2688	1	$0	risk_blue_25	43
5	49	9	$0	1	1686	0	$65	ambig_blue_75	30
5	50	3	$34	0	2280	1	$0	risk_blue_38	54
5	51	2	$34	1	1360	0	$0	risk_blue_25	44
5	52	2	$9.50	0	4232	0	$0	risk_blue_25	42
5	53	7	$65	0	1457	1	$0	ambig_blue_25	5
5	54	7	$0	1	2173	1	$5	ambig_blue_25	6
5	55	7	$0	0	1506	1	$18	ambig_blue_25	8
5	56	4	$0	1	2074	1	$5	risk_red_13	36
5	57	6	$0	1	3195	0	$34	risk_red_38	59
5	58	5	$0	0	2689	0	$9.50	risk_red_25	47
5	59	7	$0	0	1351	1	$34	ambig_blue_25	9
5	60	3	$9.50	0	4000	1	$0	risk_blue_38	52
6
7	1	4	$0	0	2189	Right	$65	risk_red_13	40
7	2	2	$5	0	3313	Left	$0	risk_blue_25	41
7	3	6	$0	1	1738	Left	$65	risk_red_38	60
7	4	9	$5	2	0	Left	$0	ambig_blue_75	21
7	5	3	$5	0	1781	Left	$0	risk_blue_38	51
7	6	3	$18	0	1946	Right	$0	risk_blue_38	53
7	7	6	$0	0	2001	Left	$5	risk_red_38	56
7	8	1	$18	0	1980	Left	$0	risk_blue_13	33
7	9	7	$0	1	1304	Left	$65	ambig_blue_25	10
7	10	8	$0	0	1491	Right	$65	ambig_blue_50	20
7	11	7	$0	0	1821	Right	$9.50	ambig_blue_25	7
7	12	1	$34	0	2705	Right	$0	risk_blue_13	34
7	13	5	$0	0	1470	Right	$18	risk_red_25	48
7	14	8	$9.50	0	2281	Right	$0	ambig_blue_50	12
7	15	8	$0	0	1568	Left	$5	ambig_blue_50	16
7	16	9	$34	0	1608	Right	$0	ambig_blue_75	24
7	17	8	$0	0	1917	Right	$18	ambig_blue_50	18
7	18	7	$5	0	2508	Left	$0	ambig_blue_25	1
7	19	6	$0	0	1082	Right	$34	risk_red_38	59
7	20	4	$0	1	2702	Right	$18	risk_red_13	38
7	21	8	$0	0	2339	Right	$9.50	ambig_blue_50	17
7	22	3	$65	1	1344	Left	$0	risk_blue_38	55
7	23	2	$9.50	1	2536	Right	$0	risk_blue_25	42
7	24	3	$9.50	1	1510	Left	$0	risk_blue_38	52
7	25	4	$0	0	1335	Right	$34	risk_red_13	39
7	26	2	$34	1	1144	Left	$0	risk_blue_25	44
7	27	6	$0	0	1329	Right	$18	risk_red_38	58
7	28	5	$0	1	1307	Left	$65	risk_red_25	50
7	29	7	$18	0	1573	Right	$0	ambig_blue_25	3
7	30	8	$0	1	1228	Left	$34	ambig_blue_50	19
7	31	5	$0	0	1394	Left	$5	risk_red_25	46
7	32	4	$0	0	2441	Left	$5	risk_red_13	36
7	33	8	$65	1	1257	Left	$0	ambig_blue_50	15
7	34	6	$0	0	1238	Right	$9.50	risk_red_38	57
7	35	9	$18	1	5395	Left	$0	ambig_blue_75	23
7	36	2	$18	1	2001	Left	$0	risk_blue_25	43
7	37	9	$0	1	3037	Right	$5	ambig_blue_75	26
7	38	5	$0	1	1947	Right	$9.50	risk_red_25	47
7	39	1	$65	0	1065	Right	$0	risk_blue_13	35
7	40	8	$34	1	1566	Left	$0	ambig_blue_50	14
7	41	5	$0	0	1381	Right	$34	risk_red_25	49
7	42	7	$34	0	4829	Right	$0	ambig_blue_25	4
7	43	4	$0	0	1876	Left	$9.50	risk_red_13	37
7	44	8	$5	1	1693	Right	$0	ambig_blue_50	11
7	45	9	$9.50	0	2446	Left	$0	ambig_blue_75	22
7	46	2	$65	0	1062	Right	$0	risk_blue_25	45
7	47	1	$5	0	1532	Left	$0	risk_blue_13	31
7	48	7	$0	0	1477	Right	$18	ambig_blue_25	8
7	49	9	$65	1	1704	Left	$0	ambig_blue_75	25
7	50	7	$0	0	3513	Left	$5	ambig_blue_25	6
7	51	9	$0	0	4562	Right	$18	ambig_blue_75	28
7	52	7	$0	1	1221	Left	$34	ambig_blue_25	9
7	53	7	$65	1	1274	Left	$0	ambig_blue_25	5
7	54	9	$0	0	2109	Right	$34	ambig_blue_75	29
7	55	3	$34	0	1052	Right	$0	risk_blue_38	54
7	56	7	$9.50	0	2322	Right	$0	ambig_blue_25	2
7	57	9	$0	0	1111	Right	$65	ambig_blue_75	30
7	58	1	$9.50	0	1699	Left	$0	risk_blue_13	32
7	59	9	$0	0	4708	Left	$9.50	ambig_blue_75	27
7	60	8	$18	0	2320	Right	$0	ambig_blue_50	13
8	1	9	$0	0	5742	Left	$9.50	ambig_blue_75	27
8	2	1	$34	1	3308	Left	$0	risk_blue_13	34
8	3	9	$0	1	1390	Right	$5	ambig_blue_75	26
8	4	8	$0	0	3397	Left	$5	ambig_blue_50	16
8	5	4	$0	0	2371	Left	$18	risk_red_13	38
8	6	5	$0	1	1838	Right	$5	risk_red_25	46
8	7	5	$0	1	1169	Left	$65	risk_red_25	50
8	8	7	$5	1	3329	Right	$0	ambig_blue_25	1
8	9	8	$34	1	994	Left	$0	ambig_blue_50	14
8	10	3	$5	1	2251	Right	$0	risk_blue_38	51
8	11	9	$65	1	1468	Left	$0	ambig_blue_75	25
8	12	6	$0	1	1903	Left	$18	risk_red_38	58
8	13	1	$9.50	1	1624	Right	$0	risk_blue_13	32
8	14	2	$18	0	5076	Right	$0	risk_blue_25	43
8	15	4	$0	1	1600	Left	$65	risk_red_13	40
8	16	1	$5	0	1678	Left	$0	risk_blue_13	31
8	17	8	$5	0	1576	Left	$0	ambig_blue_50	11
8	18	4	$0	0	1590	Left	$9.50	risk_red_13	37
8	19	5	$0	1	1204	Left	$34	risk_red_25	49
8	20	7	$18	1	2002	Left	$0	ambig_blue_25	3
8	21	3	$34	0	1454	Right	$0	risk_blue_38	54
8	22	9	$0	1	2546	Right	$18	ambig_blue_75	28
8	23	9	$34	0	1877	Right	$0	ambig_blue_75	24
8	24	7	$0	0	2319	Right	$9.50	ambig_blue_25	7
8	25	2	$34	1	1245	Left	$0	risk_blue_25	44
8	26	7	$0	0	1858	Right	$18	ambig_blue_25	8
8	27	3	$18	1	1564	Left	$0	risk_blue_38	53
8	28	8	$18	0	1723	Right	$0	ambig_blue_50	13
8	29	7	$65	0	1395	Right	$0	ambig_blue_25	5
8	30	9	$5	1	2489	Right	$0	ambig_blue_75	21
8	31	8	$0	1	3328	Left	$18	ambig_blue_50	18
8	32	3	$9.50	0	2794	Right	$0	risk_blue_38	52
8	33	1	$65	0	1338	Right	$0	risk_blue_13	35
8	34	7	$0	1	1586	Left	$34	ambig_blue_25	9
8	35	6	$0	1	2097	Right	$5	risk_red_38	56
8	36	9	$0	0	1272	Right	$65	ambig_blue_75	30
8	37	7	$9.50	1	2036	Left	$0	ambig_blue_25	2
8	38	2	$5	0	2127	Left	$0	risk_blue_25	41
8	39	7	$0	1	1877	Right	$5	ambig_blue_25	6
8	40	4	$0	0	1470	Right	$34	risk_red_13	39
8	41	8	$0	1	1873	Left	$34	ambig_blue_50	19
8	42	8	$0	0	1034	Right	$65	ambig_blue_50	20
8	43	5	$0	0	2009	Right	$18	risk_red_25	48
8	44	6	$0	0	908	Right	$65	risk_red_38	60
8	45	7	$34	1	1688	Left	$0	ambig_blue_25	4
8	46	8	$0	0	2682	Right	$9.50	ambig_blue_50	17
8	47	8	$65	0	1967	Right	$0	ambig_blue_50	15
8	48	5	$0	0	2717	Left	$9.50	risk_red_25	47
8	49	8	$9.50	0	4304	Right	$0	ambig_blue_50	12
8	50	2	$65	1	1750	Left	$0	risk_blue_25	45
8	51	4	$0	0	1685	Left	$5	risk_red_13	36
8	52	6	$0	1	1311	Left	$9.50	risk_red_38	57
8	53	6	$0	1	1170	Left	$34	risk_red_38	59
8	54	9	$18	0	2386	Left	$0	ambig_blue_75	23
8	55	3	$65	1	1325	Left	$0	risk_blue_38	55
8	56	9	$0	0	2799	Right	$34	ambig_blue_75	29
8	57	2	$9.50	0	2503	Left	$0	risk_blue_25	42
8	58	1	$18	0	2165	Left	$0	risk_blue_13	33
8	59	7	$0	1	2130	Left	$65	ambig_blue_25	10
8	60	9	$9.50	0	2768	Left	$0	ambig_blue_75	22
9	1	4	$0	0	1381	Right	$65	risk_red_13	40
9	2	7	$34	0	2579	Right	$0	ambig_blue_25	4
9	3	6	$0	0	1229	Right	$34	risk_red_38	59
9	4	5	$0	1	1828	Left	$65	risk_red_25	50
9	5	8	$9.50	0	2984	Right	$0	ambig_blue_50	12
9	6	9	$0	1	1743	Left	$65	ambig_blue_75	30
9	7	7	$18	1	1910	Left	$0	ambig_blue_25	3
9	8	2	$34	1	1486	Left	$0	risk_blue_25	44
9	9	7	$9.50	0	2529	Right	$0	ambig_blue_25	2
9	10	5	$0	1	4613	Right	$9.50	risk_red_25	47
9	11	6	$0	1	1870	Left	$65	risk_red_38	60
9	12	8	$0	0	1880	Right	$34	ambig_blue_50	19
9	13	4	$0	0	1881	Right	$34	risk_red_13	39
9	14	8	$5	1	3482	Right	$0	ambig_blue_50	11
9	15	3	$34	1	1116	Left	$0	risk_blue_38	54
9	16	7	$0	1	1872	Right	$5	ambig_blue_25	6
9	17	6	$0	1	2825	Right	$5	risk_red_38	56
9	18	8	$18	1	2345	Left	$0	ambig_blue_50	13
9	19	1	$9.50	0	1453	Left	$0	risk_blue_13	32
9	20	8	$0	0	2865	Right	$65	ambig_blue_50	20
9	21	3	$65	1	1391	Left	$0	risk_blue_38	55
9	22	1	$18	0	1478	Left	$0	risk_blue_13	33
9	23	8	$65	0	1368	Left	$0	ambig_blue_50	15
9	24	9	$34	1	2817	Left	$0	ambig_blue_75	24
9	25	9	$0	0	3968	Left	$18	ambig_blue_75	28
9	26	2	$65	1	1221	Left	$0	risk_blue_25	45
9	27	7	$0	1	1227	Left	$34	ambig_blue_25	9
9	28	6	$0	0	2049	Right	$9.50	risk_red_38	57
9	29	3	$9.50	0	1643	Right	$0	risk_blue_38	52
9	30	1	$5	1	2119	Right	$0	risk_blue_13	31
9	31	3	$18	0	1972	Right	$0	risk_blue_38	53
9	32	9	$0	0	1705	Left	$5	ambig_blue_75	26
9	33	9	$18	1	4154	Right	$0	ambig_blue_75	23
9	34	7	$0	0	1391	Right	$65	ambig_blue_25	10
9	35	5	$0	0	2285	Right	$18	risk_red_25	48
9	36	7	$5	0	1869	Left	$0	ambig_blue_25	1
9	37	2	$5	0	2735	Left	$0	risk_blue_25	41
9	38	4	$0	0	3034	Left	$18	risk_red_13	38
9	39	3	$5	0	2416	Left	$0	risk_blue_38	51
9	40	7	$0	1	4266	Left	$18	ambig_blue_25	8
9	41	2	$9.50	0	3041	Left	$0	risk_blue_25	42
9	42	2	$18	0	3263	Right	$0	risk_blue_25	43
9	43	9	$65	0	1856	Right	$0	ambig_blue_75	25
9	44	8	$34	0	1388	Right	$0	ambig_blue_50	14
9	45	1	$65	0	3635	Left	$0	risk_blue_13	35
9	46	9	$0	1	1327	Left	$34	ambig_blue_75	29
9	47	9	$0	0	2680	Left	$9.50	ambig_blue_75	27
9	48	9	$9.50	0	1654	Left	$0	ambig_blue_75	22
9	49	1	$34	1	1569	Left	$0	risk_blue_13	34
9	50	5	$0	1	2664	Right	$5	risk_red_25	46
9	51	9	$5	1	1910	Right	$0	ambig_blue_75	21
9	52	5	$0	1	1846	Left	$34	risk_red_25	49
9	53	4	$0	1	2617	Right	$5	risk_red_13	36
9	54	8	$0	0	3697	Left	$5	ambig_blue_50	16
9	55	7	$0	1	1626	Left	$9.50	ambig_blue_25	7
9	56	8	$0	0	2486	Right	$9.50	ambig_blue_50	17
9	57	8	$0	0	5612	Right	$18	ambig_blue_50	18
9	58	4	$0	0	2032	Left	$9.50	risk_red_13	37
9	59	7	$65	1	1403	Left	$0	ambig_blue_25	5
9	60	6	$0	1	2673	Left	$18	risk_red_38	58
10
