# Supplementary material for: Learning about the Ellsberg Paradox reduces, but does not abolish, ambiguity aversion
Source: PLoS One. 2020 Mar 4;15(3):e0228782. doi: 10.1371/journal.pone.0228782 (PMC7055742; doi:10.1371/journal.pone.0228782)
Supplement: S1 Dataset — (ZIP) [file pone.0228782.s009.zip › S1_dataset/RJ/2546.txt]

Block	Trial	BagNo	BlueValue[Trial]	RESP	RT	LotterySide	RedValue	RiskAmbigLevel	TrialList
3	1	1	$9.50	1	2275	1	$0	risk_blue_13	32
3	2	1	$65	0	2009	0	$0	risk_blue_13	35
3	3	5	$0	1	2317	0	$65	risk_red_25	50
3	4	7	$0	1	1595	0	$34	ambig_blue_25	9
3	5	2	$65	1	2760	0	$0	risk_blue_25	45
3	6	7	$34	1	1450	0	$0	ambig_blue_25	4
3	7	9	$34	0	1775	1	$0	ambig_blue_75	24
3	8	1	$34	1	2340	1	$0	risk_blue_13	34
3	9	9	$0	0	2025	0	$5	ambig_blue_75	26
3	10	2	$5	0	3140	0	$0	risk_blue_25	41
3	11	1	$5	0	2213	0	$0	risk_blue_13	31
3	12	9	$0	0	3424	1	$9.50	ambig_blue_75	27
3	13	8	$0	0	2932	1	$18	ambig_blue_50	18
3	14	8	$0	0	1807	1	$9.50	ambig_blue_50	17
3	15	4	$0	1	1699	1	$9.50	risk_red_13	37
3	16	9	$18	0	2276	1	$0	ambig_blue_75	23
3	17	7	$0	0	1604	1	$65	ambig_blue_25	10
3	18	6	$0	1	3305	1	$5	risk_red_38	56
3	19	6	$0	1	2843	0	$9.50	risk_red_38	57
3	20	8	$0	1	1753	0	$65	ambig_blue_50	20
3	21	7	$5	0	1801	0	$0	ambig_blue_25	1
3	22	6	$0	1	1917	0	$65	risk_red_38	60
3	23	3	$9.50	1	2845	0	$0	risk_blue_38	52
3	24	8	$34	1	1867	0	$0	ambig_blue_50	14
3	25	2	$18	1	2445	1	$0	risk_blue_25	43
3	26	7	$65	1	1341	0	$0	ambig_blue_25	5
3	27	6	$0	0	3357	1	$18	risk_red_38	58
3	28	5	$0	0	3750	1	$18	risk_red_25	48
3	29	4	$0	0	1460	0	$18	risk_red_13	38
3	30	8	$5	1	1848	1	$0	ambig_blue_50	11
3	31	7	$0	1	3306	1	$5	ambig_blue_25	6
3	32	9	$65	0	2205	1	$0	ambig_blue_75	25
3	33	4	$0	0	3480	0	$65	risk_red_13	40
3	34	5	$0	1	3457	1	$5	risk_red_25	46
3	35	9	$5	1	1997	1	$0	ambig_blue_75	21
3	36	9	$0	1	2257	0	$18	ambig_blue_75	28
3	37	9	$9.50	0	2777	1	$0	ambig_blue_75	22
3	38	3	$65	0	2723	1	$0	risk_blue_38	55
3	39	3	$34	0	2415	1	$0	risk_blue_38	54
3	40	1	$18	0	2952	0	$0	risk_blue_13	33
3	41	8	$9.50	1	1938	0	$0	ambig_blue_50	12
3	42	3	$5	1	3081	1	$0	risk_blue_38	51
3	43	7	$0	1	2229	0	$9.50	ambig_blue_25	7
3	44	4	$0	0	3702	0	$34	risk_red_13	39
3	45	7	$0	1	1263	0	$18	ambig_blue_25	8
3	46	7	$9.50	0	2203	1	$0	ambig_blue_25	2
3	47	8	$0	1	1510	0	$34	ambig_blue_50	19
3	48	8	$0	0	2536	0	$5	ambig_blue_50	16
3	49	8	$65	0	1924	1	$0	ambig_blue_50	15
3	50	6	$0	0	3019	1	$34	risk_red_38	59
3	51	8	$18	0	1570	1	$0	ambig_blue_50	13
3	52	4	$0	1	3410	1	$5	risk_red_13	36
3	53	2	$34	0	1423	1	$0	risk_blue_25	44
3	54	3	$18	1	1557	0	$0	risk_blue_38	53
3	55	9	$0	0	2020	1	$34	ambig_blue_75	29
3	56	9	$0	1	2038	0	$65	ambig_blue_75	30
3	57	5	$0	0	3865	0	$9.50	risk_red_25	47
3	58	7	$18	1	1802	0	$0	ambig_blue_25	3
3	59	5	$0	0	2799	1	$34	risk_red_25	49
3	60	2	$9.50	1	3440	1	$0	risk_blue_25	42
4	1	9	$34	1	3149	0	$0	ambig_blue_75	24
4	2	7	$9.50	1	2247	0	$0	ambig_blue_25	2
4	3	5	$0	1	3335	1	$5	risk_red_25	46
4	4	9	$0	1	4256	0	$9.50	ambig_blue_75	27
4	5	2	$65	1	1777	0	$0	risk_blue_25	45
4	6	5	$0	0	3174	1	$18	risk_red_25	48
4	7	7	$0	0	1638	1	$34	ambig_blue_25	9
4	8	3	$5	1	2009	1	$0	risk_blue_38	51
4	9	1	$5	0	3284	0	$0	risk_blue_13	31
4	10	7	$18	0	2544	1	$0	ambig_blue_25	3
4	11	2	$18	0	2299	0	$0	risk_blue_25	43
4	12	8	$0	1	2730	0	$9.50	ambig_blue_50	17
4	13	9	$65	1	1990	0	$0	ambig_blue_75	25
4	14	9	$5	1	1706	1	$0	ambig_blue_75	21
4	15	3	$65	0	2066	1	$0	risk_blue_38	55
4	16	5	$0	1	2258	0	$65	risk_red_25	50
4	17	6	$0	1	2530	0	$9.50	risk_red_38	57
4	18	8	$34	0	1815	1	$0	ambig_blue_50	14
4	19	8	$65	0	1411	1	$0	ambig_blue_50	15
4	20	8	$9.50	1	1841	0	$0	ambig_blue_50	12
4	21	9	$0	0	2308	1	$65	ambig_blue_75	30
4	22	3	$34	0	2354	1	$0	risk_blue_38	54
4	23	7	$0	0	1734	1	$18	ambig_blue_25	8
4	24	8	$0	0	1454	1	$65	ambig_blue_50	20
4	25	7	$65	0	2418	1	$0	ambig_blue_25	5
4	26	4	$0	1	1795	1	$9.50	risk_red_13	37
4	27	3	$18	1	3128	0	$0	risk_blue_38	53
4	28	1	$18	1	2145	1	$0	risk_blue_13	33
4	29	4	$0	1	2102	1	$34	risk_red_13	39
4	30	7	$34	0	1582	1	$0	ambig_blue_25	4
4	31	7	$5	1	2141	1	$0	ambig_blue_25	1
4	32	8	$18	0	3082	1	$0	ambig_blue_50	13
4	33	2	$34	0	1854	0	$0	risk_blue_25	44
4	34	8	$5	0	2577	0	$0	ambig_blue_50	11
4	35	7	$0	1	2355	0	$65	ambig_blue_25	10
4	36	4	$0	0	1935	0	$65	risk_red_13	40
4	37	4	$0	0	2446	0	$5	risk_red_13	36
4	38	9	$0	0	2142	1	$18	ambig_blue_75	28
4	39	7	$0	1	3443	0	$9.50	ambig_blue_25	7
4	40	8	$0	1	2191	0	$34	ambig_blue_50	19
4	41	1	$65	1	1482	1	$0	risk_blue_13	35
4	42	9	$0	1	1957	1	$5	ambig_blue_75	26
4	43	9	$0	0	1811	1	$34	ambig_blue_75	29
4	44	2	$9.50	1	1871	1	$0	risk_blue_25	42
4	45	6	$0	0	2841	0	$5	risk_red_38	56
4	46	1	$9.50	1	2016	1	$0	risk_blue_13	32
4	47	5	$0	1	1987	0	$34	risk_red_25	49
4	48	9	$18	1	3208	0	$0	ambig_blue_75	23
4	49	6	$0	1	2487	0	$34	risk_red_38	59
4	50	8	$0	0	2109	0	$5	ambig_blue_50	16
4	51	1	$34	1	1988	1	$0	risk_blue_13	34
4	52	6	$0	0	2600	1	$18	risk_red_38	58
4	53	7	$0	1	2698	1	$5	ambig_blue_25	6
4	54	4	$0	0	2023	0	$18	risk_red_13	38
4	55	6	$0	0	1489	1	$65	risk_red_38	60
4	56	9	$9.50	1	3372	0	$0	ambig_blue_75	22
4	57	3	$9.50	1	3155	1	$0	risk_blue_38	52
4	58	8	$0	1	1436	0	$18	ambig_blue_50	18
4	59	5	$0	0	1465	0	$9.50	risk_red_25	47
4	60	2	$5	0	1333	0	$0	risk_blue_25	41
5	1	1	$5	1	2760	1	$0	risk_blue_13	31
5	2	4	$0	0	1914	0	$34	risk_red_13	39
5	3	6	$0	1	2090	0	$9.50	risk_red_38	57
5	4	9	$0	0	2113	1	$18	ambig_blue_75	28
5	5	7	$9.50	0	3096	1	$0	ambig_blue_25	2
5	6	7	$0	1	1083	0	$34	ambig_blue_25	9
5	7	7	$5	0	2304	0	$0	ambig_blue_25	1
5	8	8	$65	1	2327	0	$0	ambig_blue_50	15
5	9	6	$0	1	3076	1	$5	risk_red_38	56
5	10	8	$0	0	2281	1	$34	ambig_blue_50	19
5	11	4	$0	1	1880	1	$18	risk_red_13	38
5	12	2	$18	1	3144	0	$0	risk_blue_25	43
5	13	9	$0	1	2521	1	$5	ambig_blue_75	26
5	14	4	$0	0	2103	0	$9.50	risk_red_13	37
5	15	7	$0	1	862	0	$18	ambig_blue_25	8
5	16	4	$0	1	1557	1	$65	risk_red_13	40
5	17	9	$65	0	1500	1	$0	ambig_blue_75	25
5	18	8	$5	1	1574	1	$0	ambig_blue_50	11
5	19	6	$0	0	1557	1	$34	risk_red_38	59
5	20	1	$18	1	2236	1	$0	risk_blue_13	33
5	21	9	$9.50	0	2381	1	$0	ambig_blue_75	22
5	22	7	$65	1	1641	0	$0	ambig_blue_25	5
5	23	8	$0	1	2284	0	$9.50	ambig_blue_50	17
5	24	8	$34	0	1739	1	$0	ambig_blue_50	14
5	25	9	$0	0	1178	1	$34	ambig_blue_75	29
5	26	9	$0	0	1410	1	$9.50	ambig_blue_75	27
5	27	7	$34	0	3600	1	$0	ambig_blue_25	4
5	28	7	$0	0	1157	1	$9.50	ambig_blue_25	7
5	29	6	$0	0	1646	1	$18	risk_red_38	58
5	30	8	$18	0	1938	1	$0	ambig_blue_50	13
5	31	9	$34	0	1177	1	$0	ambig_blue_75	24
5	32	7	$0	1	2129	0	$65	ambig_blue_25	10
5	33	5	$0	1	1831	0	$65	risk_red_25	50
5	34	2	$65	0	2026	1	$0	risk_blue_25	45
5	35	8	$0	0	1093	1	$65	ambig_blue_50	20
5	36	7	$0	1	2425	1	$5	ambig_blue_25	6
5	37	1	$34	0	2193	0	$0	risk_blue_13	34
5	38	3	$34	0	1676	1	$0	risk_blue_38	54
5	39	8	$0	0	2478	0	$5	ambig_blue_50	16
5	40	1	$65	0	1669	0	$0	risk_blue_13	35
5	41	8	$9.50	1	3039	0	$0	ambig_blue_50	12
5	42	4	$0	0	2790	0	$5	risk_red_13	36
5	43	8	$0	1	2783	0	$18	ambig_blue_50	18
5	44	9	$18	1	1168	0	$0	ambig_blue_75	23
5	45	5	$0	1	2553	1	$18	risk_red_25	48
5	46	9	$5	0	1597	0	$0	ambig_blue_75	21
5	47	5	$0	0	1651	0	$9.50	risk_red_25	47
5	48	2	$9.50	0	2365	0	$0	risk_blue_25	42
5	49	5	$0	1	2361	1	$5	risk_red_25	46
5	50	9	$0	1	1685	0	$65	ambig_blue_75	30
5	51	7	$18	1	1431	0	$0	ambig_blue_25	3
5	52	5	$0	1	1484	0	$34	risk_red_25	49
5	53	3	$65	1	1303	0	$0	risk_blue_38	55
5	54	3	$5	0	2217	0	$0	risk_blue_38	51
5	55	2	$5	0	3148	0	$0	risk_blue_25	41
5	56	6	$0	0	1805	1	$65	risk_red_38	60
5	57	1	$9.50	0	1641	0	$0	risk_blue_13	32
5	58	2	$34	1	1189	0	$0	risk_blue_25	44
5	59	3	$18	1	1236	0	$0	risk_blue_38	53
5	60	3	$9.50	0	1961	1	$0	risk_blue_38	52
6
7	1	2	$34	1	3129	Left	$0	risk_blue_25	44
7	2	5	$0	1	1818	Left	$34	risk_red_25	49
7	3	1	$65	0	1343	Left	$0	risk_blue_13	35
7	4	8	$0	1	1511	Left	$18	ambig_blue_50	18
7	5	8	$0	1	1041	Left	$65	ambig_blue_50	20
7	6	4	$0	0	2127	Left	$9.50	risk_red_13	37
7	7	6	$0	1	1156	Left	$34	risk_red_38	59
7	8	7	$0	1	1213	Right	$5	ambig_blue_25	6
7	9	5	$0	1	2292	Right	$5	risk_red_25	46
7	10	4	$0	1	1211	Right	$5	risk_red_13	36
7	11	4	$0	1	1354	Right	$34	risk_red_13	39
7	12	9	$34	1	1458	Left	$0	ambig_blue_75	24
7	13	7	$5	1	1021	Right	$0	ambig_blue_25	1
7	14	3	$9.50	1	1700	Left	$0	risk_blue_38	52
7	15	6	$0	1	1190	Left	$65	risk_red_38	60
7	16	9	$0	1	1181	Left	$34	ambig_blue_75	29
7	17	9	$0	1	893	Left	$18	ambig_blue_75	28
7	18	6	$0	0	1666	Left	$5	risk_red_38	56
7	19	3	$65	0	1461	Right	$0	risk_blue_38	55
7	20	8	$0	0	1305	Left	$5	ambig_blue_50	16
7	21	3	$5	0	2010	Left	$0	risk_blue_38	51
7	22	7	$0	1	957	Left	$34	ambig_blue_25	9
7	23	3	$18	1	1351	Left	$0	risk_blue_38	53
7	24	8	$18	0	1216	Right	$0	ambig_blue_50	13
7	25	7	$34	1	911	Left	$0	ambig_blue_25	4
7	26	8	$65	1	891	Left	$0	ambig_blue_50	15
7	27	6	$0	0	1928	Right	$18	risk_red_38	58
7	28	8	$5	0	1151	Left	$0	ambig_blue_50	11
7	29	1	$18	1	1793	Right	$0	risk_blue_13	33
7	30	2	$5	1	1549	Right	$0	risk_blue_25	41
7	31	5	$0	1	1462	Right	$9.50	risk_red_25	47
7	32	4	$0	1	1025	Right	$18	risk_red_13	38
7	33	7	$9.50	1	976	Left	$0	ambig_blue_25	2
7	34	9	$5	0	1433	Left	$0	ambig_blue_75	21
7	35	8	$34	0	1070	Right	$0	ambig_blue_50	14
7	36	7	$0	1	1250	Left	$65	ambig_blue_25	10
7	37	9	$0	0	1103	Right	$65	ambig_blue_75	30
7	38	8	$9.50	0	2011	Right	$0	ambig_blue_50	12
7	39	9	$18	0	1534	Right	$0	ambig_blue_75	23
7	40	9	$9.50	1	1879	Left	$0	ambig_blue_75	22
7	41	7	$0	1	1064	Left	$9.50	ambig_blue_25	7
7	42	9	$65	1	1013	Left	$0	ambig_blue_75	25
7	43	7	$65	1	805	Left	$0	ambig_blue_25	5
7	44	2	$65	1	1502	Left	$0	risk_blue_25	45
7	45	2	$18	1	2128	Left	$0	risk_blue_25	43
7	46	5	$0	1	1830	Left	$18	risk_red_25	48
7	47	8	$0	0	1025	Right	$34	ambig_blue_50	19
7	48	7	$18	1	1120	Left	$0	ambig_blue_25	3
7	49	1	$5	1	1275	Right	$0	risk_blue_13	31
7	50	9	$0	0	1390	Right	$9.50	ambig_blue_75	27
7	51	7	$0	0	1052	Right	$18	ambig_blue_25	8
7	52	8	$0	1	938	Left	$9.50	ambig_blue_50	17
7	53	1	$9.50	1	2356	Right	$0	risk_blue_13	32
7	54	3	$34	0	3145	Right	$0	risk_blue_38	54
7	55	5	$0	0	946	Right	$65	risk_red_25	50
7	56	4	$0	1	1436	Right	$65	risk_red_13	40
7	57	2	$9.50	0	1402	Left	$0	risk_blue_25	42
7	58	1	$34	1	1272	Right	$0	risk_blue_13	34
7	59	9	$0	1	1644	Right	$5	ambig_blue_75	26
7	60	6	$0	0	992	Right	$9.50	risk_red_38	57
8	1	9	$65	1	1386	Left	$0	ambig_blue_75	25
8	2	3	$5	0	3033	Left	$0	risk_blue_38	51
8	3	4	$0	1	1911	Right	$34	risk_red_13	39
8	4	1	$34	0	1238	Left	$0	risk_blue_13	34
8	5	2	$9.50	0	1195	Left	$0	risk_blue_25	42
8	6	3	$18	1	859	Left	$0	risk_blue_38	53
8	7	8	$0	1	985	Left	$9.50	ambig_blue_50	17
8	8	6	$0	1	841	Left	$18	risk_red_38	58
8	9	7	$34	0	976	Right	$0	ambig_blue_25	4
8	10	1	$5	1	2330	Right	$0	risk_blue_13	31
8	11	8	$0	1	879	Left	$34	ambig_blue_50	19
8	12	1	$65	1	1532	Right	$0	risk_blue_13	35
8	13	4	$0	1	1861	Right	$65	risk_red_13	40
8	14	5	$0	1	1807	Left	$34	risk_red_25	49
8	15	8	$65	0	1179	Right	$0	ambig_blue_50	15
8	16	8	$34	0	1148	Right	$0	ambig_blue_50	14
8	17	9	$0	1	1221	Left	$34	ambig_blue_75	29
8	18	7	$0	1	826	Left	$18	ambig_blue_25	8
8	19	5	$0	1	906	Left	$65	risk_red_25	50
8	20	4	$0	1	1742	Right	$18	risk_red_13	38
8	21	1	$18	0	1189	Left	$0	risk_blue_13	33
8	22	9	$0	0	845	Right	$65	ambig_blue_75	30
8	23	8	$9.50	1	1172	Left	$0	ambig_blue_50	12
8	24	2	$65	0	1180	Right	$0	risk_blue_25	45
8	25	7	$65	1	876	Left	$0	ambig_blue_25	5
8	26	7	$0	0	754	Right	$9.50	ambig_blue_25	7
8	27	3	$9.50	1	997	Left	$0	risk_blue_38	52
8	28	3	$34	1	1261	Left	$0	risk_blue_38	54
8	29	7	$5	1	2226	Right	$0	ambig_blue_25	1
8	30	8	$0	0	1331	Right	$65	ambig_blue_50	20
8	31	8	$0	1	2189	Right	$5	ambig_blue_50	16
8	32	4	$0	1	2145	Right	$9.50	risk_red_13	37
8	33	7	$0	0	1253	Right	$65	ambig_blue_25	10
8	34	9	$0	0	1050	Right	$18	ambig_blue_75	28
8	35	7	$0	0	729	Right	$34	ambig_blue_25	9
8	36	8	$18	0	1260	Right	$0	ambig_blue_50	13
8	37	5	$0	1	2337	Right	$5	risk_red_25	46
8	38	7	$9.50	0	1262	Right	$0	ambig_blue_25	2
8	39	9	$0	1	1155	Left	$9.50	ambig_blue_75	27
8	40	7	$0	0	1940	Left	$5	ambig_blue_25	6
8	41	7	$18	0	1066	Right	$0	ambig_blue_25	3
8	42	4	$0	1	3311	Right	$5	risk_red_13	36
8	43	5	$0	0	1065	Right	$9.50	risk_red_25	47
8	44	2	$34	0	1070	Right	$0	risk_blue_25	44
8	45	6	$0	0	787	Right	$34	risk_red_38	59
8	46	8	$5	1	1588	Right	$0	ambig_blue_50	11
8	47	5	$0	1	1233	Left	$18	risk_red_25	48
8	48	6	$0	0	935	Right	$9.50	risk_red_38	57
8	49	9	$0	1	1490	Right	$5	ambig_blue_75	26
8	50	9	$5	1	1252	Right	$0	ambig_blue_75	21
8	51	9	$18	1	1369	Left	$0	ambig_blue_75	23
8	52	1	$9.50	0	2001	Left	$0	risk_blue_13	32
8	53	9	$34	0	982	Right	$0	ambig_blue_75	24
8	54	3	$65	0	1223	Right	$0	risk_blue_38	55
8	55	8	$0	0	1381	Right	$18	ambig_blue_50	18
8	56	6	$0	0	1652	Right	$5	risk_red_38	56
8	57	2	$5	0	2960	Left	$0	risk_blue_25	41
8	58	6	$0	0	1674	Right	$65	risk_red_38	60
8	59	2	$18	0	1372	Left	$0	risk_blue_25	43
8	60	9	$9.50	1	1723	Left	$0	ambig_blue_75	22
9	1	6	$0	0	1223	Right	$34	risk_red_38	59
9	2	5	$0	1	2156	Right	$5	risk_red_25	46
9	3	7	$0	0	1609	Right	$9.50	ambig_blue_25	7
9	4	7	$9.50	0	886	Right	$0	ambig_blue_25	2
9	5	2	$18	0	1547	Left	$0	risk_blue_25	43
9	6	7	$0	0	715	Right	$65	ambig_blue_25	10
9	7	8	$9.50	1	800	Left	$0	ambig_blue_50	12
9	8	4	$0	0	1817	Left	$5	risk_red_13	36
9	9	9	$0	1	1589	Left	$9.50	ambig_blue_75	27
9	10	5	$0	0	1715	Left	$34	risk_red_25	49
9	11	1	$65	0	1308	Left	$0	risk_blue_13	35
9	12	7	$0	1	1886	Right	$5	ambig_blue_25	6
9	13	7	$0	0	1311	Right	$18	ambig_blue_25	8
9	14	9	$0	0	762	Right	$65	ambig_blue_75	30
9	15	8	$34	0	1075	Right	$0	ambig_blue_50	14
9	16	3	$9.50	1	1776	Left	$0	risk_blue_38	52
9	17	8	$0	0	694	Right	$18	ambig_blue_50	18
9	18	2	$65	0	1140	Right	$0	risk_blue_25	45
9	19	7	$18	0	733	Right	$0	ambig_blue_25	3
9	20	5	$0	0	1985	Right	$9.50	risk_red_25	47
9	21	8	$18	0	910	Right	$0	ambig_blue_50	13
9	22	7	$65	0	714	Right	$0	ambig_blue_25	5
9	23	4	$0	0	2175	Left	$34	risk_red_13	39
9	24	7	$0	0	1626	Right	$34	ambig_blue_25	9
9	25	9	$18	1	2583	Left	$0	ambig_blue_75	23
9	26	9	$0	0	881	Right	$34	ambig_blue_75	29
9	27	2	$34	0	1191	Right	$0	risk_blue_25	44
9	28	1	$5	1	1854	Right	$0	risk_blue_13	31
9	29	6	$0	1	1672	Left	$18	risk_red_38	58
9	30	6	$0	0	2234	Left	$5	risk_red_38	56
9	31	4	$0	0	1292	Left	$18	risk_red_13	38
9	32	6	$0	1	1335	Left	$65	risk_red_38	60
9	33	9	$0	1	1856	Right	$5	ambig_blue_75	26
9	34	4	$0	0	1978	Left	$65	risk_red_13	40
9	35	9	$5	0	1455	Left	$0	ambig_blue_75	21
9	36	8	$5	1	2587	Right	$0	ambig_blue_50	11
9	37	9	$9.50	1	1293	Left	$0	ambig_blue_75	22
9	38	3	$18	1	1528	Left	$0	risk_blue_38	53
9	39	7	$5	1	1161	Right	$0	ambig_blue_25	1
9	40	9	$34	1	1378	Left	$0	ambig_blue_75	24
9	41	3	$5	0	1769	Left	$0	risk_blue_38	51
9	42	3	$65	1	1863	Left	$0	risk_blue_38	55
9	43	5	$0	0	1296	Right	$18	risk_red_25	48
9	44	3	$34	0	1179	Right	$0	risk_blue_38	54
9	45	1	$9.50	1	1596	Right	$0	risk_blue_13	32
9	46	4	$0	1	1730	Right	$9.50	risk_red_13	37
9	47	5	$0	1	873	Left	$65	risk_red_25	50
9	48	2	$9.50	1	2183	Right	$0	risk_blue_25	42
9	49	8	$0	1	1323	Left	$65	ambig_blue_50	20
9	50	8	$0	0	1556	Left	$5	ambig_blue_50	16
9	51	6	$0	0	3172	Left	$9.50	risk_red_38	57
9	52	9	$65	0	1020	Right	$0	ambig_blue_75	25
9	53	8	$0	0	947	Right	$9.50	ambig_blue_50	17
9	54	7	$34	1	1166	Left	$0	ambig_blue_25	4
9	55	8	$65	1	959	Left	$0	ambig_blue_50	15
9	56	9	$0	1	1136	Left	$18	ambig_blue_75	28
9	57	2	$5	1	1513	Right	$0	risk_blue_25	41
9	58	8	$0	1	771	Left	$34	ambig_blue_50	19
9	59	1	$34	1	1229	Right	$0	risk_blue_13	34
9	60	1	$18	1	1164	Right	$0	risk_blue_13	33
10
