# Supplementary material for: Learning about the Ellsberg Paradox reduces, but does not abolish, ambiguity aversion
Source: PLoS One. 2020 Mar 4;15(3):e0228782. doi: 10.1371/journal.pone.0228782 (PMC7055742; doi:10.1371/journal.pone.0228782)
Supplement: S1 Dataset — (ZIP) [file pone.0228782.s009.zip › S1_dataset/RJ/2547.txt]

Block	Trial	BagNo	BlueValue	RESP	RT	LotterySide	RedValue	RiskAmbigLevel	TrialList
3	1	1	$18	0	2510	0	$0	risk_blue_13	33
3	2	7	$9.50	1	4595	0	$0	ambig_blue_25	2
3	3	5	$0	0	3661	0	$34	risk_red_25	49
3	4	3	$5	0	4351	0	$0	risk_blue_38	51
3	5	7	$65	0	2635	1	$0	ambig_blue_25	5
3	6	8	$0	1	3658	0	$65	ambig_blue_50	20
3	7	8	$34	0	4757	1	$0	ambig_blue_50	14
3	8	9	$0	0	4375	0	$18	ambig_blue_75	28
3	9	3	$65	0	4187	0	$0	risk_blue_38	55
3	10	7	$0	1	2462	0	$34	ambig_blue_25	9
3	11	9	$0	1	3685	1	$5	ambig_blue_75	26
3	12	8	$5	1	4221	1	$0	ambig_blue_50	11
3	13	8	$0	1	4703	0	$18	ambig_blue_50	18
3	14	9	$9.50	1	3940	1	$0	ambig_blue_75	22
3	15	7	$0	1	3042	1	$5	ambig_blue_25	6
3	16	7	$0	0	2168	1	$65	ambig_blue_25	10
3	17	1	$9.50	0	4189	0	$0	risk_blue_13	32
3	18	9	$18	1	4176	1	$0	ambig_blue_75	23
3	19	3	$18	0	3963	1	$0	risk_blue_38	53
3	20	1	$5	0	3040	0	$0	risk_blue_13	31
3	21	7	$18	1	4247	0	$0	ambig_blue_25	3
3	22	1	$34	1	4112	1	$0	risk_blue_13	34
3	23	7	$5	1	2367	1	$0	ambig_blue_25	1
3	24	9	$0	0	2946	0	$34	ambig_blue_75	29
3	25	3	$9.50	1	3660	1	$0	risk_blue_38	52
3	26	9	$5	0	2678	0	$0	ambig_blue_75	21
3	27	4	$0	0	3940	0	$34	risk_red_13	39
3	28	6	$0	0	2241	1	$34	risk_red_38	59
3	29	4	$0	0	3226	0	$18	risk_red_13	38
3	30	2	$18	1	3048	1	$0	risk_blue_25	43
3	31	5	$0	1	3558	0	$65	risk_red_25	50
3	32	8	$9.50	1	1877	1	$0	ambig_blue_50	12
3	33	8	$65	1	4694	0	$0	ambig_blue_50	15
3	34	4	$0	1	1748	1	$9.50	risk_red_13	37
3	35	5	$0	0	3795	0	$5	risk_red_25	46
3	36	8	$0	0	5832	0	$5	ambig_blue_50	16
3	37	8	$0	0	3361	1	$34	ambig_blue_50	19
3	38	6	$0	0	2177	0	$9.50	risk_red_38	57
3	39	7	$0	0	1613	0	$9.50	ambig_blue_25	7
3	40	7	$34	1	3338	0	$0	ambig_blue_25	4
3	41	8	$18	1	2771	0	$0	ambig_blue_50	13
3	42	9	$34	0	3421	1	$0	ambig_blue_75	24
3	43	9	$0	1	3946	0	$65	ambig_blue_75	30
3	44	2	$5	0	3840	0	$0	risk_blue_25	41
3	45	5	$0	1	2619	1	$9.50	risk_red_25	47
3	46	9	$65	0	4443	1	$0	ambig_blue_75	25
3	47	6	$0	1	3019	1	$5	risk_red_38	56
3	48	9	$0	1	3562	0	$9.50	ambig_blue_75	27
3	49	5	$0	0	3905	1	$18	risk_red_25	48
3	50	2	$34	0	2945	1	$0	risk_blue_25	44
3	51	2	$9.50	1	1475	1	$0	risk_blue_25	42
3	52	4	$0	1	5022	0	$65	risk_red_13	40
3	53	1	$65	1	3084	1	$0	risk_blue_13	35
3	54	8	$0	0	2975	1	$9.50	ambig_blue_50	17
3	55	4	$0	1	3288	1	$5	risk_red_13	36
3	56	6	$0	1	4675	0	$65	risk_red_38	60
3	57	6	$0	1	5289	0	$18	risk_red_38	58
3	58	7	$0	0	1988	1	$18	ambig_blue_25	8
3	59	3	$34	0	3376	0	$0	risk_blue_38	54
3	60	2	$65	1	2904	0	$0	risk_blue_25	45
4	1	2	$65	0	2871	1	$0	risk_blue_25	45
4	2	5	$0	0	2629	0	$34	risk_red_25	49
4	3	7	$0	0	2333	1	$65	ambig_blue_25	10
4	4	4	$0	1	3074	1	$34	risk_red_13	39
4	5	3	$5	1	4607	1	$0	risk_blue_38	51
4	6	3	$9.50	0	2903	0	$0	risk_blue_38	52
4	7	5	$0	1	3363	1	$9.50	risk_red_25	47
4	8	5	$0	1	3954	0	$65	risk_red_25	50
4	9	9	$0	1	3647	1	$5	ambig_blue_75	26
4	10	5	$0	2	0	1	$5	risk_red_25	46
4	11	4	$0	1	1965	1	$5	risk_red_13	36
4	12	2	$18	0	2315	1	$0	risk_blue_25	43
4	13	9	$9.50	0	2545	0	$0	ambig_blue_75	22
4	14	7	$34	1	3508	0	$0	ambig_blue_25	4
4	15	9	$65	1	3550	0	$0	ambig_blue_75	25
4	16	6	$0	0	3181	0	$5	risk_red_38	56
4	17	8	$0	0	3036	1	$18	ambig_blue_50	18
4	18	8	$9.50	0	2034	0	$0	ambig_blue_50	12
4	19	2	$5	0	3116	0	$0	risk_blue_25	41
4	20	8	$0	1	2775	0	$34	ambig_blue_50	19
4	21	4	$0	0	2281	0	$9.50	risk_red_13	37
4	22	8	$0	1	2704	0	$65	ambig_blue_50	20
4	23	7	$0	1	1581	1	$9.50	ambig_blue_25	7
4	24	3	$34	1	3340	0	$0	risk_blue_38	54
4	25	7	$65	0	2301	1	$0	ambig_blue_25	5
4	26	9	$0	1	5372	0	$9.50	ambig_blue_75	27
4	27	9	$0	1	1457	1	$18	ambig_blue_75	28
4	28	4	$0	0	1741	0	$65	risk_red_13	40
4	29	7	$18	1	2964	0	$0	ambig_blue_25	3
4	30	5	$0	0	2725	0	$18	risk_red_25	48
4	31	2	$34	1	2777	0	$0	risk_blue_25	44
4	32	6	$0	0	3218	0	$9.50	risk_red_38	57
4	33	2	$9.50	0	1600	0	$0	risk_blue_25	42
4	34	8	$65	1	3454	0	$0	ambig_blue_50	15
4	35	9	$0	0	2394	0	$65	ambig_blue_75	30
4	36	1	$65	0	3708	0	$0	risk_blue_13	35
4	37	7	$0	1	2676	0	$34	ambig_blue_25	9
4	38	6	$0	1	2849	0	$34	risk_red_38	59
4	39	1	$34	0	2672	0	$0	risk_blue_13	34
4	40	7	$0	1	2854	0	$18	ambig_blue_25	8
4	41	7	$5	0	4037	0	$0	ambig_blue_25	1
4	42	8	$18	0	2254	1	$0	ambig_blue_50	13
4	43	8	$0	0	2783	0	$9.50	ambig_blue_50	17
4	44	3	$18	1	4265	1	$0	risk_blue_38	53
4	45	9	$0	1	2921	1	$34	ambig_blue_75	29
4	46	9	$5	1	2907	1	$0	ambig_blue_75	21
4	47	1	$9.50	1	1768	1	$0	risk_blue_13	32
4	48	7	$9.50	0	2374	1	$0	ambig_blue_25	2
4	49	9	$18	0	1441	0	$0	ambig_blue_75	23
4	50	6	$0	1	3437	0	$18	risk_red_38	58
4	51	1	$18	1	2482	1	$0	risk_blue_13	33
4	52	6	$0	0	2281	1	$65	risk_red_38	60
4	53	7	$0	0	2456	0	$5	ambig_blue_25	6
4	54	1	$5	1	3520	1	$0	risk_blue_13	31
4	55	8	$5	0	1689	0	$0	ambig_blue_50	11
4	56	4	$0	1	3625	1	$18	risk_red_13	38
4	57	3	$65	0	1958	1	$0	risk_blue_38	55
4	58	9	$34	1	2443	0	$0	ambig_blue_75	24
4	59	8	$34	0	1859	1	$0	ambig_blue_50	14
4	60	8	$0	1	2237	1	$5	ambig_blue_50	16
5	1	2	$9.50	1	1778	1	$0	risk_blue_25	42
5	2	8	$0	1	3112	1	$9.50	ambig_blue_50	17
5	3	7	$0	1	2427	0	$65	ambig_blue_25	10
5	4	3	$18	0	2179	0	$0	risk_blue_38	53
5	5	1	$34	0	1463	0	$0	risk_blue_13	34
5	6	4	$0	1	3179	1	$65	risk_red_13	40
5	7	1	$9.50	0	1651	0	$0	risk_blue_13	32
5	8	2	$65	0	2302	1	$0	risk_blue_25	45
5	9	6	$0	1	3068	0	$18	risk_red_38	58
5	10	8	$5	0	2857	0	$0	ambig_blue_50	11
5	11	8	$9.50	1	1847	1	$0	ambig_blue_50	12
5	12	3	$9.50	0	2826	0	$0	risk_blue_38	52
5	13	5	$0	0	1689	0	$9.50	risk_red_25	47
5	14	7	$5	1	2938	1	$0	ambig_blue_25	1
5	15	6	$0	1	2965	1	$5	risk_red_38	56
5	16	8	$0	1	4614	0	$18	ambig_blue_50	18
5	17	7	$65	1	2535	0	$0	ambig_blue_25	5
5	18	7	$0	1	5186	1	$5	ambig_blue_25	6
5	19	9	$34	0	2617	0	$0	ambig_blue_75	24
5	20	6	$0	0	2834	1	$34	risk_red_38	59
5	21	5	$0	1	2473	1	$18	risk_red_25	48
5	22	2	$5	0	2656	0	$0	risk_blue_25	41
5	23	8	$0	0	1879	0	$5	ambig_blue_50	16
5	24	9	$0	0	1993	0	$34	ambig_blue_75	29
5	25	2	$18	1	2797	1	$0	risk_blue_25	43
5	26	6	$0	0	1525	1	$65	risk_red_38	60
5	27	4	$0	1	2262	1	$34	risk_red_13	39
5	28	3	$5	0	2110	0	$0	risk_blue_38	51
5	29	7	$34	1	1756	0	$0	ambig_blue_25	4
5	30	9	$18	0	1418	0	$0	ambig_blue_75	23
5	31	7	$0	0	2464	1	$9.50	ambig_blue_25	7
5	32	3	$65	0	2344	1	$0	risk_blue_38	55
5	33	4	$0	1	1676	1	$5	risk_red_13	36
5	34	9	$9.50	1	3086	1	$0	ambig_blue_75	22
5	35	9	$0	1	2714	1	$5	ambig_blue_75	26
5	36	1	$5	1	2223	1	$0	risk_blue_13	31
5	37	5	$0	1	2569	0	$34	risk_red_25	49
5	38	7	$0	1	2908	0	$18	ambig_blue_25	8
5	39	9	$0	0	1144	0	$18	ambig_blue_75	28
5	40	7	$9.50	0	2665	1	$0	ambig_blue_25	2
5	41	1	$65	1	2008	1	$0	risk_blue_13	35
5	42	1	$18	1	1675	1	$0	risk_blue_13	33
5	43	9	$5	1	1301	1	$0	ambig_blue_75	21
5	44	5	$0	1	2328	1	$5	risk_red_25	46
5	45	8	$0	0	1509	1	$34	ambig_blue_50	19
5	46	4	$0	0	1518	0	$9.50	risk_red_13	37
5	47	5	$0	1	1384	0	$65	risk_red_25	50
5	48	9	$65	0	1887	0	$0	ambig_blue_75	25
5	49	8	$34	1	1241	0	$0	ambig_blue_50	14
5	50	3	$34	0	1990	1	$0	risk_blue_38	54
5	51	8	$65	1	1234	0	$0	ambig_blue_50	15
5	52	7	$0	0	1152	1	$34	ambig_blue_25	9
5	53	8	$18	1	1666	0	$0	ambig_blue_50	13
5	54	7	$18	0	1891	1	$0	ambig_blue_25	3
5	55	9	$0	0	1732	0	$9.50	ambig_blue_75	27
5	56	8	$0	0	1468	1	$65	ambig_blue_50	20
5	57	6	$0	0	1648	0	$9.50	risk_red_38	57
5	58	4	$0	0	1379	0	$18	risk_red_13	38
5	59	9	$0	0	3155	1	$65	ambig_blue_75	30
5	60	2	$34	1	1796	0	$0	risk_blue_25	44
6
7	1	2	$5	0	3342	Left	$0	risk_blue_25	41
7	2	8	$5	1	1623	Right	$0	ambig_blue_50	11
7	3	4	$0	1	2627	Right	$34	risk_red_13	39
7	4	8	$18	0	2363	Right	$0	ambig_blue_50	13
7	5	8	$0	1	2551	Left	$34	ambig_blue_50	19
7	6	4	$0	1	1379	Right	$9.50	risk_red_13	37
7	7	7	$9.50	0	2786	Left	$0	ambig_blue_25	2
7	8	1	$5	1	2243	Right	$0	risk_blue_13	31
7	9	1	$34	0	1652	Left	$0	risk_blue_13	34
7	10	5	$0	0	1896	Left	$5	risk_red_25	46
7	11	9	$5	1	1392	Right	$0	ambig_blue_75	21
7	12	6	$0	1	3775	Right	$5	risk_red_38	56
7	13	9	$0	0	1356	Left	$9.50	ambig_blue_75	27
7	14	2	$65	1	1036	Left	$0	risk_blue_25	45
7	15	4	$0	0	2362	Left	$5	risk_red_13	36
7	16	6	$0	1	1038	Left	$65	risk_red_38	60
7	17	6	$0	1	2708	Left	$18	risk_red_38	58
7	18	8	$0	0	3185	Left	$5	ambig_blue_50	16
7	19	7	$0	1	1913	Left	$34	ambig_blue_25	9
7	20	3	$9.50	1	2120	Right	$0	risk_blue_38	52
7	21	4	$0	0	3015	Left	$18	risk_red_13	38
7	22	5	$0	0	1518	Right	$34	risk_red_25	49
7	23	1	$18	1	1528	Right	$0	risk_blue_13	33
7	24	1	$65	0	4016	Right	$0	risk_blue_13	35
7	25	7	$65	1	2258	Left	$0	ambig_blue_25	5
7	26	4	$0	0	4394	Right	$65	risk_red_13	40
7	27	5	$0	0	1381	Right	$65	risk_red_25	50
7	28	8	$0	0	956	Right	$65	ambig_blue_50	20
7	29	7	$18	1	2246	Right	$0	ambig_blue_25	3
7	30	9	$9.50	1	1671	Right	$0	ambig_blue_75	22
7	31	9	$34	0	2186	Right	$0	ambig_blue_75	24
7	32	3	$18	0	3814	Right	$0	risk_blue_38	53
7	33	9	$18	0	1690	Left	$0	ambig_blue_75	23
7	34	7	$0	1	1307	Left	$65	ambig_blue_25	10
7	35	3	$34	0	3092	Right	$0	risk_blue_38	54
7	36	6	$0	1	1408	Left	$34	risk_red_38	59
7	37	7	$0	1	3526	Left	$18	ambig_blue_25	8
7	38	9	$0	1	2231	Left	$18	ambig_blue_75	28
7	39	8	$9.50	0	1577	Left	$0	ambig_blue_50	12
7	40	8	$0	1	2183	Right	$9.50	ambig_blue_50	17
7	41	2	$9.50	0	3963	Left	$0	risk_blue_25	42
7	42	9	$65	0	1665	Right	$0	ambig_blue_75	25
7	43	2	$34	1	1996	Right	$0	risk_blue_25	44
7	44	8	$65	1	2240	Left	$0	ambig_blue_50	15
7	45	7	$0	0	2961	Left	$5	ambig_blue_25	6
7	46	9	$0	0	3858	Right	$65	ambig_blue_75	30
7	47	7	$5	0	1932	Left	$0	ambig_blue_25	1
7	48	3	$65	1	1147	Left	$0	risk_blue_38	55
7	49	1	$9.50	1	1212	Right	$0	risk_blue_13	32
7	50	9	$0	1	1779	Left	$34	ambig_blue_75	29
7	51	7	$0	0	1161	Left	$9.50	ambig_blue_25	7
7	52	8	$34	0	1826	Right	$0	ambig_blue_50	14
7	53	6	$0	1	2253	Right	$9.50	risk_red_38	57
7	54	8	$0	0	1814	Right	$18	ambig_blue_50	18
7	55	5	$0	1	2754	Right	$9.50	risk_red_25	47
7	56	3	$5	0	2733	Left	$0	risk_blue_38	51
7	57	9	$0	1	2624	Right	$5	ambig_blue_75	26
7	58	2	$18	0	2408	Right	$0	risk_blue_25	43
7	59	5	$0	1	2954	Right	$18	risk_red_25	48
7	60	7	$34	1	4828	Left	$0	ambig_blue_25	4
8	1	6	$0	0	1849	Right	$18	risk_red_38	58
8	2	8	$0	1	1620	Left	$34	ambig_blue_50	19
8	3	4	$0	0	2833	Right	$65	risk_red_13	40
8	4	7	$0	0	2871	Right	$34	ambig_blue_25	9
8	5	8	$34	1	3380	Left	$0	ambig_blue_50	14
8	6	5	$0	1	3139	Right	$34	risk_red_25	49
8	7	2	$9.50	0	2404	Left	$0	risk_blue_25	42
8	8	4	$0	0	1999	Left	$5	risk_red_13	36
8	9	9	$18	0	3907	Right	$0	ambig_blue_75	23
8	10	7	$34	1	3491	Left	$0	ambig_blue_25	4
8	11	6	$0	1	1333	Left	$65	risk_red_38	60
8	12	9	$34	1	2254	Left	$0	ambig_blue_75	24
8	13	3	$34	1	3023	Left	$0	risk_blue_38	54
8	14	1	$65	0	2902	Right	$0	risk_blue_13	35
8	15	7	$0	0	2330	Right	$9.50	ambig_blue_25	7
8	16	5	$0	0	4359	Left	$5	risk_red_25	46
8	17	1	$18	0	4635	Left	$0	risk_blue_13	33
8	18	9	$0	0	3034	Left	$5	ambig_blue_75	26
8	19	7	$65	0	3208	Right	$0	ambig_blue_25	5
8	20	8	$0	1	1879	Left	$18	ambig_blue_50	18
8	21	2	$34	1	3960	Left	$0	risk_blue_25	44
8	22	3	$5	1	2494	Right	$0	risk_blue_38	51
8	23	4	$0	1	2396	Right	$9.50	risk_red_13	37
8	24	8	$65	0	1581	Right	$0	ambig_blue_50	15
8	25	7	$18	0	1556	Right	$0	ambig_blue_25	3
8	26	5	$0	0	2211	Left	$18	risk_red_25	48
8	27	3	$65	1	2093	Left	$0	risk_blue_38	55
8	28	6	$0	0	3117	Right	$9.50	risk_red_38	57
8	29	4	$0	0	2007	Left	$34	risk_red_13	39
8	30	9	$0	0	2067	Right	$18	ambig_blue_75	28
8	31	8	$9.50	1	1812	Right	$0	ambig_blue_50	12
8	32	2	$65	1	2296	Left	$0	risk_blue_25	45
8	33	9	$0	1	1615	Left	$65	ambig_blue_75	30
8	34	6	$0	1	2588	Right	$5	risk_red_38	56
8	35	9	$0	0	2485	Right	$34	ambig_blue_75	29
8	36	2	$18	0	2779	Right	$0	risk_blue_25	43
8	37	2	$5	0	2941	Left	$0	risk_blue_25	41
8	38	9	$65	1	2487	Right	$0	ambig_blue_75	25
8	39	8	$0	1	4286	Right	$9.50	ambig_blue_50	17
8	40	1	$5	1	1709	Right	$0	risk_blue_13	31
8	41	5	$0	0	1749	Left	$9.50	risk_red_25	47
8	42	7	$5	0	3780	Left	$0	ambig_blue_25	1
8	43	9	$0	0	1193	Left	$9.50	ambig_blue_75	27
8	44	9	$5	0	2929	Left	$0	ambig_blue_75	21
8	45	7	$0	1	2395	Left	$18	ambig_blue_25	8
8	46	1	$34	1	2094	Right	$0	risk_blue_13	34
8	47	3	$9.50	1	2964	Left	$0	risk_blue_38	52
8	48	1	$9.50	0	1222	Left	$0	risk_blue_13	32
8	49	3	$18	0	2052	Right	$0	risk_blue_38	53
8	50	6	$0	0	3542	Right	$34	risk_red_38	59
8	51	7	$9.50	1	1838	Right	$0	ambig_blue_25	2
8	52	5	$0	0	2177	Right	$65	risk_red_25	50
8	53	4	$0	1	3333	Right	$18	risk_red_13	38
8	54	9	$9.50	1	1726	Right	$0	ambig_blue_75	22
8	55	7	$0	1	1446	Right	$5	ambig_blue_25	6
8	56	7	$0	0	1738	Right	$65	ambig_blue_25	10
8	57	8	$18	0	2504	Right	$0	ambig_blue_50	13
8	58	8	$5	1	1534	Right	$0	ambig_blue_50	11
8	59	8	$0	1	4215	Left	$5	ambig_blue_50	16
8	60	8	$0	0	2929	Right	$65	ambig_blue_50	20
9	1	7	$0	0	1950	Right	$65	ambig_blue_25	10
9	2	3	$34	0	2204	Right	$0	risk_blue_38	54
9	3	9	$0	1	2816	Left	$65	ambig_blue_75	30
9	4	7	$0	1	1879	Right	$9.50	ambig_blue_25	7
9	5	9	$0	1	1633	Right	$9.50	ambig_blue_75	27
9	6	2	$65	0	2492	Right	$0	risk_blue_25	45
9	7	1	$9.50	1	1602	Right	$0	risk_blue_13	32
9	8	5	$0	1	1792	Left	$34	risk_red_25	49
9	9	5	$0	1	2589	Right	$5	risk_red_25	46
9	10	6	$0	1	1391	Left	$65	risk_red_38	60
9	11	7	$65	1	1949	Left	$0	ambig_blue_25	5
9	12	4	$0	1	1620	Right	$65	risk_red_13	40
9	13	8	$18	1	3113	Left	$0	ambig_blue_50	13
9	14	4	$0	1	3475	Right	$9.50	risk_red_13	37
9	15	1	$65	1	2174	Right	$0	risk_blue_13	35
9	16	8	$9.50	0	1498	Left	$0	ambig_blue_50	12
9	17	5	$0	1	3388	Left	$18	risk_red_25	48
9	18	8	$0	0	1762	Right	$18	ambig_blue_50	18
9	19	5	$0	1	1400	Right	$9.50	risk_red_25	47
9	20	8	$5	1	3575	Right	$0	ambig_blue_50	11
9	21	8	$0	1	1678	Left	$65	ambig_blue_50	20
9	22	7	$5	0	2192	Left	$0	ambig_blue_25	1
9	23	1	$5	1	1355	Right	$0	risk_blue_13	31
9	24	7	$0	1	4659	Right	$5	ambig_blue_25	6
9	25	3	$65	1	2266	Left	$0	risk_blue_38	55
9	26	2	$9.50	0	1890	Left	$0	risk_blue_25	42
9	27	9	$9.50	1	1602	Right	$0	ambig_blue_75	22
9	28	3	$18	0	2080	Right	$0	risk_blue_38	53
9	29	6	$0	1	3047	Left	$18	risk_red_38	58
9	30	8	$0	0	3213	Right	$34	ambig_blue_50	19
9	31	1	$18	0	2603	Left	$0	risk_blue_13	33
9	32	7	$18	1	2084	Left	$0	ambig_blue_25	3
9	33	4	$0	0	1389	Left	$34	risk_red_13	39
9	34	4	$0	1	1571	Right	$18	risk_red_13	38
9	35	2	$5	0	2290	Left	$0	risk_blue_25	41
9	36	8	$65	1	1713	Left	$0	ambig_blue_50	15
9	37	8	$34	1	1602	Left	$0	ambig_blue_50	14
9	38	6	$0	1	2496	Left	$34	risk_red_38	59
9	39	7	$9.50	0	1918	Left	$0	ambig_blue_25	2
9	40	9	$0	1	5532	Left	$34	ambig_blue_75	29
9	41	9	$5	0	2004	Left	$0	ambig_blue_75	21
9	42	8	$0	1	3137	Right	$9.50	ambig_blue_50	17
9	43	7	$0	1	2002	Left	$18	ambig_blue_25	8
9	44	5	$0	1	1118	Left	$65	risk_red_25	50
9	45	2	$34	1	2442	Right	$0	risk_blue_25	44
9	46	1	$34	1	2394	Right	$0	risk_blue_13	34
9	47	6	$0	0	1516	Left	$5	risk_red_38	56
9	48	9	$0	0	2301	Left	$18	ambig_blue_75	28
9	49	9	$18	0	3340	Right	$0	ambig_blue_75	23
9	50	8	$0	1	2492	Left	$5	ambig_blue_50	16
9	51	7	$34	1	2234	Left	$0	ambig_blue_25	4
9	52	4	$0	1	2204	Right	$5	risk_red_13	36
9	53	2	$18	0	2111	Left	$0	risk_blue_25	43
9	54	3	$5	0	1670	Left	$0	risk_blue_38	51
9	55	7	$0	0	2065	Right	$34	ambig_blue_25	9
9	56	3	$9.50	1	1882	Right	$0	risk_blue_38	52
9	57	6	$0	1	3123	Right	$9.50	risk_red_38	57
9	58	9	$34	0	1749	Right	$0	ambig_blue_75	24
9	59	9	$65	0	1868	Right	$0	ambig_blue_75	25
9	60	9	$0	1	1406	Right	$5	ambig_blue_75	26
10
