# Supplementary material for: Learning about the Ellsberg Paradox reduces, but does not abolish, ambiguity aversion
Source: PLoS One. 2020 Mar 4;15(3):e0228782. doi: 10.1371/journal.pone.0228782 (PMC7055742; doi:10.1371/journal.pone.0228782)
Supplement: S1 Dataset — (ZIP) [file pone.0228782.s009.zip › S1_dataset/RJ/2548.txt]

Block	Trial	BagNo	BlueValue	RESP	RT	LotterySide	RedValue	RiskAmbigLevel	TrialList
3	1	3	$34	1	3800	0	$0	risk_blue_38	54
3	2	6	$0	1	3212	1	$5	risk_red_38	56
3	3	9	$5	1	4978	1	$0	ambig_blue_75	21
3	4	9	$65	0	5099	0	$0	ambig_blue_75	25
3	5	9	$0	1	4102	0	$65	ambig_blue_75	30
3	6	8	$0	1	5405	0	$18	ambig_blue_50	18
3	7	6	$0	0	5274	1	$18	risk_red_38	58
3	8	7	$34	1	4508	0	$0	ambig_blue_25	4
3	9	9	$0	1	5498	1	$5	ambig_blue_75	26
3	10	5	$0	0	5475	1	$65	risk_red_25	50
3	11	5	$0	1	4533	0	$34	risk_red_25	49
3	12	3	$18	2	0	1	$0	risk_blue_38	53
3	13	5	$0	0	3284	0	$18	risk_red_25	48
3	14	2	$9.50	1	3991	1	$0	risk_blue_25	42
3	15	1	$9.50	0	2804	0	$0	risk_blue_13	32
3	16	8	$0	1	3572	0	$34	ambig_blue_50	19
3	17	3	$9.50	1	3650	1	$0	risk_blue_38	52
3	18	2	$5	1	3485	1	$0	risk_blue_25	41
3	19	9	$9.50	1	2911	1	$0	ambig_blue_75	22
3	20	6	$0	1	5314	0	$65	risk_red_38	60
3	21	4	$0	1	4300	1	$5	risk_red_13	36
3	22	8	$0	2	0	0	$9.50	ambig_blue_50	17
3	23	3	$5	1	5021	1	$0	risk_blue_38	51
3	24	8	$34	0	3707	1	$0	ambig_blue_50	14
3	25	7	$5	1	2500	1	$0	ambig_blue_25	1
3	26	2	$34	0	2873	0	$0	risk_blue_25	44
3	27	7	$0	0	3966	1	$34	ambig_blue_25	9
3	28	4	$0	1	3731	0	$34	risk_red_13	39
3	29	8	$5	1	4706	1	$0	ambig_blue_50	11
3	30	1	$65	1	3055	0	$0	risk_blue_13	35
3	31	8	$0	1	5020	1	$5	ambig_blue_50	16
3	32	2	$18	1	3002	1	$0	risk_blue_25	43
3	33	4	$0	1	5778	0	$65	risk_red_13	40
3	34	7	$0	1	3447	0	$65	ambig_blue_25	10
3	35	3	$65	0	3451	1	$0	risk_blue_38	55
3	36	6	$0	1	3190	0	$34	risk_red_38	59
3	37	1	$34	1	2957	1	$0	risk_blue_13	34
3	38	7	$0	0	4935	1	$5	ambig_blue_25	6
3	39	8	$65	0	4346	1	$0	ambig_blue_50	15
3	40	4	$0	1	2909	1	$9.50	risk_red_13	37
3	41	7	$65	1	3585	0	$0	ambig_blue_25	5
3	42	9	$0	0	5927	0	$9.50	ambig_blue_75	27
3	43	7	$0	0	4485	1	$18	ambig_blue_25	8
3	44	8	$0	1	2843	0	$65	ambig_blue_50	20
3	45	6	$0	0	4057	1	$9.50	risk_red_38	57
3	46	2	$65	0	3154	1	$0	risk_blue_25	45
3	47	4	$0	0	2907	0	$18	risk_red_13	38
3	48	8	$9.50	1	4783	0	$0	ambig_blue_50	12
3	49	1	$5	1	3480	1	$0	risk_blue_13	31
3	50	8	$18	1	3643	0	$0	ambig_blue_50	13
3	51	1	$18	1	3102	1	$0	risk_blue_13	33
3	52	5	$0	1	4721	1	$5	risk_red_25	46
3	53	7	$18	1	3965	0	$0	ambig_blue_25	3
3	54	5	$0	0	3074	1	$9.50	risk_red_25	47
3	55	9	$0	0	3797	1	$18	ambig_blue_75	28
3	56	9	$18	0	3219	1	$0	ambig_blue_75	23
3	57	9	$0	0	3184	1	$34	ambig_blue_75	29
3	58	9	$34	1	2831	0	$0	ambig_blue_75	24
3	59	7	$9.50	1	2494	0	$0	ambig_blue_25	2
3	60	7	$0	1	2860	0	$9.50	ambig_blue_25	7
4	1	4	$0	1	3838	0	$65	risk_red_13	40
4	2	9	$34	0	3361	1	$0	ambig_blue_75	24
4	3	4	$0	1	3049	1	$9.50	risk_red_13	37
4	4	8	$0	1	3223	0	$65	ambig_blue_50	20
4	5	4	$0	1	3308	1	$18	risk_red_13	38
4	6	9	$5	0	5102	1	$0	ambig_blue_75	21
4	7	2	$18	1	3905	0	$0	risk_blue_25	43
4	8	1	$34	0	3920	0	$0	risk_blue_13	34
4	9	9	$0	1	2783	0	$65	ambig_blue_75	30
4	10	4	$0	1	5153	0	$34	risk_red_13	39
4	11	8	$0	1	3713	0	$34	ambig_blue_50	19
4	12	3	$18	0	5209	1	$0	risk_blue_38	53
4	13	9	$18	0	3327	1	$0	ambig_blue_75	23
4	14	3	$65	0	3561	1	$0	risk_blue_38	55
4	15	3	$9.50	1	4256	1	$0	risk_blue_38	52
4	16	7	$0	0	3568	0	$5	ambig_blue_25	6
4	17	7	$5	2	0	1	$0	ambig_blue_25	1
4	18	2	$34	1	4225	1	$0	risk_blue_25	44
4	19	5	$0	0	4435	0	$5	risk_red_25	46
4	20	7	$65	0	2067	1	$0	ambig_blue_25	5
4	21	2	$9.50	1	3524	0	$0	risk_blue_25	42
4	22	6	$0	1	3917	0	$34	risk_red_38	59
4	23	8	$5	0	3964	0	$0	ambig_blue_50	11
4	24	8	$34	1	2816	0	$0	ambig_blue_50	14
4	25	3	$5	0	2800	0	$0	risk_blue_38	51
4	26	1	$5	1	3841	1	$0	risk_blue_13	31
4	27	6	$0	1	3403	0	$65	risk_red_38	60
4	28	5	$0	1	4145	0	$18	risk_red_25	48
4	29	9	$65	0	2063	1	$0	ambig_blue_75	25
4	30	1	$18	1	2304	1	$0	risk_blue_13	33
4	31	5	$0	1	5854	0	$34	risk_red_25	49
4	32	7	$0	0	2616	1	$65	ambig_blue_25	10
4	33	4	$0	0	2889	0	$5	risk_red_13	36
4	34	5	$0	0	2470	0	$9.50	risk_red_25	47
4	35	8	$0	1	2045	0	$9.50	ambig_blue_50	17
4	36	8	$65	0	2318	1	$0	ambig_blue_50	15
4	37	6	$0	1	3444	0	$18	risk_red_38	58
4	38	9	$0	0	2953	0	$5	ambig_blue_75	26
4	39	9	$0	1	2778	0	$18	ambig_blue_75	28
4	40	7	$18	0	2532	1	$0	ambig_blue_25	3
4	41	8	$18	1	3224	0	$0	ambig_blue_50	13
4	42	6	$0	1	3886	1	$5	risk_red_38	56
4	43	9	$0	0	2527	1	$9.50	ambig_blue_75	27
4	44	2	$65	0	2819	1	$0	risk_blue_25	45
4	45	1	$65	1	1971	0	$0	risk_blue_13	35
4	46	7	$0	0	2560	1	$34	ambig_blue_25	9
4	47	9	$9.50	0	2290	0	$0	ambig_blue_75	22
4	48	1	$9.50	1	1713	1	$0	risk_blue_13	32
4	49	2	$5	0	2986	0	$0	risk_blue_25	41
4	50	7	$0	0	3178	1	$18	ambig_blue_25	8
4	51	8	$9.50	1	3522	0	$0	ambig_blue_50	12
4	52	6	$0	1	4226	0	$9.50	risk_red_38	57
4	53	5	$0	1	3116	0	$65	risk_red_25	50
4	54	8	$0	1	3191	0	$18	ambig_blue_50	18
4	55	7	$0	0	3238	1	$9.50	ambig_blue_25	7
4	56	8	$0	1	3355	1	$5	ambig_blue_50	16
4	57	7	$34	1	3132	0	$0	ambig_blue_25	4
4	58	7	$9.50	1	1677	0	$0	ambig_blue_25	2
4	59	3	$34	1	2791	0	$0	risk_blue_38	54
4	60	9	$0	0	3976	1	$34	ambig_blue_75	29
5	1	7	$0	1	2924	0	$9.50	ambig_blue_25	7
5	2	7	$0	0	2448	1	$18	ambig_blue_25	8
5	3	7	$9.50	0	2112	1	$0	ambig_blue_25	2
5	4	9	$0	0	1766	1	$65	ambig_blue_75	30
5	5	3	$18	0	2293	1	$0	risk_blue_38	53
5	6	4	$0	1	2548	1	$18	risk_red_13	38
5	7	7	$0	1	2199	1	$5	ambig_blue_25	6
5	8	8	$0	0	2706	1	$34	ambig_blue_50	19
5	9	8	$5	1	1894	1	$0	ambig_blue_50	11
5	10	8	$18	1	2487	0	$0	ambig_blue_50	13
5	11	9	$0	1	2173	0	$18	ambig_blue_75	28
5	12	4	$0	1	2609	1	$5	risk_red_13	36
5	13	6	$0	0	1434	1	$34	risk_red_38	59
5	14	3	$5	1	3039	1	$0	risk_blue_38	51
5	15	6	$0	1	3693	0	$18	risk_red_38	58
5	16	6	$0	0	3167	1	$9.50	risk_red_38	57
5	17	8	$0	0	2055	1	$65	ambig_blue_50	20
5	18	9	$0	0	3801	1	$34	ambig_blue_75	29
5	19	8	$9.50	1	2381	0	$0	ambig_blue_50	12
5	20	5	$0	1	3560	1	$5	risk_red_25	46
5	21	1	$34	0	5070	1	$0	risk_blue_13	34
5	22	4	$0	0	2179	0	$9.50	risk_red_13	37
5	23	5	$0	0	2863	1	$9.50	risk_red_25	47
5	24	6	$0	0	2868	0	$5	risk_red_38	56
5	25	1	$5	1	3321	1	$0	risk_blue_13	31
5	26	7	$0	0	2547	1	$65	ambig_blue_25	10
5	27	5	$0	0	2407	1	$65	risk_red_25	50
5	28	9	$0	1	2137	0	$9.50	ambig_blue_75	27
5	29	9	$34	1	1999	0	$0	ambig_blue_75	24
5	30	1	$65	0	2883	1	$0	risk_blue_13	35
5	31	7	$0	1	2680	0	$34	ambig_blue_25	9
5	32	2	$18	0	2558	1	$0	risk_blue_25	43
5	33	6	$0	0	3640	1	$65	risk_red_38	60
5	34	7	$65	0	2285	1	$0	ambig_blue_25	5
5	35	9	$5	0	3115	0	$0	ambig_blue_75	21
5	36	3	$34	1	2854	0	$0	risk_blue_38	54
5	37	5	$0	1	2484	0	$34	risk_red_25	49
5	38	9	$9.50	0	1555	1	$0	ambig_blue_75	22
5	39	8	$65	0	1786	1	$0	ambig_blue_50	15
5	40	2	$65	0	2976	1	$0	risk_blue_25	45
5	41	4	$0	0	2897	1	$34	risk_red_13	39
5	42	2	$34	0	4973	1	$0	risk_blue_25	44
5	43	9	$65	0	3557	1	$0	ambig_blue_75	25
5	44	3	$65	1	1941	0	$0	risk_blue_38	55
5	45	8	$0	1	3859	1	$5	ambig_blue_50	16
5	46	4	$0	0	2324	1	$65	risk_red_13	40
5	47	9	$18	1	3505	1	$0	ambig_blue_75	23
5	48	8	$0	1	4803	0	$18	ambig_blue_50	18
5	49	8	$0	0	3834	1	$9.50	ambig_blue_50	17
5	50	8	$34	1	2037	0	$0	ambig_blue_50	14
5	51	1	$9.50	0	2016	0	$0	risk_blue_13	32
5	52	5	$0	0	2875	1	$18	risk_red_25	48
5	53	1	$18	0	2417	0	$0	risk_blue_13	33
5	54	2	$5	1	2386	1	$0	risk_blue_25	41
5	55	2	$9.50	0	2733	1	$0	risk_blue_25	42
5	56	7	$5	0	3081	0	$0	ambig_blue_25	1
5	57	7	$18	0	4284	1	$0	ambig_blue_25	3
5	58	3	$9.50	0	3690	1	$0	risk_blue_38	52
5	59	9	$0	1	2148	1	$5	ambig_blue_75	26
5	60	7	$34	1	2865	0	$0	ambig_blue_25	4
6
7	1	4	$0	1	3074	Right	$5	risk_red_13	36
7	2	7	$18	1	3063	Left	$0	ambig_blue_25	3
7	3	1	$5	1	2011	Right	$0	risk_blue_13	31
7	4	8	$0	2	0	Left	$5	ambig_blue_50	16
7	5	9	$0	0	4009	Right	$34	ambig_blue_75	29
7	6	9	$0	0	1365	Right	$65	ambig_blue_75	30
7	7	7	$0	1	1893	Left	$34	ambig_blue_25	9
7	8	6	$0	0	2085	Left	$5	risk_red_38	56
7	9	9	$18	0	1566	Right	$0	ambig_blue_75	23
7	10	3	$34	1	2861	Left	$0	risk_blue_38	54
7	11	6	$0	1	2074	Left	$34	risk_red_38	59
7	12	9	$0	1	2283	Left	$9.50	ambig_blue_75	27
7	13	1	$65	0	3178	Right	$0	risk_blue_13	35
7	14	8	$9.50	0	1298	Right	$0	ambig_blue_50	12
7	15	3	$5	1	5756	Right	$0	risk_blue_38	51
7	16	9	$34	0	1354	Right	$0	ambig_blue_75	24
7	17	9	$65	0	2426	Right	$0	ambig_blue_75	25
7	18	6	$0	0	1963	Right	$9.50	risk_red_38	57
7	19	2	$5	0	2336	Left	$0	risk_blue_25	41
7	20	1	$9.50	0	2973	Left	$0	risk_blue_13	32
7	21	5	$0	1	3182	Right	$5	risk_red_25	46
7	22	3	$9.50	1	2750	Left	$0	risk_blue_38	52
7	23	8	$0	1	1241	Left	$9.50	ambig_blue_50	17
7	24	9	$0	1	2470	Left	$18	ambig_blue_75	28
7	25	7	$5	0	2493	Left	$0	ambig_blue_25	1
7	26	8	$0	1	2035	Right	$34	ambig_blue_50	19
7	27	7	$0	1	3206	Left	$9.50	ambig_blue_25	7
7	28	6	$0	1	2644	Left	$65	risk_red_38	60
7	29	7	$0	0	1643	Right	$18	ambig_blue_25	8
7	30	6	$0	0	3614	Right	$18	risk_red_38	58
7	31	1	$34	0	2291	Left	$0	risk_blue_13	34
7	32	9	$9.50	0	1577	Right	$0	ambig_blue_75	22
7	33	7	$34	1	2368	Left	$0	ambig_blue_25	4
7	34	8	$0	0	3084	Right	$18	ambig_blue_50	18
7	35	8	$5	1	5112	Right	$0	ambig_blue_50	11
7	36	7	$0	1	1346	Left	$65	ambig_blue_25	10
7	37	5	$0	0	2315	Right	$9.50	risk_red_25	47
7	38	5	$0	1	2105	Left	$34	risk_red_25	49
7	39	4	$0	1	1769	Right	$65	risk_red_13	40
7	40	2	$18	1	3495	Left	$0	risk_blue_25	43
7	41	4	$0	0	2561	Left	$34	risk_red_13	39
7	42	8	$65	1	1715	Left	$0	ambig_blue_50	15
7	43	8	$0	0	2100	Right	$65	ambig_blue_50	20
7	44	4	$0	0	1627	Left	$9.50	risk_red_13	37
7	45	5	$0	0	1680	Right	$65	risk_red_25	50
7	46	8	$34	1	1194	Left	$0	ambig_blue_50	14
7	47	4	$0	1	2969	Right	$18	risk_red_13	38
7	48	7	$0	1	2626	Right	$5	ambig_blue_25	6
7	49	2	$34	0	2186	Right	$0	risk_blue_25	44
7	50	7	$65	0	2262	Right	$0	ambig_blue_25	5
7	51	9	$5	1	2110	Right	$0	ambig_blue_75	21
7	52	8	$18	0	1621	Right	$0	ambig_blue_50	13
7	53	2	$65	1	1545	Left	$0	risk_blue_25	45
7	54	1	$18	0	1657	Left	$0	risk_blue_13	33
7	55	7	$9.50	1	1660	Left	$0	ambig_blue_25	2
7	56	3	$65	1	2134	Left	$0	risk_blue_38	55
7	57	3	$18	1	3884	Left	$0	risk_blue_38	53
7	58	2	$9.50	0	2869	Right	$0	risk_blue_25	42
7	59	9	$0	0	1978	Left	$5	ambig_blue_75	26
7	60	5	$0	1	2559	Left	$18	risk_red_25	48
8	1	8	$34	1	1200	Left	$0	ambig_blue_50	14
8	2	9	$65	0	1143	Right	$0	ambig_blue_75	25
8	3	9	$5	0	1897	Left	$0	ambig_blue_75	21
8	4	7	$0	1	3162	Left	$18	ambig_blue_25	8
8	5	7	$9.50	0	1546	Right	$0	ambig_blue_25	2
8	6	9	$9.50	1	1770	Left	$0	ambig_blue_75	22
8	7	3	$9.50	1	3496	Left	$0	risk_blue_38	52
8	8	6	$0	1	2218	Right	$5	risk_red_38	56
8	9	5	$0	0	2340	Right	$18	risk_red_25	48
8	10	3	$65	1	3936	Left	$0	risk_blue_38	55
8	11	7	$34	0	2535	Right	$0	ambig_blue_25	4
8	12	1	$18	1	2259	Right	$0	risk_blue_13	33
8	13	2	$18	0	2275	Right	$0	risk_blue_25	43
8	14	8	$0	1	2419	Left	$65	ambig_blue_50	20
8	15	7	$65	1	1372	Left	$0	ambig_blue_25	5
8	16	8	$9.50	0	1164	Right	$0	ambig_blue_50	12
8	17	4	$0	1	4453	Right	$34	risk_red_13	39
8	18	9	$0	1	1796	Left	$65	ambig_blue_75	30
8	19	7	$18	0	1641	Right	$0	ambig_blue_25	3
8	20	9	$34	0	1852	Right	$0	ambig_blue_75	24
8	21	4	$0	0	3447	Left	$5	risk_red_13	36
8	22	4	$0	1	2843	Left	$65	risk_red_13	40
8	23	2	$9.50	1	1881	Left	$0	risk_blue_25	42
8	24	9	$0	0	2466	Right	$34	ambig_blue_75	29
8	25	1	$9.50	1	1377	Right	$0	risk_blue_13	32
8	26	1	$34	1	2977	Right	$0	risk_blue_13	34
8	27	6	$0	0	2497	Right	$9.50	risk_red_38	57
8	28	5	$0	0	2327	Right	$34	risk_red_25	49
8	29	9	$0	0	2292	Left	$5	ambig_blue_75	26
8	30	2	$5	1	1883	Right	$0	risk_blue_25	41
8	31	3	$34	1	1852	Left	$0	risk_blue_38	54
8	32	8	$0	0	1271	Right	$34	ambig_blue_50	19
8	33	9	$0	0	1579	Right	$9.50	ambig_blue_75	27
8	34	4	$0	0	2433	Left	$18	risk_red_13	38
8	35	8	$0	0	2538	Left	$5	ambig_blue_50	16
8	36	2	$34	1	2573	Left	$0	risk_blue_25	44
8	37	7	$0	1	1408	Left	$34	ambig_blue_25	9
8	38	8	$65	0	1486	Right	$0	ambig_blue_50	15
8	39	6	$0	0	1841	Right	$34	risk_red_38	59
8	40	5	$0	1	2044	Left	$65	risk_red_25	50
8	41	3	$18	1	2790	Left	$0	risk_blue_38	53
8	42	8	$0	0	2047	Right	$18	ambig_blue_50	18
8	43	7	$5	1	1641	Left	$0	ambig_blue_25	1
8	44	9	$0	0	3284	Right	$18	ambig_blue_75	28
8	45	8	$5	1	2191	Right	$0	ambig_blue_50	11
8	46	6	$0	0	2155	Right	$65	risk_red_38	60
8	47	8	$18	0	2488	Right	$0	ambig_blue_50	13
8	48	4	$0	1	1470	Right	$9.50	risk_red_13	37
8	49	3	$5	0	2136	Left	$0	risk_blue_38	51
8	50	9	$18	1	1623	Left	$0	ambig_blue_75	23
8	51	1	$65	1	2571	Left	$0	risk_blue_13	35
8	52	7	$0	1	2918	Right	$5	ambig_blue_25	6
8	53	2	$65	1	2193	Left	$0	risk_blue_25	45
8	54	6	$0	0	1956	Right	$18	risk_red_38	58
8	55	1	$5	1	1858	Right	$0	risk_blue_13	31
8	56	5	$0	0	2028	Right	$9.50	risk_red_25	47
8	57	7	$0	1	1686	Left	$65	ambig_blue_25	10
8	58	5	$0	1	3368	Right	$5	risk_red_25	46
8	59	8	$0	1	1344	Left	$9.50	ambig_blue_50	17
8	60	7	$0	1	1937	Left	$9.50	ambig_blue_25	7
9	1	9	$18	1	1650	Left	$0	ambig_blue_75	23
9	2	9	$9.50	0	1086	Right	$0	ambig_blue_75	22
9	3	3	$34	1	1361	Right	$0	risk_blue_38	54
9	4	8	$34	0	2881	Right	$0	ambig_blue_50	14
9	5	7	$0	0	1925	Right	$34	ambig_blue_25	9
9	6	5	$0	1	1908	Left	$65	risk_red_25	50
9	7	7	$0	0	1700	Right	$18	ambig_blue_25	8
9	8	1	$18	1	4318	Right	$0	risk_blue_13	33
9	9	2	$65	0	2411	Right	$0	risk_blue_25	45
9	10	6	$0	0	3268	Left	$5	risk_red_38	56
9	11	3	$9.50	0	2072	Right	$0	risk_blue_38	52
9	12	3	$5	0	2625	Left	$0	risk_blue_38	51
9	13	2	$5	1	1817	Right	$0	risk_blue_25	41
9	14	8	$9.50	0	1693	Right	$0	ambig_blue_50	12
9	15	8	$0	1	2438	Left	$18	ambig_blue_50	18
9	16	9	$5	0	2831	Left	$0	ambig_blue_75	21
9	17	4	$0	0	2287	Left	$18	risk_red_13	38
9	18	5	$0	0	2365	Left	$5	risk_red_25	46
9	19	9	$34	1	1465	Left	$0	ambig_blue_75	24
9	20	8	$0	0	2620	Left	$5	ambig_blue_50	16
9	21	8	$0	0	1461	Right	$34	ambig_blue_50	19
9	22	2	$9.50	1	2137	Left	$0	risk_blue_25	42
9	23	7	$0	1	1263	Left	$9.50	ambig_blue_25	7
9	24	7	$5	0	1748	Left	$0	ambig_blue_25	1
9	25	6	$0	1	1547	Left	$34	risk_red_38	59
9	26	7	$65	1	1547	Left	$0	ambig_blue_25	5
9	27	3	$65	1	1915	Left	$0	risk_blue_38	55
9	28	7	$0	0	2090	Left	$5	ambig_blue_25	6
9	29	9	$0	1	2602	Left	$18	ambig_blue_75	28
9	30	9	$0	0	1475	Right	$9.50	ambig_blue_75	27
9	31	7	$34	1	1262	Left	$0	ambig_blue_25	4
9	32	1	$9.50	1	1890	Right	$0	risk_blue_13	32
9	33	1	$34	0	2722	Left	$0	risk_blue_13	34
9	34	6	$0	0	2631	Right	$18	risk_red_38	58
9	35	3	$18	0	2519	Right	$0	risk_blue_38	53
9	36	5	$0	0	2132	Right	$18	risk_red_25	48
9	37	1	$5	1	2306	Right	$0	risk_blue_13	31
9	38	1	$65	0	1928	Right	$0	risk_blue_13	35
9	39	8	$0	0	1255	Right	$65	ambig_blue_50	20
9	40	2	$18	1	1564	Left	$0	risk_blue_25	43
9	41	8	$5	1	2131	Right	$0	ambig_blue_50	11
9	42	5	$0	0	2665	Right	$9.50	risk_red_25	47
9	43	9	$0	0	1488	Right	$34	ambig_blue_75	29
9	44	4	$0	0	2201	Left	$5	risk_red_13	36
9	45	4	$0	1	3469	Right	$9.50	risk_red_13	37
9	46	7	$18	0	1967	Right	$0	ambig_blue_25	3
9	47	9	$0	1	2293	Right	$5	ambig_blue_75	26
9	48	9	$65	0	1451	Right	$0	ambig_blue_75	25
9	49	8	$18	0	2088	Right	$0	ambig_blue_50	13
9	50	7	$9.50	0	1376	Right	$0	ambig_blue_25	2
9	51	6	$0	0	2056	Right	$9.50	risk_red_38	57
9	52	8	$0	0	1553	Right	$9.50	ambig_blue_50	17
9	53	4	$0	1	3129	Right	$34	risk_red_13	39
9	54	4	$0	0	1571	Right	$65	risk_red_13	40
9	55	6	$0	1	1554	Left	$65	risk_red_38	60
9	56	2	$34	1	2362	Left	$0	risk_blue_25	44
9	57	8	$65	0	1861	Right	$0	ambig_blue_50	15
9	58	7	$0	0	1495	Right	$65	ambig_blue_25	10
9	59	9	$0	0	1033	Right	$65	ambig_blue_75	30
9	60	5	$0	1	1536	Left	$34	risk_red_25	49
10
