# Supplementary material for: Learning about the Ellsberg Paradox reduces, but does not abolish, ambiguity aversion
Source: PLoS One. 2020 Mar 4;15(3):e0228782. doi: 10.1371/journal.pone.0228782 (PMC7055742; doi:10.1371/journal.pone.0228782)
Supplement: S1 Dataset — (ZIP) [file pone.0228782.s009.zip › S1_dataset/RJ/2549.txt]

Block	Trial	BagNo	BlueValue	RESP	RT	LotterySide	RedValue	RiskAmbigLevel	TrialList
3	1	9	$5	1	2330	0	$0	ambig_blue_75	21
3	2	9	$0	0	3584	1	$65	ambig_blue_75	30
3	3	1	$18	1	2389	1	$0	risk_blue_13	33
3	4	9	$0	1	2752	0	$18	ambig_blue_75	28
3	5	6	$0	1	2827	1	$18	risk_red_38	58
3	6	9	$0	1	2490	0	$34	ambig_blue_75	29
3	7	8	$0	0	3104	1	$9.50	ambig_blue_50	17
3	8	7	$0	1	2723	0	$34	ambig_blue_25	9
3	9	9	$0	1	2368	1	$5	ambig_blue_75	26
3	10	1	$65	0	3987	0	$0	risk_blue_13	35
3	11	6	$0	0	2608	1	$9.50	risk_red_38	57
3	12	8	$0	1	2161	0	$65	ambig_blue_50	20
3	13	7	$0	1	2469	0	$9.50	ambig_blue_25	7
3	14	8	$18	1	2676	0	$0	ambig_blue_50	13
3	15	4	$0	1	3978	0	$65	risk_red_13	40
3	16	9	$65	0	1934	1	$0	ambig_blue_75	25
3	17	2	$18	1	3789	1	$0	risk_blue_25	43
3	18	5	$0	1	1674	1	$18	risk_red_25	48
3	19	4	$0	1	4956	1	$18	risk_red_13	38
3	20	8	$65	0	3438	1	$0	ambig_blue_50	15
3	21	5	$0	1	1818	0	$65	risk_red_25	50
3	22	6	$0	1	2486	0	$34	risk_red_38	59
3	23	3	$34	1	1797	0	$0	risk_blue_38	54
3	24	6	$0	0	2098	0	$5	risk_red_38	56
3	25	2	$9.50	1	2616	1	$0	risk_blue_25	42
3	26	1	$9.50	1	2025	1	$0	risk_blue_13	32
3	27	9	$9.50	0	2884	0	$0	ambig_blue_75	22
3	28	4	$0	1	1392	1	$9.50	risk_red_13	37
3	29	6	$0	0	1679	1	$65	risk_red_38	60
3	30	9	$34	0	2153	1	$0	ambig_blue_75	24
3	31	7	$5	1	2367	1	$0	ambig_blue_25	1
3	32	8	$34	1	3194	0	$0	ambig_blue_50	14
3	33	4	$0	0	2289	0	$5	risk_red_13	36
3	34	1	$5	0	3249	0	$0	risk_blue_13	31
3	35	1	$34	1	3541	1	$0	risk_blue_13	34
3	36	7	$34	0	2149	1	$0	ambig_blue_25	4
3	37	8	$5	1	1811	1	$0	ambig_blue_50	11
3	38	8	$0	0	2590	1	$18	ambig_blue_50	18
3	39	5	$0	0	2832	0	$5	risk_red_25	46
3	40	9	$18	1	3799	1	$0	ambig_blue_75	23
3	41	9	$0	0	2235	0	$9.50	ambig_blue_75	27
3	42	7	$9.50	0	2181	1	$0	ambig_blue_25	2
3	43	3	$9.50	1	2537	0	$0	risk_blue_38	52
3	44	8	$9.50	1	4453	1	$0	ambig_blue_50	12
3	45	2	$65	1	3076	0	$0	risk_blue_25	45
3	46	3	$18	1	3025	1	$0	risk_blue_38	53
3	47	3	$65	1	2704	0	$0	risk_blue_38	55
3	48	8	$0	0	2877	0	$5	ambig_blue_50	16
3	49	2	$5	0	2602	0	$0	risk_blue_25	41
3	50	7	$0	1	2011	0	$18	ambig_blue_25	8
3	51	7	$0	1	3446	0	$65	ambig_blue_25	10
3	52	8	$0	1	1665	0	$34	ambig_blue_50	19
3	53	7	$65	1	2716	0	$0	ambig_blue_25	5
3	54	5	$0	0	1448	0	$9.50	risk_red_25	47
3	55	7	$18	0	1477	1	$0	ambig_blue_25	3
3	56	7	$0	0	1848	0	$5	ambig_blue_25	6
3	57	5	$0	1	4874	0	$34	risk_red_25	49
3	58	2	$34	0	3143	1	$0	risk_blue_25	44
3	59	4	$0	1	4441	0	$34	risk_red_13	39
3	60	3	$5	0	3337	0	$0	risk_blue_38	51
4	1	7	$5	1	3505	1	$0	ambig_blue_25	1
4	2	3	$9.50	0	3290	1	$0	risk_blue_38	52
4	3	1	$65	1	1453	0	$0	risk_blue_13	35
4	4	5	$0	0	2112	1	$34	risk_red_25	49
4	5	8	$0	0	3215	1	$65	ambig_blue_50	20
4	6	8	$9.50	0	1533	0	$0	ambig_blue_50	12
4	7	6	$0	1	2230	0	$9.50	risk_red_38	57
4	8	6	$0	1	1272	0	$34	risk_red_38	59
4	9	7	$18	1	1684	0	$0	ambig_blue_25	3
4	10	9	$5	0	1694	0	$0	ambig_blue_75	21
4	11	8	$65	0	1687	1	$0	ambig_blue_50	15
4	12	4	$0	0	1593	0	$18	risk_red_13	38
4	13	5	$0	1	1223	1	$65	risk_red_25	50
4	14	8	$18	1	1517	0	$0	ambig_blue_50	13
4	15	2	$9.50	0	2022	0	$0	risk_blue_25	42
4	16	3	$34	1	1490	0	$0	risk_blue_38	54
4	17	2	$65	1	1995	0	$0	risk_blue_25	45
4	18	3	$18	1	2615	0	$0	risk_blue_38	53
4	19	5	$0	1	1680	1	$18	risk_red_25	48
4	20	1	$5	0	1546	0	$0	risk_blue_13	31
4	21	5	$0	1	2442	1	$5	risk_red_25	46
4	22	5	$0	0	2706	0	$9.50	risk_red_25	47
4	23	6	$0	0	1759	1	$18	risk_red_38	58
4	24	7	$65	1	1525	0	$0	ambig_blue_25	5
4	25	3	$65	0	1990	1	$0	risk_blue_38	55
4	26	9	$18	0	1914	1	$0	ambig_blue_75	23
4	27	8	$34	0	1169	1	$0	ambig_blue_50	14
4	28	4	$0	0	1570	0	$9.50	risk_red_13	37
4	29	1	$18	0	3073	0	$0	risk_blue_13	33
4	30	9	$0	0	2462	1	$65	ambig_blue_75	30
4	31	7	$0	1	2972	0	$5	ambig_blue_25	6
4	32	7	$0	1	2149	0	$34	ambig_blue_25	9
4	33	6	$0	0	1388	0	$5	risk_red_38	56
4	34	9	$34	1	1609	0	$0	ambig_blue_75	24
4	35	9	$0	1	1870	1	$9.50	ambig_blue_75	27
4	36	2	$34	0	1792	1	$0	risk_blue_25	44
4	37	2	$18	0	2653	0	$0	risk_blue_25	43
4	38	1	$9.50	0	1188	0	$0	risk_blue_13	32
4	39	8	$0	1	3492	0	$18	ambig_blue_50	18
4	40	8	$0	0	3638	1	$34	ambig_blue_50	19
4	41	4	$0	0	1538	1	$65	risk_red_13	40
4	42	7	$34	0	1946	1	$0	ambig_blue_25	4
4	43	6	$0	0	1320	1	$65	risk_red_38	60
4	44	2	$5	1	2713	1	$0	risk_blue_25	41
4	45	9	$0	1	2749	0	$34	ambig_blue_75	29
4	46	8	$5	0	2295	0	$0	ambig_blue_50	11
4	47	4	$0	1	1926	0	$34	risk_red_13	39
4	48	3	$5	0	2189	0	$0	risk_blue_38	51
4	49	8	$0	0	3017	1	$9.50	ambig_blue_50	17
4	50	7	$0	1	3632	0	$9.50	ambig_blue_25	7
4	51	9	$9.50	1	1940	1	$0	ambig_blue_75	22
4	52	7	$0	1	1362	0	$65	ambig_blue_25	10
4	53	4	$0	0	1186	0	$5	risk_red_13	36
4	54	7	$0	1	1289	0	$18	ambig_blue_25	8
4	55	9	$0	1	3573	1	$5	ambig_blue_75	26
4	56	9	$65	0	1171	1	$0	ambig_blue_75	25
4	57	8	$0	1	4003	1	$5	ambig_blue_50	16
4	58	9	$0	2	0	1	$18	ambig_blue_75	28
4	59	1	$34	1	2073	1	$0	risk_blue_13	34
4	60	7	$9.50	1	2201	0	$0	ambig_blue_25	2
5	1	2	$18	1	4269	1	$0	risk_blue_25	43
5	2	6	$0	1	2284	0	$18	risk_red_38	58
5	3	8	$0	0	2116	0	$9.50	ambig_blue_50	17
5	4	2	$34	0	2067	1	$0	risk_blue_25	44
5	5	7	$0	0	3764	1	$9.50	ambig_blue_25	7
5	6	7	$9.50	0	1617	1	$0	ambig_blue_25	2
5	7	9	$65	1	1878	0	$0	ambig_blue_75	25
5	8	7	$0	1	1472	0	$34	ambig_blue_25	9
5	9	7	$34	1	1243	0	$0	ambig_blue_25	4
5	10	9	$0	0	3632	1	$65	ambig_blue_75	30
5	11	1	$65	1	2010	0	$0	risk_blue_13	35
5	12	8	$0	0	1486	1	$65	ambig_blue_50	20
5	13	7	$18	0	1473	1	$0	ambig_blue_25	3
5	14	6	$0	1	1668	0	$65	risk_red_38	60
5	15	5	$0	0	2254	0	$9.50	risk_red_25	47
5	16	3	$65	1	1375	0	$0	risk_blue_38	55
5	17	1	$5	1	1983	1	$0	risk_blue_13	31
5	18	4	$0	0	1643	1	$34	risk_red_13	39
5	19	2	$5	1	1775	0	$0	risk_blue_25	41
5	20	4	$0	1	2413	1	$18	risk_red_13	38
5	21	6	$0	0	2014	0	$5	risk_red_38	56
5	22	5	$0	0	1442	1	$34	risk_red_25	49
5	23	1	$9.50	0	1438	0	$0	risk_blue_13	32
5	24	9	$34	1	2458	0	$0	ambig_blue_75	24
5	25	7	$65	1	1122	0	$0	ambig_blue_25	5
5	26	5	$0	0	2435	0	$5	risk_red_25	46
5	27	9	$5	0	1981	0	$0	ambig_blue_75	21
5	28	7	$0	0	1801	0	$5	ambig_blue_25	6
5	29	8	$0	0	1806	0	$5	ambig_blue_50	16
5	30	3	$5	1	1794	1	$0	risk_blue_38	51
5	31	3	$34	1	3335	0	$0	risk_blue_38	54
5	32	8	$34	0	1568	1	$0	ambig_blue_50	14
5	33	9	$0	0	2895	1	$18	ambig_blue_75	28
5	34	4	$0	0	1507	1	$65	risk_red_13	40
5	35	8	$65	0	2084	1	$0	ambig_blue_50	15
5	36	9	$0	1	2093	0	$34	ambig_blue_75	29
5	37	2	$9.50	0	1924	0	$0	risk_blue_25	42
5	38	8	$0	1	1219	0	$34	ambig_blue_50	19
5	39	9	$9.50	0	1457	0	$0	ambig_blue_75	22
5	40	6	$0	0	1045	0	$9.50	risk_red_38	57
5	41	7	$0	0	1242	1	$65	ambig_blue_25	10
5	42	2	$65	0	1151	1	$0	risk_blue_25	45
5	43	5	$0	1	904	0	$65	risk_red_25	50
5	44	5	$0	1	1405	1	$18	risk_red_25	48
5	45	7	$0	0	1706	1	$18	ambig_blue_25	8
5	46	4	$0	1	2283	1	$5	risk_red_13	36
5	47	9	$0	0	1426	0	$9.50	ambig_blue_75	27
5	48	1	$34	1	2320	1	$0	risk_blue_13	34
5	49	3	$9.50	0	2806	0	$0	risk_blue_38	52
5	50	9	$0	1	1470	1	$5	ambig_blue_75	26
5	51	8	$18	0	3209	1	$0	ambig_blue_50	13
5	52	7	$5	0	2280	0	$0	ambig_blue_25	1
5	53	8	$0	1	3079	0	$18	ambig_blue_50	18
5	54	3	$18	0	1547	1	$0	risk_blue_38	53
5	55	8	$9.50	1	3267	1	$0	ambig_blue_50	12
5	56	6	$0	1	1982	0	$34	risk_red_38	59
5	57	9	$18	0	1555	0	$0	ambig_blue_75	23
5	58	4	$0	1	1315	1	$9.50	risk_red_13	37
5	59	8	$5	1	1725	1	$0	ambig_blue_50	11
5	60	1	$18	1	1596	1	$0	risk_blue_13	33
6
7	1	9	$65	1	1986	Left	$0	ambig_blue_75	25
7	2	9	$0	1	2127	Left	$5	ambig_blue_75	26
7	3	9	$34	0	773	Right	$0	ambig_blue_75	24
7	4	8	$5	1	599	Left	$0	ambig_blue_50	11
7	5	3	$34	0	2017	Right	$0	risk_blue_38	54
7	6	2	$5	1	3468	Right	$0	risk_blue_25	41
7	7	5	$0	1	2287	Right	$5	risk_red_25	46
7	8	8	$0	1	1047	Left	$18	ambig_blue_50	18
7	9	8	$0	1	701	Left	$9.50	ambig_blue_50	17
7	10	9	$0	1	570	Left	$18	ambig_blue_75	28
7	11	3	$18	1	2021	Left	$0	risk_blue_38	53
7	12	6	$0	0	1392	Right	$34	risk_red_38	59
7	13	1	$18	1	1647	Right	$0	risk_blue_13	33
7	14	4	$0	1	1065	Right	$9.50	risk_red_13	37
7	15	8	$65	1	903	Left	$0	ambig_blue_50	15
7	16	1	$65	1	1987	Left	$0	risk_blue_13	35
7	17	9	$0	1	1296	Left	$9.50	ambig_blue_75	27
7	18	7	$0	1	1363	Left	$5	ambig_blue_25	6
7	19	9	$5	1	1947	Left	$0	ambig_blue_75	21
7	20	2	$65	0	1457	Right	$0	risk_blue_25	45
7	21	7	$0	1	1093	Left	$9.50	ambig_blue_25	7
7	22	8	$34	0	1057	Right	$0	ambig_blue_50	14
7	23	7	$0	1	782	Left	$18	ambig_blue_25	8
7	24	1	$34	0	1184	Left	$0	risk_blue_13	34
7	25	3	$5	0	1736	Left	$0	risk_blue_38	51
7	26	7	$0	0	896	Right	$34	ambig_blue_25	9
7	27	2	$9.50	1	2253	Right	$0	risk_blue_25	42
7	28	7	$0	0	870	Right	$65	ambig_blue_25	10
7	29	9	$18	1	1331	Left	$0	ambig_blue_75	23
7	30	7	$34	0	533	Right	$0	ambig_blue_25	4
7	31	4	$0	0	1809	Left	$18	risk_red_13	38
7	32	4	$0	0	1157	Left	$5	risk_red_13	36
7	33	5	$0	0	1318	Right	$65	risk_red_25	50
7	34	6	$0	1	1593	Left	$65	risk_red_38	60
7	35	4	$0	1	2126	Right	$34	risk_red_13	39
7	36	8	$0	0	965	Right	$34	ambig_blue_50	19
7	37	2	$34	0	974	Right	$0	risk_blue_25	44
7	38	2	$18	1	2295	Right	$0	risk_blue_25	43
7	39	4	$0	0	1126	Right	$65	risk_red_13	40
7	40	9	$0	1	985	Left	$34	ambig_blue_75	29
7	41	8	$0	1	1833	Left	$5	ambig_blue_50	16
7	42	8	$0	0	724	Right	$65	ambig_blue_50	20
7	43	3	$9.50	1	1393	Right	$0	risk_blue_38	52
7	44	6	$0	1	1775	Right	$18	risk_red_38	58
7	45	5	$0	1	1677	Right	$9.50	risk_red_25	47
7	46	9	$0	0	727	Right	$65	ambig_blue_75	30
7	47	7	$5	1	3331	Left	$0	ambig_blue_25	1
7	48	1	$9.50	1	2235	Right	$0	risk_blue_13	32
7	49	5	$0	1	1101	Right	$18	risk_red_25	48
7	50	8	$9.50	0	1561	Left	$0	ambig_blue_50	12
7	51	9	$9.50	0	1024	Left	$0	ambig_blue_75	22
7	52	8	$18	1	639	Left	$0	ambig_blue_50	13
7	53	5	$0	0	1127	Right	$34	risk_red_25	49
7	54	7	$65	0	761	Right	$0	ambig_blue_25	5
7	55	7	$9.50	0	492	Right	$0	ambig_blue_25	2
7	56	7	$18	0	483	Right	$0	ambig_blue_25	3
7	57	6	$0	1	1361	Right	$9.50	risk_red_38	57
7	58	6	$0	0	2865	Left	$5	risk_red_38	56
7	59	1	$5	1	1143	Right	$0	risk_blue_13	31
7	60	3	$65	1	1441	Left	$0	risk_blue_38	55
8	1	8	$34	0	1269	Right	$0	ambig_blue_50	14
8	2	1	$34	1	1042	Left	$0	risk_blue_13	34
8	3	6	$0	0	1320	Left	$9.50	risk_red_38	57
8	4	3	$65	0	1921	Right	$0	risk_blue_38	55
8	5	6	$0	1	1561	Left	$34	risk_red_38	59
8	6	2	$34	0	1879	Right	$0	risk_blue_25	44
8	7	9	$34	1	1073	Left	$0	ambig_blue_75	24
8	8	5	$0	0	1149	Right	$34	risk_red_25	49
8	9	6	$0	0	783	Right	$65	risk_red_38	60
8	10	7	$0	1	1137	Left	$5	ambig_blue_25	6
8	11	1	$5	1	1291	Right	$0	risk_blue_13	31
8	12	9	$0	1	886	Left	$5	ambig_blue_75	26
8	13	8	$5	0	931	Right	$0	ambig_blue_50	11
8	14	8	$0	0	862	Right	$65	ambig_blue_50	20
8	15	6	$0	1	1268	Right	$5	risk_red_38	56
8	16	8	$9.50	0	1289	Right	$0	ambig_blue_50	12
8	17	5	$0	1	1140	Left	$65	risk_red_25	50
8	18	3	$34	0	1070	Right	$0	risk_blue_38	54
8	19	9	$0	1	1010	Left	$18	ambig_blue_75	28
8	20	4	$0	1	1634	Right	$18	risk_red_13	38
8	21	8	$0	1	1022	Left	$34	ambig_blue_50	19
8	22	3	$18	0	2197	Right	$0	risk_blue_38	53
8	23	8	$65	1	1320	Left	$0	ambig_blue_50	15
8	24	2	$65	0	1154	Right	$0	risk_blue_25	45
8	25	5	$0	1	1410	Right	$5	risk_red_25	46
8	26	7	$0	0	768	Right	$65	ambig_blue_25	10
8	27	8	$0	1	1082	Left	$5	ambig_blue_50	16
8	28	9	$18	1	2071	Left	$0	ambig_blue_75	23
8	29	7	$65	0	839	Right	$0	ambig_blue_25	5
8	30	1	$18	1	1134	Right	$0	risk_blue_13	33
8	31	7	$0	1	913	Left	$9.50	ambig_blue_25	7
8	32	5	$0	0	1845	Left	$9.50	risk_red_25	47
8	33	3	$9.50	1	1712	Right	$0	risk_blue_38	52
8	34	9	$0	0	792	Right	$65	ambig_blue_75	30
8	35	3	$5	1	1074	Right	$0	risk_blue_38	51
8	36	4	$0	1	910	Right	$5	risk_red_13	36
8	37	7	$0	1	786	Left	$34	ambig_blue_25	9
8	38	2	$9.50	0	1660	Left	$0	risk_blue_25	42
8	39	7	$18	1	814	Left	$0	ambig_blue_25	3
8	40	7	$5	0	1431	Right	$0	ambig_blue_25	1
8	41	9	$65	1	620	Left	$0	ambig_blue_75	25
8	42	9	$9.50	0	1173	Right	$0	ambig_blue_75	22
8	43	8	$18	0	1069	Right	$0	ambig_blue_50	13
8	44	2	$5	0	1697	Left	$0	risk_blue_25	41
8	45	2	$18	0	1186	Left	$0	risk_blue_25	43
8	46	9	$5	0	721	Right	$0	ambig_blue_75	21
8	47	4	$0	0	1342	Left	$9.50	risk_red_13	37
8	48	1	$9.50	0	2735	Left	$0	risk_blue_13	32
8	49	9	$0	1	810	Left	$34	ambig_blue_75	29
8	50	7	$9.50	0	1019	Right	$0	ambig_blue_25	2
8	51	8	$0	0	913	Right	$9.50	ambig_blue_50	17
8	52	8	$0	1	886	Left	$18	ambig_blue_50	18
8	53	1	$65	1	1410	Left	$0	risk_blue_13	35
8	54	7	$34	1	904	Left	$0	ambig_blue_25	4
8	55	5	$0	0	1508	Left	$18	risk_red_25	48
8	56	6	$0	0	1470	Right	$18	risk_red_38	58
8	57	7	$0	0	785	Right	$18	ambig_blue_25	8
8	58	9	$0	1	1019	Left	$9.50	ambig_blue_75	27
8	59	4	$0	1	898	Left	$34	risk_red_13	39
8	60	4	$0	1	774	Left	$65	risk_red_13	40
9	1	1	$34	0	1715	Right	$0	risk_blue_13	34
9	2	4	$0	0	1028	Right	$34	risk_red_13	39
9	3	9	$5	1	2122	Left	$0	ambig_blue_75	21
9	4	1	$5	1	1802	Right	$0	risk_blue_13	31
9	5	2	$18	0	4085	Left	$0	risk_blue_25	43
9	6	4	$0	1	1101	Right	$9.50	risk_red_13	37
9	7	1	$18	0	1465	Left	$0	risk_blue_13	33
9	8	2	$34	1	1101	Left	$0	risk_blue_25	44
9	9	6	$0	1	1441	Right	$9.50	risk_red_38	57
9	10	9	$9.50	0	1373	Right	$0	ambig_blue_75	22
9	11	4	$0	1	996	Left	$65	risk_red_13	40
9	12	3	$65	1	1133	Left	$0	risk_blue_38	55
9	13	8	$0	1	1607	Left	$18	ambig_blue_50	18
9	14	9	$0	0	836	Right	$65	ambig_blue_75	30
9	15	7	$9.50	1	1275	Left	$0	ambig_blue_25	2
9	16	5	$0	0	1039	Right	$65	risk_red_25	50
9	17	6	$0	0	1829	Left	$5	risk_red_38	56
9	18	7	$34	1	1401	Left	$0	ambig_blue_25	4
9	19	8	$0	1	687	Left	$34	ambig_blue_50	19
9	20	7	$0	0	917	Right	$65	ambig_blue_25	10
9	21	9	$0	0	768	Right	$34	ambig_blue_75	29
9	22	9	$0	1	1074	Left	$9.50	ambig_blue_75	27
9	23	2	$65	1	1095	Left	$0	risk_blue_25	45
9	24	8	$0	1	1291	Left	$5	ambig_blue_50	16
9	25	2	$9.50	1	1366	Left	$0	risk_blue_25	42
9	26	3	$5	0	1734	Left	$0	risk_blue_38	51
9	27	7	$0	1	1094	Left	$9.50	ambig_blue_25	7
9	28	5	$0	0	1778	Left	$18	risk_red_25	48
9	29	6	$0	1	919	Left	$65	risk_red_38	60
9	30	7	$65	1	1011	Left	$0	ambig_blue_25	5
9	31	9	$0	0	994	Right	$18	ambig_blue_75	28
9	32	5	$0	0	955	Left	$9.50	risk_red_25	47
9	33	3	$34	1	1469	Left	$0	risk_blue_38	54
9	34	7	$5	0	1328	Right	$0	ambig_blue_25	1
9	35	7	$18	0	994	Right	$0	ambig_blue_25	3
9	36	4	$0	0	1514	Left	$5	risk_red_13	36
9	37	8	$9.50	0	1092	Right	$0	ambig_blue_50	12
9	38	7	$0	1	3320	Left	$34	ambig_blue_25	9
9	39	8	$0	1	992	Left	$9.50	ambig_blue_50	17
9	40	6	$0	1	1146	Left	$18	risk_red_38	58
9	41	3	$9.50	1	1298	Right	$0	risk_blue_38	52
9	42	9	$0	1	1918	Left	$5	ambig_blue_75	26
9	43	8	$0	1	1173	Left	$65	ambig_blue_50	20
9	44	2	$5	0	4126	Left	$0	risk_blue_25	41
9	45	1	$65	0	1380	Right	$0	risk_blue_13	35
9	46	7	$0	1	691	Left	$5	ambig_blue_25	6
9	47	8	$18	1	1697	Left	$0	ambig_blue_50	13
9	48	8	$5	1	1138	Left	$0	ambig_blue_50	11
9	49	8	$65	1	588	Left	$0	ambig_blue_50	15
9	50	9	$34	0	470	Right	$0	ambig_blue_75	24
9	51	9	$18	0	517	Right	$0	ambig_blue_75	23
9	52	8	$34	0	394	Right	$0	ambig_blue_50	14
9	53	7	$0	0	381	Right	$18	ambig_blue_25	8
9	54	5	$0	1	1593	Right	$5	risk_red_25	46
9	55	1	$9.50	0	1343	Left	$0	risk_blue_13	32
9	56	6	$0	0	1432	Right	$34	risk_red_38	59
9	57	4	$0	1	1100	Right	$18	risk_red_13	38
9	58	5	$0	1	1471	Left	$34	risk_red_25	49
9	59	9	$65	0	715	Right	$0	ambig_blue_75	25
9	60	3	$18	1	1864	Right	$0	risk_blue_38	53
10
