# Supplementary material for: Learning about the Ellsberg Paradox reduces, but does not abolish, ambiguity aversion
Source: PLoS One. 2020 Mar 4;15(3):e0228782. doi: 10.1371/journal.pone.0228782 (PMC7055742; doi:10.1371/journal.pone.0228782)
Supplement: S1 Dataset — (ZIP) [file pone.0228782.s009.zip › S1_dataset/RJ/2550.txt]

Block	Trial	BagNo	BlueValue	RESP	RT	LotterySide	RedValue	RiskAmbigLevel	TrialList
3	1	9	$9.50	0	2803	1	$0	ambig_blue_75	22
3	2	4	$0	1	2964	0	$65	risk_red_13	40
3	3	5	$0	0	3477	1	$9.50	risk_red_25	47
3	4	2	$5	1	4008	1	$0	risk_blue_25	41
3	5	1	$34	1	4307	0	$0	risk_blue_13	34
3	6	1	$18	1	2329	0	$0	risk_blue_13	33
3	7	8	$0	0	3534	1	$9.50	ambig_blue_50	17
3	8	1	$65	1	3470	0	$0	risk_blue_13	35
3	9	7	$0	0	2505	1	$65	ambig_blue_25	10
3	10	9	$0	0	2407	1	$9.50	ambig_blue_75	27
3	11	2	$9.50	0	2553	1	$0	risk_blue_25	42
3	12	5	$0	0	2149	1	$34	risk_red_25	49
3	13	8	$0	1	2330	0	$34	ambig_blue_50	19
3	14	8	$34	1	2735	0	$0	ambig_blue_50	14
3	15	9	$5	0	3755	1	$0	ambig_blue_75	21
3	16	9	$0	1	2985	0	$34	ambig_blue_75	29
3	17	7	$0	1	1633	0	$9.50	ambig_blue_25	7
3	18	2	$34	0	1973	1	$0	risk_blue_25	44
3	19	8	$5	1	2658	0	$0	ambig_blue_50	11
3	20	2	$18	0	2049	1	$0	risk_blue_25	43
3	21	4	$0	1	2659	0	$9.50	risk_red_13	37
3	22	5	$0	1	1865	0	$65	risk_red_25	50
3	23	6	$0	1	1523	0	$34	risk_red_38	59
3	24	9	$0	1	3452	0	$5	ambig_blue_75	26
3	25	4	$0	0	2448	1	$18	risk_red_13	38
3	26	9	$65	1	2016	0	$0	ambig_blue_75	25
3	27	4	$0	0	2714	1	$34	risk_red_13	39
3	28	9	$18	0	2846	1	$0	ambig_blue_75	23
3	29	6	$0	0	2629	1	$65	risk_red_38	60
3	30	9	$0	1	2797	0	$65	ambig_blue_75	30
3	31	1	$9.50	0	3013	1	$0	risk_blue_13	32
3	32	4	$0	1	3332	0	$5	risk_red_13	36
3	33	3	$65	0	2669	1	$0	risk_blue_38	55
3	34	3	$34	0	2236	1	$0	risk_blue_38	54
3	35	8	$9.50	0	2197	1	$0	ambig_blue_50	12
3	36	2	$65	0	2400	1	$0	risk_blue_25	45
3	37	6	$0	1	2386	0	$9.50	risk_red_38	57
3	38	7	$9.50	1	2013	0	$0	ambig_blue_25	2
3	39	9	$34	1	1961	0	$0	ambig_blue_75	24
3	40	7	$0	1	2190	0	$34	ambig_blue_25	9
3	41	7	$0	1	1977	0	$18	ambig_blue_25	8
3	42	5	$0	0	1726	1	$18	risk_red_25	48
3	43	8	$0	1	2381	0	$65	ambig_blue_50	20
3	44	5	$0	1	3296	0	$5	risk_red_25	46
3	45	3	$5	0	2707	0	$0	risk_blue_38	51
3	46	9	$0	0	2784	1	$18	ambig_blue_75	28
3	47	8	$0	1	1977	0	$18	ambig_blue_50	18
3	48	3	$18	1	2597	0	$0	risk_blue_38	53
3	49	8	$0	0	2591	1	$5	ambig_blue_50	16
3	50	8	$65	1	2626	0	$0	ambig_blue_50	15
3	51	7	$34	1	2482	0	$0	ambig_blue_25	4
3	52	8	$18	0	2230	1	$0	ambig_blue_50	13
3	53	3	$9.50	1	1848	0	$0	risk_blue_38	52
3	54	7	$0	0	3635	1	$5	ambig_blue_25	6
3	55	7	$18	1	2510	0	$0	ambig_blue_25	3
3	56	1	$5	0	2588	0	$0	risk_blue_13	31
3	57	7	$5	1	2782	0	$0	ambig_blue_25	1
3	58	6	$0	1	3238	1	$5	risk_red_38	56
3	59	7	$65	1	3011	0	$0	ambig_blue_25	5
3	60	6	$0	1	2458	0	$18	risk_red_38	58
4	1	5	$0	1	2461	1	$5	risk_red_25	46
4	2	7	$5	1	2653	0	$0	ambig_blue_25	1
4	3	2	$34	0	2036	1	$0	risk_blue_25	44
4	4	8	$34	1	2222	0	$0	ambig_blue_50	14
4	5	8	$0	0	2080	1	$9.50	ambig_blue_50	17
4	6	8	$0	1	2056	0	$18	ambig_blue_50	18
4	7	1	$34	1	2410	0	$0	risk_blue_13	34
4	8	2	$9.50	0	3179	1	$0	risk_blue_25	42
4	9	4	$0	1	3323	0	$34	risk_red_13	39
4	10	5	$0	0	1924	1	$34	risk_red_25	49
4	11	7	$9.50	1	2555	0	$0	ambig_blue_25	2
4	12	8	$65	0	2375	1	$0	ambig_blue_50	15
4	13	9	$0	0	2674	1	$34	ambig_blue_75	29
4	14	7	$0	1	1880	0	$34	ambig_blue_25	9
4	15	6	$0	0	1793	1	$9.50	risk_red_38	57
4	16	8	$5	1	3606	0	$0	ambig_blue_50	11
4	17	9	$0	1	3131	0	$65	ambig_blue_75	30
4	18	5	$0	1	1476	0	$65	risk_red_25	50
4	19	6	$0	0	2295	1	$5	risk_red_38	56
4	20	7	$0	1	1870	0	$9.50	ambig_blue_25	7
4	21	7	$0	1	2560	0	$18	ambig_blue_25	8
4	22	2	$5	1	3643	1	$0	risk_blue_25	41
4	23	9	$0	0	2791	1	$5	ambig_blue_75	26
4	24	8	$0	0	3328	1	$5	ambig_blue_50	16
4	25	5	$0	0	2161	1	$9.50	risk_red_25	47
4	26	9	$5	0	3405	1	$0	ambig_blue_75	21
4	27	6	$0	1	1747	0	$65	risk_red_38	60
4	28	7	$34	1	1938	0	$0	ambig_blue_25	4
4	29	8	$9.50	1	2441	0	$0	ambig_blue_50	12
4	30	4	$0	0	1945	1	$65	risk_red_13	40
4	31	9	$34	1	2711	0	$0	ambig_blue_75	24
4	32	7	$0	1	2571	0	$65	ambig_blue_25	10
4	33	2	$65	1	2270	0	$0	risk_blue_25	45
4	34	8	$0	0	1830	1	$65	ambig_blue_50	20
4	35	8	$18	0	3266	1	$0	ambig_blue_50	13
4	36	3	$65	1	3181	0	$0	risk_blue_38	55
4	37	7	$18	1	2428	0	$0	ambig_blue_25	3
4	38	7	$65	1	1621	0	$0	ambig_blue_25	5
4	39	1	$5	1	3241	1	$0	risk_blue_13	31
4	40	8	$0	1	3895	0	$34	ambig_blue_50	19
4	41	4	$0	1	3199	0	$9.50	risk_red_13	37
4	42	6	$0	0	2998	1	$34	risk_red_38	59
4	43	4	$0	1	3486	1	$18	risk_red_13	38
4	44	3	$34	1	3112	0	$0	risk_blue_38	54
4	45	1	$65	0	3466	1	$0	risk_blue_13	35
4	46	9	$65	1	2645	0	$0	ambig_blue_75	25
4	47	4	$0	0	4036	0	$5	risk_red_13	36
4	48	5	$0	0	2918	1	$18	risk_red_25	48
4	49	3	$18	1	3337	0	$0	risk_blue_38	53
4	50	9	$0	1	3402	0	$18	ambig_blue_75	28
4	51	7	$0	1	3424	0	$5	ambig_blue_25	6
4	52	9	$0	0	3541	0	$9.50	ambig_blue_75	27
4	53	2	$18	0	2053	1	$0	risk_blue_25	43
4	54	1	$9.50	1	2566	1	$0	risk_blue_13	32
4	55	6	$0	1	2097	0	$18	risk_red_38	58
4	56	9	$18	1	2536	0	$0	ambig_blue_75	23
4	57	9	$9.50	1	3125	1	$0	ambig_blue_75	22
4	58	1	$18	1	3095	0	$0	risk_blue_13	33
4	59	3	$9.50	0	3659	0	$0	risk_blue_38	52
4	60	3	$5	1	3766	1	$0	risk_blue_38	51
5	1	4	$0	1	2227	1	$9.50	risk_red_13	37
5	2	6	$0	1	1693	0	$65	risk_red_38	60
5	3	9	$18	1	4470	0	$0	ambig_blue_75	23
5	4	3	$5	1	3389	0	$0	risk_blue_38	51
5	5	9	$9.50	0	3011	0	$0	ambig_blue_75	22
5	6	3	$18	1	3106	0	$0	risk_blue_38	53
5	7	9	$65	1	1741	0	$0	ambig_blue_75	25
5	8	9	$0	1	2108	0	$34	ambig_blue_75	29
5	9	7	$18	0	1707	1	$0	ambig_blue_25	3
5	10	3	$34	0	1612	1	$0	risk_blue_38	54
5	11	9	$0	0	2993	1	$18	ambig_blue_75	28
5	12	1	$65	0	1801	1	$0	risk_blue_13	35
5	13	2	$65	0	2406	1	$0	risk_blue_25	45
5	14	7	$9.50	1	3904	0	$0	ambig_blue_25	2
5	15	5	$0	0	2839	1	$9.50	risk_red_25	47
5	16	9	$0	0	2678	1	$65	ambig_blue_75	30
5	17	9	$0	0	3364	0	$5	ambig_blue_75	26
5	18	8	$34	1	3291	0	$0	ambig_blue_50	14
5	19	7	$0	1	2022	0	$65	ambig_blue_25	10
5	20	6	$0	1	2921	0	$18	risk_red_38	58
5	21	5	$0	1	4028	0	$18	risk_red_25	48
5	22	8	$9.50	0	3119	1	$0	ambig_blue_50	12
5	23	6	$0	0	3034	1	$9.50	risk_red_38	57
5	24	2	$34	0	2672	1	$0	risk_blue_25	44
5	25	7	$0	1	3501	0	$9.50	ambig_blue_25	7
5	26	4	$0	0	3391	0	$5	risk_red_13	36
5	27	1	$18	1	3877	0	$0	risk_blue_13	33
5	28	6	$0	0	2215	1	$34	risk_red_38	59
5	29	8	$18	0	2129	1	$0	ambig_blue_50	13
5	30	7	$0	0	3399	1	$34	ambig_blue_25	9
5	31	9	$34	1	3477	0	$0	ambig_blue_75	24
5	32	2	$5	0	3888	0	$0	risk_blue_25	41
5	33	1	$34	0	2465	1	$0	risk_blue_13	34
5	34	4	$0	0	3600	1	$65	risk_red_13	40
5	35	5	$0	1	2621	0	$65	risk_red_25	50
5	36	5	$0	0	1781	1	$34	risk_red_25	49
5	37	9	$5	1	4547	1	$0	ambig_blue_75	21
5	38	8	$0	0	2958	1	$9.50	ambig_blue_50	17
5	39	7	$5	0	4304	0	$0	ambig_blue_25	1
5	40	3	$9.50	0	2158	1	$0	risk_blue_38	52
5	41	8	$65	1	2435	0	$0	ambig_blue_50	15
5	42	2	$9.50	0	3492	1	$0	risk_blue_25	42
5	43	4	$0	0	3725	1	$18	risk_red_13	38
5	44	1	$9.50	1	2949	1	$0	risk_blue_13	32
5	45	3	$65	1	2727	0	$0	risk_blue_38	55
5	46	6	$0	1	4154	1	$5	risk_red_38	56
5	47	8	$0	0	4663	0	$5	ambig_blue_50	16
5	48	4	$0	0	2142	1	$34	risk_red_13	39
5	49	7	$34	0	3355	1	$0	ambig_blue_25	4
5	50	7	$0	1	3915	0	$5	ambig_blue_25	6
5	51	8	$0	1	2010	0	$34	ambig_blue_50	19
5	52	8	$0	1	1892	0	$18	ambig_blue_50	18
5	53	8	$5	0	3677	0	$0	ambig_blue_50	11
5	54	8	$0	0	1959	1	$65	ambig_blue_50	20
5	55	5	$0	0	3373	0	$5	risk_red_25	46
5	56	2	$18	0	3356	1	$0	risk_blue_25	43
5	57	9	$0	1	3780	0	$9.50	ambig_blue_75	27
5	58	7	$0	0	3545	1	$18	ambig_blue_25	8
5	59	1	$5	1	2961	1	$0	risk_blue_13	31
5	60	7	$65	0	2097	1	$0	ambig_blue_25	5
6
7	1	8	$9.50	0	5722	Right	$0	ambig_blue_50	12
7	2	2	$34	1	3081	Left	$0	risk_blue_25	44
7	3	4	$0	1	3261	Left	$65	risk_red_13	40
7	4	1	$5	1	4145	Right	$0	risk_blue_13	31
7	5	8	$0	1	2495	Left	$34	ambig_blue_50	19
7	6	5	$0	1	2132	Left	$34	risk_red_25	49
7	7	1	$34	1	4907	Left	$0	risk_blue_13	34
7	8	7	$0	0	2693	Right	$34	ambig_blue_25	9
7	9	3	$9.50	0	2627	Right	$0	risk_blue_38	52
7	10	5	$0	0	3770	Left	$5	risk_red_25	46
7	11	7	$0	1	2536	Left	$18	ambig_blue_25	8
7	12	5	$0	1	3364	Left	$18	risk_red_25	48
7	13	2	$5	1	5203	Right	$0	risk_blue_25	41
7	14	2	$9.50	0	3298	Right	$0	risk_blue_25	42
7	15	1	$9.50	1	2348	Right	$0	risk_blue_13	32
7	16	9	$5	1	3944	Right	$0	ambig_blue_75	21
7	17	2	$18	1	4647	Left	$0	risk_blue_25	43
7	18	2	$65	0	3053	Right	$0	risk_blue_25	45
7	19	6	$0	1	2691	Left	$65	risk_red_38	60
7	20	3	$18	0	1824	Right	$0	risk_blue_38	53
7	21	4	$0	0	2908	Right	$34	risk_red_13	39
7	22	9	$0	1	3168	Left	$34	ambig_blue_75	29
7	23	7	$0	0	2704	Right	$9.50	ambig_blue_25	7
7	24	8	$34	1	2605	Left	$0	ambig_blue_50	14
7	25	7	$0	1	4606	Left	$5	ambig_blue_25	6
7	26	7	$5	0	3727	Right	$0	ambig_blue_25	1
7	27	4	$0	0	4166	Right	$18	risk_red_13	38
7	28	9	$0	1	4738	Left	$5	ambig_blue_75	26
7	29	8	$0	0	4741	Right	$5	ambig_blue_50	16
7	30	8	$65	0	2392	Right	$0	ambig_blue_50	15
7	31	1	$18	0	3890	Right	$0	risk_blue_13	33
7	32	7	$9.50	0	2227	Right	$0	ambig_blue_25	2
7	33	7	$65	0	1820	Right	$0	ambig_blue_25	5
7	34	8	$5	0	5553	Left	$0	ambig_blue_50	11
7	35	8	$0	0	3591	Right	$18	ambig_blue_50	18
7	36	9	$0	0	3557	Left	$9.50	ambig_blue_75	27
7	37	3	$65	0	3412	Right	$0	risk_blue_38	55
7	38	8	$18	1	2473	Left	$0	ambig_blue_50	13
7	39	6	$0	0	1713	Right	$18	risk_red_38	58
7	40	9	$34	1	2521	Left	$0	ambig_blue_75	24
7	41	6	$0	0	3574	Left	$5	risk_red_38	56
7	42	9	$18	0	2893	Right	$0	ambig_blue_75	23
7	43	7	$18	1	2513	Left	$0	ambig_blue_25	3
7	44	6	$0	0	2454	Right	$9.50	risk_red_38	57
7	45	9	$65	1	2574	Left	$0	ambig_blue_75	25
7	46	5	$0	1	2705	Left	$65	risk_red_25	50
7	47	3	$5	0	2942	Left	$0	risk_blue_38	51
7	48	4	$0	0	4145	Left	$9.50	risk_red_13	37
7	49	7	$0	1	1414	Left	$65	ambig_blue_25	10
7	50	5	$0	0	1756	Right	$9.50	risk_red_25	47
7	51	8	$0	1	3858	Left	$9.50	ambig_blue_50	17
7	52	3	$34	0	1372	Right	$0	risk_blue_38	54
7	53	6	$0	0	2604	Right	$34	risk_red_38	59
7	54	7	$34	1	2244	Left	$0	ambig_blue_25	4
7	55	9	$9.50	1	2957	Right	$0	ambig_blue_75	22
7	56	9	$0	1	2159	Left	$65	ambig_blue_75	30
7	57	4	$0	0	3540	Left	$5	risk_red_13	36
7	58	1	$65	0	2444	Right	$0	risk_blue_13	35
7	59	8	$0	1	2572	Left	$65	ambig_blue_50	20
7	60	9	$0	0	2631	Right	$18	ambig_blue_75	28
8	1	8	$65	1	1538	Left	$0	ambig_blue_50	15
8	2	9	$0	1	1754	Left	$34	ambig_blue_75	29
8	3	6	$0	0	1736	Right	$9.50	risk_red_38	57
8	4	8	$0	0	2128	Right	$18	ambig_blue_50	18
8	5	7	$65	0	1782	Right	$0	ambig_blue_25	5
8	6	7	$0	1	1740	Left	$9.50	ambig_blue_25	7
8	7	9	$34	0	3203	Right	$0	ambig_blue_75	24
8	8	8	$0	1	1578	Left	$34	ambig_blue_50	19
8	9	3	$34	1	1600	Left	$0	risk_blue_38	54
8	10	2	$65	0	1246	Right	$0	risk_blue_25	45
8	11	1	$65	1	1691	Left	$0	risk_blue_13	35
8	12	1	$18	1	2181	Left	$0	risk_blue_13	33
8	13	3	$5	1	3465	Right	$0	risk_blue_38	51
8	14	8	$0	0	1283	Right	$65	ambig_blue_50	20
8	15	8	$34	0	1262	Right	$0	ambig_blue_50	14
8	16	5	$0	0	2531	Right	$18	risk_red_25	48
8	17	9	$0	1	3479	Right	$5	ambig_blue_75	26
8	18	7	$34	0	2418	Right	$0	ambig_blue_25	4
8	19	5	$0	1	2547	Right	$5	risk_red_25	46
8	20	8	$5	0	2999	Left	$0	ambig_blue_50	11
8	21	4	$0	1	3719	Left	$18	risk_red_13	38
8	22	7	$0	0	1638	Right	$34	ambig_blue_25	9
8	23	7	$9.50	0	1882	Right	$0	ambig_blue_25	2
8	24	9	$0	0	2195	Left	$9.50	ambig_blue_75	27
8	25	4	$0	0	3509	Left	$9.50	risk_red_13	37
8	26	3	$65	0	1864	Right	$0	risk_blue_38	55
8	27	7	$0	1	2585	Left	$65	ambig_blue_25	10
8	28	6	$0	1	3307	Right	$5	risk_red_38	56
8	29	5	$0	0	1589	Right	$34	risk_red_25	49
8	30	4	$0	1	3419	Right	$5	risk_red_13	36
8	31	2	$5	0	3288	Left	$0	risk_blue_25	41
8	32	8	$18	0	2012	Right	$0	ambig_blue_50	13
8	33	9	$5	1	3103	Right	$0	ambig_blue_75	21
8	34	6	$0	0	1930	Right	$34	risk_red_38	59
8	35	5	$0	0	1401	Right	$65	risk_red_25	50
8	36	7	$0	1	3695	Left	$5	ambig_blue_25	6
8	37	4	$0	1	1944	Left	$34	risk_red_13	39
8	38	9	$0	1	1774	Left	$65	ambig_blue_75	30
8	39	2	$9.50	0	2964	Right	$0	risk_blue_25	42
8	40	7	$5	0	4693	Right	$0	ambig_blue_25	1
8	41	9	$65	0	3066	Right	$0	ambig_blue_75	25
8	42	1	$5	1	2255	Right	$0	risk_blue_13	31
8	43	6	$0	1	2112	Left	$18	risk_red_38	58
8	44	8	$0	0	3503	Left	$5	ambig_blue_50	16
8	45	2	$34	0	2095	Right	$0	risk_blue_25	44
8	46	7	$18	1	1999	Left	$0	ambig_blue_25	3
8	47	4	$0	0	2083	Right	$65	risk_red_13	40
8	48	2	$18	1	3299	Left	$0	risk_blue_25	43
8	49	8	$0	0	2838	Right	$9.50	ambig_blue_50	17
8	50	1	$9.50	0	3349	Left	$0	risk_blue_13	32
8	51	3	$18	1	2029	Left	$0	risk_blue_38	53
8	52	9	$9.50	0	4760	Right	$0	ambig_blue_75	22
8	53	9	$0	0	2690	Right	$18	ambig_blue_75	28
8	54	8	$9.50	0	2055	Right	$0	ambig_blue_50	12
8	55	7	$0	0	2320	Right	$18	ambig_blue_25	8
8	56	1	$34	1	1727	Left	$0	risk_blue_13	34
8	57	3	$9.50	1	3494	Left	$0	risk_blue_38	52
8	58	6	$0	0	1896	Right	$65	risk_red_38	60
8	59	5	$0	0	2377	Right	$9.50	risk_red_25	47
8	60	9	$18	0	3236	Right	$0	ambig_blue_75	23
9	1	9	$9.50	0	5351	Right	$0	ambig_blue_75	22
9	2	9	$0	1	3166	Left	$18	ambig_blue_75	28
9	3	8	$34	1	1518	Left	$0	ambig_blue_50	14
9	4	8	$0	1	1224	Left	$18	ambig_blue_50	18
9	5	1	$34	0	1614	Right	$0	risk_blue_13	34
9	6	8	$18	1	2107	Left	$0	ambig_blue_50	13
9	7	6	$0	1	1586	Left	$34	risk_red_38	59
9	8	5	$0	1	5280	Right	$5	risk_red_25	46
9	9	7	$0	1	3355	Left	$34	ambig_blue_25	9
9	10	4	$0	1	2604	Left	$18	risk_red_13	38
9	11	2	$5	0	3173	Left	$0	risk_blue_25	41
9	12	6	$0	0	3540	Right	$9.50	risk_red_38	57
9	13	7	$0	0	3996	Right	$5	ambig_blue_25	6
9	14	8	$0	1	2624	Left	$9.50	ambig_blue_50	17
9	15	1	$65	0	2105	Right	$0	risk_blue_13	35
9	16	9	$65	0	2201	Right	$0	ambig_blue_75	25
9	17	5	$0	0	2636	Right	$65	risk_red_25	50
9	18	9	$5	0	3964	Left	$0	ambig_blue_75	21
9	19	6	$0	0	3017	Left	$5	risk_red_38	56
9	20	8	$0	0	2432	Right	$65	ambig_blue_50	20
9	21	6	$0	0	1873	Right	$65	risk_red_38	60
9	22	5	$0	1	2369	Left	$18	risk_red_25	48
9	23	7	$0	1	1909	Left	$18	ambig_blue_25	8
9	24	5	$0	1	3629	Left	$9.50	risk_red_25	47
9	25	7	$0	0	2681	Right	$65	ambig_blue_25	10
9	26	8	$9.50	0	2423	Right	$0	ambig_blue_50	12
9	27	5	$0	0	1945	Right	$34	risk_red_25	49
9	28	3	$34	0	1951	Right	$0	risk_blue_38	54
9	29	2	$18	0	1493	Right	$0	risk_blue_25	43
9	30	4	$0	1	3751	Right	$5	risk_red_13	36
9	31	7	$18	1	1918	Left	$0	ambig_blue_25	3
9	32	8	$65	0	2086	Right	$0	ambig_blue_50	15
9	33	8	$5	1	3717	Left	$0	ambig_blue_50	11
9	34	9	$0	0	2245	Right	$65	ambig_blue_75	30
9	35	2	$9.50	1	3222	Left	$0	risk_blue_25	42
9	36	8	$0	1	4324	Right	$5	ambig_blue_50	16
9	37	8	$0	1	1505	Left	$34	ambig_blue_50	19
9	38	7	$34	0	1667	Right	$0	ambig_blue_25	4
9	39	1	$18	0	3877	Right	$0	risk_blue_13	33
9	40	4	$0	1	2495	Left	$34	risk_red_13	39
9	41	7	$0	1	2605	Left	$9.50	ambig_blue_25	7
9	42	3	$18	0	1622	Right	$0	risk_blue_38	53
9	43	4	$0	0	3049	Left	$9.50	risk_red_13	37
9	44	1	$9.50	1	2304	Right	$0	risk_blue_13	32
9	45	7	$65	1	2302	Left	$0	ambig_blue_25	5
9	46	9	$0	0	4716	Right	$9.50	ambig_blue_75	27
9	47	3	$9.50	1	3713	Left	$0	risk_blue_38	52
9	48	9	$18	1	2913	Left	$0	ambig_blue_75	23
9	49	2	$34	1	1453	Left	$0	risk_blue_25	44
9	50	3	$5	1	3641	Right	$0	risk_blue_38	51
9	51	9	$0	1	1565	Left	$34	ambig_blue_75	29
9	52	9	$34	1	1715	Left	$0	ambig_blue_75	24
9	53	3	$65	0	1652	Right	$0	risk_blue_38	55
9	54	2	$65	1	1687	Left	$0	risk_blue_25	45
9	55	4	$0	0	2760	Right	$65	risk_red_13	40
9	56	7	$5	1	4443	Right	$0	ambig_blue_25	1
9	57	6	$0	0	2107	Right	$18	risk_red_38	58
9	58	7	$9.50	1	2818	Left	$0	ambig_blue_25	2
9	59	1	$5	0	2321	Left	$0	risk_blue_13	31
9	60	9	$0	0	2479	Right	$5	ambig_blue_75	26
10
