# Supplementary material for: Learning about the Ellsberg Paradox reduces, but does not abolish, ambiguity aversion
Source: PLoS One. 2020 Mar 4;15(3):e0228782. doi: 10.1371/journal.pone.0228782 (PMC7055742; doi:10.1371/journal.pone.0228782)
Supplement: S1 Dataset — (ZIP) [file pone.0228782.s009.zip › S1_dataset/RJ/2561.txt]

Block	Trial	BagNo	BlueValue	RESP	RT	LotterySide	RedValue	RiskAmbigLevel	TrialList
3	1	1	$9.50	0	3352	0	$0	risk_blue_13	32
3	2	6	$0	1	3032	0	$18	risk_red_38	58
3	3	8	$0	0	4150	0	$9.50	ambig_blue_50	17
3	4	2	$18	0	4787	1	$0	risk_blue_25	43
3	5	7	$65	1	2955	0	$0	ambig_blue_25	5
3	6	9	$18	0	3597	0	$0	ambig_blue_75	23
3	7	3	$9.50	2	0	0	$0	risk_blue_38	52
3	8	1	$34	0	2445	0	$0	risk_blue_13	34
3	9	8	$0	1	2589	0	$65	ambig_blue_50	20
3	10	8	$9.50	1	2863	1	$0	ambig_blue_50	12
3	11	4	$0	0	2901	1	$65	risk_red_13	40
3	12	8	$5	1	2937	1	$0	ambig_blue_50	11
3	13	2	$5	1	3683	1	$0	risk_blue_25	41
3	14	2	$65	0	1837	1	$0	risk_blue_25	45
3	15	7	$18	0	1751	1	$0	ambig_blue_25	3
3	16	6	$0	1	1926	0	$65	risk_red_38	60
3	17	7	$0	0	2701	1	$34	ambig_blue_25	9
3	18	3	$34	0	2226	1	$0	risk_blue_38	54
3	19	4	$0	0	2468	0	$5	risk_red_13	36
3	20	6	$0	1	4131	1	$5	risk_red_38	56
3	21	7	$0	1	3281	0	$18	ambig_blue_25	8
3	22	4	$0	1	2404	1	$18	risk_red_13	38
3	23	9	$0	1	2838	0	$65	ambig_blue_75	30
3	24	8	$0	1	3436	1	$5	ambig_blue_50	16
3	25	1	$65	1	3170	0	$0	risk_blue_13	35
3	26	9	$0	1	2898	1	$18	ambig_blue_75	28
3	27	1	$18	1	3533	0	$0	risk_blue_13	33
3	28	9	$0	1	3325	1	$34	ambig_blue_75	29
3	29	3	$18	0	3015	1	$0	risk_blue_38	53
3	30	8	$65	0	1846	1	$0	ambig_blue_50	15
3	31	2	$34	0	2737	1	$0	risk_blue_25	44
3	32	1	$5	1	2732	1	$0	risk_blue_13	31
3	33	8	$0	0	2696	1	$34	ambig_blue_50	19
3	34	8	$0	0	4244	1	$18	ambig_blue_50	18
3	35	8	$34	1	2685	0	$0	ambig_blue_50	14
3	36	2	$9.50	1	3018	1	$0	risk_blue_25	42
3	37	5	$0	1	3553	1	$9.50	risk_red_25	47
3	38	3	$65	1	2897	0	$0	risk_blue_38	55
3	39	9	$5	0	3445	0	$0	ambig_blue_75	21
3	40	3	$5	0	4097	0	$0	risk_blue_38	51
3	41	6	$0	1	2289	0	$34	risk_red_38	59
3	42	7	$0	0	3392	1	$9.50	ambig_blue_25	7
3	43	4	$0	0	4055	0	$34	risk_red_13	39
3	44	9	$0	1	3231	1	$9.50	ambig_blue_75	27
3	45	9	$34	1	3205	0	$0	ambig_blue_75	24
3	46	4	$0	1	3107	1	$9.50	risk_red_13	37
3	47	6	$0	1	2343	0	$9.50	risk_red_38	57
3	48	5	$0	0	2547	1	$34	risk_red_25	49
3	49	5	$0	0	2631	1	$18	risk_red_25	48
3	50	7	$34	0	2391	1	$0	ambig_blue_25	4
3	51	5	$0	1	4113	0	$65	risk_red_25	50
3	52	9	$9.50	0	4007	1	$0	ambig_blue_75	22
3	53	8	$18	1	3346	0	$0	ambig_blue_50	13
3	54	7	$0	0	1907	1	$65	ambig_blue_25	10
3	55	9	$0	1	2946	1	$5	ambig_blue_75	26
3	56	5	$0	0	4652	0	$5	risk_red_25	46
3	57	7	$9.50	1	3747	0	$0	ambig_blue_25	2
3	58	7	$0	0	3169	0	$5	ambig_blue_25	6
3	59	7	$5	1	2809	1	$0	ambig_blue_25	1
3	60	9	$65	1	2513	0	$0	ambig_blue_75	25
4	1	9	$0	1	1878	1	$5	ambig_blue_75	26
4	2	8	$0	0	1968	1	$34	ambig_blue_50	19
4	3	7	$0	0	3053	1	$18	ambig_blue_25	8
4	4	9	$34	1	2691	0	$0	ambig_blue_75	24
4	5	3	$9.50	1	4168	0	$0	risk_blue_38	52
4	6	3	$5	1	4124	1	$0	risk_blue_38	51
4	7	6	$0	1	2739	0	$34	risk_red_38	59
4	8	7	$34	0	3237	1	$0	ambig_blue_25	4
4	9	3	$18	0	4282	1	$0	risk_blue_38	53
4	10	7	$9.50	0	2897	1	$0	ambig_blue_25	2
4	11	7	$0	0	2429	1	$65	ambig_blue_25	10
4	12	1	$65	0	3366	1	$0	risk_blue_13	35
4	13	8	$0	0	4654	1	$18	ambig_blue_50	18
4	14	6	$0	0	4340	0	$5	risk_red_38	56
4	15	7	$5	1	2777	1	$0	ambig_blue_25	1
4	16	4	$0	1	3481	1	$5	risk_red_13	36
4	17	4	$0	0	3676	0	$9.50	risk_red_13	37
4	18	9	$5	1	2493	1	$0	ambig_blue_75	21
4	19	7	$0	1	5059	0	$9.50	ambig_blue_25	7
4	20	8	$5	0	4320	1	$0	ambig_blue_50	11
4	21	5	$0	1	4261	0	$34	risk_red_25	49
4	22	5	$0	1	2542	1	$5	risk_red_25	46
4	23	5	$0	0	5945	1	$65	risk_red_25	50
4	24	7	$0	0	3182	1	$34	ambig_blue_25	9
4	25	8	$9.50	0	2557	0	$0	ambig_blue_50	12
4	26	6	$0	0	2248	1	$18	risk_red_38	58
4	27	2	$18	1	3689	1	$0	risk_blue_25	43
4	28	5	$0	1	4379	0	$18	risk_red_25	48
4	29	8	$0	0	2054	1	$65	ambig_blue_50	20
4	30	2	$9.50	0	2384	0	$0	risk_blue_25	42
4	31	8	$34	0	3571	1	$0	ambig_blue_50	14
4	32	4	$0	0	3601	1	$34	risk_red_13	39
4	33	8	$0	1	3318	1	$5	ambig_blue_50	16
4	34	9	$0	1	4663	1	$18	ambig_blue_75	28
4	35	4	$0	1	4437	1	$18	risk_red_13	38
4	36	9	$0	0	4630	1	$9.50	ambig_blue_75	27
4	37	9	$18	0	4294	1	$0	ambig_blue_75	23
4	38	1	$18	1	2892	1	$0	risk_blue_13	33
4	39	2	$5	0	3513	0	$0	risk_blue_25	41
4	40	6	$0	0	3666	1	$9.50	risk_red_38	57
4	41	7	$0	1	3163	1	$5	ambig_blue_25	6
4	42	7	$18	1	3427	0	$0	ambig_blue_25	3
4	43	4	$0	0	2217	1	$65	risk_red_13	40
4	44	8	$65	0	2355	1	$0	ambig_blue_50	15
4	45	9	$9.50	0	3328	0	$0	ambig_blue_75	22
4	46	2	$34	0	3265	1	$0	risk_blue_25	44
4	47	9	$65	1	3653	0	$0	ambig_blue_75	25
4	48	7	$65	0	1464	1	$0	ambig_blue_25	5
4	49	1	$34	0	2156	0	$0	risk_blue_13	34
4	50	1	$9.50	1	1737	1	$0	risk_blue_13	32
4	51	3	$34	0	1481	1	$0	risk_blue_38	54
4	52	3	$65	0	1235	1	$0	risk_blue_38	55
4	53	1	$5	0	3936	0	$0	risk_blue_13	31
4	54	5	$0	0	3399	1	$9.50	risk_red_25	47
4	55	6	$0	1	1789	0	$65	risk_red_38	60
4	56	9	$0	0	2145	1	$65	ambig_blue_75	30
4	57	2	$65	1	1951	0	$0	risk_blue_25	45
4	58	9	$0	1	2933	0	$34	ambig_blue_75	29
4	59	8	$0	0	4456	1	$9.50	ambig_blue_50	17
4	60	8	$18	1	1639	0	$0	ambig_blue_50	13
5	1	7	$18	0	2222	1	$0	ambig_blue_25	3
5	2	1	$18	1	3248	1	$0	risk_blue_13	33
5	3	5	$0	0	2765	1	$65	risk_red_25	50
5	4	8	$9.50	1	2423	1	$0	ambig_blue_50	12
5	5	8	$0	1	2737	1	$5	ambig_blue_50	16
5	6	7	$5	0	4636	0	$0	ambig_blue_25	1
5	7	4	$0	0	1986	1	$34	risk_red_13	39
5	8	7	$0	0	1711	1	$34	ambig_blue_25	9
5	9	1	$5	1	3048	1	$0	risk_blue_13	31
5	10	7	$9.50	0	2669	1	$0	ambig_blue_25	2
5	11	5	$0	1	3628	0	$9.50	risk_red_25	47
5	12	3	$65	1	1568	0	$0	risk_blue_38	55
5	13	8	$0	0	1823	1	$34	ambig_blue_50	19
5	14	7	$0	0	3019	0	$5	ambig_blue_25	6
5	15	9	$5	1	2706	1	$0	ambig_blue_75	21
5	16	6	$0	0	3182	0	$5	risk_red_38	56
5	17	9	$0	1	1253	0	$65	ambig_blue_75	30
5	18	9	$34	0	3314	1	$0	ambig_blue_75	24
5	19	6	$0	1	1012	0	$34	risk_red_38	59
5	20	6	$0	1	1075	0	$65	risk_red_38	60
5	21	2	$18	1	3880	0	$0	risk_blue_25	43
5	22	3	$34	0	1377	1	$0	risk_blue_38	54
5	23	8	$0	0	1449	1	$65	ambig_blue_50	20
5	24	1	$34	1	2781	0	$0	risk_blue_13	34
5	25	2	$34	0	2086	1	$0	risk_blue_25	44
5	26	4	$0	1	1647	0	$65	risk_red_13	40
5	27	9	$18	0	3985	0	$0	ambig_blue_75	23
5	28	9	$0	1	4197	1	$18	ambig_blue_75	28
5	29	7	$65	1	1353	0	$0	ambig_blue_25	5
5	30	4	$0	0	2833	0	$18	risk_red_13	38
5	31	8	$34	1	2224	0	$0	ambig_blue_50	14
5	32	1	$65	1	1625	0	$0	risk_blue_13	35
5	33	2	$5	0	3606	0	$0	risk_blue_25	41
5	34	1	$9.50	0	2707	0	$0	risk_blue_13	32
5	35	8	$0	0	2936	1	$9.50	ambig_blue_50	17
5	36	9	$9.50	0	3738	0	$0	ambig_blue_75	22
5	37	5	$0	1	1281	0	$18	risk_red_25	48
5	38	7	$0	1	1292	0	$65	ambig_blue_25	10
5	39	3	$9.50	1	2024	0	$0	risk_blue_38	52
5	40	8	$18	0	1762	1	$0	ambig_blue_50	13
5	41	3	$5	0	2641	0	$0	risk_blue_38	51
5	42	2	$65	1	2928	0	$0	risk_blue_25	45
5	43	3	$18	0	1859	1	$0	risk_blue_38	53
5	44	4	$0	0	2557	0	$5	risk_red_13	36
5	45	9	$0	0	4153	0	$9.50	ambig_blue_75	27
5	46	7	$34	1	1285	0	$0	ambig_blue_25	4
5	47	5	$0	1	1201	0	$34	risk_red_25	49
5	48	9	$0	0	1481	1	$34	ambig_blue_75	29
5	49	6	$0	1	1644	0	$9.50	risk_red_38	57
5	50	9	$0	0	2390	0	$5	ambig_blue_75	26
5	51	6	$0	1	1458	0	$18	risk_red_38	58
5	52	7	$0	1	1020	0	$18	ambig_blue_25	8
5	53	8	$65	1	1251	0	$0	ambig_blue_50	15
5	54	8	$0	1	1569	0	$18	ambig_blue_50	18
5	55	7	$0	0	2272	1	$9.50	ambig_blue_25	7
5	56	5	$0	1	3208	1	$5	risk_red_25	46
5	57	8	$5	0	1935	0	$0	ambig_blue_50	11
5	58	2	$9.50	1	2710	0	$0	risk_blue_25	42
5	59	9	$65	0	1258	1	$0	ambig_blue_75	25
5	60	4	$0	0	3767	0	$9.50	risk_red_13	37
6
7	1	4	$0	1	3047	Left	$34	risk_red_13	39
7	2	4	$0	0	2893	Right	$9.50	risk_red_13	37
7	3	9	$18	0	4258	Right	$0	ambig_blue_75	23
7	4	5	$0	0	2985	Left	$5	risk_red_25	46
7	5	6	$0	1	1162	Left	$34	risk_red_38	59
7	6	9	$34	1	2026	Left	$0	ambig_blue_75	24
7	7	8	$18	1	3917	Left	$0	ambig_blue_50	13
7	8	4	$0	0	1564	Right	$65	risk_red_13	40
7	9	3	$9.50	1	3555	Right	$0	risk_blue_38	52
7	10	8	$0	1	1899	Right	$5	ambig_blue_50	16
7	11	6	$0	1	2035	Left	$9.50	risk_red_38	57
7	12	8	$0	1	1862	Left	$65	ambig_blue_50	20
7	13	9	$0	1	3624	Right	$9.50	ambig_blue_75	27
7	14	1	$9.50	0	3427	Left	$0	risk_blue_13	32
7	15	8	$5	0	2888	Left	$0	ambig_blue_50	11
7	16	8	$9.50	1	2069	Left	$0	ambig_blue_50	12
7	17	9	$5	1	1478	Right	$0	ambig_blue_75	21
7	18	1	$5	1	1865	Right	$0	risk_blue_13	31
7	19	9	$9.50	0	2835	Right	$0	ambig_blue_75	22
7	20	9	$0	1	1162	Left	$65	ambig_blue_75	30
7	21	7	$65	0	947	Right	$0	ambig_blue_25	5
7	22	4	$0	1	1822	Right	$5	risk_red_13	36
7	23	3	$5	1	2690	Right	$0	risk_blue_38	51
7	24	7	$0	0	3856	Left	$5	ambig_blue_25	6
7	25	9	$0	0	2162	Right	$34	ambig_blue_75	29
7	26	1	$18	1	4014	Right	$0	risk_blue_13	33
7	27	8	$65	0	1026	Right	$0	ambig_blue_50	15
7	28	1	$65	0	1584	Right	$0	risk_blue_13	35
7	29	8	$0	1	1430	Left	$18	ambig_blue_50	18
7	30	8	$0	0	2939	Right	$9.50	ambig_blue_50	17
7	31	3	$65	1	998	Left	$0	risk_blue_38	55
7	32	6	$0	0	1358	Right	$18	risk_red_38	58
7	33	7	$0	0	1623	Right	$9.50	ambig_blue_25	7
7	34	5	$0	1	1515	Left	$34	risk_red_25	49
7	35	2	$18	0	3292	Right	$0	risk_blue_25	43
7	36	3	$34	1	943	Left	$0	risk_blue_38	54
7	37	8	$34	0	1186	Right	$0	ambig_blue_50	14
7	38	9	$65	0	1185	Right	$0	ambig_blue_75	25
7	39	7	$0	1	1185	Left	$34	ambig_blue_25	9
7	40	9	$0	0	2762	Left	$5	ambig_blue_75	26
7	41	2	$65	0	1371	Right	$0	risk_blue_25	45
7	42	6	$0	1	1283	Left	$65	risk_red_38	60
7	43	7	$0	0	1078	Right	$65	ambig_blue_25	10
7	44	7	$5	1	2491	Right	$0	ambig_blue_25	1
7	45	7	$34	1	1322	Left	$0	ambig_blue_25	4
7	46	9	$0	0	1971	Right	$18	ambig_blue_75	28
7	47	2	$9.50	1	2089	Left	$0	risk_blue_25	42
7	48	7	$0	1	1625	Left	$18	ambig_blue_25	8
7	49	2	$34	1	1277	Left	$0	risk_blue_25	44
7	50	4	$0	0	2569	Left	$18	risk_red_13	38
7	51	5	$0	0	3035	Right	$9.50	risk_red_25	47
7	52	3	$18	1	1065	Left	$0	risk_blue_38	53
7	53	5	$0	0	1695	Right	$18	risk_red_25	48
7	54	7	$9.50	1	1352	Left	$0	ambig_blue_25	2
7	55	1	$34	0	2825	Right	$0	risk_blue_13	34
7	56	2	$5	1	3417	Right	$0	risk_blue_25	41
7	57	7	$18	0	1150	Right	$0	ambig_blue_25	3
7	58	8	$0	0	1144	Right	$34	ambig_blue_50	19
7	59	6	$0	0	2922	Left	$5	risk_red_38	56
7	60	5	$0	1	2133	Left	$65	risk_red_25	50
8	1	4	$0	1	861	Left	$65	risk_red_13	40
8	2	7	$0	0	1050	Right	$34	ambig_blue_25	9
8	3	8	$5	1	1537	Left	$0	ambig_blue_50	11
8	4	3	$5	1	2545	Right	$0	risk_blue_38	51
8	5	2	$9.50	0	2845	Right	$0	risk_blue_25	42
8	6	7	$0	1	1091	Left	$65	ambig_blue_25	10
8	7	8	$9.50	0	1607	Right	$0	ambig_blue_50	12
8	8	8	$0	1	1604	Left	$9.50	ambig_blue_50	17
8	9	1	$65	0	1721	Right	$0	risk_blue_13	35
8	10	7	$9.50	0	1393	Right	$0	ambig_blue_25	2
8	11	5	$0	0	1520	Right	$18	risk_red_25	48
8	12	4	$0	0	4241	Right	$18	risk_red_13	38
8	13	9	$0	1	1186	Left	$65	ambig_blue_75	30
8	14	5	$0	0	1961	Left	$5	risk_red_25	46
8	15	4	$0	1	2022	Right	$9.50	risk_red_13	37
8	16	8	$0	1	2137	Left	$34	ambig_blue_50	19
8	17	9	$34	0	1999	Right	$0	ambig_blue_75	24
8	18	3	$18	1	2995	Left	$0	risk_blue_38	53
8	19	7	$18	0	3179	Right	$0	ambig_blue_25	3
8	20	7	$34	1	1322	Left	$0	ambig_blue_25	4
8	21	6	$0	1	1652	Left	$9.50	risk_red_38	57
8	22	4	$0	0	1255	Right	$34	risk_red_13	39
8	23	9	$0	0	3332	Right	$18	ambig_blue_75	28
8	24	9	$0	0	1325	Right	$34	ambig_blue_75	29
8	25	1	$18	0	2662	Left	$0	risk_blue_13	33
8	26	3	$9.50	1	1772	Left	$0	risk_blue_38	52
8	27	7	$65	0	1226	Right	$0	ambig_blue_25	5
8	28	9	$0	0	2985	Right	$9.50	ambig_blue_75	27
8	29	6	$0	0	1312	Right	$34	risk_red_38	59
8	30	3	$65	0	970	Right	$0	risk_blue_38	55
8	31	8	$0	0	1052	Right	$65	ambig_blue_50	20
8	32	7	$0	1	1529	Left	$18	ambig_blue_25	8
8	33	5	$0	1	1250	Left	$34	risk_red_25	49
8	34	8	$0	1	2991	Right	$5	ambig_blue_50	16
8	35	6	$0	1	1055	Left	$65	risk_red_38	60
8	36	9	$5	0	2629	Left	$0	ambig_blue_75	21
8	37	1	$5	1	2181	Right	$0	risk_blue_13	31
8	38	7	$0	0	2161	Right	$9.50	ambig_blue_25	7
8	39	8	$65	1	1172	Left	$0	ambig_blue_50	15
8	40	9	$65	0	2093	Right	$0	ambig_blue_75	25
8	41	1	$9.50	0	3228	Left	$0	risk_blue_13	32
8	42	2	$65	1	1306	Left	$0	risk_blue_25	45
8	43	8	$18	1	1380	Left	$0	ambig_blue_50	13
8	44	8	$0	1	2195	Left	$18	ambig_blue_50	18
8	45	4	$0	0	1559	Left	$5	risk_red_13	36
8	46	2	$34	0	1606	Right	$0	risk_blue_25	44
8	47	9	$0	0	3483	Left	$5	ambig_blue_75	26
8	48	8	$34	0	1413	Right	$0	ambig_blue_50	14
8	49	2	$18	1	2275	Left	$0	risk_blue_25	43
8	50	9	$18	0	3747	Right	$0	ambig_blue_75	23
8	51	5	$0	0	1385	Right	$65	risk_red_25	50
8	52	2	$5	1	2168	Right	$0	risk_blue_25	41
8	53	3	$34	1	2684	Left	$0	risk_blue_38	54
8	54	5	$0	1	2738	Left	$9.50	risk_red_25	47
8	55	7	$0	0	2589	Left	$5	ambig_blue_25	6
8	56	6	$0	0	2447	Right	$18	risk_red_38	58
8	57	1	$34	1	1952	Left	$0	risk_blue_13	34
8	58	7	$5	1	3198	Right	$0	ambig_blue_25	1
8	59	9	$9.50	1	2581	Left	$0	ambig_blue_75	22
8	60	6	$0	1	2455	Right	$5	risk_red_38	56
9	1	7	$0	1	1836	Left	$9.50	ambig_blue_25	7
9	2	7	$18	1	1887	Left	$0	ambig_blue_25	3
9	3	9	$0	0	2305	Right	$9.50	ambig_blue_75	27
9	4	9	$65	0	1191	Right	$0	ambig_blue_75	25
9	5	7	$0	1	2455	Right	$5	ambig_blue_25	6
9	6	7	$34	1	2759	Left	$0	ambig_blue_25	4
9	7	8	$34	1	1505	Left	$0	ambig_blue_50	14
9	8	8	$0	0	1835	Right	$65	ambig_blue_50	20
9	9	4	$0	0	798	Right	$65	risk_red_13	40
9	10	1	$34	1	1943	Left	$0	risk_blue_13	34
9	11	4	$0	0	2349	Right	$34	risk_red_13	39
9	12	7	$0	1	1042	Left	$65	ambig_blue_25	10
9	13	8	$9.50	1	2584	Left	$0	ambig_blue_50	12
9	14	7	$5	1	2929	Right	$0	ambig_blue_25	1
9	15	8	$0	0	2612	Left	$5	ambig_blue_50	16
9	16	2	$5	0	2469	Left	$0	risk_blue_25	41
9	17	3	$5	0	2700	Left	$0	risk_blue_38	51
9	18	8	$5	1	2961	Right	$0	ambig_blue_50	11
9	19	3	$18	0	1450	Right	$0	risk_blue_38	53
9	20	8	$65	0	839	Right	$0	ambig_blue_50	15
9	21	9	$0	1	2382	Right	$5	ambig_blue_75	26
9	22	3	$34	1	1161	Left	$0	risk_blue_38	54
9	23	5	$0	0	2818	Right	$9.50	risk_red_25	47
9	24	7	$65	1	946	Left	$0	ambig_blue_25	5
9	25	3	$65	0	1339	Right	$0	risk_blue_38	55
9	26	5	$0	0	2324	Right	$18	risk_red_25	48
9	27	8	$0	0	1577	Right	$34	ambig_blue_50	19
9	28	9	$34	0	2528	Right	$0	ambig_blue_75	24
9	29	2	$34	0	1588	Right	$0	risk_blue_25	44
9	30	7	$0	1	1618	Left	$18	ambig_blue_25	8
9	31	2	$65	0	1695	Right	$0	risk_blue_25	45
9	32	9	$0	0	2472	Right	$18	ambig_blue_75	28
9	33	1	$18	1	3616	Left	$0	risk_blue_13	33
9	34	7	$9.50	1	1716	Left	$0	ambig_blue_25	2
9	35	9	$9.50	0	1781	Right	$0	ambig_blue_75	22
9	36	5	$0	1	1881	Left	$34	risk_red_25	49
9	37	9	$5	0	2452	Left	$0	ambig_blue_75	21
9	38	2	$18	1	1571	Left	$0	risk_blue_25	43
9	39	8	$0	1	1649	Left	$9.50	ambig_blue_50	17
9	40	6	$0	0	1253	Right	$18	risk_red_38	58
9	41	4	$0	0	1721	Left	$9.50	risk_red_13	37
9	42	5	$0	0	2153	Left	$5	risk_red_25	46
9	43	9	$0	1	1047	Left	$65	ambig_blue_75	30
9	44	4	$0	1	2493	Right	$5	risk_red_13	36
9	45	8	$0	0	1899	Right	$18	ambig_blue_50	18
9	46	2	$9.50	1	3555	Right	$0	risk_blue_25	42
9	47	1	$5	0	1706	Left	$0	risk_blue_13	31
9	48	7	$0	1	1338	Left	$34	ambig_blue_25	9
9	49	4	$0	0	2083	Right	$18	risk_red_13	38
9	50	9	$18	0	2164	Right	$0	ambig_blue_75	23
9	51	8	$18	1	1560	Left	$0	ambig_blue_50	13
9	52	1	$65	0	1895	Right	$0	risk_blue_13	35
9	53	5	$0	0	888	Right	$65	risk_red_25	50
9	54	6	$0	0	2084	Right	$9.50	risk_red_38	57
9	55	6	$0	1	1021	Left	$34	risk_red_38	59
9	56	6	$0	0	2028	Left	$5	risk_red_38	56
9	57	6	$0	0	1414	Right	$65	risk_red_38	60
9	58	1	$9.50	0	2284	Left	$0	risk_blue_13	32
9	59	9	$0	1	1348	Left	$34	ambig_blue_75	29
9	60	3	$9.50	0	1949	Right	$0	risk_blue_38	52
10
