# Supplementary material for: Learning about the Ellsberg Paradox reduces, but does not abolish, ambiguity aversion
Source: PLoS One. 2020 Mar 4;15(3):e0228782. doi: 10.1371/journal.pone.0228782 (PMC7055742; doi:10.1371/journal.pone.0228782)
Supplement: S1 Dataset — (ZIP) [file pone.0228782.s009.zip › S1_dataset/RJ/2563.txt]

Block	Trial	BagNo	BlueValue	RESP	RT	LotterySide	RedValue	RiskAmbigLevel	TrialList
3	1	5	$0	2	0	0	$34	risk_red_25	49
3	2	6	$0	1	1641	1	$65	risk_red_38	60
3	3	7	$9.50	0	1756	0	$0	ambig_blue_25	2
3	4	3	$9.50	0	1027	0	$0	risk_blue_38	52
3	5	4	$0	0	873	0	$34	risk_red_13	39
3	6	1	$5	0	2966	0	$0	risk_blue_13	31
3	7	1	$34	0	2511	0	$0	risk_blue_13	34
3	8	1	$18	0	1868	0	$0	risk_blue_13	33
3	9	2	$34	0	2054	0	$0	risk_blue_25	44
3	10	2	$9.50	0	1720	0	$0	risk_blue_25	42
3	11	7	$65	0	3025	0	$0	ambig_blue_25	5
3	12	7	$0	1	2904	1	$18	ambig_blue_25	8
3	13	3	$65	1	2380	1	$0	risk_blue_38	55
3	14	8	$18	1	2695	1	$0	ambig_blue_50	13
3	15	5	$0	0	1588	0	$9.50	risk_red_25	47
3	16	8	$65	1	2441	1	$0	ambig_blue_50	15
3	17	4	$0	0	1954	0	$5	risk_red_13	36
3	18	9	$18	0	1863	0	$0	ambig_blue_75	23
3	19	9	$65	0	1585	0	$0	ambig_blue_75	25
3	20	4	$0	1	1712	1	$18	risk_red_13	38
3	21	7	$34	1	1760	1	$0	ambig_blue_25	4
3	22	9	$9.50	1	2007	1	$0	ambig_blue_75	22
3	23	8	$9.50	1	1522	1	$0	ambig_blue_50	12
3	24	5	$0	1	1675	1	$18	risk_red_25	48
3	25	9	$0	0	1445	0	$65	ambig_blue_75	30
3	26	6	$0	1	1817	1	$9.50	risk_red_38	57
3	27	9	$0	0	1773	0	$18	ambig_blue_75	28
3	28	8	$34	1	1739	1	$0	ambig_blue_50	14
3	29	9	$0	1	1674	1	$9.50	ambig_blue_75	27
3	30	4	$0	1	1659	1	$9.50	risk_red_13	37
3	31	5	$0	0	1798	0	$65	risk_red_25	50
3	32	9	$5	1	1531	1	$0	ambig_blue_75	21
3	33	9	$34	0	1156	0	$0	ambig_blue_75	24
3	34	3	$5	0	1093	0	$0	risk_blue_38	51
3	35	3	$34	0	1089	0	$0	risk_blue_38	54
3	36	2	$18	1	853	1	$0	risk_blue_25	43
3	37	9	$0	1	1466	1	$34	ambig_blue_75	29
3	38	6	$0	0	1118	0	$5	risk_red_38	56
3	39	2	$5	1	929	1	$0	risk_blue_25	41
3	40	8	$0	0	1004	0	$18	ambig_blue_50	18
3	41	6	$0	1	1396	1	$18	risk_red_38	58
3	42	8	$0	0	955	0	$9.50	ambig_blue_50	17
3	43	1	$65	0	893	0	$0	risk_blue_13	35
3	44	7	$0	0	872	0	$34	ambig_blue_25	9
3	45	9	$0	0	854	0	$5	ambig_blue_75	26
3	46	1	$9.50	1	764	1	$0	risk_blue_13	32
3	47	7	$18	1	815	1	$0	ambig_blue_25	3
3	48	8	$0	1	576	1	$65	ambig_blue_50	20
3	49	7	$0	1	962	1	$5	ambig_blue_25	6
3	50	3	$18	0	1172	0	$0	risk_blue_38	53
3	51	2	$65	1	821	1	$0	risk_blue_25	45
3	52	8	$5	0	1252	0	$0	ambig_blue_50	11
3	53	5	$0	0	1297	0	$5	risk_red_25	46
3	54	4	$0	1	748	1	$65	risk_red_13	40
3	55	7	$5	0	887	0	$0	ambig_blue_25	1
3	56	6	$0	0	844	0	$34	risk_red_38	59
3	57	7	$0	1	715	1	$9.50	ambig_blue_25	7
3	58	8	$0	1	592	1	$34	ambig_blue_50	19
3	59	8	$0	1	634	1	$5	ambig_blue_50	16
3	60	7	$0	1	498	1	$65	ambig_blue_25	10
4	1	9	$9.50	1	1437	1	$0	ambig_blue_75	22
4	2	1	$18	0	1002	0	$0	risk_blue_13	33
4	3	7	$9.50	1	1009	1	$0	ambig_blue_25	2
4	4	5	$0	0	1457	0	$5	risk_red_25	46
4	5	8	$0	0	629	0	$9.50	ambig_blue_50	17
4	6	7	$0	1	1021	1	$18	ambig_blue_25	8
4	7	9	$0	0	660	0	$18	ambig_blue_75	28
4	8	7	$65	0	659	0	$0	ambig_blue_25	5
4	9	8	$18	0	539	0	$0	ambig_blue_50	13
4	10	7	$0	0	639	0	$34	ambig_blue_25	9
4	11	1	$34	1	823	1	$0	risk_blue_13	34
4	12	3	$65	1	511	1	$0	risk_blue_38	55
4	13	1	$9.50	0	717	0	$0	risk_blue_13	32
4	14	9	$5	1	777	1	$0	ambig_blue_75	21
4	15	7	$0	1	564	1	$9.50	ambig_blue_25	7
4	16	5	$0	1	495	1	$34	risk_red_25	49
4	17	6	$0	1	454	1	$65	risk_red_38	60
4	18	8	$0	1	534	1	$5	ambig_blue_50	16
4	19	7	$0	0	681	0	$5	ambig_blue_25	6
4	20	7	$18	1	623	1	$0	ambig_blue_25	3
4	21	7	$0	0	488	0	$65	ambig_blue_25	10
4	22	8	$65	1	439	1	$0	ambig_blue_50	15
4	23	2	$18	0	479	0	$0	risk_blue_25	43
4	24	4	$0	1	511	1	$18	risk_red_13	38
4	25	8	$0	1	445	1	$18	ambig_blue_50	18
4	26	6	$0	1	453	0	$18	risk_red_38	58
4	27	9	$18	1	781	1	$0	ambig_blue_75	23
4	28	6	$0	1	1007	1	$5	risk_red_38	56
4	29	8	$9.50	0	719	0	$0	ambig_blue_50	12
4	30	5	$0	1	1267	1	$9.50	risk_red_25	47
4	31	7	$5	0	872	0	$0	ambig_blue_25	1
4	32	5	$0	1	1077	1	$65	risk_red_25	50
4	33	2	$65	0	602	0	$0	risk_blue_25	45
4	34	7	$34	0	556	0	$0	ambig_blue_25	4
4	35	4	$0	0	575	0	$9.50	risk_red_13	37
4	36	9	$0	1	578	1	$5	ambig_blue_75	26
4	37	3	$9.50	0	829	0	$0	risk_blue_38	52
4	38	2	$5	1	740	1	$0	risk_blue_25	41
4	39	8	$0	0	671	0	$65	ambig_blue_50	20
4	40	9	$65	1	606	1	$0	ambig_blue_75	25
4	41	6	$0	0	895	0	$9.50	risk_red_38	57
4	42	2	$34	0	1068	0	$0	risk_blue_25	44
4	43	4	$0	0	928	0	$65	risk_red_13	40
4	44	9	$0	0	820	0	$65	ambig_blue_75	30
4	45	6	$0	0	972	0	$34	risk_red_38	59
4	46	3	$5	1	1237	1	$0	risk_blue_38	51
4	47	8	$5	0	898	0	$0	ambig_blue_50	11
4	48	2	$9.50	0	719	0	$0	risk_blue_25	42
4	49	1	$65	0	739	0	$0	risk_blue_13	35
4	50	3	$18	0	623	0	$0	risk_blue_38	53
4	51	8	$0	0	623	0	$34	ambig_blue_50	19
4	52	3	$34	0	624	0	$0	risk_blue_38	54
4	53	9	$0	0	449	0	$9.50	ambig_blue_75	27
4	54	5	$0	0	529	0	$18	risk_red_25	48
4	55	1	$5	1	726	1	$0	risk_blue_13	31
4	56	8	$34	0	603	0	$0	ambig_blue_50	14
4	57	4	$0	0	772	0	$5	risk_red_13	36
4	58	9	$0	1	717	1	$34	ambig_blue_75	29
4	59	4	$0	1	1081	1	$34	risk_red_13	39
4	60	9	$34	0	638	0	$0	ambig_blue_75	24
5	1	2	$34	0	1592	0	$0	risk_blue_25	44
5	2	4	$0	1	1278	1	$65	risk_red_13	40
5	3	7	$0	1	1106	1	$65	ambig_blue_25	10
5	4	2	$65	0	605	0	$0	risk_blue_25	45
5	5	7	$5	0	991	0	$0	ambig_blue_25	1
5	6	3	$5	1	655	1	$0	risk_blue_38	51
5	7	9	$0	1	510	1	$9.50	ambig_blue_75	27
5	8	8	$5	1	508	1	$0	ambig_blue_50	11
5	9	2	$9.50	1	506	1	$0	risk_blue_25	42
5	10	5	$0	1	464	1	$34	risk_red_25	49
5	11	7	$0	1	696	1	$5	ambig_blue_25	6
5	12	5	$0	0	925	0	$65	risk_red_25	50
5	13	6	$0	1	841	1	$34	risk_red_38	59
5	14	8	$0	1	1015	1	$5	ambig_blue_50	16
5	15	8	$0	0	958	0	$34	ambig_blue_50	19
5	16	3	$18	1	1161	1	$0	risk_blue_38	53
5	17	9	$0	0	825	0	$65	ambig_blue_75	30
5	18	9	$0	0	761	0	$5	ambig_blue_75	26
5	19	3	$65	1	676	1	$0	risk_blue_38	55
5	20	1	$34	0	794	0	$0	risk_blue_13	34
5	21	7	$34	1	1020	1	$0	ambig_blue_25	4
5	22	4	$0	1	754	1	$5	risk_red_13	36
5	23	6	$0	0	1269	0	$9.50	risk_red_38	57
5	24	4	$0	1	681	1	$9.50	risk_red_13	37
5	25	7	$9.50	1	879	1	$0	ambig_blue_25	2
5	26	3	$34	1	677	1	$0	risk_blue_38	54
5	27	9	$5	1	611	1	$0	ambig_blue_75	21
5	28	6	$0	1	781	1	$18	risk_red_38	58
5	29	1	$9.50	1	839	1	$0	risk_blue_13	32
5	30	5	$0	1	1350	1	$5	risk_red_25	46
5	31	2	$5	1	766	1	$0	risk_blue_25	41
5	32	8	$0	1	536	1	$18	ambig_blue_50	18
5	33	1	$65	0	933	0	$0	risk_blue_13	35
5	34	7	$0	1	896	1	$34	ambig_blue_25	9
5	35	9	$65	1	821	1	$0	ambig_blue_75	25
5	36	8	$18	0	821	0	$0	ambig_blue_50	13
5	37	5	$0	0	997	0	$18	risk_red_25	48
5	38	8	$0	1	549	1	$9.50	ambig_blue_50	17
5	39	4	$0	0	681	0	$18	risk_red_13	38
5	40	1	$18	1	640	1	$0	risk_blue_13	33
5	41	2	$18	0	608	0	$0	risk_blue_25	43
5	42	7	$65	0	537	0	$0	ambig_blue_25	5
5	43	9	$0	0	461	0	$18	ambig_blue_75	28
5	44	8	$65	0	533	0	$0	ambig_blue_50	15
5	45	5	$0	0	410	0	$9.50	risk_red_25	47
5	46	6	$0	0	492	0	$5	risk_red_38	56
5	47	1	$5	0	603	0	$0	risk_blue_13	31
5	48	9	$9.50	0	444	0	$0	ambig_blue_75	22
5	49	7	$18	1	701	1	$0	ambig_blue_25	3
5	50	7	$0	0	601	0	$18	ambig_blue_25	8
5	51	9	$0	0	538	0	$34	ambig_blue_75	29
5	52	9	$34	0	462	0	$0	ambig_blue_75	24
5	53	8	$9.50	1	615	1	$0	ambig_blue_50	12
5	54	3	$9.50	0	776	0	$0	risk_blue_38	52
5	55	6	$0	1	994	1	$65	risk_red_38	60
5	56	4	$0	0	2114	0	$34	risk_red_13	39
5	57	7	$0	1	1457	1	$9.50	ambig_blue_25	7
5	58	9	$18	0	1245	0	$0	ambig_blue_75	23
5	59	8	$34	1	1074	1	$0	ambig_blue_50	14
5	60	8	$0	0	999	0	$65	ambig_blue_50	20
6
7	1	8	$9.50	0	4766	Left	$0	ambig_blue_50	12
7	2	1	$34	1	3967	Right	$0	risk_blue_13	34
7	3	9	$34	1	2708	Right	$0	ambig_blue_75	24
7	4	7	$0	0	2297	Left	$18	ambig_blue_25	8
7	5	6	$0	1	5231	Right	$65	risk_red_38	60
7	6	8	$0	0	3565	Left	$9.50	ambig_blue_50	17
7	7	9	$0	1	5355	Right	$5	ambig_blue_75	26
7	8	8	$0	0	5939	Left	$65	ambig_blue_50	20
7	9	6	$0	0	3105	Left	$9.50	risk_red_38	57
7	10	1	$18	1	2259	Right	$0	risk_blue_13	33
7	11	7	$0	0	2964	Left	$9.50	ambig_blue_25	7
7	12	8	$65	1	1645	Right	$0	ambig_blue_50	15
7	13	1	$5	1	1392	Right	$0	risk_blue_13	31
7	14	2	$34	0	1703	Left	$0	risk_blue_25	44
7	15	7	$34	0	3552	Left	$0	ambig_blue_25	4
7	16	7	$9.50	1	2544	Right	$0	ambig_blue_25	2
7	17	4	$0	0	2843	Left	$5	risk_red_13	36
7	18	9	$0	0	4657	Left	$34	ambig_blue_75	29
7	19	2	$18	0	5775	Left	$0	risk_blue_25	43
7	20	7	$5	0	4748	Left	$0	ambig_blue_25	1
7	21	6	$0	0	4783	Left	$5	risk_red_38	56
7	22	6	$0	0	4704	Right	$18	risk_red_38	58
7	23	8	$0	2	0	Right	$5	ambig_blue_50	16
7	24	9	$5	0	1736	Left	$0	ambig_blue_75	21
7	25	1	$65	0	3735	Left	$0	risk_blue_13	35
7	26	2	$65	1	1958	Right	$0	risk_blue_25	45
7	27	5	$0	0	1452	Left	$9.50	risk_red_25	47
7	28	5	$0	0	1392	Left	$34	risk_red_25	49
7	29	7	$18	1	1279	Right	$0	ambig_blue_25	3
7	30	3	$5	1	1395	Right	$0	risk_blue_38	51
7	31	3	$18	0	1545	Left	$0	risk_blue_38	53
7	32	7	$65	1	1001	Right	$0	ambig_blue_25	5
7	33	8	$18	0	1385	Left	$0	ambig_blue_50	13
7	34	9	$0	0	1536	Left	$18	ambig_blue_75	28
7	35	7	$0	0	1369	Left	$34	ambig_blue_25	9
7	36	4	$0	0	2441	Left	$18	risk_red_13	38
7	37	9	$0	1	2018	Right	$9.50	ambig_blue_75	27
7	38	8	$0	0	1757	Left	$18	ambig_blue_50	18
7	39	4	$0	0	1219	Left	$9.50	risk_red_13	37
7	40	9	$0	1	1082	Right	$65	ambig_blue_75	30
7	41	2	$5	1	1013	Right	$0	risk_blue_25	41
7	42	5	$0	0	1573	Left	$5	risk_red_25	46
7	43	9	$9.50	1	1484	Right	$0	ambig_blue_75	22
7	44	8	$34	1	639	Right	$0	ambig_blue_50	14
7	45	8	$0	0	1550	Left	$34	ambig_blue_50	19
7	46	9	$65	0	958	Left	$0	ambig_blue_75	25
7	47	2	$9.50	1	688	Right	$0	risk_blue_25	42
7	48	9	$18	0	830	Left	$0	ambig_blue_75	23
7	49	6	$0	0	1606	Left	$34	risk_red_38	59
7	50	3	$9.50	0	2355	Left	$0	risk_blue_38	52
7	51	4	$0	1	1983	Right	$34	risk_red_13	39
7	52	3	$34	0	1020	Left	$0	risk_blue_38	54
7	53	7	$0	0	818	Left	$5	ambig_blue_25	6
7	54	7	$0	0	3019	Left	$65	ambig_blue_25	10
7	55	1	$9.50	1	1897	Right	$0	risk_blue_13	32
7	56	4	$0	0	889	Left	$65	risk_red_13	40
7	57	5	$0	0	798	Left	$65	risk_red_25	50
7	58	3	$65	1	1423	Right	$0	risk_blue_38	55
7	59	8	$5	1	989	Right	$0	ambig_blue_50	11
7	60	5	$0	1	1189	Right	$18	risk_red_25	48
8	1	6	$0	1	1645	Right	$65	risk_red_38	60
8	2	4	$0	1	800	Right	$18	risk_red_13	38
8	3	3	$65	1	746	Right	$0	risk_blue_38	55
8	4	5	$0	0	1253	Left	$34	risk_red_25	49
8	5	1	$5	0	946	Left	$0	risk_blue_13	31
8	6	7	$18	0	652	Left	$0	ambig_blue_25	3
8	7	3	$5	0	755	Left	$0	risk_blue_38	51
8	8	9	$65	1	1165	Right	$0	ambig_blue_75	25
8	9	8	$34	0	1974	Left	$0	ambig_blue_50	14
8	10	2	$5	0	859	Left	$0	risk_blue_25	41
8	11	2	$9.50	0	513	Left	$0	risk_blue_25	42
8	12	9	$5	1	751	Right	$0	ambig_blue_75	21
8	13	8	$5	1	490	Right	$0	ambig_blue_50	11
8	14	8	$18	0	592	Left	$0	ambig_blue_50	13
8	15	7	$5	1	1418	Right	$0	ambig_blue_25	1
8	16	7	$0	0	872	Left	$34	ambig_blue_25	9
8	17	3	$9.50	0	478	Left	$0	risk_blue_38	52
8	18	2	$34	1	1085	Right	$0	risk_blue_25	44
8	19	5	$0	0	538	Left	$5	risk_red_25	46
8	20	7	$65	0	1174	Left	$0	ambig_blue_25	5
8	21	6	$0	1	1359	Right	$34	risk_red_38	59
8	22	8	$9.50	0	1343	Left	$0	ambig_blue_50	12
8	23	7	$34	1	816	Right	$0	ambig_blue_25	4
8	24	8	$0	1	984	Right	$9.50	ambig_blue_50	17
8	25	1	$18	0	601	Left	$0	risk_blue_13	33
8	26	8	$0	0	530	Left	$18	ambig_blue_50	18
8	27	6	$0	1	759	Right	$9.50	risk_red_38	57
8	28	3	$18	0	569	Left	$0	risk_blue_38	53
8	29	3	$34	0	476	Left	$0	risk_blue_38	54
8	30	7	$0	1	676	Right	$65	ambig_blue_25	10
8	31	4	$0	0	602	Left	$5	risk_red_13	36
8	32	9	$0	1	611	Right	$34	ambig_blue_75	29
8	33	4	$0	0	765	Left	$9.50	risk_red_13	37
8	34	9	$34	0	728	Left	$0	ambig_blue_75	24
8	35	1	$34	1	652	Right	$0	risk_blue_13	34
8	36	2	$65	0	683	Left	$0	risk_blue_25	45
8	37	2	$18	0	1537	Left	$0	risk_blue_25	43
8	38	9	$0	1	1657	Right	$5	ambig_blue_75	26
8	39	8	$65	1	1116	Right	$0	ambig_blue_50	15
8	40	1	$9.50	1	1327	Right	$0	risk_blue_13	32
8	41	7	$0	0	761	Left	$5	ambig_blue_25	6
8	42	5	$0	1	835	Right	$65	risk_red_25	50
8	43	4	$0	0	1067	Left	$34	risk_red_13	39
8	44	4	$0	1	743	Right	$65	risk_red_13	40
8	45	9	$18	0	867	Left	$0	ambig_blue_75	23
8	46	9	$9.50	1	1209	Right	$0	ambig_blue_75	22
8	47	5	$0	1	576	Right	$9.50	risk_red_25	47
8	48	8	$0	1	715	Right	$5	ambig_blue_50	16
8	49	7	$0	0	1144	Left	$9.50	ambig_blue_25	7
8	50	9	$0	1	649	Right	$9.50	ambig_blue_75	27
8	51	8	$0	0	897	Left	$34	ambig_blue_50	19
8	52	7	$0	1	582	Right	$18	ambig_blue_25	8
8	53	5	$0	1	601	Right	$18	risk_red_25	48
8	54	6	$0	1	890	Right	$18	risk_red_38	58
8	55	6	$0	1	591	Right	$5	risk_red_38	56
8	56	9	$0	1	465	Right	$65	ambig_blue_75	30
8	57	1	$65	0	545	Left	$0	risk_blue_13	35
8	58	7	$9.50	0	590	Left	$0	ambig_blue_25	2
8	59	8	$0	1	640	Right	$65	ambig_blue_50	20
8	60	9	$0	0	1008	Left	$18	ambig_blue_75	28
9	1	8	$9.50	1	1550	Right	$0	ambig_blue_50	12
9	2	7	$18	0	1294	Left	$0	ambig_blue_25	3
9	3	2	$18	0	1466	Left	$0	risk_blue_25	43
9	4	3	$65	1	1717	Right	$0	risk_blue_38	55
9	5	5	$0	1	621	Right	$5	risk_red_25	46
9	6	9	$9.50	1	1054	Right	$0	ambig_blue_75	22
9	7	7	$5	0	780	Left	$0	ambig_blue_25	1
9	8	8	$18	0	1246	Left	$0	ambig_blue_50	13
9	9	3	$18	0	1363	Left	$0	risk_blue_38	53
9	10	6	$0	1	1579	Right	$18	risk_red_38	58
9	11	9	$18	0	2026	Left	$0	ambig_blue_75	23
9	12	7	$0	1	2004	Right	$65	ambig_blue_25	10
9	13	9	$65	1	1056	Right	$0	ambig_blue_75	25
9	14	4	$0	1	1125	Right	$9.50	risk_red_13	37
9	15	1	$34	1	1775	Right	$0	risk_blue_13	34
9	16	7	$9.50	0	814	Left	$0	ambig_blue_25	2
9	17	5	$0	1	829	Right	$65	risk_red_25	50
9	18	5	$0	0	1261	Left	$18	risk_red_25	48
9	19	1	$5	0	1442	Left	$0	risk_blue_13	31
9	20	8	$34	0	542	Left	$0	ambig_blue_50	14
9	21	3	$5	0	754	Left	$0	risk_blue_38	51
9	22	6	$0	1	1365	Right	$9.50	risk_red_38	57
9	23	1	$65	0	605	Left	$0	risk_blue_13	35
9	24	2	$65	1	1263	Right	$0	risk_blue_25	45
9	25	4	$0	1	827	Right	$18	risk_red_13	38
9	26	7	$0	1	651	Right	$9.50	ambig_blue_25	7
9	27	9	$34	1	1034	Right	$0	ambig_blue_75	24
9	28	2	$34	1	577	Right	$0	risk_blue_25	44
9	29	9	$0	0	820	Left	$65	ambig_blue_75	30
9	30	7	$0	0	788	Left	$34	ambig_blue_25	9
9	31	2	$5	1	652	Right	$0	risk_blue_25	41
9	32	8	$65	1	571	Right	$0	ambig_blue_50	15
9	33	5	$0	1	566	Right	$34	risk_red_25	49
9	34	3	$9.50	1	705	Right	$0	risk_blue_38	52
9	35	6	$0	1	510	Right	$34	risk_red_38	59
9	36	9	$0	1	796	Right	$18	ambig_blue_75	28
9	37	6	$0	0	1645	Left	$65	risk_red_38	60
9	38	8	$0	0	2520	Left	$9.50	ambig_blue_50	17
9	39	4	$0	0	1182	Left	$34	risk_red_13	39
9	40	9	$0	0	1198	Left	$9.50	ambig_blue_75	27
9	41	8	$5	0	581	Left	$0	ambig_blue_50	11
9	42	3	$34	1	832	Right	$0	risk_blue_38	54
9	43	4	$0	1	824	Right	$5	risk_red_13	36
9	44	7	$0	1	968	Right	$5	ambig_blue_25	6
9	45	6	$0	1	1738	Right	$5	risk_red_38	56
9	46	2	$9.50	0	1018	Left	$0	risk_blue_25	42
9	47	8	$0	0	841	Left	$34	ambig_blue_50	19
9	48	9	$0	1	855	Right	$34	ambig_blue_75	29
9	49	9	$0	1	718	Right	$5	ambig_blue_75	26
9	50	1	$18	1	1163	Right	$0	risk_blue_13	33
9	51	8	$0	0	819	Left	$5	ambig_blue_50	16
9	52	1	$9.50	1	1323	Right	$0	risk_blue_13	32
9	53	7	$0	1	868	Right	$18	ambig_blue_25	8
9	54	5	$0	1	1026	Right	$9.50	risk_red_25	47
9	55	4	$0	0	833	Left	$65	risk_red_13	40
9	56	7	$34	1	624	Right	$0	ambig_blue_25	4
9	57	8	$0	1	1017	Right	$18	ambig_blue_50	18
9	58	9	$5	0	1473	Left	$0	ambig_blue_75	21
9	59	7	$65	0	1036	Left	$0	ambig_blue_25	5
9	60	8	$0	0	682	Left	$65	ambig_blue_50	20
10
