# Supplementary material for: Learning about the Ellsberg Paradox reduces, but does not abolish, ambiguity aversion
Source: PLoS One. 2020 Mar 4;15(3):e0228782. doi: 10.1371/journal.pone.0228782 (PMC7055742; doi:10.1371/journal.pone.0228782)
Supplement: S1 Dataset — (ZIP) [file pone.0228782.s009.zip › S1_dataset/RJ/2564.txt]

Block	Trial	BagNo	BlueValue	RESP	RT	LotterySide	RedValue	RiskAmbigLevel	TrialList
3	1	9	$5	1	2390	1	$0	ambig_blue_75	21
3	2	9	$0	0	1537	0	$9.50	ambig_blue_75	27
3	3	7	$5	1	3169	0	$0	ambig_blue_25	1
3	4	7	$65	0	3457	0	$0	ambig_blue_25	5
3	5	5	$0	1	2261	0	$5	risk_red_25	46
3	6	9	$18	0	1789	1	$0	ambig_blue_75	23
3	7	8	$34	1	1290	0	$0	ambig_blue_50	14
3	8	1	$65	1	2213	0	$0	risk_blue_13	35
3	9	7	$0	1	2935	1	$65	ambig_blue_25	10
3	10	9	$0	1	2449	0	$34	ambig_blue_75	29
3	11	8	$0	0	2673	0	$9.50	ambig_blue_50	17
3	12	9	$0	0	2088	1	$65	ambig_blue_75	30
3	13	9	$0	1	3072	0	$18	ambig_blue_75	28
3	14	8	$65	0	3077	1	$0	ambig_blue_50	15
3	15	8	$9.50	1	2249	1	$0	ambig_blue_50	12
3	16	8	$5	0	2082	0	$0	ambig_blue_50	11
3	17	4	$0	1	1938	0	$34	risk_red_13	39
3	18	5	$0	0	1841	1	$9.50	risk_red_25	47
3	19	6	$0	1	2164	0	$65	risk_red_38	60
3	20	1	$5	0	1968	0	$0	risk_blue_13	31
3	21	3	$9.50	0	2718	1	$0	risk_blue_38	52
3	22	2	$5	0	3114	1	$0	risk_blue_25	41
3	23	6	$0	1	2780	1	$9.50	risk_red_38	57
3	24	4	$0	1	2534	0	$65	risk_red_13	40
3	25	4	$0	1	2593	0	$18	risk_red_13	38
3	26	8	$0	0	2419	0	$5	ambig_blue_50	16
3	27	2	$34	0	2404	1	$0	risk_blue_25	44
3	28	4	$0	0	2631	0	$9.50	risk_red_13	37
3	29	1	$9.50	0	2519	0	$0	risk_blue_13	32
3	30	2	$65	0	2236	1	$0	risk_blue_25	45
3	31	9	$9.50	1	1213	0	$0	ambig_blue_75	22
3	32	3	$5	0	1740	0	$0	risk_blue_38	51
3	33	7	$9.50	1	2219	0	$0	ambig_blue_25	2
3	34	6	$0	0	1998	1	$34	risk_red_38	59
3	35	5	$0	1	3082	1	$18	risk_red_25	48
3	36	1	$34	0	1190	1	$0	risk_blue_13	34
3	37	4	$0	0	1932	0	$5	risk_red_13	36
3	38	1	$18	1	2508	1	$0	risk_blue_13	33
3	39	2	$18	1	2168	0	$0	risk_blue_25	43
3	40	7	$0	1	1549	1	$5	ambig_blue_25	6
3	41	8	$0	0	2229	1	$65	ambig_blue_50	20
3	42	9	$34	0	2895	1	$0	ambig_blue_75	24
3	43	3	$18	0	2019	1	$0	risk_blue_38	53
3	44	5	$0	0	1878	1	$65	risk_red_25	50
3	45	6	$0	0	2727	1	$5	risk_red_38	56
3	46	3	$65	1	1819	0	$0	risk_blue_38	55
3	47	8	$0	0	2551	1	$18	ambig_blue_50	18
3	48	7	$34	0	2083	1	$0	ambig_blue_25	4
3	49	7	$18	0	1731	1	$0	ambig_blue_25	3
3	50	5	$0	0	1970	1	$34	risk_red_25	49
3	51	8	$0	1	935	0	$34	ambig_blue_50	19
3	52	7	$0	1	1074	0	$9.50	ambig_blue_25	7
3	53	3	$34	1	1646	0	$0	risk_blue_38	54
3	54	2	$9.50	1	2994	1	$0	risk_blue_25	42
3	55	7	$0	0	1466	1	$34	ambig_blue_25	9
3	56	6	$0	1	2013	0	$18	risk_red_38	58
3	57	7	$0	0	1609	1	$18	ambig_blue_25	8
3	58	9	$0	0	1686	1	$5	ambig_blue_75	26
3	59	9	$65	1	3080	0	$0	ambig_blue_75	25
3	60	8	$18	1	2276	0	$0	ambig_blue_50	13
4	1	6	$0	1	1727	0	$34	risk_red_38	59
4	2	1	$5	0	2471	0	$0	risk_blue_13	31
4	3	5	$0	0	2365	1	$5	risk_red_25	46
4	4	8	$9.50	1	1801	0	$0	ambig_blue_50	12
4	5	7	$0	0	1814	0	$5	ambig_blue_25	6
4	6	9	$0	1	2114	1	$9.50	ambig_blue_75	27
4	7	1	$65	1	1889	0	$0	risk_blue_13	35
4	8	8	$0	1	1553	0	$18	ambig_blue_50	18
4	9	8	$0	0	1065	1	$65	ambig_blue_50	20
4	10	9	$34	1	2654	0	$0	ambig_blue_75	24
4	11	7	$0	0	1869	1	$65	ambig_blue_25	10
4	12	4	$0	1	1703	1	$18	risk_red_13	38
4	13	7	$18	1	1601	0	$0	ambig_blue_25	3
4	14	9	$5	1	2126	1	$0	ambig_blue_75	21
4	15	2	$65	0	1772	1	$0	risk_blue_25	45
4	16	9	$9.50	1	2282	1	$0	ambig_blue_75	22
4	17	7	$65	0	1538	1	$0	ambig_blue_25	5
4	18	9	$18	0	3009	0	$0	ambig_blue_75	23
4	19	9	$0	1	1832	0	$5	ambig_blue_75	26
4	20	6	$0	1	1892	0	$65	risk_red_38	60
4	21	7	$0	0	1548	1	$34	ambig_blue_25	9
4	22	8	$65	0	1436	1	$0	ambig_blue_50	15
4	23	6	$0	0	2073	1	$18	risk_red_38	58
4	24	8	$0	0	2609	1	$9.50	ambig_blue_50	17
4	25	3	$34	1	1722	0	$0	risk_blue_38	54
4	26	9	$0	0	1777	1	$34	ambig_blue_75	29
4	27	4	$0	0	2095	0	$5	risk_red_13	36
4	28	2	$18	1	1551	0	$0	risk_blue_25	43
4	29	5	$0	0	2823	1	$18	risk_red_25	48
4	30	9	$65	0	1910	0	$0	ambig_blue_75	25
4	31	2	$5	1	2270	1	$0	risk_blue_25	41
4	32	2	$34	1	2142	0	$0	risk_blue_25	44
4	33	8	$0	1	1732	0	$34	ambig_blue_50	19
4	34	7	$0	1	1908	0	$9.50	ambig_blue_25	7
4	35	4	$0	1	1498	0	$65	risk_red_13	40
4	36	8	$5	0	1748	1	$0	ambig_blue_50	11
4	37	8	$0	1	1828	0	$5	ambig_blue_50	16
4	38	6	$0	0	3111	1	$5	risk_red_38	56
4	39	1	$9.50	0	1762	0	$0	risk_blue_13	32
4	40	3	$65	0	1912	1	$0	risk_blue_38	55
4	41	5	$0	0	2360	1	$34	risk_red_25	49
4	42	9	$0	0	2603	0	$18	ambig_blue_75	28
4	43	7	$9.50	1	1397	0	$0	ambig_blue_25	2
4	44	8	$18	0	1827	1	$0	ambig_blue_50	13
4	45	3	$18	1	1863	0	$0	risk_blue_38	53
4	46	6	$0	1	1777	0	$9.50	risk_red_38	57
4	47	7	$0	0	1046	1	$18	ambig_blue_25	8
4	48	4	$0	0	1740	1	$34	risk_red_13	39
4	49	5	$0	1	1692	0	$65	risk_red_25	50
4	50	1	$34	1	2276	0	$0	risk_blue_13	34
4	51	1	$18	1	2380	1	$0	risk_blue_13	33
4	52	3	$5	1	1959	1	$0	risk_blue_38	51
4	53	2	$9.50	1	2604	1	$0	risk_blue_25	42
4	54	9	$0	1	1661	0	$65	ambig_blue_75	30
4	55	5	$0	1	1904	1	$9.50	risk_red_25	47
4	56	8	$34	1	1665	0	$0	ambig_blue_50	14
4	57	7	$5	1	2268	1	$0	ambig_blue_25	1
4	58	3	$9.50	0	1388	0	$0	risk_blue_38	52
4	59	4	$0	1	1858	0	$9.50	risk_red_13	37
4	60	7	$34	1	1836	0	$0	ambig_blue_25	4
5	1	9	$65	1	1314	0	$0	ambig_blue_75	25
5	2	3	$5	1	2236	1	$0	risk_blue_38	51
5	3	4	$0	1	1333	0	$65	risk_red_13	40
5	4	4	$0	0	1342	1	$34	risk_red_13	39
5	5	2	$5	0	1911	0	$0	risk_blue_25	41
5	6	7	$0	1	1743	1	$5	ambig_blue_25	6
5	7	7	$9.50	1	1950	0	$0	ambig_blue_25	2
5	8	2	$9.50	1	2172	1	$0	risk_blue_25	42
5	9	7	$0	0	1377	1	$18	ambig_blue_25	8
5	10	4	$0	0	3336	0	$18	risk_red_13	38
5	11	1	$34	0	2569	1	$0	risk_blue_13	34
5	12	5	$0	1	1484	0	$9.50	risk_red_25	47
5	13	5	$0	0	1663	0	$5	risk_red_25	46
5	14	4	$0	0	1458	0	$9.50	risk_red_13	37
5	15	1	$5	1	2629	1	$0	risk_blue_13	31
5	16	3	$34	1	1133	0	$0	risk_blue_38	54
5	17	4	$0	1	2160	1	$5	risk_red_13	36
5	18	8	$34	1	2139	0	$0	ambig_blue_50	14
5	19	9	$18	1	2010	0	$0	ambig_blue_75	23
5	20	5	$0	1	2468	0	$18	risk_red_25	48
5	21	6	$0	0	1307	1	$34	risk_red_38	59
5	22	9	$0	0	2886	0	$18	ambig_blue_75	28
5	23	6	$0	0	1459	1	$18	risk_red_38	58
5	24	9	$0	0	1398	1	$65	ambig_blue_75	30
5	25	8	$18	1	1685	0	$0	ambig_blue_50	13
5	26	7	$34	1	1999	0	$0	ambig_blue_25	4
5	27	1	$9.50	1	2219	1	$0	risk_blue_13	32
5	28	7	$0	0	1013	1	$34	ambig_blue_25	9
5	29	5	$0	0	1221	1	$34	risk_red_25	49
5	30	6	$0	0	1691	1	$65	risk_red_38	60
5	31	2	$65	1	1492	0	$0	risk_blue_25	45
5	32	2	$34	0	1943	1	$0	risk_blue_25	44
5	33	2	$18	1	1909	0	$0	risk_blue_25	43
5	34	5	$0	0	1452	1	$65	risk_red_25	50
5	35	1	$65	1	1425	0	$0	risk_blue_13	35
5	36	9	$0	0	1429	1	$34	ambig_blue_75	29
5	37	8	$9.50	1	1402	0	$0	ambig_blue_50	12
5	38	3	$65	1	1657	0	$0	risk_blue_38	55
5	39	8	$0	0	1852	0	$5	ambig_blue_50	16
5	40	8	$0	1	2118	0	$9.50	ambig_blue_50	17
5	41	8	$65	0	1477	1	$0	ambig_blue_50	15
5	42	7	$65	1	1392	0	$0	ambig_blue_25	5
5	43	8	$0	1	1783	0	$18	ambig_blue_50	18
5	44	7	$18	0	1981	0	$0	ambig_blue_25	3
5	45	6	$0	0	1385	1	$9.50	risk_red_38	57
5	46	9	$34	0	1737	1	$0	ambig_blue_75	24
5	47	7	$5	0	1993	0	$0	ambig_blue_25	1
5	48	3	$18	0	2677	0	$0	risk_blue_38	53
5	49	3	$9.50	0	1978	1	$0	risk_blue_38	52
5	50	8	$0	0	1366	1	$65	ambig_blue_50	20
5	51	9	$0	1	1318	0	$9.50	ambig_blue_75	27
5	52	1	$18	0	1841	0	$0	risk_blue_13	33
5	53	9	$9.50	0	2587	1	$0	ambig_blue_75	22
5	54	7	$0	0	1557	1	$65	ambig_blue_25	10
5	55	7	$0	0	2525	1	$9.50	ambig_blue_25	7
5	56	9	$5	1	2505	1	$0	ambig_blue_75	21
5	57	9	$0	1	2343	1	$5	ambig_blue_75	26
5	58	6	$0	1	1715	1	$5	risk_red_38	56
5	59	8	$5	1	2164	1	$0	ambig_blue_50	11
5	60	8	$0	0	1873	1	$34	ambig_blue_50	19
6
7	1	8	$34	1	2564	Left	$0	ambig_blue_50	14
7	2	7	$34	0	863	Right	$0	ambig_blue_25	4
7	3	5	$0	1	1518	Left	$9.50	risk_red_25	47
7	4	7	$9.50	0	1326	Right	$0	ambig_blue_25	2
7	5	2	$18	1	1569	Left	$0	risk_blue_25	43
7	6	5	$0	0	1399	Right	$34	risk_red_25	49
7	7	8	$5	0	1478	Left	$0	ambig_blue_50	11
7	8	9	$18	1	1273	Left	$0	ambig_blue_75	23
7	9	5	$0	1	1756	Right	$18	risk_red_25	48
7	10	7	$0	1	1451	Left	$65	ambig_blue_25	10
7	11	7	$0	0	1055	Right	$18	ambig_blue_25	8
7	12	3	$18	0	1533	Right	$0	risk_blue_38	53
7	13	9	$0	0	1757	Right	$9.50	ambig_blue_75	27
7	14	8	$9.50	0	1284	Right	$0	ambig_blue_50	12
7	15	7	$0	0	1279	Right	$9.50	ambig_blue_25	7
7	16	4	$0	1	1123	Left	$65	risk_red_13	40
7	17	1	$9.50	0	2542	Right	$0	risk_blue_13	32
7	18	9	$0	0	1369	Right	$65	ambig_blue_75	30
7	19	9	$0	0	1258	Right	$34	ambig_blue_75	29
7	20	1	$18	1	2222	Right	$0	risk_blue_13	33
7	21	9	$5	0	1095	Left	$0	ambig_blue_75	21
7	22	6	$0	1	1963	Right	$5	risk_red_38	56
7	23	3	$65	0	1257	Right	$0	risk_blue_38	55
7	24	4	$0	0	1597	Left	$9.50	risk_red_13	37
7	25	7	$0	1	2019	Left	$34	ambig_blue_25	9
7	26	8	$65	0	1511	Right	$0	ambig_blue_50	15
7	27	7	$0	0	1376	Right	$5	ambig_blue_25	6
7	28	8	$0	0	2319	Left	$5	ambig_blue_50	16
7	29	6	$0	1	1117	Left	$34	risk_red_38	59
7	30	4	$0	0	1849	Right	$18	risk_red_13	38
7	31	6	$0	0	1443	Right	$9.50	risk_red_38	57
7	32	1	$5	0	1352	Left	$0	risk_blue_13	31
7	33	9	$34	0	1857	Right	$0	ambig_blue_75	24
7	34	5	$0	1	1058	Left	$65	risk_red_25	50
7	35	8	$0	0	1944	Right	$18	ambig_blue_50	18
7	36	9	$65	1	1606	Left	$0	ambig_blue_75	25
7	37	8	$0	0	1715	Right	$9.50	ambig_blue_50	17
7	38	9	$0	0	1339	Right	$18	ambig_blue_75	28
7	39	2	$5	1	1476	Right	$0	risk_blue_25	41
7	40	6	$0	0	967	Right	$65	risk_red_38	60
7	41	7	$5	0	1760	Left	$0	ambig_blue_25	1
7	42	7	$65	0	1079	Right	$0	ambig_blue_25	5
7	43	8	$0	1	939	Left	$34	ambig_blue_50	19
7	44	8	$18	1	1326	Left	$0	ambig_blue_50	13
7	45	2	$9.50	1	1080	Left	$0	risk_blue_25	42
7	46	6	$0	0	1100	Right	$18	risk_red_38	58
7	47	7	$18	1	936	Left	$0	ambig_blue_25	3
7	48	1	$65	1	1131	Left	$0	risk_blue_13	35
7	49	2	$65	1	925	Left	$0	risk_blue_25	45
7	50	3	$9.50	1	1249	Left	$0	risk_blue_38	52
7	51	5	$0	1	2086	Right	$5	risk_red_25	46
7	52	3	$5	0	958	Right	$0	risk_blue_38	51
7	53	1	$34	0	1064	Right	$0	risk_blue_13	34
7	54	3	$34	1	854	Left	$0	risk_blue_38	54
7	55	9	$0	0	1555	Left	$5	ambig_blue_75	26
7	56	2	$34	1	2107	Left	$0	risk_blue_25	44
7	57	4	$0	0	2025	Left	$5	risk_red_13	36
7	58	9	$9.50	1	1149	Left	$0	ambig_blue_75	22
7	59	4	$0	1	1133	Left	$34	risk_red_13	39
7	60	8	$0	0	872	Right	$65	ambig_blue_50	20
8	1	4	$0	0	1696	Left	$5	risk_red_13	36
8	2	3	$34	1	1369	Left	$0	risk_blue_38	54
8	3	8	$0	1	1417	Left	$34	ambig_blue_50	19
8	4	9	$0	1	1039	Left	$34	ambig_blue_75	29
8	5	8	$0	0	1365	Right	$18	ambig_blue_50	18
8	6	9	$9.50	1	1757	Left	$0	ambig_blue_75	22
8	7	6	$0	1	972	Left	$9.50	risk_red_38	57
8	8	9	$5	1	1565	Right	$0	ambig_blue_75	21
8	9	8	$9.50	0	1396	Left	$0	ambig_blue_50	12
8	10	9	$0	1	1387	Right	$5	ambig_blue_75	26
8	11	6	$0	0	1105	Right	$65	risk_red_38	60
8	12	5	$0	1	1261	Left	$34	risk_red_25	49
8	13	6	$0	0	2729	Left	$5	risk_red_38	56
8	14	7	$0	1	1652	Right	$5	ambig_blue_25	6
8	15	1	$9.50	0	1975	Right	$0	risk_blue_13	32
8	16	8	$34	1	1020	Left	$0	ambig_blue_50	14
8	17	3	$9.50	0	1195	Left	$0	risk_blue_38	52
8	18	3	$5	0	1530	Right	$0	risk_blue_38	51
8	19	8	$0	1	1531	Right	$9.50	ambig_blue_50	17
8	20	7	$0	0	1036	Right	$34	ambig_blue_25	9
8	21	5	$0	0	1706	Right	$18	risk_red_25	48
8	22	2	$5	1	1571	Right	$0	risk_blue_25	41
8	23	1	$18	0	1393	Right	$0	risk_blue_13	33
8	24	7	$9.50	0	1320	Left	$0	ambig_blue_25	2
8	25	7	$0	0	1953	Left	$18	ambig_blue_25	8
8	26	8	$5	1	1712	Right	$0	ambig_blue_50	11
8	27	3	$65	1	1176	Left	$0	risk_blue_38	55
8	28	9	$0	1	1088	Left	$65	ambig_blue_75	30
8	29	8	$18	0	1404	Left	$0	ambig_blue_50	13
8	30	6	$0	0	1825	Left	$18	risk_red_38	58
8	31	7	$65	0	1382	Right	$0	ambig_blue_25	5
8	32	3	$18	1	1044	Left	$0	risk_blue_38	53
8	33	2	$65	1	1090	Left	$0	risk_blue_25	45
8	34	8	$65	1	1278	Left	$0	ambig_blue_50	15
8	35	2	$9.50	1	1818	Right	$0	risk_blue_25	42
8	36	9	$65	0	1214	Right	$0	ambig_blue_75	25
8	37	4	$0	1	2389	Left	$9.50	risk_red_13	37
8	38	2	$18	0	1592	Left	$0	risk_blue_25	43
8	39	9	$0	1	1302	Left	$9.50	ambig_blue_75	27
8	40	8	$0	0	953	Right	$65	ambig_blue_50	20
8	41	5	$0	0	1491	Right	$65	risk_red_25	50
8	42	7	$34	0	1701	Right	$0	ambig_blue_25	4
8	43	2	$34	1	1214	Left	$0	risk_blue_25	44
8	44	4	$0	0	1325	Left	$18	risk_red_13	38
8	45	7	$0	1	1167	Left	$65	ambig_blue_25	10
8	46	1	$5	1	1424	Right	$0	risk_blue_13	31
8	47	7	$5	1	1388	Right	$0	ambig_blue_25	1
8	48	7	$18	0	1875	Left	$0	ambig_blue_25	3
8	49	7	$0	1	1245	Left	$9.50	ambig_blue_25	7
8	50	1	$65	0	1617	Right	$0	risk_blue_13	35
8	51	5	$0	0	2214	Left	$5	risk_red_25	46
8	52	4	$0	0	984	Right	$65	risk_red_13	40
8	53	9	$34	1	993	Left	$0	ambig_blue_75	24
8	54	8	$0	1	2001	Right	$5	ambig_blue_50	16
8	55	9	$18	0	2005	Right	$0	ambig_blue_75	23
8	56	6	$0	0	1001	Right	$34	risk_red_38	59
8	57	1	$34	0	1241	Right	$0	risk_blue_13	34
8	58	5	$0	0	1438	Right	$9.50	risk_red_25	47
8	59	4	$0	0	947	Right	$34	risk_red_13	39
8	60	9	$0	1	1749	Right	$18	ambig_blue_75	28
9	1	7	$0	0	1984	Right	$34	ambig_blue_25	9
9	2	5	$0	1	1342	Right	$9.50	risk_red_25	47
9	3	2	$18	0	1454	Right	$0	risk_blue_25	43
9	4	6	$0	0	777	Right	$34	risk_red_38	59
9	5	3	$65	0	1131	Right	$0	risk_blue_38	55
9	6	7	$0	0	1534	Right	$9.50	ambig_blue_25	7
9	7	9	$5	0	1622	Left	$0	ambig_blue_75	21
9	8	8	$0	0	1107	Right	$65	ambig_blue_50	20
9	9	8	$5	0	1798	Left	$0	ambig_blue_50	11
9	10	4	$0	1	1635	Right	$5	risk_red_13	36
9	11	6	$0	0	983	Right	$65	risk_red_38	60
9	12	8	$0	1	1848	Right	$9.50	ambig_blue_50	17
9	13	8	$0	0	1675	Right	$18	ambig_blue_50	18
9	14	9	$34	1	1317	Left	$0	ambig_blue_75	24
9	15	3	$34	1	1295	Left	$0	risk_blue_38	54
9	16	4	$0	0	730	Right	$65	risk_red_13	40
9	17	9	$9.50	0	1582	Left	$0	ambig_blue_75	22
9	18	5	$0	1	1148	Left	$65	risk_red_25	50
9	19	4	$0	1	1879	Right	$9.50	risk_red_13	37
9	20	5	$0	1	1407	Left	$34	risk_red_25	49
9	21	7	$0	0	1637	Left	$18	ambig_blue_25	8
9	22	9	$0	1	1969	Right	$5	ambig_blue_75	26
9	23	4	$0	0	1510	Right	$34	risk_red_13	39
9	24	5	$0	1	1247	Left	$18	risk_red_25	48
9	25	9	$65	1	1509	Left	$0	ambig_blue_75	25
9	26	6	$0	1	1310	Left	$18	risk_red_38	58
9	27	2	$5	0	1457	Left	$0	risk_blue_25	41
9	28	1	$65	0	1244	Right	$0	risk_blue_13	35
9	29	3	$9.50	0	2466	Right	$0	risk_blue_38	52
9	30	8	$65	0	1057	Right	$0	ambig_blue_50	15
9	31	8	$0	1	1278	Left	$34	ambig_blue_50	19
9	32	8	$9.50	0	1786	Right	$0	ambig_blue_50	12
9	33	5	$0	0	2424	Left	$5	risk_red_25	46
9	34	7	$65	0	1760	Right	$0	ambig_blue_25	5
9	35	9	$0	0	1648	Right	$34	ambig_blue_75	29
9	36	6	$0	1	1747	Right	$5	risk_red_38	56
9	37	6	$0	1	2401	Right	$9.50	risk_red_38	57
9	38	7	$5	0	1772	Left	$0	ambig_blue_25	1
9	39	3	$18	0	1337	Right	$0	risk_blue_38	53
9	40	7	$0	0	1082	Right	$65	ambig_blue_25	10
9	41	9	$0	1	1463	Left	$65	ambig_blue_75	30
9	42	8	$18	1	2083	Left	$0	ambig_blue_50	13
9	43	7	$0	0	1587	Left	$5	ambig_blue_25	6
9	44	7	$9.50	0	1513	Left	$0	ambig_blue_25	2
9	45	1	$5	0	1155	Left	$0	risk_blue_13	31
9	46	9	$0	1	1316	Right	$9.50	ambig_blue_75	27
9	47	2	$34	1	1142	Left	$0	risk_blue_25	44
9	48	2	$9.50	0	1264	Left	$0	risk_blue_25	42
9	49	8	$34	1	1452	Left	$0	ambig_blue_50	14
9	50	1	$9.50	0	1585	Right	$0	risk_blue_13	32
9	51	8	$0	0	1966	Left	$5	ambig_blue_50	16
9	52	3	$5	1	2404	Right	$0	risk_blue_38	51
9	53	4	$0	0	1615	Left	$18	risk_red_13	38
9	54	1	$18	1	2243	Right	$0	risk_blue_13	33
9	55	9	$0	0	1220	Right	$18	ambig_blue_75	28
9	56	1	$34	1	1410	Left	$0	risk_blue_13	34
9	57	2	$65	0	1024	Right	$0	risk_blue_25	45
9	58	7	$34	0	1327	Right	$0	ambig_blue_25	4
9	59	7	$18	1	1657	Left	$0	ambig_blue_25	3
9	60	9	$18	0	1427	Right	$0	ambig_blue_75	23
10
