# Supplementary material for: Learning about the Ellsberg Paradox reduces, but does not abolish, ambiguity aversion
Source: PLoS One. 2020 Mar 4;15(3):e0228782. doi: 10.1371/journal.pone.0228782 (PMC7055742; doi:10.1371/journal.pone.0228782)
Supplement: S1 Dataset — (ZIP) [file pone.0228782.s009.zip › S1_dataset/RJ/2565.txt]

Block	Trial	BagNo	BlueValue	RESP	RT	LotterySide	RedValue	RiskAmbigLevel	TrialList
3	1	7	$0	1	3676	0	$65	ambig_blue_25	10
3	2	7	$34	1	3558	0	$0	ambig_blue_25	4
3	3	6	$0	0	2621	1	$34	risk_red_38	59
3	4	5	$0	1	5022	1	$5	risk_red_25	46
3	5	1	$9.50	1	3804	1	$0	risk_blue_13	32
3	6	7	$0	1	2504	0	$34	ambig_blue_25	9
3	7	8	$65	0	2382	1	$0	ambig_blue_50	15
3	8	2	$34	0	3320	1	$0	risk_blue_25	44
3	9	8	$34	0	2403	1	$0	ambig_blue_50	14
3	10	3	$34	0	3084	1	$0	risk_blue_38	54
3	11	9	$18	1	5816	0	$0	ambig_blue_75	23
3	12	8	$0	1	4747	1	$5	ambig_blue_50	16
3	13	5	$0	0	2350	1	$34	risk_red_25	49
3	14	7	$9.50	0	3675	0	$0	ambig_blue_25	2
3	15	7	$18	1	3917	0	$0	ambig_blue_25	3
3	16	8	$5	1	5668	1	$0	ambig_blue_50	11
3	17	7	$0	2	0	1	$5	ambig_blue_25	6
3	18	6	$0	0	3608	0	$5	risk_red_38	56
3	19	8	$18	1	1741	0	$0	ambig_blue_50	13
3	20	7	$0	1	1740	0	$18	ambig_blue_25	8
3	21	3	$18	1	1572	0	$0	risk_blue_38	53
3	22	6	$0	1	1569	0	$65	risk_red_38	60
3	23	7	$65	1	1496	0	$0	ambig_blue_25	5
3	24	9	$0	0	1666	1	$18	ambig_blue_75	28
3	25	8	$0	1	3037	0	$34	ambig_blue_50	19
3	26	9	$34	0	1283	1	$0	ambig_blue_75	24
3	27	2	$18	1	3319	0	$0	risk_blue_25	43
3	28	9	$0	1	3193	1	$9.50	ambig_blue_75	27
3	29	3	$5	0	3800	0	$0	risk_blue_38	51
3	30	4	$0	0	3821	0	$5	risk_red_13	36
3	31	8	$0	0	2704	1	$18	ambig_blue_50	18
3	32	6	$0	0	1477	1	$18	risk_red_38	58
3	33	9	$0	0	2904	0	$5	ambig_blue_75	26
3	34	7	$5	0	2596	0	$0	ambig_blue_25	1
3	35	3	$65	1	2517	0	$0	risk_blue_38	55
3	36	4	$0	0	2338	0	$9.50	risk_red_13	37
3	37	4	$0	0	1376	1	$18	risk_red_13	38
3	38	4	$0	0	1494	1	$34	risk_red_13	39
3	39	5	$0	0	952	1	$18	risk_red_25	48
3	40	5	$0	1	4250	1	$9.50	risk_red_25	47
3	41	1	$5	1	2978	1	$0	risk_blue_13	31
3	42	5	$0	0	2043	1	$65	risk_red_25	50
3	43	2	$5	0	2260	0	$0	risk_blue_25	41
3	44	9	$0	1	2349	0	$34	ambig_blue_75	29
3	45	1	$18	0	2481	1	$0	risk_blue_13	33
3	46	4	$0	0	1584	1	$65	risk_red_13	40
3	47	9	$9.50	1	3990	0	$0	ambig_blue_75	22
3	48	9	$5	0	3186	0	$0	ambig_blue_75	21
3	49	8	$0	1	1226	0	$65	ambig_blue_50	20
3	50	8	$0	1	4280	1	$9.50	ambig_blue_50	17
3	51	2	$9.50	0	3215	0	$0	risk_blue_25	42
3	52	7	$0	1	5837	1	$9.50	ambig_blue_25	7
3	53	6	$0	1	3239	1	$9.50	risk_red_38	57
3	54	3	$9.50	0	4652	0	$0	risk_blue_38	52
3	55	1	$65	1	1603	0	$0	risk_blue_13	35
3	56	1	$34	1	977	0	$0	risk_blue_13	34
3	57	8	$9.50	1	4114	1	$0	ambig_blue_50	12
3	58	2	$65	0	2369	1	$0	risk_blue_25	45
3	59	9	$65	1	3132	0	$0	ambig_blue_75	25
3	60	9	$0	1	726	0	$65	ambig_blue_75	30
4	1	9	$5	1	3044	1	$0	ambig_blue_75	21
4	2	9	$34	0	2545	1	$0	ambig_blue_75	24
4	3	7	$0	0	1645	1	$18	ambig_blue_25	8
4	4	7	$9.50	0	2785	0	$0	ambig_blue_25	2
4	5	8	$0	0	4946	0	$5	ambig_blue_50	16
4	6	9	$0	1	2308	1	$5	ambig_blue_75	26
4	7	2	$65	1	2394	0	$0	risk_blue_25	45
4	8	4	$0	0	2347	0	$9.50	risk_red_13	37
4	9	3	$65	1	1360	0	$0	risk_blue_38	55
4	10	3	$5	1	2256	1	$0	risk_blue_38	51
4	11	7	$5	0	3865	0	$0	ambig_blue_25	1
4	12	8	$9.50	0	1482	0	$0	ambig_blue_50	12
4	13	5	$0	1	1493	0	$34	risk_red_25	49
4	14	3	$9.50	0	2871	0	$0	risk_blue_38	52
4	15	4	$0	0	1716	1	$34	risk_red_13	39
4	16	7	$18	0	3253	1	$0	ambig_blue_25	3
4	17	9	$65	1	2314	0	$0	ambig_blue_75	25
4	18	5	$0	0	3128	1	$18	risk_red_25	48
4	19	6	$0	1	4489	0	$9.50	risk_red_38	57
4	20	8	$0	0	3655	1	$9.50	ambig_blue_50	17
4	21	7	$0	1	1810	0	$65	ambig_blue_25	10
4	22	8	$34	0	2150	1	$0	ambig_blue_50	14
4	23	3	$34	1	1627	0	$0	risk_blue_38	54
4	24	9	$0	1	1424	0	$34	ambig_blue_75	29
4	25	9	$0	1	1668	0	$18	ambig_blue_75	28
4	26	6	$0	0	807	1	$34	risk_red_38	59
4	27	5	$0	0	2911	0	$9.50	risk_red_25	47
4	28	2	$34	0	1315	1	$0	risk_blue_25	44
4	29	8	$0	1	813	0	$34	ambig_blue_50	19
4	30	1	$65	0	1749	1	$0	risk_blue_13	35
4	31	7	$0	0	972	1	$34	ambig_blue_25	9
4	32	8	$18	1	3686	0	$0	ambig_blue_50	13
4	33	5	$0	0	847	1	$65	risk_red_25	50
4	34	7	$0	0	3102	0	$5	ambig_blue_25	6
4	35	1	$34	1	2609	0	$0	risk_blue_13	34
4	36	7	$0	0	4890	1	$9.50	ambig_blue_25	7
4	37	3	$18	1	1598	0	$0	risk_blue_38	53
4	38	8	$0	0	804	1	$65	ambig_blue_50	20
4	39	2	$9.50	1	4084	1	$0	risk_blue_25	42
4	40	9	$18	0	1980	1	$0	ambig_blue_75	23
4	41	4	$0	0	3689	1	$18	risk_red_13	38
4	42	5	$0	1	3289	1	$5	risk_red_25	46
4	43	9	$9.50	0	5636	1	$0	ambig_blue_75	22
4	44	8	$65	1	1529	0	$0	ambig_blue_50	15
4	45	7	$34	1	3336	0	$0	ambig_blue_25	4
4	46	8	$0	0	1497	1	$18	ambig_blue_50	18
4	47	6	$0	0	923	1	$65	risk_red_38	60
4	48	8	$5	1	5135	1	$0	ambig_blue_50	11
4	49	2	$5	1	3168	1	$0	risk_blue_25	41
4	50	2	$18	0	1601	1	$0	risk_blue_25	43
4	51	4	$0	0	718	1	$65	risk_red_13	40
4	52	1	$5	1	2283	1	$0	risk_blue_13	31
4	53	4	$0	1	3625	1	$5	risk_red_13	36
4	54	6	$0	0	4158	0	$5	risk_red_38	56
4	55	1	$9.50	0	3626	0	$0	risk_blue_13	32
4	56	1	$18	1	4415	0	$0	risk_blue_13	33
4	57	7	$65	0	1335	1	$0	ambig_blue_25	5
4	58	6	$0	0	3169	1	$18	risk_red_38	58
4	59	9	$0	1	4249	1	$9.50	ambig_blue_75	27
4	60	9	$0	0	1089	1	$65	ambig_blue_75	30
5	1	1	$9.50	1	4292	1	$0	risk_blue_13	32
5	2	4	$0	1	1634	0	$34	risk_red_13	39
5	3	7	$0	0	2351	0	$5	ambig_blue_25	6
5	4	5	$0	0	2939	1	$18	risk_red_25	48
5	5	4	$0	1	5310	1	$5	risk_red_13	36
5	6	6	$0	1	983	0	$34	risk_red_38	59
5	7	1	$34	0	1225	1	$0	risk_blue_13	34
5	8	1	$65	1	3135	0	$0	risk_blue_13	35
5	9	9	$0	0	1024	1	$65	ambig_blue_75	30
5	10	8	$0	1	2390	1	$5	ambig_blue_50	16
5	11	7	$0	0	1184	1	$65	ambig_blue_25	10
5	12	7	$0	0	1793	0	$9.50	ambig_blue_25	7
5	13	2	$18	1	1502	0	$0	risk_blue_25	43
5	14	7	$65	1	2904	0	$0	ambig_blue_25	5
5	15	3	$5	0	2164	0	$0	risk_blue_38	51
5	16	9	$0	1	3009	1	$9.50	ambig_blue_75	27
5	17	5	$0	1	936	0	$34	risk_red_25	49
5	18	2	$9.50	1	1971	1	$0	risk_blue_25	42
5	19	7	$0	0	1080	1	$34	ambig_blue_25	9
5	20	8	$18	0	1597	1	$0	ambig_blue_50	13
5	21	8	$65	0	1235	1	$0	ambig_blue_50	15
5	22	7	$34	0	873	1	$0	ambig_blue_25	4
5	23	5	$0	0	2742	0	$5	risk_red_25	46
5	24	8	$34	1	2145	0	$0	ambig_blue_50	14
5	25	3	$9.50	0	1494	0	$0	risk_blue_38	52
5	26	9	$0	1	4177	1	$5	ambig_blue_75	26
5	27	7	$18	1	1564	0	$0	ambig_blue_25	3
5	28	9	$18	1	1804	0	$0	ambig_blue_75	23
5	29	6	$0	1	4608	0	$18	risk_red_38	58
5	30	8	$0	1	3544	0	$34	ambig_blue_50	19
5	31	5	$0	0	872	1	$65	risk_red_25	50
5	32	9	$0	0	1927	1	$18	ambig_blue_75	28
5	33	7	$9.50	0	3213	0	$0	ambig_blue_25	2
5	34	4	$0	0	2099	1	$65	risk_red_13	40
5	35	8	$5	1	4618	1	$0	ambig_blue_50	11
5	36	9	$65	0	1538	1	$0	ambig_blue_75	25
5	37	2	$65	1	2514	0	$0	risk_blue_25	45
5	38	2	$34	0	1295	1	$0	risk_blue_25	44
5	39	7	$0	0	3882	1	$18	ambig_blue_25	8
5	40	6	$0	0	3771	0	$9.50	risk_red_38	57
5	41	8	$9.50	1	3153	1	$0	ambig_blue_50	12
5	42	9	$9.50	0	1890	0	$0	ambig_blue_75	22
5	43	4	$0	1	1426	0	$18	risk_red_13	38
5	44	5	$0	1	4247	1	$9.50	risk_red_25	47
5	45	1	$18	0	4231	1	$0	risk_blue_13	33
5	46	4	$0	0	3337	0	$9.50	risk_red_13	37
5	47	7	$5	0	3122	0	$0	ambig_blue_25	1
5	48	8	$0	1	3172	1	$9.50	ambig_blue_50	17
5	49	2	$5	1	3252	1	$0	risk_blue_25	41
5	50	9	$5	0	5745	0	$0	ambig_blue_75	21
5	51	6	$0	0	2263	0	$5	risk_red_38	56
5	52	9	$34	0	2560	1	$0	ambig_blue_75	24
5	53	3	$18	1	1138	0	$0	risk_blue_38	53
5	54	9	$0	0	828	1	$34	ambig_blue_75	29
5	55	3	$65	1	1292	0	$0	risk_blue_38	55
5	56	8	$0	1	1263	0	$65	ambig_blue_50	20
5	57	6	$0	0	852	1	$65	risk_red_38	60
5	58	1	$5	1	2186	1	$0	risk_blue_13	31
5	59	8	$0	1	1118	0	$18	ambig_blue_50	18
5	60	3	$34	0	1345	1	$0	risk_blue_38	54
6
7	1	8	$0	2	0	Left	$9.50	ambig_blue_50	17
7	2	6	$0	0	2813	Right	$18	risk_red_38	58
7	3	3	$5	1	3332	Right	$0	risk_blue_38	51
7	4	8	$9.50	0	2509	Right	$0	ambig_blue_50	12
7	5	7	$34	0	1386	Right	$0	ambig_blue_25	4
7	6	1	$5	0	3417	Left	$0	risk_blue_13	31
7	7	5	$0	1	2502	Right	$9.50	risk_red_25	47
7	8	2	$9.50	1	1796	Right	$0	risk_blue_25	42
7	9	5	$0	0	1313	Right	$65	risk_red_25	50
7	10	6	$0	1	2107	Right	$5	risk_red_38	56
7	11	7	$0	0	5626	Right	$9.50	ambig_blue_25	7
7	12	2	$5	1	2486	Right	$0	risk_blue_25	41
7	13	4	$0	1	1516	Left	$65	risk_red_13	40
7	14	7	$0	0	1958	Right	$18	ambig_blue_25	8
7	15	8	$65	1	1011	Left	$0	ambig_blue_50	15
7	16	3	$18	1	1250	Left	$0	risk_blue_38	53
7	17	7	$18	1	1007	Left	$0	ambig_blue_25	3
7	18	2	$18	0	1968	Right	$0	risk_blue_25	43
7	19	4	$0	0	3005	Right	$18	risk_red_13	38
7	20	4	$0	1	2700	Right	$5	risk_red_13	36
7	21	9	$5	0	2649	Left	$0	ambig_blue_75	21
7	22	7	$0	0	3896	Right	$5	ambig_blue_25	6
7	23	2	$65	0	1777	Right	$0	risk_blue_25	45
7	24	7	$5	0	3790	Right	$0	ambig_blue_25	1
7	25	1	$65	0	1979	Right	$0	risk_blue_13	35
7	26	7	$0	1	1584	Left	$34	ambig_blue_25	9
7	27	8	$18	1	1958	Left	$0	ambig_blue_50	13
7	28	7	$9.50	1	2236	Left	$0	ambig_blue_25	2
7	29	1	$18	0	1845	Right	$0	risk_blue_13	33
7	30	7	$65	1	928	Left	$0	ambig_blue_25	5
7	31	5	$0	0	627	Right	$34	risk_red_25	49
7	32	1	$34	0	1172	Right	$0	risk_blue_13	34
7	33	3	$9.50	1	4324	Right	$0	risk_blue_38	52
7	34	9	$0	1	1945	Right	$5	ambig_blue_75	26
7	35	9	$18	0	2511	Right	$0	ambig_blue_75	23
7	36	9	$0	1	1613	Left	$34	ambig_blue_75	29
7	37	9	$34	1	1721	Left	$0	ambig_blue_75	24
7	38	9	$9.50	1	3945	Right	$0	ambig_blue_75	22
7	39	9	$0	0	1255	Right	$65	ambig_blue_75	30
7	40	8	$34	0	1084	Right	$0	ambig_blue_50	14
7	41	9	$65	1	2544	Left	$0	ambig_blue_75	25
7	42	5	$0	1	1364	Left	$18	risk_red_25	48
7	43	4	$0	0	724	Right	$34	risk_red_13	39
7	44	8	$0	1	5840	Right	$5	ambig_blue_50	16
7	45	8	$0	1	2650	Left	$34	ambig_blue_50	19
7	46	2	$34	1	1241	Left	$0	risk_blue_25	44
7	47	8	$0	1	847	Left	$65	ambig_blue_50	20
7	48	3	$65	1	966	Left	$0	risk_blue_38	55
7	49	5	$0	0	2279	Left	$5	risk_red_25	46
7	50	9	$0	0	1439	Right	$18	ambig_blue_75	28
7	51	8	$5	0	5171	Left	$0	ambig_blue_50	11
7	52	1	$9.50	0	2842	Left	$0	risk_blue_13	32
7	53	3	$34	0	1329	Right	$0	risk_blue_38	54
7	54	6	$0	0	2682	Left	$9.50	risk_red_38	57
7	55	8	$0	0	1432	Right	$18	ambig_blue_50	18
7	56	6	$0	1	1029	Left	$65	risk_red_38	60
7	57	9	$0	0	2740	Left	$9.50	ambig_blue_75	27
7	58	4	$0	0	1984	Left	$9.50	risk_red_13	37
7	59	7	$0	1	860	Left	$65	ambig_blue_25	10
7	60	6	$0	0	707	Right	$34	risk_red_38	59
8	1	8	$65	0	1399	Right	$0	ambig_blue_50	15
8	2	7	$0	1	3070	Right	$5	ambig_blue_25	6
8	3	8	$34	1	1330	Left	$0	ambig_blue_50	14
8	4	3	$9.50	1	1820	Right	$0	risk_blue_38	52
8	5	4	$0	0	1728	Right	$34	risk_red_13	39
8	6	1	$9.50	1	1624	Right	$0	risk_blue_13	32
8	7	8	$9.50	1	4812	Right	$0	ambig_blue_50	12
8	8	6	$0	1	1652	Left	$65	risk_red_38	60
8	9	5	$0	1	647	Left	$34	risk_red_25	49
8	10	6	$0	1	2023	Right	$9.50	risk_red_38	57
8	11	5	$0	0	2913	Right	$65	risk_red_25	50
8	12	3	$65	0	1092	Right	$0	risk_blue_38	55
8	13	4	$0	0	848	Left	$65	risk_red_13	40
8	14	7	$0	2	0	Right	$9.50	ambig_blue_25	7
8	15	8	$18	1	1435	Left	$0	ambig_blue_50	13
8	16	1	$5	0	2864	Left	$0	risk_blue_13	31
8	17	3	$34	0	1229	Right	$0	risk_blue_38	54
8	18	4	$0	0	2587	Right	$18	risk_red_13	38
8	19	5	$0	0	1821	Left	$5	risk_red_25	46
8	20	9	$65	0	1241	Right	$0	ambig_blue_75	25
8	21	9	$0	0	1798	Right	$34	ambig_blue_75	29
8	22	7	$5	0	1723	Left	$0	ambig_blue_25	1
8	23	6	$0	0	3019	Left	$5	risk_red_38	56
8	24	2	$65	0	1042	Right	$0	risk_blue_25	45
8	25	8	$0	1	2152	Left	$34	ambig_blue_50	19
8	26	3	$5	0	2253	Left	$0	risk_blue_38	51
8	27	2	$34	0	1558	Right	$0	risk_blue_25	44
8	28	3	$18	0	1317	Right	$0	risk_blue_38	53
8	29	1	$34	0	1480	Right	$0	risk_blue_13	34
8	30	5	$0	0	2938	Left	$9.50	risk_red_25	47
8	31	7	$18	1	1604	Left	$0	ambig_blue_25	3
8	32	4	$0	1	1761	Right	$5	risk_red_13	36
8	33	9	$0	1	1264	Left	$65	ambig_blue_75	30
8	34	8	$0	0	2548	Left	$5	ambig_blue_50	16
8	35	2	$18	0	1736	Right	$0	risk_blue_25	43
8	36	6	$0	1	2256	Left	$18	risk_red_38	58
8	37	7	$65	0	865	Right	$0	ambig_blue_25	5
8	38	1	$65	1	1399	Left	$0	risk_blue_13	35
8	39	7	$34	1	2462	Left	$0	ambig_blue_25	4
8	40	8	$5	0	4021	Right	$0	ambig_blue_50	11
8	41	9	$0	1	2407	Right	$9.50	ambig_blue_75	27
8	42	8	$0	1	3410	Left	$9.50	ambig_blue_50	17
8	43	7	$0	1	1040	Left	$65	ambig_blue_25	10
8	44	7	$0	1	1110	Left	$18	ambig_blue_25	8
8	45	2	$9.50	0	2321	Right	$0	risk_blue_25	42
8	46	8	$0	0	2151	Right	$65	ambig_blue_50	20
8	47	9	$9.50	0	2068	Left	$0	ambig_blue_75	22
8	48	7	$9.50	0	4020	Left	$0	ambig_blue_25	2
8	49	5	$0	1	2247	Left	$18	risk_red_25	48
8	50	2	$5	1	2417	Right	$0	risk_blue_25	41
8	51	9	$0	0	1081	Right	$18	ambig_blue_75	28
8	52	6	$0	0	846	Right	$34	risk_red_38	59
8	53	9	$5	1	3565	Right	$0	ambig_blue_75	21
8	54	7	$0	0	956	Right	$34	ambig_blue_25	9
8	55	1	$18	0	1693	Right	$0	risk_blue_13	33
8	56	9	$18	1	1407	Left	$0	ambig_blue_75	23
8	57	4	$0	1	2085	Right	$9.50	risk_red_13	37
8	58	9	$34	0	1165	Right	$0	ambig_blue_75	24
8	59	8	$0	0	1142	Right	$18	ambig_blue_50	18
8	60	9	$0	0	2568	Left	$5	ambig_blue_75	26
9	1	7	$0	0	3650	Left	$5	ambig_blue_25	6
9	2	5	$0	1	1221	Left	$65	risk_red_25	50
9	3	1	$18	0	843	Right	$0	risk_blue_13	33
9	4	8	$0	0	1657	Right	$65	ambig_blue_50	20
9	5	8	$9.50	0	1387	Left	$0	ambig_blue_50	12
9	6	6	$0	1	890	Left	$18	risk_red_38	58
9	7	7	$9.50	1	2103	Right	$0	ambig_blue_25	2
9	8	8	$0	0	3174	Right	$5	ambig_blue_50	16
9	9	8	$18	1	3071	Left	$0	ambig_blue_50	13
9	10	5	$0	0	2595	Left	$5	risk_red_25	46
9	11	1	$9.50	1	1749	Right	$0	risk_blue_13	32
9	12	3	$5	0	1908	Left	$0	risk_blue_38	51
9	13	4	$0	0	2204	Left	$9.50	risk_red_13	37
9	14	4	$0	0	879	Right	$18	risk_red_13	38
9	15	8	$0	1	972	Left	$18	ambig_blue_50	18
9	16	2	$65	0	829	Right	$0	risk_blue_25	45
9	17	9	$9.50	0	3109	Left	$0	ambig_blue_75	22
9	18	2	$34	1	1592	Left	$0	risk_blue_25	44
9	19	9	$65	0	1102	Right	$0	ambig_blue_75	25
9	20	4	$0	1	2209	Right	$5	risk_red_13	36
9	21	9	$0	0	2420	Left	$5	ambig_blue_75	26
9	22	3	$9.50	0	2581	Left	$0	risk_blue_38	52
9	23	3	$18	1	1431	Left	$0	risk_blue_38	53
9	24	9	$18	0	3220	Right	$0	ambig_blue_75	23
9	25	8	$65	1	1154	Left	$0	ambig_blue_50	15
9	26	9	$0	0	1068	Right	$34	ambig_blue_75	29
9	27	5	$0	0	832	Right	$18	risk_red_25	48
9	28	9	$5	0	3664	Left	$0	ambig_blue_75	21
9	29	6	$0	0	1482	Left	$9.50	risk_red_38	57
9	30	7	$0	0	837	Right	$65	ambig_blue_25	10
9	31	3	$65	1	860	Left	$0	risk_blue_38	55
9	32	4	$0	0	938	Right	$34	risk_red_13	39
9	33	7	$0	0	821	Right	$18	ambig_blue_25	8
9	34	1	$34	1	1004	Left	$0	risk_blue_13	34
9	35	8	$5	1	3196	Left	$0	ambig_blue_50	11
9	36	3	$34	1	1115	Left	$0	risk_blue_38	54
9	37	5	$0	0	2150	Left	$9.50	risk_red_25	47
9	38	2	$9.50	0	1875	Left	$0	risk_blue_25	42
9	39	6	$0	1	1765	Left	$65	risk_red_38	60
9	40	9	$0	0	859	Right	$65	ambig_blue_75	30
9	41	4	$0	0	489	Right	$65	risk_red_13	40
9	42	8	$0	1	976	Left	$34	ambig_blue_50	19
9	43	8	$0	0	3473	Right	$9.50	ambig_blue_50	17
9	44	1	$65	0	1860	Right	$0	risk_blue_13	35
9	45	7	$65	0	1382	Right	$0	ambig_blue_25	5
9	46	9	$0	0	4452	Left	$9.50	ambig_blue_75	27
9	47	1	$5	1	1435	Right	$0	risk_blue_13	31
9	48	6	$0	0	753	Right	$34	risk_red_38	59
9	49	7	$0	0	579	Right	$34	ambig_blue_25	9
9	50	9	$34	0	1518	Right	$0	ambig_blue_75	24
9	51	5	$0	1	1832	Left	$34	risk_red_25	49
9	52	8	$34	0	1635	Right	$0	ambig_blue_50	14
9	53	7	$18	0	1455	Right	$0	ambig_blue_25	3
9	54	7	$0	1	3779	Left	$9.50	ambig_blue_25	7
9	55	7	$5	0	3393	Left	$0	ambig_blue_25	1
9	56	7	$34	1	1367	Left	$0	ambig_blue_25	4
9	57	2	$18	0	1055	Right	$0	risk_blue_25	43
9	58	2	$5	0	2909	Left	$0	risk_blue_25	41
9	59	6	$0	0	2057	Left	$5	risk_red_38	56
9	60	9	$0	0	1554	Right	$18	ambig_blue_75	28
10
