# Supplementary material for: Learning about the Ellsberg Paradox reduces, but does not abolish, ambiguity aversion
Source: PLoS One. 2020 Mar 4;15(3):e0228782. doi: 10.1371/journal.pone.0228782 (PMC7055742; doi:10.1371/journal.pone.0228782)
Supplement: S1 Dataset — (ZIP) [file pone.0228782.s009.zip › S1_dataset/RJ/2566.txt]

Block	Trial	BagNo	BlueValue[Trial]	RESP	RT	LotterySide	RedValue	RiskAmbigLevel	TrialList
3	1	6	$0	0	1798	1	$18	risk_red_38	58
3	2	6	$0	0	1762	1	$34	risk_red_38	59
3	3	6	$0	1	1945	0	$9.50	risk_red_38	57
3	4	4	$0	0	1815	0	$9.50	risk_red_13	37
3	5	3	$5	0	4203	0	$0	risk_blue_38	51
3	6	9	$5	1	2558	1	$0	ambig_blue_75	21
3	7	9	$34	0	1601	1	$0	ambig_blue_75	24
3	8	6	$0	1	1855	0	$65	risk_red_38	60
3	9	7	$34	1	2122	0	$0	ambig_blue_25	4
3	10	3	$34	1	1823	0	$0	risk_blue_38	54
3	11	2	$65	1	2315	0	$0	risk_blue_25	45
3	12	9	$0	1	2377	0	$9.50	ambig_blue_75	27
3	13	6	$0	0	2604	0	$5	risk_red_38	56
3	14	2	$5	1	2829	1	$0	risk_blue_25	41
3	15	3	$18	0	1964	1	$0	risk_blue_38	53
3	16	4	$0	1	2778	0	$65	risk_red_13	40
3	17	9	$9.50	1	2331	0	$0	ambig_blue_75	22
3	18	8	$65	1	1624	0	$0	ambig_blue_50	15
3	19	4	$0	0	1837	0	$5	risk_red_13	36
3	20	5	$0	1	2296	0	$18	risk_red_25	48
3	21	8	$34	1	1527	0	$0	ambig_blue_50	14
3	22	2	$34	0	2175	1	$0	risk_blue_25	44
3	23	9	$0	0	2019	1	$18	ambig_blue_75	28
3	24	8	$0	1	2103	0	$18	ambig_blue_50	18
3	25	7	$9.50	0	1990	1	$0	ambig_blue_25	2
3	26	5	$0	1	2074	1	$5	risk_red_25	46
3	27	7	$0	1	2121	1	$5	ambig_blue_25	6
3	28	1	$65	1	1952	0	$0	risk_blue_13	35
3	29	5	$0	0	1534	1	$65	risk_red_25	50
3	30	8	$0	1	1343	0	$65	ambig_blue_50	20
3	31	7	$18	0	1440	1	$0	ambig_blue_25	3
3	32	7	$0	0	1100	1	$34	ambig_blue_25	9
3	33	2	$18	1	1640	1	$0	risk_blue_25	43
3	34	1	$5	1	1468	1	$0	risk_blue_13	31
3	35	8	$9.50	1	1656	0	$0	ambig_blue_50	12
3	36	8	$0	0	2210	0	$5	ambig_blue_50	16
3	37	8	$18	0	1373	1	$0	ambig_blue_50	13
3	38	7	$0	1	1308	0	$18	ambig_blue_25	8
3	39	5	$0	1	1574	0	$34	risk_red_25	49
3	40	1	$9.50	1	1957	1	$0	risk_blue_13	32
3	41	7	$65	0	1250	1	$0	ambig_blue_25	5
3	42	9	$0	1	1168	0	$65	ambig_blue_75	30
3	43	8	$0	1	1593	0	$9.50	ambig_blue_50	17
3	44	1	$34	1	3870	0	$0	risk_blue_13	34
3	45	4	$0	0	1872	0	$18	risk_red_13	38
3	46	4	$0	1	2018	1	$34	risk_red_13	39
3	47	7	$0	0	1157	1	$65	ambig_blue_25	10
3	48	5	$0	1	3109	0	$9.50	risk_red_25	47
3	49	9	$65	0	1305	1	$0	ambig_blue_75	25
3	50	8	$5	0	2258	0	$0	ambig_blue_50	11
3	51	9	$0	0	1362	1	$34	ambig_blue_75	29
3	52	1	$18	1	1811	1	$0	risk_blue_13	33
3	53	9	$0	1	1447	1	$5	ambig_blue_75	26
3	54	7	$5	1	2379	1	$0	ambig_blue_25	1
3	55	3	$65	0	1302	1	$0	risk_blue_38	55
3	56	3	$9.50	1	1793	0	$0	risk_blue_38	52
3	57	8	$0	0	1638	1	$34	ambig_blue_50	19
3	58	7	$0	0	1794	1	$9.50	ambig_blue_25	7
3	59	2	$9.50	1	2375	0	$0	risk_blue_25	42
3	60	9	$18	0	1722	1	$0	ambig_blue_75	23
4	1	1	$34	1	1569	0	$0	risk_blue_13	34
4	2	4	$0	1	3144	1	$5	risk_red_13	36
4	3	2	$65	0	1369	1	$0	risk_blue_25	45
4	4	6	$0	1	1185	0	$65	risk_red_38	60
4	5	6	$0	0	1322	1	$18	risk_red_38	58
4	6	7	$9.50	0	1851	1	$0	ambig_blue_25	2
4	7	5	$0	0	3565	1	$18	risk_red_25	48
4	8	1	$9.50	0	1619	0	$0	risk_blue_13	32
4	9	1	$18	0	2592	0	$0	risk_blue_13	33
4	10	9	$0	1	1714	0	$18	ambig_blue_75	28
4	11	6	$0	0	2562	1	$9.50	risk_red_38	57
4	12	5	$0	0	1373	1	$65	risk_red_25	50
4	13	4	$0	0	2156	1	$34	risk_red_13	39
4	14	9	$34	0	1369	1	$0	ambig_blue_75	24
4	15	7	$65	1	1360	0	$0	ambig_blue_25	5
4	16	5	$0	0	2825	1	$9.50	risk_red_25	47
4	17	3	$65	1	1368	0	$0	risk_blue_38	55
4	18	2	$9.50	1	3296	0	$0	risk_blue_25	42
4	19	1	$65	1	1251	0	$0	risk_blue_13	35
4	20	5	$0	0	1664	0	$5	risk_red_25	46
4	21	3	$5	1	1995	1	$0	risk_blue_38	51
4	22	7	$0	0	1215	1	$18	ambig_blue_25	8
4	23	9	$9.50	1	1598	0	$0	ambig_blue_75	22
4	24	2	$18	1	2715	0	$0	risk_blue_25	43
4	25	9	$0	0	1343	1	$9.50	ambig_blue_75	27
4	26	7	$0	1	2736	1	$5	ambig_blue_25	6
4	27	4	$0	1	1995	1	$9.50	risk_red_13	37
4	28	9	$5	1	2280	1	$0	ambig_blue_75	21
4	29	6	$0	0	1126	1	$34	risk_red_38	59
4	30	3	$18	1	2169	0	$0	risk_blue_38	53
4	31	3	$9.50	1	2342	0	$0	risk_blue_38	52
4	32	7	$5	1	2034	1	$0	ambig_blue_25	1
4	33	9	$65	0	1637	1	$0	ambig_blue_75	25
4	34	8	$0	0	1641	1	$18	ambig_blue_50	18
4	35	7	$0	1	1900	0	$9.50	ambig_blue_25	7
4	36	4	$0	0	2349	0	$18	risk_red_13	38
4	37	8	$65	0	1345	1	$0	ambig_blue_50	15
4	38	6	$0	1	2186	1	$5	risk_red_38	56
4	39	8	$9.50	0	1486	1	$0	ambig_blue_50	12
4	40	8	$0	0	2737	0	$5	ambig_blue_50	16
4	41	9	$18	0	1844	1	$0	ambig_blue_75	23
4	42	1	$5	1	2567	1	$0	risk_blue_13	31
4	43	7	$0	0	1282	1	$65	ambig_blue_25	10
4	44	8	$0	0	2542	1	$34	ambig_blue_50	19
4	45	8	$0	0	1641	1	$9.50	ambig_blue_50	17
4	46	9	$0	1	853	0	$65	ambig_blue_75	30
4	47	5	$0	1	1179	0	$34	risk_red_25	49
4	48	8	$18	0	1459	1	$0	ambig_blue_50	13
4	49	8	$34	1	1576	0	$0	ambig_blue_50	14
4	50	7	$18	1	2181	0	$0	ambig_blue_25	3
4	51	9	$0	1	3201	1	$5	ambig_blue_75	26
4	52	9	$0	1	1584	0	$34	ambig_blue_75	29
4	53	3	$34	1	1559	0	$0	risk_blue_38	54
4	54	7	$0	0	918	1	$34	ambig_blue_25	9
4	55	8	$5	0	1433	0	$0	ambig_blue_50	11
4	56	8	$0	1	1406	0	$65	ambig_blue_50	20
4	57	2	$5	1	2396	1	$0	risk_blue_25	41
4	58	7	$34	0	1118	1	$0	ambig_blue_25	4
4	59	4	$0	0	1218	1	$65	risk_red_13	40
4	60	2	$34	0	1400	1	$0	risk_blue_25	44
5	1	8	$0	1	2072	0	$18	ambig_blue_50	18
5	2	7	$0	1	913	0	$34	ambig_blue_25	9
5	3	1	$18	0	2085	1	$0	risk_blue_13	33
5	4	5	$0	1	1757	0	$18	risk_red_25	48
5	5	3	$9.50	1	1339	0	$0	risk_blue_38	52
5	6	7	$34	1	1011	0	$0	ambig_blue_25	4
5	7	9	$0	1	1739	1	$5	ambig_blue_75	26
5	8	9	$0	0	1386	1	$65	ambig_blue_75	30
5	9	2	$5	1	2049	1	$0	risk_blue_25	41
5	10	7	$9.50	1	1082	0	$0	ambig_blue_25	2
5	11	9	$18	0	1751	1	$0	ambig_blue_75	23
5	12	3	$65	0	902	1	$0	risk_blue_38	55
5	13	1	$65	0	1570	1	$0	risk_blue_13	35
5	14	7	$18	0	937	1	$0	ambig_blue_25	3
5	15	7	$0	1	1300	0	$65	ambig_blue_25	10
5	16	8	$0	1	1247	0	$34	ambig_blue_50	19
5	17	7	$0	1	940	0	$9.50	ambig_blue_25	7
5	18	2	$18	0	1367	1	$0	risk_blue_25	43
5	19	8	$0	0	1039	1	$65	ambig_blue_50	20
5	20	7	$0	0	1517	0	$5	ambig_blue_25	6
5	21	8	$9.50	0	1175	1	$0	ambig_blue_50	12
5	22	3	$18	0	1135	1	$0	risk_blue_38	53
5	23	4	$0	0	1225	1	$65	risk_red_13	40
5	24	6	$0	0	727	1	$65	risk_red_38	60
5	25	2	$34	0	1372	1	$0	risk_blue_25	44
5	26	4	$0	1	2403	1	$9.50	risk_red_13	37
5	27	4	$0	0	1141	1	$34	risk_red_13	39
5	28	2	$9.50	0	3031	1	$0	risk_blue_25	42
5	29	7	$0	1	1356	0	$18	ambig_blue_25	8
5	30	9	$0	1	1172	0	$34	ambig_blue_75	29
5	31	8	$0	0	1140	1	$9.50	ambig_blue_50	17
5	32	7	$65	0	1318	1	$0	ambig_blue_25	5
5	33	6	$0	0	1552	1	$34	risk_red_38	59
5	34	8	$34	1	1848	0	$0	ambig_blue_50	14
5	35	1	$5	0	1427	0	$0	risk_blue_13	31
5	36	5	$0	1	1784	0	$9.50	risk_red_25	47
5	37	6	$0	0	1390	1	$18	risk_red_38	58
5	38	9	$34	1	1412	0	$0	ambig_blue_75	24
5	39	1	$9.50	1	1890	1	$0	risk_blue_13	32
5	40	9	$0	1	1803	0	$18	ambig_blue_75	28
5	41	8	$65	1	1216	0	$0	ambig_blue_50	15
5	42	2	$65	0	1326	1	$0	risk_blue_25	45
5	43	9	$9.50	1	1096	0	$0	ambig_blue_75	22
5	44	3	$5	1	1700	1	$0	risk_blue_38	51
5	45	6	$0	1	1453	0	$9.50	risk_red_38	57
5	46	8	$18	1	1338	0	$0	ambig_blue_50	13
5	47	3	$34	1	1139	0	$0	risk_blue_38	54
5	48	8	$5	0	1452	0	$0	ambig_blue_50	11
5	49	6	$0	1	1505	1	$5	risk_red_38	56
5	50	9	$0	0	954	1	$9.50	ambig_blue_75	27
5	51	7	$5	0	2348	0	$0	ambig_blue_25	1
5	52	5	$0	0	1048	1	$65	risk_red_25	50
5	53	5	$0	0	1302	0	$5	risk_red_25	46
5	54	4	$0	1	2025	1	$18	risk_red_13	38
5	55	4	$0	0	2299	0	$5	risk_red_13	36
5	56	5	$0	0	778	1	$34	risk_red_25	49
5	57	9	$5	1	1188	1	$0	ambig_blue_75	21
5	58	1	$34	0	1091	1	$0	risk_blue_13	34
5	59	9	$65	1	1239	0	$0	ambig_blue_75	25
5	60	8	$0	1	2677	1	$5	ambig_blue_50	16
6
7	1	7	$18	1	2086	Left	$0	ambig_blue_25	3
7	2	8	$34	1	1549	Left	$0	ambig_blue_50	14
7	3	3	$65	1	1197	Left	$0	risk_blue_38	55
7	4	7	$65	0	916	Right	$0	ambig_blue_25	5
7	5	3	$18	0	1120	Right	$0	risk_blue_38	53
7	6	3	$34	1	923	Left	$0	risk_blue_38	54
7	7	7	$0	1	2182	Right	$5	ambig_blue_25	6
7	8	7	$34	1	1842	Left	$0	ambig_blue_25	4
7	9	2	$5	0	957	Left	$0	risk_blue_25	41
7	10	7	$0	0	1263	Right	$18	ambig_blue_25	8
7	11	7	$0	0	1275	Right	$9.50	ambig_blue_25	7
7	12	7	$0	1	695	Left	$34	ambig_blue_25	9
7	13	8	$0	0	645	Right	$34	ambig_blue_50	19
7	14	2	$65	1	1244	Left	$0	risk_blue_25	45
7	15	1	$9.50	1	1490	Right	$0	risk_blue_13	32
7	16	5	$0	1	1540	Left	$18	risk_red_25	48
7	17	8	$9.50	0	1124	Right	$0	ambig_blue_50	12
7	18	1	$5	0	1262	Left	$0	risk_blue_13	31
7	19	4	$0	0	1387	Right	$34	risk_red_13	39
7	20	8	$0	1	770	Left	$9.50	ambig_blue_50	17
7	21	9	$34	1	1052	Left	$0	ambig_blue_75	24
7	22	8	$0	1	1162	Left	$65	ambig_blue_50	20
7	23	2	$34	1	723	Left	$0	risk_blue_25	44
7	24	7	$0	1	703	Left	$65	ambig_blue_25	10
7	25	9	$0	0	924	Right	$9.50	ambig_blue_75	27
7	26	9	$0	0	823	Right	$34	ambig_blue_75	29
7	27	9	$65	1	1151	Left	$0	ambig_blue_75	25
7	28	9	$5	0	1576	Left	$0	ambig_blue_75	21
7	29	9	$9.50	1	1118	Left	$0	ambig_blue_75	22
7	30	5	$0	0	1537	Left	$5	risk_red_25	46
7	31	4	$0	0	1137	Right	$18	risk_red_13	38
7	32	1	$65	0	1115	Right	$0	risk_blue_13	35
7	33	5	$0	0	1782	Right	$9.50	risk_red_25	47
7	34	4	$0	1	1196	Left	$65	risk_red_13	40
7	35	8	$5	1	1275	Right	$0	ambig_blue_50	11
7	36	6	$0	1	2543	Right	$5	risk_red_38	56
7	37	5	$0	0	1051	Right	$65	risk_red_25	50
7	38	7	$5	0	1913	Left	$0	ambig_blue_25	1
7	39	5	$0	0	2105	Right	$34	risk_red_25	49
7	40	9	$0	0	1920	Left	$5	ambig_blue_75	26
7	41	2	$9.50	0	1488	Right	$0	risk_blue_25	42
7	42	9	$0	0	962	Right	$18	ambig_blue_75	28
7	43	9	$18	1	1020	Left	$0	ambig_blue_75	23
7	44	6	$0	1	659	Left	$34	risk_red_38	59
7	45	6	$0	1	978	Left	$9.50	risk_red_38	57
7	46	1	$34	1	1259	Left	$0	risk_blue_13	34
7	47	4	$0	1	1728	Right	$5	risk_red_13	36
7	48	8	$18	0	1111	Right	$0	ambig_blue_50	13
7	49	6	$0	1	1243	Left	$18	risk_red_38	58
7	50	8	$0	1	1311	Right	$5	ambig_blue_50	16
7	51	8	$65	1	866	Left	$0	ambig_blue_50	15
7	52	9	$0	0	1224	Right	$65	ambig_blue_75	30
7	53	8	$0	0	1262	Right	$18	ambig_blue_50	18
7	54	4	$0	1	1802	Right	$9.50	risk_red_13	37
7	55	1	$18	1	2031	Left	$0	risk_blue_13	33
7	56	2	$18	1	1169	Left	$0	risk_blue_25	43
7	57	6	$0	0	850	Right	$65	risk_red_38	60
7	58	3	$9.50	0	985	Right	$0	risk_blue_38	52
7	59	3	$5	1	1321	Right	$0	risk_blue_38	51
7	60	7	$9.50	1	1499	Left	$0	ambig_blue_25	2
8	1	8	$0	1	1035	Left	$9.50	ambig_blue_50	17
8	2	5	$0	1	914	Left	$9.50	risk_red_25	47
8	3	8	$0	1	854	Left	$18	ambig_blue_50	18
8	4	2	$34	1	1356	Left	$0	risk_blue_25	44
8	5	8	$34	0	932	Right	$0	ambig_blue_50	14
8	6	1	$5	1	1287	Right	$0	risk_blue_13	31
8	7	3	$18	0	874	Right	$0	risk_blue_38	53
8	8	6	$0	0	1952	Left	$5	risk_red_38	56
8	9	4	$0	1	1678	Right	$9.50	risk_red_13	37
8	10	9	$0	0	984	Right	$65	ambig_blue_75	30
8	11	8	$65	1	881	Left	$0	ambig_blue_50	15
8	12	7	$0	0	1151	Right	$18	ambig_blue_25	8
8	13	5	$0	0	1665	Left	$18	risk_red_25	48
8	14	8	$0	0	2482	Left	$5	ambig_blue_50	16
8	15	8	$0	1	721	Left	$65	ambig_blue_50	20
8	16	1	$18	0	3341	Left	$0	risk_blue_13	33
8	17	8	$9.50	1	1174	Left	$0	ambig_blue_50	12
8	18	5	$0	1	734	Left	$65	risk_red_25	50
8	19	7	$34	0	834	Right	$0	ambig_blue_25	4
8	20	6	$0	0	665	Right	$34	risk_red_38	59
8	21	3	$5	1	1233	Right	$0	risk_blue_38	51
8	22	2	$65	1	1695	Left	$0	risk_blue_25	45
8	23	4	$0	1	1472	Left	$34	risk_red_13	39
8	24	7	$0	1	1099	Left	$9.50	ambig_blue_25	7
8	25	1	$65	0	1087	Right	$0	risk_blue_13	35
8	26	7	$9.50	0	851	Right	$0	ambig_blue_25	2
8	27	9	$65	0	938	Right	$0	ambig_blue_75	25
8	28	6	$0	0	1332	Right	$18	risk_red_38	58
8	29	9	$0	0	782	Right	$9.50	ambig_blue_75	27
8	30	6	$0	1	808	Left	$65	risk_red_38	60
8	31	4	$0	0	928	Right	$18	risk_red_13	38
8	32	6	$0	0	716	Right	$9.50	risk_red_38	57
8	33	7	$0	0	577	Right	$65	ambig_blue_25	10
8	34	7	$0	0	580	Right	$34	ambig_blue_25	9
8	35	3	$9.50	0	934	Right	$0	risk_blue_38	52
8	36	8	$5	0	1442	Left	$0	ambig_blue_50	11
8	37	9	$18	1	982	Left	$0	ambig_blue_75	23
8	38	8	$0	1	855	Left	$34	ambig_blue_50	19
8	39	9	$34	0	684	Right	$0	ambig_blue_75	24
8	40	8	$18	0	1049	Right	$0	ambig_blue_50	13
8	41	9	$0	0	1464	Left	$5	ambig_blue_75	26
8	42	1	$34	0	931	Right	$0	risk_blue_13	34
8	43	7	$65	1	743	Left	$0	ambig_blue_25	5
8	44	2	$9.50	1	1147	Left	$0	risk_blue_25	42
8	45	3	$34	0	852	Right	$0	risk_blue_38	54
8	46	9	$0	1	810	Left	$18	ambig_blue_75	28
8	47	5	$0	1	1403	Right	$5	risk_red_25	46
8	48	7	$0	0	1993	Left	$5	ambig_blue_25	6
8	49	9	$0	0	509	Right	$34	ambig_blue_75	29
8	50	5	$0	1	707	Left	$34	risk_red_25	49
8	51	7	$18	1	1072	Left	$0	ambig_blue_25	3
8	52	1	$9.50	0	2285	Left	$0	risk_blue_13	32
8	53	7	$5	1	1196	Right	$0	ambig_blue_25	1
8	54	2	$5	1	2852	Right	$0	risk_blue_25	41
8	55	4	$0	0	1042	Right	$65	risk_red_13	40
8	56	2	$18	1	1280	Left	$0	risk_blue_25	43
8	57	3	$65	0	1012	Right	$0	risk_blue_38	55
8	58	4	$0	0	1883	Left	$5	risk_red_13	36
8	59	9	$9.50	0	1061	Right	$0	ambig_blue_75	22
8	60	9	$5	0	1370	Left	$0	ambig_blue_75	21
9	1	4	$0	1	1047	Left	$34	risk_red_13	39
9	2	6	$0	1	901	Left	$9.50	risk_red_38	57
9	3	7	$0	0	688	Right	$9.50	ambig_blue_25	7
9	4	8	$0	0	510	Right	$65	ambig_blue_50	20
9	5	1	$65	1	612	Left	$0	risk_blue_13	35
9	6	4	$0	0	1045	Right	$18	risk_red_13	38
9	7	3	$9.50	0	1099	Right	$0	risk_blue_38	52
9	8	1	$9.50	1	1431	Right	$0	risk_blue_13	32
9	9	8	$0	0	1045	Right	$34	ambig_blue_50	19
9	10	8	$0	0	611	Right	$18	ambig_blue_50	18
9	11	6	$0	1	1692	Right	$5	risk_red_38	56
9	12	7	$5	0	1709	Left	$0	ambig_blue_25	1
9	13	8	$0	0	726	Right	$9.50	ambig_blue_50	17
9	14	9	$9.50	1	977	Left	$0	ambig_blue_75	22
9	15	4	$0	1	1258	Right	$5	risk_red_13	36
9	16	5	$0	1	1415	Right	$5	risk_red_25	46
9	17	9	$5	1	1573	Right	$0	ambig_blue_75	21
9	18	7	$9.50	0	1027	Right	$0	ambig_blue_25	2
9	19	1	$18	1	3226	Left	$0	risk_blue_13	33
9	20	3	$18	0	1136	Right	$0	risk_blue_38	53
9	21	9	$65	0	906	Right	$0	ambig_blue_75	25
9	22	9	$0	1	990	Left	$34	ambig_blue_75	29
9	23	7	$0	0	790	Right	$18	ambig_blue_25	8
9	24	7	$65	0	1032	Right	$0	ambig_blue_25	5
9	25	9	$0	1	831	Left	$18	ambig_blue_75	28
9	26	5	$0	1	990	Left	$65	risk_red_25	50
9	27	9	$34	1	663	Left	$0	ambig_blue_75	24
9	28	7	$18	1	861	Left	$0	ambig_blue_25	3
9	29	9	$0	0	875	Right	$65	ambig_blue_75	30
9	30	9	$18	1	1290	Left	$0	ambig_blue_75	23
9	31	5	$0	1	932	Left	$18	risk_red_25	48
9	32	9	$0	1	1232	Left	$9.50	ambig_blue_75	27
9	33	2	$34	1	1709	Left	$0	risk_blue_25	44
9	34	8	$9.50	1	750	Left	$0	ambig_blue_50	12
9	35	7	$0	1	545	Left	$34	ambig_blue_25	9
9	36	6	$0	1	1045	Left	$34	risk_red_38	59
9	37	8	$34	0	1004	Right	$0	ambig_blue_50	14
9	38	2	$18	1	979	Left	$0	risk_blue_25	43
9	39	6	$0	1	1828	Left	$18	risk_red_38	58
9	40	3	$65	0	1000	Right	$0	risk_blue_38	55
9	41	8	$5	1	1360	Right	$0	ambig_blue_50	11
9	42	5	$0	1	1272	Left	$34	risk_red_25	49
9	43	2	$9.50	0	1332	Right	$0	risk_blue_25	42
9	44	6	$0	1	902	Left	$65	risk_red_38	60
9	45	7	$0	0	586	Right	$65	ambig_blue_25	10
9	46	4	$0	0	2708	Left	$9.50	risk_red_13	37
9	47	2	$5	1	1425	Right	$0	risk_blue_25	41
9	48	8	$18	1	838	Left	$0	ambig_blue_50	13
9	49	4	$0	0	749	Right	$65	risk_red_13	40
9	50	2	$65	0	752	Right	$0	risk_blue_25	45
9	51	5	$0	1	1331	Left	$9.50	risk_red_25	47
9	52	7	$34	0	853	Right	$0	ambig_blue_25	4
9	53	8	$65	0	955	Right	$0	ambig_blue_50	15
9	54	8	$0	0	1588	Left	$5	ambig_blue_50	16
9	55	3	$34	0	1090	Right	$0	risk_blue_38	54
9	56	9	$0	1	1702	Right	$5	ambig_blue_75	26
9	57	1	$5	0	1279	Left	$0	risk_blue_13	31
9	58	3	$5	0	1707	Left	$0	risk_blue_38	51
9	59	1	$34	1	1275	Left	$0	risk_blue_13	34
9	60	7	$0	1	1495	Right	$5	ambig_blue_25	6
10
