# Supplementary material for: Learning about the Ellsberg Paradox reduces, but does not abolish, ambiguity aversion
Source: PLoS One. 2020 Mar 4;15(3):e0228782. doi: 10.1371/journal.pone.0228782 (PMC7055742; doi:10.1371/journal.pone.0228782)
Supplement: S1 Dataset — (ZIP) [file pone.0228782.s009.zip › S1_dataset/RJ/2567.txt]

Block	Trial	BagNo	BlueValue	RESP	RT	LotterySide	RedValue	RiskAmbigLevel	TrialList
3	1	7	$0	0	5252	0	$9.50	ambig_blue_25	7
3	2	8	$34	0	2801	1	$0	ambig_blue_50	14
3	3	1	$9.50	1	3665	1	$0	risk_blue_13	32
3	4	4	$0	1	4291	1	$5	risk_red_13	36
3	5	4	$0	0	3138	1	$65	risk_red_13	40
3	6	9	$0	1	4276	1	$5	ambig_blue_75	26
3	7	7	$0	0	4051	1	$65	ambig_blue_25	10
3	8	8	$5	0	2844	0	$0	ambig_blue_50	11
3	9	4	$0	0	3475	1	$18	risk_red_13	38
3	10	9	$18	0	3637	1	$0	ambig_blue_75	23
3	11	9	$0	1	4328	0	$34	ambig_blue_75	29
3	12	3	$18	0	3061	1	$0	risk_blue_38	53
3	13	9	$9.50	0	1698	0	$0	ambig_blue_75	22
3	14	1	$5	1	3915	1	$0	risk_blue_13	31
3	15	6	$0	0	5210	1	$9.50	risk_red_38	57
3	16	7	$9.50	1	3232	1	$0	ambig_blue_25	2
3	17	8	$0	1	3030	0	$65	ambig_blue_50	20
3	18	3	$5	1	4636	1	$0	risk_blue_38	51
3	19	3	$65	1	4067	0	$0	risk_blue_38	55
3	20	5	$0	1	4819	0	$65	risk_red_25	50
3	21	4	$0	0	3794	0	$9.50	risk_red_13	37
3	22	9	$5	1	2743	1	$0	ambig_blue_75	21
3	23	9	$0	1	2618	1	$18	ambig_blue_75	28
3	24	2	$34	1	4659	0	$0	risk_blue_25	44
3	25	7	$0	1	1977	1	$5	ambig_blue_25	6
3	26	3	$9.50	0	3326	0	$0	risk_blue_38	52
3	27	5	$0	0	5391	0	$18	risk_red_25	48
3	28	6	$0	0	3909	1	$18	risk_red_38	58
3	29	7	$18	1	3636	1	$0	ambig_blue_25	3
3	30	6	$0	1	3399	1	$5	risk_red_38	56
3	31	7	$5	0	5301	1	$0	ambig_blue_25	1
3	32	9	$0	0	3768	0	$9.50	ambig_blue_75	27
3	33	6	$0	1	2309	0	$65	risk_red_38	60
3	34	8	$0	0	1747	0	$18	ambig_blue_50	18
3	35	6	$0	1	2018	0	$34	risk_red_38	59
3	36	8	$65	1	2070	0	$0	ambig_blue_50	15
3	37	7	$65	0	4183	1	$0	ambig_blue_25	5
3	38	1	$34	1	1434	1	$0	risk_blue_13	34
3	39	8	$0	0	3879	1	$34	ambig_blue_50	19
3	40	8	$9.50	0	1872	0	$0	ambig_blue_50	12
3	41	2	$18	0	1545	0	$0	risk_blue_25	43
3	42	3	$34	1	1985	0	$0	risk_blue_38	54
3	43	9	$34	0	3206	0	$0	ambig_blue_75	24
3	44	2	$9.50	1	1565	1	$0	risk_blue_25	42
3	45	7	$0	0	5484	1	$18	ambig_blue_25	8
3	46	5	$0	1	5062	0	$34	risk_red_25	49
3	47	2	$5	0	2467	0	$0	risk_blue_25	41
3	48	8	$18	1	3890	1	$0	ambig_blue_50	13
3	49	5	$0	1	2331	1	$9.50	risk_red_25	47
3	50	9	$0	1	2919	0	$65	ambig_blue_75	30
3	51	1	$18	0	3698	0	$0	risk_blue_13	33
3	52	8	$0	1	1955	1	$9.50	ambig_blue_50	17
3	53	7	$34	0	3146	1	$0	ambig_blue_25	4
3	54	5	$0	0	2330	0	$5	risk_red_25	46
3	55	9	$65	0	2271	1	$0	ambig_blue_75	25
3	56	2	$65	1	2055	0	$0	risk_blue_25	45
3	57	8	$0	0	4713	0	$5	ambig_blue_50	16
3	58	7	$0	0	3213	1	$34	ambig_blue_25	9
3	59	1	$65	1	2579	0	$0	risk_blue_13	35
3	60	4	$0	0	3453	0	$34	risk_red_13	39
4	1	8	$5	0	2009	0	$0	ambig_blue_50	11
4	2	7	$0	1	1861	1	$9.50	ambig_blue_25	7
4	3	6	$0	1	2391	1	$5	risk_red_38	56
4	4	7	$65	1	1994	0	$0	ambig_blue_25	5
4	5	7	$34	0	3822	1	$0	ambig_blue_25	4
4	6	6	$0	0	2537	1	$34	risk_red_38	59
4	7	9	$0	0	1885	1	$65	ambig_blue_75	30
4	8	7	$9.50	0	2943	0	$0	ambig_blue_25	2
4	9	6	$0	1	2569	1	$18	risk_red_38	58
4	10	8	$0	1	1724	1	$9.50	ambig_blue_50	17
4	11	7	$0	0	2291	1	$34	ambig_blue_25	9
4	12	9	$18	1	3362	1	$0	ambig_blue_75	23
4	13	5	$0	1	5361	0	$18	risk_red_25	48
4	14	2	$5	0	2096	0	$0	risk_blue_25	41
4	15	5	$0	0	1776	1	$65	risk_red_25	50
4	16	5	$0	1	2829	0	$34	risk_red_25	49
4	17	3	$34	0	2684	1	$0	risk_blue_38	54
4	18	4	$0	0	1706	0	$9.50	risk_red_13	37
4	19	7	$0	1	1371	0	$65	ambig_blue_25	10
4	20	7	$5	1	2210	1	$0	ambig_blue_25	1
4	21	6	$0	0	1588	0	$9.50	risk_red_38	57
4	22	9	$0	0	2938	0	$9.50	ambig_blue_75	27
4	23	8	$18	1	1677	1	$0	ambig_blue_50	13
4	24	4	$0	0	4911	0	$18	risk_red_13	38
4	25	8	$34	1	3658	0	$0	ambig_blue_50	14
4	26	7	$18	1	3381	0	$0	ambig_blue_25	3
4	27	9	$9.50	1	1676	1	$0	ambig_blue_75	22
4	28	9	$0	0	2774	0	$34	ambig_blue_75	29
4	29	5	$0	1	3448	1	$9.50	risk_red_25	47
4	30	9	$34	1	3003	0	$0	ambig_blue_75	24
4	31	7	$0	0	2155	0	$5	ambig_blue_25	6
4	32	8	$0	1	3352	0	$34	ambig_blue_50	19
4	33	2	$18	0	5088	1	$0	risk_blue_25	43
4	34	1	$34	0	1611	1	$0	risk_blue_13	34
4	35	9	$0	0	3568	1	$18	ambig_blue_75	28
4	36	9	$5	0	1406	0	$0	ambig_blue_75	21
4	37	4	$0	0	3044	1	$65	risk_red_13	40
4	38	4	$0	1	1465	1	$34	risk_red_13	39
4	39	8	$0	0	2669	0	$5	ambig_blue_50	16
4	40	1	$65	0	3075	0	$0	risk_blue_13	35
4	41	1	$5	0	1960	0	$0	risk_blue_13	31
4	42	5	$0	0	1822	0	$5	risk_red_25	46
4	43	7	$0	1	3969	1	$18	ambig_blue_25	8
4	44	1	$9.50	0	1230	0	$0	risk_blue_13	32
4	45	2	$34	1	1940	0	$0	risk_blue_25	44
4	46	4	$0	1	3234	1	$5	risk_red_13	36
4	47	2	$65	1	1639	0	$0	risk_blue_25	45
4	48	9	$65	0	2699	1	$0	ambig_blue_75	25
4	49	6	$0	0	2360	1	$65	risk_red_38	60
4	50	2	$9.50	0	1932	0	$0	risk_blue_25	42
4	51	8	$9.50	0	1226	0	$0	ambig_blue_50	12
4	52	3	$9.50	0	2904	0	$0	risk_blue_38	52
4	53	3	$18	0	4573	1	$0	risk_blue_38	53
4	54	8	$65	0	2607	1	$0	ambig_blue_50	15
4	55	3	$5	1	3080	1	$0	risk_blue_38	51
4	56	8	$0	1	1884	0	$65	ambig_blue_50	20
4	57	9	$0	1	2933	1	$5	ambig_blue_75	26
4	58	8	$0	1	2335	0	$18	ambig_blue_50	18
4	59	1	$18	0	2405	0	$0	risk_blue_13	33
4	60	3	$65	1	1230	0	$0	risk_blue_38	55
5	1	5	$0	1	3045	1	$5	risk_red_25	46
5	2	4	$0	0	2450	0	$9.50	risk_red_13	37
5	3	8	$0	0	1498	1	$65	ambig_blue_50	20
5	4	5	$0	1	3965	0	$18	risk_red_25	48
5	5	9	$0	0	1129	1	$65	ambig_blue_75	30
5	6	8	$5	1	1644	1	$0	ambig_blue_50	11
5	7	1	$18	1	2599	0	$0	risk_blue_13	33
5	8	7	$0	0	2041	1	$34	ambig_blue_25	9
5	9	8	$9.50	0	2274	0	$0	ambig_blue_50	12
5	10	5	$0	0	2458	1	$34	risk_red_25	49
5	11	9	$9.50	0	1474	0	$0	ambig_blue_75	22
5	12	4	$0	1	2589	0	$34	risk_red_13	39
5	13	8	$0	0	2487	1	$34	ambig_blue_50	19
5	14	7	$5	1	1820	1	$0	ambig_blue_25	1
5	15	3	$65	1	2593	0	$0	risk_blue_38	55
5	16	6	$0	1	1978	0	$34	risk_red_38	59
5	17	9	$0	0	1887	0	$18	ambig_blue_75	28
5	18	4	$0	0	2193	0	$5	risk_red_13	36
5	19	9	$5	1	5163	1	$0	ambig_blue_75	21
5	20	7	$0	0	2403	0	$5	ambig_blue_25	6
5	21	9	$34	0	2430	0	$0	ambig_blue_75	24
5	22	8	$34	0	2614	1	$0	ambig_blue_50	14
5	23	8	$18	1	3215	1	$0	ambig_blue_50	13
5	24	7	$65	1	1861	0	$0	ambig_blue_25	5
5	25	3	$9.50	0	1407	0	$0	risk_blue_38	52
5	26	1	$9.50	0	3005	0	$0	risk_blue_13	32
5	27	9	$0	0	4556	0	$9.50	ambig_blue_75	27
5	28	7	$9.50	0	3143	0	$0	ambig_blue_25	2
5	29	9	$0	1	2617	0	$34	ambig_blue_75	29
5	30	1	$34	0	5530	1	$0	risk_blue_13	34
5	31	3	$18	1	1250	1	$0	risk_blue_38	53
5	32	8	$0	1	2359	1	$5	ambig_blue_50	16
5	33	6	$0	0	2403	0	$9.50	risk_red_38	57
5	34	2	$9.50	2	0	0	$0	risk_blue_25	42
5	35	5	$0	0	1687	1	$65	risk_red_25	50
5	36	2	$34	0	1753	1	$0	risk_blue_25	44
5	37	4	$0	1	2224	1	$18	risk_red_13	38
5	38	4	$0	0	1521	1	$65	risk_red_13	40
5	39	2	$65	1	2194	0	$0	risk_blue_25	45
5	40	6	$0	1	2877	0	$18	risk_red_38	58
5	41	3	$34	1	2666	0	$0	risk_blue_38	54
5	42	7	$18	0	2208	1	$0	ambig_blue_25	3
5	43	2	$18	1	1963	1	$0	risk_blue_25	43
5	44	7	$0	0	1896	0	$9.50	ambig_blue_25	7
5	45	7	$0	0	2521	0	$18	ambig_blue_25	8
5	46	1	$5	0	2326	0	$0	risk_blue_13	31
5	47	7	$34	0	2251	1	$0	ambig_blue_25	4
5	48	6	$0	1	2796	0	$65	risk_red_38	60
5	49	3	$5	1	1620	1	$0	risk_blue_38	51
5	50	1	$65	0	2969	0	$0	risk_blue_13	35
5	51	8	$0	0	3386	0	$18	ambig_blue_50	18
5	52	9	$18	1	1952	1	$0	ambig_blue_75	23
5	53	7	$0	1	2334	0	$65	ambig_blue_25	10
5	54	8	$65	0	1508	1	$0	ambig_blue_50	15
5	55	6	$0	1	2501	1	$5	risk_red_38	56
5	56	5	$0	0	2435	0	$9.50	risk_red_25	47
5	57	2	$5	1	1708	1	$0	risk_blue_25	41
5	58	9	$65	0	2028	1	$0	ambig_blue_75	25
5	59	9	$0	1	3078	0	$5	ambig_blue_75	26
5	60	8	$0	1	2106	1	$9.50	ambig_blue_50	17
6
7	1	7	$5	1	2428	Left	$0	ambig_blue_25	1
7	2	2	$18	0	2805	Right	$0	risk_blue_25	43
7	3	5	$0	0	2661	Left	$9.50	risk_red_25	47
7	4	7	$0	1	2724	Left	$18	ambig_blue_25	8
7	5	8	$0	1	2208	Left	$34	ambig_blue_50	19
7	6	9	$9.50	0	3170	Right	$0	ambig_blue_75	22
7	7	7	$18	0	2947	Right	$0	ambig_blue_25	3
7	8	2	$5	0	1716	Left	$0	risk_blue_25	41
7	9	9	$0	1	2461	Left	$34	ambig_blue_75	29
7	10	2	$65	1	2172	Left	$0	risk_blue_25	45
7	11	8	$0	0	1425	Right	$9.50	ambig_blue_50	17
7	12	1	$5	1	2462	Right	$0	risk_blue_13	31
7	13	8	$0	0	1981	Right	$65	ambig_blue_50	20
7	14	7	$9.50	0	1586	Right	$0	ambig_blue_25	2
7	15	3	$34	0	3241	Left	$0	risk_blue_38	54
7	16	8	$9.50	0	1390	Left	$0	ambig_blue_50	12
7	17	1	$9.50	1	2212	Right	$0	risk_blue_13	32
7	18	6	$0	1	1799	Left	$18	risk_red_38	58
7	19	5	$0	0	1899	Left	$5	risk_red_25	46
7	20	3	$65	1	1684	Left	$0	risk_blue_38	55
7	21	6	$0	0	1509	Right	$65	risk_red_38	60
7	22	2	$9.50	0	1919	Left	$0	risk_blue_25	42
7	23	1	$18	1	2575	Right	$0	risk_blue_13	33
7	24	8	$34	1	1456	Left	$0	ambig_blue_50	14
7	25	8	$65	1	1196	Left	$0	ambig_blue_50	15
7	26	5	$0	0	2292	Right	$18	risk_red_25	48
7	27	7	$0	1	1218	Right	$5	ambig_blue_25	6
7	28	6	$0	0	2937	Right	$9.50	risk_red_38	57
7	29	8	$18	1	1436	Left	$0	ambig_blue_50	13
7	30	6	$0	0	1489	Left	$5	risk_red_38	56
7	31	9	$18	0	1571	Right	$0	ambig_blue_75	23
7	32	3	$5	1	3313	Right	$0	risk_blue_38	51
7	33	4	$0	1	1779	Left	$65	risk_red_13	40
7	34	8	$5	1	1841	Right	$0	ambig_blue_50	11
7	35	4	$0	1	3147	Right	$18	risk_red_13	38
7	36	7	$65	0	2116	Right	$0	ambig_blue_25	5
7	37	4	$0	1	2723	Right	$5	risk_red_13	36
7	38	7	$0	1	1255	Left	$65	ambig_blue_25	10
7	39	9	$65	1	1372	Left	$0	ambig_blue_75	25
7	40	7	$34	1	1611	Left	$0	ambig_blue_25	4
7	41	7	$0	1	1624	Left	$34	ambig_blue_25	9
7	42	9	$0	0	2884	Left	$9.50	ambig_blue_75	27
7	43	8	$0	0	3665	Right	$18	ambig_blue_50	18
7	44	9	$34	0	1099	Right	$0	ambig_blue_75	24
7	45	9	$0	1	1935	Right	$5	ambig_blue_75	26
7	46	3	$9.50	1	1845	Right	$0	risk_blue_38	52
7	47	7	$0	0	4760	Right	$9.50	ambig_blue_25	7
7	48	1	$34	1	1810	Right	$0	risk_blue_13	34
7	49	6	$0	1	1855	Left	$34	risk_red_38	59
7	50	9	$5	0	2697	Right	$0	ambig_blue_75	21
7	51	4	$0	0	2446	Left	$9.50	risk_red_13	37
7	52	5	$0	0	5150	Right	$34	risk_red_25	49
7	53	9	$0	0	927	Right	$65	ambig_blue_75	30
7	54	9	$0	1	1922	Left	$18	ambig_blue_75	28
7	55	3	$18	1	2154	Left	$0	risk_blue_38	53
7	56	2	$34	1	3567	Left	$0	risk_blue_25	44
7	57	8	$0	0	1525	Left	$5	ambig_blue_50	16
7	58	4	$0	1	1262	Left	$34	risk_red_13	39
7	59	1	$65	1	1083	Left	$0	risk_blue_13	35
7	60	5	$0	0	1335	Right	$65	risk_red_25	50
8	1	9	$0	1	2589	Right	$5	ambig_blue_75	26
8	2	7	$0	1	1606	Left	$34	ambig_blue_25	9
8	3	8	$0	1	1939	Left	$34	ambig_blue_50	19
8	4	6	$0	1	2154	Right	$9.50	risk_red_38	57
8	5	6	$0	0	1526	Left	$5	risk_red_38	56
8	6	8	$0	0	944	Right	$65	ambig_blue_50	20
8	7	8	$65	1	1171	Left	$0	ambig_blue_50	15
8	8	3	$65	1	1386	Left	$0	risk_blue_38	55
8	9	5	$0	1	3496	Left	$34	risk_red_25	49
8	10	7	$0	0	1858	Right	$5	ambig_blue_25	6
8	11	5	$0	1	1716	Right	$5	risk_red_25	46
8	12	8	$0	1	1396	Left	$9.50	ambig_blue_50	17
8	13	1	$5	1	1627	Right	$0	risk_blue_13	31
8	14	3	$5	0	1407	Left	$0	risk_blue_38	51
8	15	2	$65	0	2389	Right	$0	risk_blue_25	45
8	16	9	$0	1	2784	Left	$34	ambig_blue_75	29
8	17	6	$0	0	2569	Right	$65	risk_red_38	60
8	18	2	$34	0	1660	Right	$0	risk_blue_25	44
8	19	5	$0	0	1223	Left	$9.50	risk_red_25	47
8	20	7	$34	1	1341	Left	$0	ambig_blue_25	4
8	21	8	$18	0	1270	Right	$0	ambig_blue_50	13
8	22	7	$0	1	3530	Left	$18	ambig_blue_25	8
8	23	4	$0	1	1570	Right	$18	risk_red_13	38
8	24	8	$34	1	1057	Left	$0	ambig_blue_50	14
8	25	2	$18	0	1878	Left	$0	risk_blue_25	43
8	26	7	$9.50	1	1039	Left	$0	ambig_blue_25	2
8	27	2	$5	1	1574	Right	$0	risk_blue_25	41
8	28	1	$34	0	1700	Left	$0	risk_blue_13	34
8	29	1	$65	1	1485	Right	$0	risk_blue_13	35
8	30	4	$0	1	3984	Left	$34	risk_red_13	39
8	31	7	$5	0	1468	Left	$0	ambig_blue_25	1
8	32	2	$9.50	0	3991	Left	$0	risk_blue_25	42
8	33	9	$18	0	1667	Right	$0	ambig_blue_75	23
8	34	4	$0	0	2742	Right	$65	risk_red_13	40
8	35	9	$9.50	1	1656	Left	$0	ambig_blue_75	22
8	36	9	$0	1	2803	Left	$9.50	ambig_blue_75	27
8	37	3	$18	0	2340	Right	$0	risk_blue_38	53
8	38	9	$0	0	2233	Right	$18	ambig_blue_75	28
8	39	5	$0	0	2803	Right	$65	risk_red_25	50
8	40	8	$0	1	1587	Left	$18	ambig_blue_50	18
8	41	3	$9.50	1	3009	Right	$0	risk_blue_38	52
8	42	8	$0	0	3040	Right	$5	ambig_blue_50	16
8	43	9	$34	1	2631	Left	$0	ambig_blue_75	24
8	44	7	$65	1	1159	Left	$0	ambig_blue_25	5
8	45	9	$5	0	1695	Right	$0	ambig_blue_75	21
8	46	6	$0	1	3025	Right	$18	risk_red_38	58
8	47	7	$0	0	1928	Right	$9.50	ambig_blue_25	7
8	48	3	$34	0	1263	Right	$0	risk_blue_38	54
8	49	8	$9.50	1	1259	Left	$0	ambig_blue_50	12
8	50	4	$0	1	2248	Right	$9.50	risk_red_13	37
8	51	9	$0	1	1449	Left	$65	ambig_blue_75	30
8	52	5	$0	0	3133	Right	$18	risk_red_25	48
8	53	8	$5	0	1399	Left	$0	ambig_blue_50	11
8	54	7	$18	1	2197	Left	$0	ambig_blue_25	3
8	55	1	$18	0	1280	Right	$0	risk_blue_13	33
8	56	9	$65	0	1084	Right	$0	ambig_blue_75	25
8	57	4	$0	1	1744	Right	$5	risk_red_13	36
8	58	7	$0	1	1511	Right	$65	ambig_blue_25	10
8	59	6	$0	1	1664	Left	$34	risk_red_38	59
8	60	1	$9.50	1	2363	Right	$0	risk_blue_13	32
9	1	7	$0	1	2305	Left	$65	ambig_blue_25	10
9	2	7	$34	0	1024	Right	$0	ambig_blue_25	4
9	3	6	$0	1	1942	Right	$5	risk_red_38	56
9	4	4	$0	1	1429	Left	$34	risk_red_13	39
9	5	3	$18	0	3066	Left	$0	risk_blue_38	53
9	6	9	$34	0	902	Right	$0	ambig_blue_75	24
9	7	2	$65	1	787	Left	$0	risk_blue_25	45
9	8	9	$9.50	1	1132	Left	$0	ambig_blue_75	22
9	9	1	$65	1	974	Left	$0	risk_blue_13	35
9	10	1	$18	0	1743	Left	$0	risk_blue_13	33
9	11	9	$18	1	2014	Left	$0	ambig_blue_75	23
9	12	7	$18	1	1170	Left	$0	ambig_blue_25	3
9	13	1	$9.50	1	1450	Right	$0	risk_blue_13	32
9	14	8	$9.50	0	846	Right	$0	ambig_blue_50	12
9	15	4	$0	0	2164	Right	$65	risk_red_13	40
9	16	9	$0	0	1009	Right	$34	ambig_blue_75	29
9	17	5	$0	0	2337	Left	$9.50	risk_red_25	47
9	18	6	$0	1	1718	Left	$65	risk_red_38	60
9	19	8	$65	0	1294	Right	$0	ambig_blue_50	15
9	20	7	$5	0	2641	Left	$0	ambig_blue_25	1
9	21	3	$65	0	2537	Right	$0	risk_blue_38	55
9	22	5	$0	0	1734	Right	$34	risk_red_25	49
9	23	2	$34	1	1165	Left	$0	risk_blue_25	44
9	24	8	$0	1	1318	Left	$65	ambig_blue_50	20
9	25	9	$5	0	3009	Left	$0	ambig_blue_75	21
9	26	9	$0	0	1200	Right	$9.50	ambig_blue_75	27
9	27	2	$5	0	1488	Left	$0	risk_blue_25	41
9	28	7	$0	0	1258	Right	$34	ambig_blue_25	9
9	29	7	$0	1	3167	Left	$18	ambig_blue_25	8
9	30	4	$0	0	1983	Left	$9.50	risk_red_13	37
9	31	7	$65	1	1571	Left	$0	ambig_blue_25	5
9	32	3	$34	1	1074	Left	$0	risk_blue_38	54
9	33	9	$0	1	1311	Left	$65	ambig_blue_75	30
9	34	5	$0	1	2209	Left	$18	risk_red_25	48
9	35	8	$5	0	1787	Right	$0	ambig_blue_50	11
9	36	5	$0	0	1969	Left	$5	risk_red_25	46
9	37	1	$5	0	3062	Left	$0	risk_blue_13	31
9	38	1	$34	0	1539	Right	$0	risk_blue_13	34
9	39	6	$0	0	1667	Right	$34	risk_red_38	59
9	40	9	$0	1	1918	Left	$18	ambig_blue_75	28
9	41	6	$0	0	2806	Right	$18	risk_red_38	58
9	42	8	$0	1	3349	Left	$18	ambig_blue_50	18
9	43	8	$18	1	2805	Left	$0	ambig_blue_50	13
9	44	9	$65	1	1382	Left	$0	ambig_blue_75	25
9	45	2	$18	0	3309	Right	$0	risk_blue_25	43
9	46	2	$9.50	0	2839	Left	$0	risk_blue_25	42
9	47	3	$9.50	0	3374	Right	$0	risk_blue_38	52
9	48	9	$0	0	2070	Left	$5	ambig_blue_75	26
9	49	7	$0	1	1951	Right	$5	ambig_blue_25	6
9	50	8	$0	0	2077	Right	$9.50	ambig_blue_50	17
9	51	6	$0	1	2909	Right	$9.50	risk_red_38	57
9	52	4	$0	0	1857	Left	$5	risk_red_13	36
9	53	8	$34	1	1091	Left	$0	ambig_blue_50	14
9	54	7	$0	1	1214	Left	$9.50	ambig_blue_25	7
9	55	4	$0	1	1293	Right	$18	risk_red_13	38
9	56	8	$0	0	2136	Left	$5	ambig_blue_50	16
9	57	5	$0	1	2294	Left	$65	risk_red_25	50
9	58	7	$9.50	0	1981	Right	$0	ambig_blue_25	2
9	59	8	$0	1	858	Left	$34	ambig_blue_50	19
9	60	3	$5	1	3584	Right	$0	risk_blue_38	51
10
