# Supplementary material for: Learning about the Ellsberg Paradox reduces, but does not abolish, ambiguity aversion
Source: PLoS One. 2020 Mar 4;15(3):e0228782. doi: 10.1371/journal.pone.0228782 (PMC7055742; doi:10.1371/journal.pone.0228782)
Supplement: S1 Dataset — (ZIP) [file pone.0228782.s009.zip › S1_dataset/RJ/2568.txt]

Block	Trial	BagNo	BlueValue	RESP	RT	LotterySide	RedValue	RiskAmbigLevel	TrialList
3	1	3	$34	1	1774	1	$0	risk_blue_38	54
3	2	5	$0	0	2739	0	$18	risk_red_25	48
3	3	1	$5	0	1631	0	$0	risk_blue_13	31
3	4	9	$5	1	2243	1	$0	ambig_blue_75	21
3	5	4	$0	0	2692	0	$34	risk_red_13	39
3	6	9	$0	0	4785	0	$34	ambig_blue_75	29
3	7	8	$18	0	2625	0	$0	ambig_blue_50	13
3	8	8	$0	1	5225	1	$5	ambig_blue_50	16
3	9	2	$5	0	2639	0	$0	risk_blue_25	41
3	10	3	$9.50	0	4943	1	$0	risk_blue_38	52
3	11	1	$34	1	745	1	$0	risk_blue_13	34
3	12	4	$0	0	1732	0	$65	risk_red_13	40
3	13	2	$65	1	5148	0	$0	risk_blue_25	45
3	14	2	$9.50	0	1804	0	$0	risk_blue_25	42
3	15	2	$18	1	3385	1	$0	risk_blue_25	43
3	16	8	$65	0	1744	0	$0	ambig_blue_50	15
3	17	7	$0	1	703	1	$65	ambig_blue_25	10
3	18	6	$0	1	4356	0	$65	risk_red_38	60
3	19	9	$65	0	1199	0	$0	ambig_blue_75	25
3	20	8	$0	0	3559	0	$65	ambig_blue_50	20
3	21	5	$0	0	2934	0	$5	risk_red_25	46
3	22	9	$0	0	1257	0	$18	ambig_blue_75	28
3	23	6	$0	0	2533	0	$34	risk_red_38	59
3	24	9	$9.50	0	1034	0	$0	ambig_blue_75	22
3	25	8	$0	1	3161	1	$34	ambig_blue_50	19
3	26	7	$0	1	1201	1	$18	ambig_blue_25	8
3	27	6	$0	0	1552	0	$9.50	risk_red_38	57
3	28	7	$65	0	2145	1	$0	ambig_blue_25	5
3	29	9	$0	0	1142	0	$5	ambig_blue_75	26
3	30	4	$0	0	1951	0	$9.50	risk_red_13	37
3	31	1	$65	1	4373	1	$0	risk_blue_13	35
3	32	7	$34	0	2664	1	$0	ambig_blue_25	4
3	33	1	$9.50	0	1630	0	$0	risk_blue_13	32
3	34	7	$0	1	971	1	$34	ambig_blue_25	9
3	35	8	$34	0	5108	0	$0	ambig_blue_50	14
3	36	6	$0	2	0	1	$18	risk_red_38	58
3	37	7	$5	0	802	0	$0	ambig_blue_25	1
3	38	9	$0	0	2882	0	$9.50	ambig_blue_75	27
3	39	4	$0	0	2134	0	$18	risk_red_13	38
3	40	7	$0	1	3636	1	$5	ambig_blue_25	6
3	41	3	$18	0	3344	1	$0	risk_blue_38	53
3	42	9	$0	0	3329	0	$65	ambig_blue_75	30
3	43	6	$0	0	3449	0	$5	risk_red_38	56
3	44	9	$18	0	1733	0	$0	ambig_blue_75	23
3	45	4	$0	0	1237	0	$5	risk_red_13	36
3	46	9	$34	1	2674	1	$0	ambig_blue_75	24
3	47	7	$0	1	2049	1	$9.50	ambig_blue_25	7
3	48	8	$9.50	1	2779	1	$0	ambig_blue_50	12
3	49	8	$0	1	1532	1	$9.50	ambig_blue_50	17
3	50	5	$0	1	1213	1	$34	risk_red_25	49
3	51	7	$9.50	0	2723	0	$0	ambig_blue_25	2
3	52	3	$65	0	2935	1	$0	risk_blue_38	55
3	53	8	$0	0	1961	0	$18	ambig_blue_50	18
3	54	5	$0	0	2535	0	$9.50	risk_red_25	47
3	55	1	$18	1	1788	1	$0	risk_blue_13	33
3	56	8	$5	1	1673	1	$0	ambig_blue_50	11
3	57	5	$0	1	3235	0	$65	risk_red_25	50
3	58	2	$34	0	3880	1	$0	risk_blue_25	44
3	59	7	$18	1	3145	0	$0	ambig_blue_25	3
3	60	3	$5	1	986	1	$0	risk_blue_38	51
4	1	5	$0	0	3995	1	$34	risk_red_25	49
4	2	1	$34	0	3335	0	$0	risk_blue_13	34
4	3	7	$0	0	2736	0	$9.50	ambig_blue_25	7
4	4	4	$0	1	1699	1	$9.50	risk_red_13	37
4	5	9	$0	0	1428	0	$18	ambig_blue_75	28
4	6	9	$18	0	1521	0	$0	ambig_blue_75	23
4	7	6	$0	0	5730	0	$18	risk_red_38	58
4	8	3	$34	1	3345	0	$0	risk_blue_38	54
4	9	3	$18	0	4097	1	$0	risk_blue_38	53
4	10	9	$65	0	2097	1	$0	ambig_blue_75	25
4	11	7	$0	0	2976	1	$65	ambig_blue_25	10
4	12	7	$0	1	3186	0	$34	ambig_blue_25	9
4	13	8	$65	0	3273	1	$0	ambig_blue_50	15
4	14	1	$5	0	2949	0	$0	risk_blue_13	31
4	15	9	$0	1	3638	1	$5	ambig_blue_75	26
4	16	7	$0	0	3529	0	$5	ambig_blue_25	6
4	17	7	$18	0	2777	1	$0	ambig_blue_25	3
4	18	5	$0	0	2043	0	$5	risk_red_25	46
4	19	9	$34	1	3589	1	$0	ambig_blue_75	24
4	20	4	$0	0	2562	0	$34	risk_red_13	39
4	21	8	$0	1	2533	0	$65	ambig_blue_50	20
4	22	1	$9.50	0	2154	0	$0	risk_blue_13	32
4	23	9	$0	0	2655	0	$9.50	ambig_blue_75	27
4	24	5	$0	0	3134	1	$65	risk_red_25	50
4	25	4	$0	1	2832	1	$5	risk_red_13	36
4	26	8	$0	1	1959	1	$5	ambig_blue_50	16
4	27	9	$0	1	2100	0	$65	ambig_blue_75	30
4	28	2	$5	0	2579	0	$0	risk_blue_25	41
4	29	8	$0	0	2613	1	$34	ambig_blue_50	19
4	30	2	$34	0	3758	1	$0	risk_blue_25	44
4	31	1	$18	1	2500	1	$0	risk_blue_13	33
4	32	8	$5	0	3826	0	$0	ambig_blue_50	11
4	33	8	$0	0	2910	1	$18	ambig_blue_50	18
4	34	3	$65	1	3985	0	$0	risk_blue_38	55
4	35	3	$9.50	1	2597	1	$0	risk_blue_38	52
4	36	6	$0	0	2447	1	$34	risk_red_38	59
4	37	6	$0	0	2175	0	$5	risk_red_38	56
4	38	3	$5	1	3163	1	$0	risk_blue_38	51
4	39	7	$9.50	0	4890	0	$0	ambig_blue_25	2
4	40	9	$0	0	2950	0	$34	ambig_blue_75	29
4	41	8	$34	0	5200	0	$0	ambig_blue_50	14
4	42	6	$0	0	1791	0	$9.50	risk_red_38	57
4	43	8	$18	1	2148	1	$0	ambig_blue_50	13
4	44	8	$9.50	1	4881	1	$0	ambig_blue_50	12
4	45	1	$65	1	1998	0	$0	risk_blue_13	35
4	46	2	$65	0	3562	1	$0	risk_blue_25	45
4	47	6	$0	1	1809	0	$65	risk_red_38	60
4	48	7	$5	1	2325	1	$0	ambig_blue_25	1
4	49	2	$18	0	3659	0	$0	risk_blue_25	43
4	50	5	$0	1	1924	1	$9.50	risk_red_25	47
4	51	8	$0	0	2483	0	$9.50	ambig_blue_50	17
4	52	2	$9.50	1	1482	1	$0	risk_blue_25	42
4	53	7	$0	0	2581	0	$18	ambig_blue_25	8
4	54	4	$0	0	1647	0	$18	risk_red_13	38
4	55	7	$34	1	2075	0	$0	ambig_blue_25	4
4	56	7	$65	0	1435	1	$0	ambig_blue_25	5
4	57	5	$0	0	1736	0	$18	risk_red_25	48
4	58	4	$0	1	1712	0	$65	risk_red_13	40
4	59	9	$5	0	3913	0	$0	ambig_blue_75	21
4	60	9	$9.50	0	1192	0	$0	ambig_blue_75	22
5	1	9	$0	0	2832	1	$65	ambig_blue_75	30
5	2	9	$5	0	1223	0	$0	ambig_blue_75	21
5	3	6	$0	1	2180	0	$65	risk_red_38	60
5	4	8	$18	0	1536	0	$0	ambig_blue_50	13
5	5	1	$65	1	2913	0	$0	risk_blue_13	35
5	6	3	$9.50	1	3580	1	$0	risk_blue_38	52
5	7	8	$9.50	1	2010	1	$0	ambig_blue_50	12
5	8	9	$0	0	2005	0	$18	ambig_blue_75	28
5	9	8	$34	1	3457	0	$0	ambig_blue_50	14
5	10	6	$0	0	1268	0	$9.50	risk_red_38	57
5	11	6	$0	0	3745	1	$18	risk_red_38	58
5	12	2	$5	1	2952	1	$0	risk_blue_25	41
5	13	8	$0	0	1578	0	$9.50	ambig_blue_50	17
5	14	7	$9.50	1	1416	1	$0	ambig_blue_25	2
5	15	6	$0	1	3006	0	$34	risk_red_38	59
5	16	8	$0	1	3037	0	$34	ambig_blue_50	19
5	17	5	$0	0	2267	0	$5	risk_red_25	46
5	18	2	$18	1	1139	1	$0	risk_blue_25	43
5	19	9	$0	1	2349	1	$9.50	ambig_blue_75	27
5	20	8	$0	1	1762	0	$5	ambig_blue_50	16
5	21	4	$0	1	2656	0	$65	risk_red_13	40
5	22	8	$5	0	3287	0	$0	ambig_blue_50	11
5	23	9	$34	1	2594	1	$0	ambig_blue_75	24
5	24	5	$0	1	3916	0	$65	risk_red_25	50
5	25	7	$34	1	3091	0	$0	ambig_blue_25	4
5	26	2	$9.50	0	3599	0	$0	risk_blue_25	42
5	27	8	$65	0	2220	1	$0	ambig_blue_50	15
5	28	4	$0	1	2349	1	$5	risk_red_13	36
5	29	6	$0	1	4178	1	$5	risk_red_38	56
5	30	1	$5	0	2918	0	$0	risk_blue_13	31
5	31	5	$0	1	3425	1	$18	risk_red_25	48
5	32	7	$65	0	2870	1	$0	ambig_blue_25	5
5	33	3	$5	0	2676	1	$0	risk_blue_38	51
5	34	8	$0	0	4482	1	$65	ambig_blue_50	20
5	35	9	$18	1	5016	1	$0	ambig_blue_75	23
5	36	9	$0	1	1855	1	$34	ambig_blue_75	29
5	37	4	$0	0	3970	0	$9.50	risk_red_13	37
5	38	5	$0	0	3719	0	$34	risk_red_25	49
5	39	1	$9.50	0	2453	0	$0	risk_blue_13	32
5	40	7	$0	0	2270	1	$34	ambig_blue_25	9
5	41	3	$34	0	2718	1	$0	risk_blue_38	54
5	42	5	$0	0	1770	0	$9.50	risk_red_25	47
5	43	7	$0	2	0	0	$18	ambig_blue_25	8
5	44	7	$0	0	2012	0	$9.50	ambig_blue_25	7
5	45	8	$0	1	2863	1	$18	ambig_blue_50	18
5	46	3	$18	0	1573	1	$0	risk_blue_38	53
5	47	7	$18	0	1531	1	$0	ambig_blue_25	3
5	48	7	$5	1	2260	1	$0	ambig_blue_25	1
5	49	7	$0	1	1852	0	$65	ambig_blue_25	10
5	50	9	$65	0	2719	1	$0	ambig_blue_75	25
5	51	1	$18	1	2427	1	$0	risk_blue_13	33
5	52	3	$65	1	2363	0	$0	risk_blue_38	55
5	53	4	$0	0	2719	0	$34	risk_red_13	39
5	54	1	$34	0	2371	0	$0	risk_blue_13	34
5	55	2	$34	0	3207	1	$0	risk_blue_25	44
5	56	9	$9.50	1	1709	1	$0	ambig_blue_75	22
5	57	7	$0	0	2534	0	$5	ambig_blue_25	6
5	58	9	$0	1	1218	1	$5	ambig_blue_75	26
5	59	4	$0	1	1793	1	$18	risk_red_13	38
5	60	2	$65	0	1542	1	$0	risk_blue_25	45
6
7	1	2	$65	0	4418	Right	$0	risk_blue_25	45
7	2	6	$0	1	5290	Right	$5	risk_red_38	56
7	3	7	$9.50	0	4381	Left	$0	ambig_blue_25	2
7	4	7	$0	1	1984	Right	$5	ambig_blue_25	6
7	5	7	$0	0	3164	Left	$34	ambig_blue_25	9
7	6	5	$0	1	1028	Left	$65	risk_red_25	50
7	7	4	$0	1	3339	Right	$18	risk_red_13	38
7	8	7	$65	0	2188	Left	$0	ambig_blue_25	5
7	9	5	$0	1	2632	Right	$5	risk_red_25	46
7	10	8	$0	0	3376	Right	$34	ambig_blue_50	19
7	11	7	$5	0	1951	Left	$0	ambig_blue_25	1
7	12	9	$0	0	2229	Right	$65	ambig_blue_75	30
7	13	4	$0	0	2247	Right	$65	risk_red_13	40
7	14	9	$9.50	0	4184	Left	$0	ambig_blue_75	22
7	15	9	$0	0	3731	Left	$18	ambig_blue_75	28
7	16	1	$34	1	3450	Right	$0	risk_blue_13	34
7	17	4	$0	1	1854	Right	$34	risk_red_13	39
7	18	4	$0	0	1312	Left	$9.50	risk_red_13	37
7	19	7	$0	0	3610	Left	$9.50	ambig_blue_25	7
7	20	9	$0	1	2199	Right	$34	ambig_blue_75	29
7	21	3	$5	0	1706	Left	$0	risk_blue_38	51
7	22	2	$5	0	2075	Left	$0	risk_blue_25	41
7	23	1	$5	1	3539	Right	$0	risk_blue_13	31
7	24	7	$0	0	2107	Left	$18	ambig_blue_25	8
7	25	3	$18	1	2034	Right	$0	risk_blue_38	53
7	26	9	$0	1	2661	Right	$5	ambig_blue_75	26
7	27	1	$65	0	2371	Right	$0	risk_blue_13	35
7	28	8	$0	1	2103	Right	$5	ambig_blue_50	16
7	29	3	$9.50	1	2550	Right	$0	risk_blue_38	52
7	30	6	$0	0	3778	Right	$65	risk_red_38	60
7	31	8	$0	0	1903	Left	$18	ambig_blue_50	18
7	32	3	$65	1	2631	Left	$0	risk_blue_38	55
7	33	8	$5	1	2271	Right	$0	ambig_blue_50	11
7	34	8	$9.50	0	2191	Left	$0	ambig_blue_50	12
7	35	2	$9.50	1	3914	Right	$0	risk_blue_25	42
7	36	5	$0	1	3033	Right	$34	risk_red_25	49
7	37	9	$0	0	1232	Left	$9.50	ambig_blue_75	27
7	38	4	$0	0	1670	Left	$5	risk_red_13	36
7	39	6	$0	0	3616	Right	$34	risk_red_38	59
7	40	5	$0	0	1197	Left	$9.50	risk_red_25	47
7	41	8	$65	1	2220	Left	$0	ambig_blue_50	15
7	42	7	$0	1	2735	Left	$65	ambig_blue_25	10
7	43	9	$65	1	1266	Left	$0	ambig_blue_75	25
7	44	8	$18	1	1646	Right	$0	ambig_blue_50	13
7	45	7	$18	0	4473	Right	$0	ambig_blue_25	3
7	46	1	$18	1	1816	Right	$0	risk_blue_13	33
7	47	7	$34	1	3244	Left	$0	ambig_blue_25	4
7	48	2	$18	0	1481	Left	$0	risk_blue_25	43
7	49	5	$0	0	3012	Right	$18	risk_red_25	48
7	50	9	$34	1	5443	Left	$0	ambig_blue_75	24
7	51	8	$0	0	1398	Right	$65	ambig_blue_50	20
7	52	9	$18	1	3429	Right	$0	ambig_blue_75	23
7	53	3	$34	1	2513	Left	$0	risk_blue_38	54
7	54	6	$0	1	2063	Right	$9.50	risk_red_38	57
7	55	6	$0	1	4872	Left	$18	risk_red_38	58
7	56	8	$0	1	1484	Right	$9.50	ambig_blue_50	17
7	57	8	$34	0	3774	Right	$0	ambig_blue_50	14
7	58	9	$5	1	1508	Right	$0	ambig_blue_75	21
7	59	1	$9.50	1	1198	Right	$0	risk_blue_13	32
7	60	2	$34	0	1629	Right	$0	risk_blue_25	44
8	1	8	$0	0	3107	Right	$34	ambig_blue_50	19
8	2	6	$0	0	2198	Left	$5	risk_red_38	56
8	3	7	$0	1	1945	Left	$65	ambig_blue_25	10
8	4	7	$9.50	0	2111	Left	$0	ambig_blue_25	2
8	5	9	$0	0	1350	Left	$5	ambig_blue_75	26
8	6	6	$0	2	0	Left	$9.50	risk_red_38	57
8	7	3	$9.50	0	1611	Left	$0	risk_blue_38	52
8	8	4	$0	1	1256	Right	$9.50	risk_red_13	37
8	9	9	$0	0	748	Left	$18	ambig_blue_75	28
8	10	5	$0	1	1327	Right	$9.50	risk_red_25	47
8	11	9	$18	1	2672	Right	$0	ambig_blue_75	23
8	12	8	$0	1	1103	Right	$9.50	ambig_blue_50	17
8	13	8	$18	0	2586	Right	$0	ambig_blue_50	13
8	14	8	$9.50	0	1220	Left	$0	ambig_blue_50	12
8	15	7	$18	1	1490	Left	$0	ambig_blue_25	3
8	16	5	$0	0	1884	Right	$34	risk_red_25	49
8	17	9	$0	0	3349	Right	$65	ambig_blue_75	30
8	18	2	$65	0	1862	Right	$0	risk_blue_25	45
8	19	5	$0	0	2520	Right	$18	risk_red_25	48
8	20	9	$65	0	1573	Right	$0	ambig_blue_75	25
8	21	9	$0	1	1235	Right	$9.50	ambig_blue_75	27
8	22	7	$0	0	1257	Right	$34	ambig_blue_25	9
8	23	5	$0	1	2062	Right	$5	risk_red_25	46
8	24	8	$65	1	2247	Left	$0	ambig_blue_50	15
8	25	3	$65	1	4375	Left	$0	risk_blue_38	55
8	26	6	$0	1	2458	Left	$18	risk_red_38	58
8	27	2	$9.50	1	1321	Right	$0	risk_blue_25	42
8	28	9	$5	1	1322	Right	$0	ambig_blue_75	21
8	29	1	$5	0	1820	Left	$0	risk_blue_13	31
8	30	2	$18	1	1600	Left	$0	risk_blue_25	43
8	31	8	$0	0	1014	Right	$65	ambig_blue_50	20
8	32	3	$34	1	1326	Left	$0	risk_blue_38	54
8	33	9	$0	1	1832	Left	$34	ambig_blue_75	29
8	34	7	$5	0	1771	Left	$0	ambig_blue_25	1
8	35	8	$0	1	1193	Left	$18	ambig_blue_50	18
8	36	1	$18	0	2065	Left	$0	risk_blue_13	33
8	37	7	$0	1	3202	Left	$18	ambig_blue_25	8
8	38	6	$0	0	1041	Right	$65	risk_red_38	60
8	39	3	$18	0	2351	Right	$0	risk_blue_38	53
8	40	9	$9.50	0	1386	Left	$0	ambig_blue_75	22
8	41	7	$65	1	1417	Left	$0	ambig_blue_25	5
8	42	3	$5	0	1599	Left	$0	risk_blue_38	51
8	43	1	$9.50	0	1325	Left	$0	risk_blue_13	32
8	44	5	$0	0	1934	Right	$65	risk_red_25	50
8	45	4	$0	1	1421	Right	$5	risk_red_13	36
8	46	8	$34	1	1370	Left	$0	ambig_blue_50	14
8	47	1	$34	0	2634	Left	$0	risk_blue_13	34
8	48	2	$34	0	2778	Right	$0	risk_blue_25	44
8	49	6	$0	0	1115	Right	$34	risk_red_38	59
8	50	7	$0	1	926	Right	$9.50	ambig_blue_25	7
8	51	4	$0	1	1914	Left	$65	risk_red_13	40
8	52	8	$5	1	961	Right	$0	ambig_blue_50	11
8	53	8	$0	0	1643	Left	$5	ambig_blue_50	16
8	54	9	$34	1	999	Right	$0	ambig_blue_75	24
8	55	7	$0	1	1439	Right	$5	ambig_blue_25	6
8	56	4	$0	1	1098	Right	$18	risk_red_13	38
8	57	1	$65	1	1678	Left	$0	risk_blue_13	35
8	58	7	$34	1	2785	Left	$0	ambig_blue_25	4
8	59	2	$5	0	1834	Left	$0	risk_blue_25	41
8	60	4	$0	1	1965	Right	$34	risk_red_13	39
9	1	2	$65	1	2145	Left	$0	risk_blue_25	45
9	2	8	$0	1	1462	Right	$5	ambig_blue_50	16
9	3	9	$0	0	3002	Right	$65	ambig_blue_75	30
9	4	4	$0	1	969	Right	$9.50	risk_red_13	37
9	5	4	$0	0	1091	Right	$65	risk_red_13	40
9	6	1	$9.50	0	2687	Left	$0	risk_blue_13	32
9	7	9	$0	0	1444	Left	$34	ambig_blue_75	29
9	8	9	$0	1	1537	Right	$18	ambig_blue_75	28
9	9	9	$5	0	1369	Left	$0	ambig_blue_75	21
9	10	8	$0	1	3034	Right	$34	ambig_blue_50	19
9	11	1	$34	0	1831	Left	$0	risk_blue_13	34
9	12	9	$65	0	1466	Right	$0	ambig_blue_75	25
9	13	9	$0	0	2014	Left	$9.50	ambig_blue_75	27
9	14	3	$9.50	0	1233	Left	$0	risk_blue_38	52
9	15	9	$9.50	1	1183	Right	$0	ambig_blue_75	22
9	16	9	$0	1	1567	Right	$5	ambig_blue_75	26
9	17	3	$65	0	1191	Right	$0	risk_blue_38	55
9	18	8	$0	0	2542	Right	$65	ambig_blue_50	20
9	19	4	$0	1	2554	Right	$34	risk_red_13	39
9	20	3	$34	1	1365	Left	$0	risk_blue_38	54
9	21	6	$0	1	2470	Right	$5	risk_red_38	56
9	22	8	$18	1	1893	Right	$0	ambig_blue_50	13
9	23	8	$0	0	1965	Left	$18	ambig_blue_50	18
9	24	6	$0	0	1323	Right	$65	risk_red_38	60
9	25	5	$0	1	756	Left	$65	risk_red_25	50
9	26	5	$0	1	1119	Right	$9.50	risk_red_25	47
9	27	8	$65	1	2265	Left	$0	ambig_blue_50	15
9	28	7	$18	1	2401	Left	$0	ambig_blue_25	3
9	29	6	$0	0	1203	Left	$9.50	risk_red_38	57
9	30	7	$65	1	2346	Left	$0	ambig_blue_25	5
9	31	2	$5	1	2430	Right	$0	risk_blue_25	41
9	32	9	$34	1	2143	Right	$0	ambig_blue_75	24
9	33	7	$0	0	1029	Left	$9.50	ambig_blue_25	7
9	34	7	$0	1	1339	Left	$34	ambig_blue_25	9
9	35	8	$9.50	1	1540	Right	$0	ambig_blue_50	12
9	36	6	$0	0	1972	Left	$18	risk_red_38	58
9	37	1	$5	0	1521	Left	$0	risk_blue_13	31
9	38	6	$0	1	978	Left	$34	risk_red_38	59
9	39	8	$0	0	1059	Left	$9.50	ambig_blue_50	17
9	40	3	$5	1	1216	Right	$0	risk_blue_38	51
9	41	1	$65	0	1519	Right	$0	risk_blue_13	35
9	42	5	$0	0	2721	Left	$18	risk_red_25	48
9	43	7	$5	1	2268	Right	$0	ambig_blue_25	1
9	44	7	$34	0	1404	Left	$0	ambig_blue_25	4
9	45	4	$0	0	2458	Left	$18	risk_red_13	38
9	46	8	$34	1	3249	Left	$0	ambig_blue_50	14
9	47	3	$18	0	2462	Right	$0	risk_blue_38	53
9	48	5	$0	0	1933	Left	$5	risk_red_25	46
9	49	2	$18	1	4140	Left	$0	risk_blue_25	43
9	50	7	$0	0	3474	Left	$5	ambig_blue_25	6
9	51	2	$9.50	1	1789	Right	$0	risk_blue_25	42
9	52	7	$0	0	2105	Right	$65	ambig_blue_25	10
9	53	7	$9.50	1	1361	Right	$0	ambig_blue_25	2
9	54	4	$0	0	2865	Left	$5	risk_red_13	36
9	55	7	$0	0	4159	Left	$18	ambig_blue_25	8
9	56	2	$34	1	2626	Right	$0	risk_blue_25	44
9	57	5	$0	2	0	Right	$34	risk_red_25	49
9	58	8	$5	1	1246	Right	$0	ambig_blue_50	11
9	59	9	$18	1	1531	Right	$0	ambig_blue_75	23
9	60	1	$18	1	1452	Right	$0	risk_blue_13	33
10
