# Supplementary material for: Learning about the Ellsberg Paradox reduces, but does not abolish, ambiguity aversion
Source: PLoS One. 2020 Mar 4;15(3):e0228782. doi: 10.1371/journal.pone.0228782 (PMC7055742; doi:10.1371/journal.pone.0228782)
Supplement: S1 Dataset — (ZIP) [file pone.0228782.s009.zip › S1_dataset/RJ/2569.txt]

Block	Trial	BagNo	BlueValue	RESP	RT	LotterySide	RedValue	RiskAmbigLevel	TrialList
3	1	3	$5	1	4274	1	$0	risk_blue_38	51
3	2	8	$0	1	4594	0	$5	ambig_blue_50	16
3	3	6	$0	0	4603	0	$9.50	risk_red_38	57
3	4	7	$0	1	3604	0	$34	ambig_blue_25	9
3	5	7	$9.50	1	4017	0	$0	ambig_blue_25	2
3	6	7	$0	0	3731	0	$18	ambig_blue_25	8
3	7	3	$9.50	1	2602	1	$0	risk_blue_38	52
3	8	2	$5	1	4147	1	$0	risk_blue_25	41
3	9	4	$0	1	2801	1	$9.50	risk_red_13	37
3	10	9	$0	1	1841	1	$18	ambig_blue_75	28
3	11	1	$9.50	0	3340	0	$0	risk_blue_13	32
3	12	9	$0	1	2653	1	$5	ambig_blue_75	26
3	13	5	$0	1	1740	1	$9.50	risk_red_25	47
3	14	4	$0	1	4019	1	$5	risk_red_13	36
3	15	3	$65	1	3454	0	$0	risk_blue_38	55
3	16	9	$9.50	1	4776	1	$0	ambig_blue_75	22
3	17	8	$0	0	3626	0	$65	ambig_blue_50	20
3	18	8	$5	0	4550	0	$0	ambig_blue_50	11
3	19	1	$34	0	1905	0	$0	risk_blue_13	34
3	20	1	$18	0	1505	0	$0	risk_blue_13	33
3	21	7	$0	0	2146	0	$5	ambig_blue_25	6
3	22	9	$34	0	2264	0	$0	ambig_blue_75	24
3	23	7	$65	0	2448	1	$0	ambig_blue_25	5
3	24	9	$0	1	1616	1	$9.50	ambig_blue_75	27
3	25	8	$65	1	1869	1	$0	ambig_blue_50	15
3	26	4	$0	1	1799	1	$65	risk_red_13	40
3	27	2	$34	1	1923	1	$0	risk_blue_25	44
3	28	9	$0	0	2890	0	$34	ambig_blue_75	29
3	29	7	$0	1	1343	0	$9.50	ambig_blue_25	7
3	30	8	$9.50	1	2104	1	$0	ambig_blue_50	12
3	31	8	$0	0	2703	1	$34	ambig_blue_50	19
3	32	9	$0	1	1196	1	$65	ambig_blue_75	30
3	33	9	$5	1	1748	1	$0	ambig_blue_75	21
3	34	3	$34	1	2523	0	$0	risk_blue_38	54
3	35	9	$18	0	1560	0	$0	ambig_blue_75	23
3	36	1	$5	0	1215	0	$0	risk_blue_13	31
3	37	6	$0	1	1910	0	$65	risk_red_38	60
3	38	5	$0	0	3989	0	$18	risk_red_25	48
3	39	6	$0	2	0	1	$34	risk_red_38	59
3	40	8	$18	1	2492	0	$0	ambig_blue_50	13
3	41	2	$65	0	1922	0	$0	risk_blue_25	45
3	42	5	$0	0	2721	0	$34	risk_red_25	49
3	43	8	$0	0	3117	0	$9.50	ambig_blue_50	17
3	44	7	$5	1	2496	0	$0	ambig_blue_25	1
3	45	7	$18	1	1942	0	$0	ambig_blue_25	3
3	46	8	$34	1	2716	1	$0	ambig_blue_50	14
3	47	4	$0	1	1959	1	$18	risk_red_13	38
3	48	5	$0	1	1373	1	$5	risk_red_25	46
3	49	9	$65	0	1396	0	$0	ambig_blue_75	25
3	50	5	$0	0	2395	0	$65	risk_red_25	50
3	51	7	$0	0	1877	1	$65	ambig_blue_25	10
3	52	3	$18	0	2790	1	$0	risk_blue_38	53
3	53	2	$9.50	1	2128	1	$0	risk_blue_25	42
3	54	7	$34	0	2382	1	$0	ambig_blue_25	4
3	55	4	$0	0	2745	0	$34	risk_red_13	39
3	56	6	$0	1	1412	0	$18	risk_red_38	58
3	57	6	$0	1	2690	0	$5	risk_red_38	56
3	58	8	$0	1	1751	0	$18	ambig_blue_50	18
3	59	1	$65	0	2942	0	$0	risk_blue_13	35
3	60	2	$18	1	1608	1	$0	risk_blue_25	43
4	1	7	$65	1	2173	0	$0	ambig_blue_25	5
4	2	7	$34	0	1945	1	$0	ambig_blue_25	4
4	3	8	$9.50	1	1687	1	$0	ambig_blue_50	12
4	4	8	$65	1	1961	0	$0	ambig_blue_50	15
4	5	7	$5	1	1759	1	$0	ambig_blue_25	1
4	6	1	$18	0	2045	0	$0	risk_blue_13	33
4	7	7	$0	1	1511	0	$9.50	ambig_blue_25	7
4	8	9	$18	1	3432	1	$0	ambig_blue_75	23
4	9	9	$0	1	981	1	$9.50	ambig_blue_75	27
4	10	1	$5	0	1982	0	$0	risk_blue_13	31
4	11	4	$0	0	2866	0	$5	risk_red_13	36
4	12	7	$0	1	2079	0	$18	ambig_blue_25	8
4	13	5	$0	1	2008	1	$65	risk_red_25	50
4	14	2	$9.50	1	1715	1	$0	risk_blue_25	42
4	15	9	$0	1	1356	1	$65	ambig_blue_75	30
4	16	8	$18	0	2564	0	$0	ambig_blue_50	13
4	17	4	$0	0	2095	0	$65	risk_red_13	40
4	18	9	$34	1	2270	1	$0	ambig_blue_75	24
4	19	7	$0	0	1814	0	$5	ambig_blue_25	6
4	20	6	$0	1	3387	1	$65	risk_red_38	60
4	21	3	$34	1	1696	0	$0	risk_blue_38	54
4	22	7	$18	1	1578	0	$0	ambig_blue_25	3
4	23	2	$34	1	1488	1	$0	risk_blue_25	44
4	24	4	$0	0	1074	0	$9.50	risk_red_13	37
4	25	5	$0	0	1151	0	$18	risk_red_25	48
4	26	3	$65	1	2049	0	$0	risk_blue_38	55
4	27	5	$0	0	3131	0	$9.50	risk_red_25	47
4	28	8	$0	1	3412	1	$9.50	ambig_blue_50	17
4	29	9	$65	1	1050	1	$0	ambig_blue_75	25
4	30	1	$9.50	0	888	0	$0	risk_blue_13	32
4	31	5	$0	0	2877	0	$34	risk_red_25	49
4	32	7	$0	1	2706	0	$34	ambig_blue_25	9
4	33	7	$0	1	1935	1	$65	ambig_blue_25	10
4	34	2	$18	0	1837	0	$0	risk_blue_25	43
4	35	5	$0	0	1424	0	$5	risk_red_25	46
4	36	2	$5	1	1773	1	$0	risk_blue_25	41
4	37	9	$5	0	1291	0	$0	ambig_blue_75	21
4	38	1	$34	1	1950	1	$0	risk_blue_13	34
4	39	8	$5	1	3276	1	$0	ambig_blue_50	11
4	40	2	$65	0	1944	0	$0	risk_blue_25	45
4	41	3	$9.50	0	3038	1	$0	risk_blue_38	52
4	42	3	$18	1	2156	0	$0	risk_blue_38	53
4	43	8	$0	1	2329	1	$5	ambig_blue_50	16
4	44	8	$0	0	2022	0	$34	ambig_blue_50	19
4	45	4	$0	1	2057	1	$34	risk_red_13	39
4	46	8	$0	0	3050	0	$18	ambig_blue_50	18
4	47	9	$0	0	2559	0	$5	ambig_blue_75	26
4	48	6	$0	1	2338	1	$5	risk_red_38	56
4	49	9	$9.50	1	1999	1	$0	ambig_blue_75	22
4	50	3	$5	0	2732	0	$0	risk_blue_38	51
4	51	6	$0	1	2551	1	$34	risk_red_38	59
4	52	8	$0	0	1475	0	$65	ambig_blue_50	20
4	53	9	$0	0	2150	0	$18	ambig_blue_75	28
4	54	6	$0	1	2403	0	$18	risk_red_38	58
4	55	7	$9.50	0	1837	0	$0	ambig_blue_25	2
4	56	9	$0	1	1129	1	$34	ambig_blue_75	29
4	57	4	$0	1	2066	1	$18	risk_red_13	38
4	58	1	$65	1	1803	1	$0	risk_blue_13	35
4	59	8	$34	0	2584	0	$0	ambig_blue_50	14
4	60	6	$0	1	1258	0	$9.50	risk_red_38	57
5	1	9	$18	0	1705	0	$0	ambig_blue_75	23
5	2	8	$5	0	1978	0	$0	ambig_blue_50	11
5	3	1	$34	1	1358	1	$0	risk_blue_13	34
5	4	1	$5	1	1047	1	$0	risk_blue_13	31
5	5	4	$0	0	1157	0	$9.50	risk_red_13	37
5	6	5	$0	0	1198	0	$9.50	risk_red_25	47
5	7	9	$0	1	837	1	$18	ambig_blue_75	28
5	8	1	$65	0	860	0	$0	risk_blue_13	35
5	9	3	$5	0	1315	1	$0	risk_blue_38	51
5	10	5	$0	1	1405	1	$34	risk_red_25	49
5	11	8	$65	1	1763	1	$0	ambig_blue_50	15
5	12	3	$9.50	1	3752	0	$0	risk_blue_38	52
5	13	7	$0	1	2007	1	$5	ambig_blue_25	6
5	14	3	$65	0	3842	0	$0	risk_blue_38	55
5	15	4	$0	1	1477	1	$34	risk_red_13	39
5	16	1	$9.50	1	1280	1	$0	risk_blue_13	32
5	17	3	$18	0	2284	1	$0	risk_blue_38	53
5	18	7	$5	1	1723	1	$0	ambig_blue_25	1
5	19	9	$0	0	1451	0	$34	ambig_blue_75	29
5	20	2	$9.50	0	1735	0	$0	risk_blue_25	42
5	21	7	$34	1	1479	0	$0	ambig_blue_25	4
5	22	4	$0	1	2042	0	$65	risk_red_13	40
5	23	2	$65	0	1500	0	$0	risk_blue_25	45
5	24	8	$34	1	4085	1	$0	ambig_blue_50	14
5	25	9	$0	0	1485	0	$9.50	ambig_blue_75	27
5	26	9	$0	0	1376	0	$5	ambig_blue_75	26
5	27	9	$5	1	1359	1	$0	ambig_blue_75	21
5	28	2	$18	0	2415	0	$0	risk_blue_25	43
5	29	9	$65	0	1761	0	$0	ambig_blue_75	25
5	30	7	$0	0	1287	0	$18	ambig_blue_25	8
5	31	7	$9.50	0	1778	0	$0	ambig_blue_25	2
5	32	6	$0	0	696	0	$34	risk_red_38	59
5	33	9	$9.50	0	814	0	$0	ambig_blue_75	22
5	34	7	$0	1	950	0	$34	ambig_blue_25	9
5	35	6	$0	0	1713	1	$9.50	risk_red_38	57
5	36	7	$65	0	2449	1	$0	ambig_blue_25	5
5	37	4	$0	1	2113	1	$5	risk_red_13	36
5	38	6	$0	0	2991	0	$65	risk_red_38	60
5	39	4	$0	1	1464	1	$18	risk_red_13	38
5	40	8	$0	0	2956	0	$65	ambig_blue_50	20
5	41	8	$0	0	3397	0	$34	ambig_blue_50	19
5	42	8	$18	1	2747	1	$0	ambig_blue_50	13
5	43	8	$0	1	2478	1	$5	ambig_blue_50	16
5	44	6	$0	0	1941	1	$18	risk_red_38	58
5	45	3	$34	0	3155	1	$0	risk_blue_38	54
5	46	2	$5	0	2236	0	$0	risk_blue_25	41
5	47	2	$34	1	1773	1	$0	risk_blue_25	44
5	48	6	$0	0	2667	0	$5	risk_red_38	56
5	49	8	$0	1	1793	1	$9.50	ambig_blue_50	17
5	50	5	$0	1	2654	1	$5	risk_red_25	46
5	51	8	$9.50	0	1773	0	$0	ambig_blue_50	12
5	52	1	$18	0	2531	0	$0	risk_blue_13	33
5	53	5	$0	1	3135	1	$18	risk_red_25	48
5	54	7	$0	0	1769	1	$9.50	ambig_blue_25	7
5	55	9	$0	0	1399	0	$65	ambig_blue_75	30
5	56	9	$34	0	1486	0	$0	ambig_blue_75	24
5	57	7	$0	0	1169	1	$65	ambig_blue_25	10
5	58	8	$0	0	4081	0	$18	ambig_blue_50	18
5	59	5	$0	1	2481	1	$65	risk_red_25	50
5	60	7	$18	1	1871	1	$0	ambig_blue_25	3
6
7	1	9	$0	1	2456	Right	$18	ambig_blue_75	28
7	2	6	$0	1	2000	Left	$18	risk_red_38	58
7	3	8	$18	1	3132	Right	$0	ambig_blue_50	13
7	4	1	$34	1	1517	Right	$0	risk_blue_13	34
7	5	7	$9.50	0	2375	Right	$0	ambig_blue_25	2
7	6	5	$0	0	2170	Left	$5	risk_red_25	46
7	7	5	$0	0	2439	Left	$34	risk_red_25	49
7	8	4	$0	1	1735	Right	$9.50	risk_red_13	37
7	9	6	$0	1	1559	Left	$34	risk_red_38	59
7	10	8	$65	0	1902	Left	$0	ambig_blue_50	15
7	11	9	$5	1	1047	Right	$0	ambig_blue_75	21
7	12	4	$0	0	2709	Left	$34	risk_red_13	39
7	13	7	$5	0	1881	Left	$0	ambig_blue_25	1
7	14	6	$0	0	3242	Left	$5	risk_red_38	56
7	15	8	$0	0	1519	Right	$5	ambig_blue_50	16
7	16	9	$0	1	1712	Right	$65	ambig_blue_75	30
7	17	9	$0	0	1449	Left	$34	ambig_blue_75	29
7	18	8	$0	1	1933	Right	$65	ambig_blue_50	20
7	19	9	$0	1	2077	Right	$5	ambig_blue_75	26
7	20	9	$0	1	1853	Right	$9.50	ambig_blue_75	27
7	21	7	$0	0	2104	Right	$65	ambig_blue_25	10
7	22	8	$0	0	1527	Left	$9.50	ambig_blue_50	17
7	23	7	$0	1	1608	Left	$34	ambig_blue_25	9
7	24	7	$65	1	2221	Right	$0	ambig_blue_25	5
7	25	8	$0	0	1983	Left	$18	ambig_blue_50	18
7	26	3	$9.50	0	1971	Right	$0	risk_blue_38	52
7	27	2	$65	1	1353	Right	$0	risk_blue_25	45
7	28	5	$0	1	1777	Right	$18	risk_red_25	48
7	29	3	$34	0	1542	Right	$0	risk_blue_38	54
7	30	4	$0	0	1414	Left	$18	risk_red_13	38
7	31	7	$0	1	956	Left	$9.50	ambig_blue_25	7
7	32	4	$0	1	1462	Right	$65	risk_red_13	40
7	33	1	$65	1	1562	Right	$0	risk_blue_13	35
7	34	3	$65	0	1601	Right	$0	risk_blue_38	55
7	35	2	$18	1	1175	Right	$0	risk_blue_25	43
7	36	9	$18	0	1103	Left	$0	ambig_blue_75	23
7	37	1	$5	1	882	Right	$0	risk_blue_13	31
7	38	7	$0	1	1536	Left	$5	ambig_blue_25	6
7	39	3	$18	1	977	Right	$0	risk_blue_38	53
7	40	2	$5	0	906	Left	$0	risk_blue_25	41
7	41	9	$65	0	1189	Left	$0	ambig_blue_75	25
7	42	3	$5	1	980	Left	$0	risk_blue_38	51
7	43	1	$9.50	1	1774	Right	$0	risk_blue_13	32
7	44	8	$34	0	2075	Left	$0	ambig_blue_50	14
7	45	9	$9.50	1	1516	Right	$0	ambig_blue_75	22
7	46	7	$18	1	1061	Left	$0	ambig_blue_25	3
7	47	9	$34	0	1827	Left	$0	ambig_blue_75	24
7	48	8	$9.50	0	1718	Left	$0	ambig_blue_50	12
7	49	2	$34	0	1263	Left	$0	risk_blue_25	44
7	50	5	$0	0	1219	Left	$9.50	risk_red_25	47
7	51	1	$18	0	2050	Left	$0	risk_blue_13	33
7	52	8	$5	1	1844	Right	$0	ambig_blue_50	11
7	53	7	$0	0	1454	Right	$18	ambig_blue_25	8
7	54	2	$9.50	1	978	Right	$0	risk_blue_25	42
7	55	4	$0	0	1355	Left	$5	risk_red_13	36
7	56	7	$34	1	1210	Left	$0	ambig_blue_25	4
7	57	6	$0	1	1905	Left	$9.50	risk_red_38	57
7	58	8	$0	0	2169	Left	$34	ambig_blue_50	19
7	59	5	$0	1	2118	Right	$65	risk_red_25	50
7	60	6	$0	1	1308	Left	$65	risk_red_38	60
8	1	1	$18	1	2056	Right	$0	risk_blue_13	33
8	2	2	$65	0	2481	Left	$0	risk_blue_25	45
8	3	8	$0	1	1000	Right	$5	ambig_blue_50	16
8	4	4	$0	0	1208	Left	$34	risk_red_13	39
8	5	5	$0	1	1359	Right	$18	risk_red_25	48
8	6	3	$34	1	1519	Left	$0	risk_blue_38	54
8	7	9	$0	0	1265	Left	$5	ambig_blue_75	26
8	8	5	$0	0	1892	Left	$65	risk_red_25	50
8	9	2	$5	0	1941	Left	$0	risk_blue_25	41
8	10	3	$9.50	1	1723	Left	$0	risk_blue_38	52
8	11	5	$0	0	1763	Left	$5	risk_red_25	46
8	12	9	$34	1	1465	Right	$0	ambig_blue_75	24
8	13	3	$5	0	2237	Left	$0	risk_blue_38	51
8	14	9	$0	1	1711	Right	$18	ambig_blue_75	28
8	15	9	$0	1	2231	Right	$65	ambig_blue_75	30
8	16	7	$18	0	2697	Right	$0	ambig_blue_25	3
8	17	6	$0	1	2470	Left	$65	risk_red_38	60
8	18	1	$34	0	1533	Left	$0	risk_blue_13	34
8	19	9	$5	1	1974	Right	$0	ambig_blue_75	21
8	20	5	$0	1	1411	Right	$9.50	risk_red_25	47
8	21	8	$65	0	1864	Left	$0	ambig_blue_50	15
8	22	9	$65	1	1931	Right	$0	ambig_blue_75	25
8	23	1	$9.50	0	3601	Left	$0	risk_blue_13	32
8	24	7	$9.50	0	1950	Right	$0	ambig_blue_25	2
8	25	4	$0	0	1348	Left	$9.50	risk_red_13	37
8	26	8	$34	1	1237	Right	$0	ambig_blue_50	14
8	27	6	$0	0	1882	Right	$34	risk_red_38	59
8	28	4	$0	1	1644	Right	$18	risk_red_13	38
8	29	2	$18	0	3639	Left	$0	risk_blue_25	43
8	30	1	$65	1	1851	Right	$0	risk_blue_13	35
8	31	7	$5	0	2685	Left	$0	ambig_blue_25	1
8	32	8	$0	1	2355	Right	$34	ambig_blue_50	19
8	33	7	$0	1	2327	Left	$65	ambig_blue_25	10
8	34	8	$5	1	2076	Right	$0	ambig_blue_50	11
8	35	8	$0	1	2244	Right	$65	ambig_blue_50	20
8	36	3	$18	1	1877	Left	$0	risk_blue_38	53
8	37	9	$18	0	1759	Left	$0	ambig_blue_75	23
8	38	6	$0	1	3173	Left	$9.50	risk_red_38	57
8	39	1	$5	1	1613	Right	$0	risk_blue_13	31
8	40	9	$9.50	0	1186	Left	$0	ambig_blue_75	22
8	41	8	$9.50	0	1106	Left	$0	ambig_blue_50	12
8	42	7	$0	1	741	Right	$5	ambig_blue_25	6
8	43	8	$18	1	1297	Right	$0	ambig_blue_50	13
8	44	7	$34	0	1764	Right	$0	ambig_blue_25	4
8	45	7	$0	0	2433	Right	$18	ambig_blue_25	8
8	46	6	$0	0	2866	Left	$5	risk_red_38	56
8	47	4	$0	1	1623	Right	$65	risk_red_13	40
8	48	5	$0	0	1740	Left	$34	risk_red_25	49
8	49	2	$34	1	1651	Right	$0	risk_blue_25	44
8	50	2	$9.50	0	1502	Left	$0	risk_blue_25	42
8	51	9	$0	1	1233	Right	$9.50	ambig_blue_75	27
8	52	8	$0	1	1951	Right	$18	ambig_blue_50	18
8	53	7	$65	1	1749	Right	$0	ambig_blue_25	5
8	54	4	$0	0	1060	Left	$5	risk_red_13	36
8	55	9	$0	0	914	Left	$34	ambig_blue_75	29
8	56	7	$0	1	1118	Left	$34	ambig_blue_25	9
8	57	6	$0	1	2289	Left	$18	risk_red_38	58
8	58	7	$0	0	1351	Right	$9.50	ambig_blue_25	7
8	59	3	$65	0	1864	Right	$0	risk_blue_38	55
8	60	8	$0	1	1970	Right	$9.50	ambig_blue_50	17
9	1	5	$0	0	1893	Left	$34	risk_red_25	49
9	2	7	$0	0	1734	Right	$18	ambig_blue_25	8
9	3	6	$0	0	1438	Right	$34	risk_red_38	59
9	4	4	$0	1	794	Right	$9.50	risk_red_13	37
9	5	8	$0	1	1147	Right	$18	ambig_blue_50	18
9	6	5	$0	1	1109	Right	$9.50	risk_red_25	47
9	7	9	$34	0	1336	Left	$0	ambig_blue_75	24
9	8	4	$0	0	1809	Left	$65	risk_red_13	40
9	9	5	$0	0	1933	Left	$65	risk_red_25	50
9	10	7	$0	0	1492	Left	$5	ambig_blue_25	6
9	11	3	$65	0	2967	Left	$0	risk_blue_38	55
9	12	4	$0	1	2655	Right	$34	risk_red_13	39
9	13	5	$0	0	1830	Left	$5	risk_red_25	46
9	14	9	$18	0	913	Left	$0	ambig_blue_75	23
9	15	8	$5	0	854	Left	$0	ambig_blue_50	11
9	16	4	$0	0	964	Left	$5	risk_red_13	36
9	17	3	$9.50	1	1406	Left	$0	risk_blue_38	52
9	18	2	$34	1	1940	Right	$0	risk_blue_25	44
9	19	7	$9.50	0	2306	Right	$0	ambig_blue_25	2
9	20	7	$0	0	1761	Right	$65	ambig_blue_25	10
9	21	9	$5	1	1471	Right	$0	ambig_blue_75	21
9	22	5	$0	1	2330	Right	$18	risk_red_25	48
9	23	1	$9.50	1	975	Right	$0	risk_blue_13	32
9	24	8	$65	0	831	Left	$0	ambig_blue_50	15
9	25	1	$65	1	1143	Right	$0	risk_blue_13	35
9	26	8	$9.50	1	1297	Right	$0	ambig_blue_50	12
9	27	3	$5	0	1684	Left	$0	risk_blue_38	51
9	28	9	$9.50	0	1494	Left	$0	ambig_blue_75	22
9	29	7	$0	0	1592	Left	$9.50	ambig_blue_25	7
9	30	1	$34	1	1846	Right	$0	risk_blue_13	34
9	31	7	$5	0	1953	Left	$0	ambig_blue_25	1
9	32	1	$18	1	975	Right	$0	risk_blue_13	33
9	33	8	$0	1	2520	Right	$65	ambig_blue_50	20
9	34	9	$65	1	2109	Right	$0	ambig_blue_75	25
9	35	7	$34	0	1476	Right	$0	ambig_blue_25	4
9	36	9	$0	1	1167	Right	$5	ambig_blue_75	26
9	37	8	$34	1	2008	Right	$0	ambig_blue_50	14
9	38	3	$18	1	3371	Left	$0	risk_blue_38	53
9	39	6	$0	1	2178	Right	$5	risk_red_38	56
9	40	7	$18	1	1574	Left	$0	ambig_blue_25	3
9	41	8	$18	1	1396	Right	$0	ambig_blue_50	13
9	42	2	$5	0	3499	Left	$0	risk_blue_25	41
9	43	9	$0	0	1476	Left	$34	ambig_blue_75	29
9	44	8	$0	0	2695	Left	$34	ambig_blue_50	19
9	45	9	$0	0	1060	Left	$18	ambig_blue_75	28
9	46	7	$0	0	1146	Right	$34	ambig_blue_25	9
9	47	2	$18	1	1188	Right	$0	risk_blue_25	43
9	48	9	$0	0	2163	Left	$9.50	ambig_blue_75	27
9	49	2	$9.50	1	2224	Right	$0	risk_blue_25	42
9	50	4	$0	0	1400	Left	$18	risk_red_13	38
9	51	8	$0	1	1023	Right	$5	ambig_blue_50	16
9	52	6	$0	1	1790	Left	$18	risk_red_38	58
9	53	1	$5	1	1283	Right	$0	risk_blue_13	31
9	54	3	$34	1	1471	Left	$0	risk_blue_38	54
9	55	6	$0	0	2050	Right	$65	risk_red_38	60
9	56	7	$65	1	2588	Right	$0	ambig_blue_25	5
9	57	6	$0	0	2022	Right	$9.50	risk_red_38	57
9	58	2	$65	0	2345	Left	$0	risk_blue_25	45
9	59	9	$0	1	1310	Right	$65	ambig_blue_75	30
9	60	8	$0	0	2080	Left	$9.50	ambig_blue_50	17
10
