# Supplementary material for: Learning about the Ellsberg Paradox reduces, but does not abolish, ambiguity aversion
Source: PLoS One. 2020 Mar 4;15(3):e0228782. doi: 10.1371/journal.pone.0228782 (PMC7055742; doi:10.1371/journal.pone.0228782)
Supplement: S1 Dataset — (ZIP) [file pone.0228782.s009.zip › S1_dataset/RJ/2570.txt]

Block	Trial	BagNo	BlueValue	RESP	RT	LotterySide	RedValue	RiskAmbigLevel	TrialList
3	1	3	$18	1	4918	1	$0	risk_blue_38	53
3	2	1	$18	0	2897	0	$0	risk_blue_13	33
3	3	4	$0	0	3781	1	$65	risk_red_13	40
3	4	3	$5	0	2058	0	$0	risk_blue_38	51
3	5	2	$18	0	2739	0	$0	risk_blue_25	43
3	6	8	$0	0	2294	1	$5	ambig_blue_50	16
3	7	9	$0	0	3156	1	$34	ambig_blue_75	29
3	8	7	$0	0	2589	1	$65	ambig_blue_25	10
3	9	9	$0	0	1951	1	$18	ambig_blue_75	28
3	10	8	$0	1	1966	0	$65	ambig_blue_50	20
3	11	2	$9.50	0	2060	0	$0	risk_blue_25	42
3	12	5	$0	1	2852	1	$18	risk_red_25	48
3	13	6	$0	0	2459	0	$65	risk_red_38	60
3	14	2	$65	0	2122	0	$0	risk_blue_25	45
3	15	8	$0	1	1369	0	$34	ambig_blue_50	19
3	16	9	$0	0	1393	1	$9.50	ambig_blue_75	27
3	17	5	$0	0	2407	0	$34	risk_red_25	49
3	18	7	$0	0	1729	0	$5	ambig_blue_25	6
3	19	5	$0	1	2401	0	$65	risk_red_25	50
3	20	2	$5	1	2451	1	$0	risk_blue_25	41
3	21	7	$34	0	1731	0	$0	ambig_blue_25	4
3	22	3	$34	1	1299	1	$0	risk_blue_38	54
3	23	1	$5	1	2518	1	$0	risk_blue_13	31
3	24	7	$0	0	1667	1	$34	ambig_blue_25	9
3	25	6	$0	1	1838	1	$9.50	risk_red_38	57
3	26	7	$65	1	2722	0	$0	ambig_blue_25	5
3	27	9	$18	1	2078	0	$0	ambig_blue_75	23
3	28	7	$5	1	2205	0	$0	ambig_blue_25	1
3	29	9	$9.50	0	3432	1	$0	ambig_blue_75	22
3	30	9	$0	0	2533	1	$65	ambig_blue_75	30
3	31	9	$65	1	1169	0	$0	ambig_blue_75	25
3	32	6	$0	0	1185	0	$34	risk_red_38	59
3	33	1	$34	0	1281	0	$0	risk_blue_13	34
3	34	1	$65	0	1397	0	$0	risk_blue_13	35
3	35	8	$34	1	1899	0	$0	ambig_blue_50	14
3	36	1	$9.50	0	1652	0	$0	risk_blue_13	32
3	37	4	$0	0	2919	1	$9.50	risk_red_13	37
3	38	7	$9.50	1	2859	0	$0	ambig_blue_25	2
3	39	7	$0	1	1897	0	$18	ambig_blue_25	8
3	40	2	$34	0	3193	0	$0	risk_blue_25	44
3	41	6	$0	0	2632	1	$18	risk_red_38	58
3	42	6	$0	0	3088	0	$5	risk_red_38	56
3	43	4	$0	1	1372	1	$18	risk_red_13	38
3	44	3	$65	0	2292	0	$0	risk_blue_38	55
3	45	7	$18	0	1666	0	$0	ambig_blue_25	3
3	46	9	$34	1	1197	0	$0	ambig_blue_75	24
3	47	3	$9.50	1	1885	1	$0	risk_blue_38	52
3	48	8	$65	0	1574	1	$0	ambig_blue_50	15
3	49	8	$0	1	1468	1	$9.50	ambig_blue_50	17
3	50	5	$0	0	2072	0	$9.50	risk_red_25	47
3	51	7	$0	0	1449	0	$9.50	ambig_blue_25	7
3	52	5	$0	0	934	0	$5	risk_red_25	46
3	53	8	$5	0	1944	0	$0	ambig_blue_50	11
3	54	8	$18	0	814	0	$0	ambig_blue_50	13
3	55	4	$0	1	1551	1	$34	risk_red_13	39
3	56	9	$0	0	1519	0	$5	ambig_blue_75	26
3	57	9	$5	0	2016	0	$0	ambig_blue_75	21
3	58	4	$0	0	1684	0	$5	risk_red_13	36
3	59	8	$0	1	1598	0	$18	ambig_blue_50	18
3	60	8	$9.50	0	2387	1	$0	ambig_blue_50	12
4	1	9	$0	0	1774	1	$65	ambig_blue_75	30
4	2	6	$0	0	1964	0	$5	risk_red_38	56
4	3	8	$0	0	3314	1	$65	ambig_blue_50	20
4	4	3	$5	1	2003	1	$0	risk_blue_38	51
4	5	8	$0	0	1814	1	$34	ambig_blue_50	19
4	6	1	$34	0	2034	0	$0	risk_blue_13	34
4	7	6	$0	1	837	1	$65	risk_red_38	60
4	8	3	$18	1	2172	1	$0	risk_blue_38	53
4	9	9	$0	0	2697	1	$5	ambig_blue_75	26
4	10	5	$0	1	1358	1	$18	risk_red_25	48
4	11	9	$34	0	1726	1	$0	ambig_blue_75	24
4	12	3	$65	1	1462	1	$0	risk_blue_38	55
4	13	8	$9.50	0	1921	0	$0	ambig_blue_50	12
4	14	9	$5	1	1961	1	$0	ambig_blue_75	21
4	15	8	$0	0	3759	1	$9.50	ambig_blue_50	17
4	16	7	$65	1	2453	0	$0	ambig_blue_25	5
4	17	7	$0	1	2068	1	$9.50	ambig_blue_25	7
4	18	2	$18	0	1005	0	$0	risk_blue_25	43
4	19	9	$0	1	1589	0	$9.50	ambig_blue_75	27
4	20	5	$0	0	1323	0	$5	risk_red_25	46
4	21	9	$18	1	2140	0	$0	ambig_blue_75	23
4	22	9	$9.50	1	3154	0	$0	ambig_blue_75	22
4	23	2	$9.50	0	883	1	$0	risk_blue_25	42
4	24	5	$0	1	1728	1	$34	risk_red_25	49
4	25	8	$34	0	1720	1	$0	ambig_blue_50	14
4	26	9	$0	1	3073	0	$18	ambig_blue_75	28
4	27	8	$0	1	1461	0	$5	ambig_blue_50	16
4	28	2	$34	0	1641	0	$0	risk_blue_25	44
4	29	7	$0	0	2260	1	$34	ambig_blue_25	9
4	30	2	$65	0	868	0	$0	risk_blue_25	45
4	31	2	$5	1	1026	1	$0	risk_blue_25	41
4	32	3	$9.50	1	800	1	$0	risk_blue_38	52
4	33	3	$34	0	825	0	$0	risk_blue_38	54
4	34	1	$18	0	769	0	$0	risk_blue_13	33
4	35	7	$5	0	1539	1	$0	ambig_blue_25	1
4	36	5	$0	1	1163	1	$65	risk_red_25	50
4	37	7	$0	1	924	1	$5	ambig_blue_25	6
4	38	4	$0	0	711	0	$34	risk_red_13	39
4	39	4	$0	0	1188	0	$65	risk_red_13	40
4	40	6	$0	0	1556	0	$9.50	risk_red_38	57
4	41	1	$9.50	0	1915	0	$0	risk_blue_13	32
4	42	4	$0	1	1771	1	$5	risk_red_13	36
4	43	7	$0	1	2217	1	$65	ambig_blue_25	10
4	44	8	$65	1	1738	0	$0	ambig_blue_50	15
4	45	8	$5	0	1346	0	$0	ambig_blue_50	11
4	46	4	$0	1	1762	1	$18	risk_red_13	38
4	47	7	$9.50	0	1393	0	$0	ambig_blue_25	2
4	48	8	$18	1	2767	0	$0	ambig_blue_50	13
4	49	9	$65	1	1561	0	$0	ambig_blue_75	25
4	50	6	$0	0	2473	0	$18	risk_red_38	58
4	51	7	$34	1	1784	0	$0	ambig_blue_25	4
4	52	7	$18	1	2006	0	$0	ambig_blue_25	3
4	53	9	$0	1	1538	0	$34	ambig_blue_75	29
4	54	4	$0	0	1314	0	$9.50	risk_red_13	37
4	55	1	$5	1	1780	1	$0	risk_blue_13	31
4	56	8	$0	1	3017	1	$18	ambig_blue_50	18
4	57	1	$65	1	3040	1	$0	risk_blue_13	35
4	58	5	$0	0	1782	0	$9.50	risk_red_25	47
4	59	6	$0	0	1156	0	$34	risk_red_38	59
4	60	7	$0	1	1197	1	$18	ambig_blue_25	8
5	1	4	$0	1	943	1	$34	risk_red_13	39
5	2	8	$0	1	1498	0	$34	ambig_blue_50	19
5	3	7	$5	0	1212	0	$0	ambig_blue_25	1
5	4	7	$0	0	1011	0	$65	ambig_blue_25	10
5	5	9	$5	1	1394	1	$0	ambig_blue_75	21
5	6	1	$5	0	1121	0	$0	risk_blue_13	31
5	7	6	$0	1	1427	1	$5	risk_red_38	56
5	8	9	$18	1	1833	0	$0	ambig_blue_75	23
5	9	5	$0	1	1876	0	$65	risk_red_25	50
5	10	6	$0	1	1380	0	$34	risk_red_38	59
5	11	8	$9.50	1	1308	1	$0	ambig_blue_50	12
5	12	4	$0	1	1734	1	$65	risk_red_13	40
5	13	5	$0	0	1078	0	$9.50	risk_red_25	47
5	14	5	$0	1	1035	1	$18	risk_red_25	48
5	15	7	$34	1	2049	1	$0	ambig_blue_25	4
5	16	3	$65	1	2579	0	$0	risk_blue_38	55
5	17	8	$65	1	917	1	$0	ambig_blue_50	15
5	18	4	$0	0	993	0	$9.50	risk_red_13	37
5	19	8	$5	1	1417	1	$0	ambig_blue_50	11
5	20	2	$5	0	1535	0	$0	risk_blue_25	41
5	21	1	$65	0	1896	1	$0	risk_blue_13	35
5	22	3	$9.50	1	2016	1	$0	risk_blue_38	52
5	23	7	$18	1	1236	0	$0	ambig_blue_25	3
5	24	9	$0	1	1497	1	$5	ambig_blue_75	26
5	25	2	$65	0	851	0	$0	risk_blue_25	45
5	26	8	$18	0	1329	1	$0	ambig_blue_50	13
5	27	9	$0	1	1251	1	$18	ambig_blue_75	28
5	28	4	$0	0	1344	0	$5	risk_red_13	36
5	29	9	$0	1	1361	0	$34	ambig_blue_75	29
5	30	9	$9.50	1	1417	1	$0	ambig_blue_75	22
5	31	6	$0	0	1687	0	$65	risk_red_38	60
5	32	8	$0	1	2401	0	$65	ambig_blue_50	20
5	33	7	$0	1	1315	0	$18	ambig_blue_25	8
5	34	8	$34	0	1350	1	$0	ambig_blue_50	14
5	35	3	$5	0	1415	0	$0	risk_blue_38	51
5	36	3	$34	1	1533	1	$0	risk_blue_38	54
5	37	5	$0	0	981	0	$34	risk_red_25	49
5	38	7	$9.50	1	1853	1	$0	ambig_blue_25	2
5	39	9	$34	1	1336	1	$0	ambig_blue_75	24
5	40	6	$0	1	2177	0	$18	risk_red_38	58
5	41	5	$0	1	2357	1	$5	risk_red_25	46
5	42	9	$0	0	1529	0	$9.50	ambig_blue_75	27
5	43	4	$0	1	3890	1	$18	risk_red_13	38
5	44	1	$18	1	1011	1	$0	risk_blue_13	33
5	45	8	$0	0	1042	0	$5	ambig_blue_50	16
5	46	6	$0	1	1681	1	$9.50	risk_red_38	57
5	47	2	$34	0	939	0	$0	risk_blue_25	44
5	48	8	$0	1	821	0	$18	ambig_blue_50	18
5	49	2	$9.50	1	1005	1	$0	risk_blue_25	42
5	50	7	$65	0	1701	1	$0	ambig_blue_25	5
5	51	1	$9.50	0	806	0	$0	risk_blue_13	32
5	52	8	$0	0	1254	1	$9.50	ambig_blue_50	17
5	53	9	$65	1	1370	0	$0	ambig_blue_75	25
5	54	9	$0	1	1362	0	$65	ambig_blue_75	30
5	55	7	$0	1	1130	1	$9.50	ambig_blue_25	7
5	56	3	$18	0	1316	0	$0	risk_blue_38	53
5	57	2	$18	0	742	0	$0	risk_blue_25	43
5	58	7	$0	0	810	0	$5	ambig_blue_25	6
5	59	1	$34	1	1026	1	$0	risk_blue_13	34
5	60	7	$0	0	2305	1	$34	ambig_blue_25	9
6
7	1	9	$0	2	0	Right	$18	ambig_blue_75	28
7	2	2	$65	0	2473	Left	$0	risk_blue_25	45
7	3	5	$0	1	1777	Right	$18	risk_red_25	48
7	4	9	$0	0	1670	Left	$9.50	ambig_blue_75	27
7	5	7	$9.50	1	1680	Left	$0	ambig_blue_25	2
7	6	8	$34	1	1122	Right	$0	ambig_blue_50	14
7	7	1	$5	1	1053	Right	$0	risk_blue_13	31
7	8	5	$0	1	1682	Right	$65	risk_red_25	50
7	9	6	$0	1	2140	Left	$65	risk_red_38	60
7	10	9	$0	0	1722	Right	$65	ambig_blue_75	30
7	11	8	$18	0	2082	Right	$0	ambig_blue_50	13
7	12	6	$0	0	1002	Left	$5	risk_red_38	56
7	13	1	$18	0	1618	Left	$0	risk_blue_13	33
7	14	9	$65	0	2863	Right	$0	ambig_blue_75	25
7	15	1	$9.50	0	988	Left	$0	risk_blue_13	32
7	16	9	$18	0	1533	Left	$0	ambig_blue_75	23
7	17	9	$5	0	1229	Left	$0	ambig_blue_75	21
7	18	3	$9.50	0	1435	Right	$0	risk_blue_38	52
7	19	3	$34	1	856	Right	$0	risk_blue_38	54
7	20	2	$34	0	958	Left	$0	risk_blue_25	44
7	21	3	$65	1	880	Right	$0	risk_blue_38	55
7	22	9	$0	0	1317	Left	$5	ambig_blue_75	26
7	23	6	$0	0	1016	Left	$34	risk_red_38	59
7	24	7	$0	1	1119	Right	$5	ambig_blue_25	6
7	25	8	$65	1	794	Left	$0	ambig_blue_50	15
7	26	8	$0	1	795	Left	$34	ambig_blue_50	19
7	27	5	$0	0	1300	Left	$9.50	risk_red_25	47
7	28	4	$0	0	1487	Left	$9.50	risk_red_13	37
7	29	6	$0	1	810	Right	$9.50	risk_red_38	57
7	30	3	$5	1	770	Right	$0	risk_blue_38	51
7	31	8	$5	0	348	Right	$0	ambig_blue_50	11
7	32	5	$0	0	609	Left	$5	risk_red_25	46
7	33	7	$0	1	363	Right	$18	ambig_blue_25	8
7	34	2	$18	0	727	Right	$0	risk_blue_25	43
7	35	4	$0	0	771	Left	$18	risk_red_13	38
7	36	7	$34	0	428	Left	$0	ambig_blue_25	4
7	37	7	$0	1	1478	Left	$9.50	ambig_blue_25	7
7	38	2	$5	0	729	Left	$0	risk_blue_25	41
7	39	4	$0	1	877	Right	$65	risk_red_13	40
7	40	1	$65	0	883	Left	$0	risk_blue_13	35
7	41	8	$0	1	760	Left	$9.50	ambig_blue_50	17
7	42	7	$18	0	563	Right	$0	ambig_blue_25	3
7	43	3	$18	1	1239	Right	$0	risk_blue_38	53
7	44	8	$9.50	0	3636	Right	$0	ambig_blue_50	12
7	45	1	$34	1	735	Right	$0	risk_blue_13	34
7	46	7	$65	1	635	Right	$0	ambig_blue_25	5
7	47	9	$34	1	1107	Left	$0	ambig_blue_75	24
7	48	7	$5	0	1030	Left	$0	ambig_blue_25	1
7	49	7	$0	0	1493	Right	$34	ambig_blue_25	9
7	50	8	$0	1	1903	Right	$5	ambig_blue_50	16
7	51	7	$0	1	880	Right	$65	ambig_blue_25	10
7	52	4	$0	1	724	Right	$5	risk_red_13	36
7	53	8	$0	1	720	Right	$65	ambig_blue_50	20
7	54	9	$9.50	1	958	Right	$0	ambig_blue_75	22
7	55	4	$0	0	1199	Left	$34	risk_red_13	39
7	56	5	$0	1	870	Right	$34	risk_red_25	49
7	57	9	$0	1	1228	Right	$34	ambig_blue_75	29
7	58	6	$0	0	1514	Right	$18	risk_red_38	58
7	59	2	$9.50	1	907	Right	$0	risk_blue_25	42
7	60	8	$0	0	1607	Right	$18	ambig_blue_50	18
8	1	7	$9.50	0	897	Left	$0	ambig_blue_25	2
8	2	7	$18	0	710	Right	$0	ambig_blue_25	3
8	3	5	$0	0	683	Left	$5	risk_red_25	46
8	4	1	$18	0	617	Left	$0	risk_blue_13	33
8	5	4	$0	0	874	Left	$5	risk_red_13	36
8	6	9	$34	0	711	Left	$0	ambig_blue_75	24
8	7	8	$0	1	676	Right	$9.50	ambig_blue_50	17
8	8	7	$0	1	699	Left	$9.50	ambig_blue_25	7
8	9	3	$34	1	759	Right	$0	risk_blue_38	54
8	10	7	$0	0	898	Right	$65	ambig_blue_25	10
8	11	8	$0	1	775	Left	$5	ambig_blue_50	16
8	12	6	$0	1	857	Right	$5	risk_red_38	56
8	13	3	$5	0	751	Left	$0	risk_blue_38	51
8	14	6	$0	1	610	Right	$65	risk_red_38	60
8	15	8	$0	1	835	Left	$65	ambig_blue_50	20
8	16	2	$18	0	530	Left	$0	risk_blue_25	43
8	17	8	$5	1	671	Right	$0	ambig_blue_50	11
8	18	5	$0	0	630	Left	$9.50	risk_red_25	47
8	19	1	$34	0	695	Left	$0	risk_blue_13	34
8	20	3	$65	0	972	Left	$0	risk_blue_38	55
8	21	2	$9.50	0	949	Right	$0	risk_blue_25	42
8	22	8	$65	1	744	Right	$0	ambig_blue_50	15
8	23	7	$0	1	1107	Left	$5	ambig_blue_25	6
8	24	9	$18	0	1383	Left	$0	ambig_blue_75	23
8	25	5	$0	1	846	Right	$18	risk_red_25	48
8	26	9	$0	1	1140	Left	$34	ambig_blue_75	29
8	27	6	$0	1	671	Right	$9.50	risk_red_38	57
8	28	9	$0	0	1044	Left	$5	ambig_blue_75	26
8	29	2	$34	1	1290	Right	$0	risk_blue_25	44
8	30	7	$5	1	838	Left	$0	ambig_blue_25	1
8	31	5	$0	0	669	Left	$65	risk_red_25	50
8	32	7	$0	1	827	Left	$18	ambig_blue_25	8
8	33	7	$65	0	739	Left	$0	ambig_blue_25	5
8	34	8	$0	0	1422	Right	$18	ambig_blue_50	18
8	35	4	$0	1	675	Right	$18	risk_red_13	38
8	36	8	$9.50	1	986	Left	$0	ambig_blue_50	12
8	37	1	$65	0	626	Left	$0	risk_blue_13	35
8	38	6	$0	1	779	Right	$34	risk_red_38	59
8	39	7	$0	1	1733	Left	$34	ambig_blue_25	9
8	40	8	$0	1	1181	Left	$34	ambig_blue_50	19
8	41	9	$0	0	909	Left	$9.50	ambig_blue_75	27
8	42	2	$5	1	1249	Right	$0	risk_blue_25	41
8	43	4	$0	1	1054	Right	$9.50	risk_red_13	37
8	44	9	$5	0	1027	Left	$0	ambig_blue_75	21
8	45	8	$18	0	1226	Right	$0	ambig_blue_50	13
8	46	3	$9.50	0	2032	Left	$0	risk_blue_38	52
8	47	8	$34	1	3202	Right	$0	ambig_blue_50	14
8	48	3	$18	1	601	Right	$0	risk_blue_38	53
8	49	5	$0	1	611	Right	$34	risk_red_25	49
8	50	2	$65	1	1764	Right	$0	risk_blue_25	45
8	51	4	$0	1	610	Right	$65	risk_red_13	40
8	52	9	$65	1	924	Right	$0	ambig_blue_75	25
8	53	9	$0	1	1247	Right	$18	ambig_blue_75	28
8	54	9	$0	1	613	Right	$65	ambig_blue_75	30
8	55	6	$0	0	1078	Right	$18	risk_red_38	58
8	56	4	$0	0	595	Left	$34	risk_red_13	39
8	57	1	$5	0	677	Left	$0	risk_blue_13	31
8	58	9	$9.50	1	723	Right	$0	ambig_blue_75	22
8	59	1	$9.50	1	855	Right	$0	risk_blue_13	32
8	60	7	$34	1	605	Right	$0	ambig_blue_25	4
9	1	9	$65	0	1190	Left	$0	ambig_blue_75	25
9	2	9	$9.50	1	638	Right	$0	ambig_blue_75	22
9	3	3	$9.50	1	1669	Right	$0	risk_blue_38	52
9	4	8	$0	1	1184	Right	$9.50	ambig_blue_50	17
9	5	7	$0	0	817	Right	$18	ambig_blue_25	8
9	6	6	$0	1	1713	Left	$5	risk_red_38	56
9	7	8	$0	1	4402	Left	$18	ambig_blue_50	18
9	8	7	$18	0	2027	Right	$0	ambig_blue_25	3
9	9	4	$0	0	750	Left	$9.50	risk_red_13	37
9	10	8	$0	1	665	Right	$34	ambig_blue_50	19
9	11	3	$65	1	1481	Left	$0	risk_blue_38	55
9	12	1	$65	1	1331	Right	$0	risk_blue_13	35
9	13	2	$5	1	1108	Right	$0	risk_blue_25	41
9	14	9	$0	1	1175	Left	$5	ambig_blue_75	26
9	15	4	$0	1	984	Right	$18	risk_red_13	38
9	16	2	$18	1	921	Right	$0	risk_blue_25	43
9	17	9	$0	0	1540	Left	$18	ambig_blue_75	28
9	18	7	$65	1	1204	Left	$0	ambig_blue_25	5
9	19	5	$0	1	1347	Right	$18	risk_red_25	48
9	20	3	$18	1	1628	Left	$0	risk_blue_38	53
9	21	2	$9.50	1	1200	Right	$0	risk_blue_25	42
9	22	9	$34	1	1352	Left	$0	ambig_blue_75	24
9	23	7	$34	1	888	Left	$0	ambig_blue_25	4
9	24	3	$34	1	781	Right	$0	risk_blue_38	54
9	25	8	$0	1	719	Right	$5	ambig_blue_50	16
9	26	9	$5	0	923	Left	$0	ambig_blue_75	21
9	27	9	$0	1	639	Right	$34	ambig_blue_75	29
9	28	7	$0	1	1031	Right	$9.50	ambig_blue_25	7
9	29	4	$0	1	1133	Right	$65	risk_red_13	40
9	30	7	$0	1	911	Left	$65	ambig_blue_25	10
9	31	1	$34	0	667	Left	$0	risk_blue_13	34
9	32	8	$65	0	1618	Right	$0	ambig_blue_50	15
9	33	1	$5	1	607	Right	$0	risk_blue_13	31
9	34	4	$0	0	776	Left	$34	risk_red_13	39
9	35	1	$18	1	738	Right	$0	risk_blue_13	33
9	36	8	$34	1	686	Left	$0	ambig_blue_50	14
9	37	7	$5	0	931	Left	$0	ambig_blue_25	1
9	38	6	$0	1	1135	Right	$18	risk_red_38	58
9	39	5	$0	1	761	Right	$34	risk_red_25	49
9	40	6	$0	1	716	Right	$34	risk_red_38	59
9	41	8	$9.50	1	785	Right	$0	ambig_blue_50	12
9	42	8	$18	1	1234	Left	$0	ambig_blue_50	13
9	43	6	$0	1	1360	Right	$9.50	risk_red_38	57
9	44	5	$0	0	800	Left	$65	risk_red_25	50
9	45	9	$0	0	1009	Left	$9.50	ambig_blue_75	27
9	46	3	$5	1	928	Right	$0	risk_blue_38	51
9	47	2	$65	1	675	Right	$0	risk_blue_25	45
9	48	2	$34	1	786	Right	$0	risk_blue_25	44
9	49	7	$9.50	0	819	Right	$0	ambig_blue_25	2
9	50	8	$0	0	1027	Right	$65	ambig_blue_50	20
9	51	7	$0	1	1130	Left	$5	ambig_blue_25	6
9	52	6	$0	0	1356	Right	$65	risk_red_38	60
9	53	9	$0	0	3140	Left	$65	ambig_blue_75	30
9	54	1	$9.50	1	726	Right	$0	risk_blue_13	32
9	55	7	$0	1	554	Right	$34	ambig_blue_25	9
9	56	8	$5	0	1334	Left	$0	ambig_blue_50	11
9	57	5	$0	1	1208	Right	$5	risk_red_25	46
9	58	5	$0	1	1486	Right	$9.50	risk_red_25	47
9	59	9	$18	0	1057	Left	$0	ambig_blue_75	23
9	60	4	$0	1	863	Right	$5	risk_red_13	36
10
