# Supplementary material for: Learning about the Ellsberg Paradox reduces, but does not abolish, ambiguity aversion
Source: PLoS One. 2020 Mar 4;15(3):e0228782. doi: 10.1371/journal.pone.0228782 (PMC7055742; doi:10.1371/journal.pone.0228782)
Supplement: S1 Dataset — (ZIP) [file pone.0228782.s009.zip › S1_dataset/RJ/2571.txt]

Block	Trial	BagNo	BlueValue	RESP	RT	LotterySide	RedValue	RiskAmbigLevel	TrialList
3	1	9	$34	1	1657	0	$0	ambig_blue_75	24
3	2	1	$9.50	0	3644	1	$0	risk_blue_13	32
3	3	8	$0	1	1696	1	$34	ambig_blue_50	19
3	4	9	$0	1	4353	1	$9.50	ambig_blue_75	27
3	5	1	$34	0	2117	1	$0	risk_blue_13	34
3	6	3	$9.50	0	3163	1	$0	risk_blue_38	52
3	7	5	$0	0	2731	0	$18	risk_red_25	48
3	8	7	$0	1	3623	1	$9.50	ambig_blue_25	7
3	9	8	$0	0	3019	0	$18	ambig_blue_50	18
3	10	7	$0	1	4162	1	$18	ambig_blue_25	8
3	11	5	$0	1	4831	1	$5	risk_red_25	46
3	12	9	$0	1	4262	1	$18	ambig_blue_75	28
3	13	8	$5	1	2518	0	$0	ambig_blue_50	11
3	14	3	$65	0	2995	1	$0	risk_blue_38	55
3	15	4	$0	1	2074	1	$18	risk_red_13	38
3	16	4	$0	0	2298	0	$9.50	risk_red_13	37
3	17	3	$5	1	1337	0	$0	risk_blue_38	51
3	18	2	$18	0	1618	1	$0	risk_blue_25	43
3	19	9	$0	1	1535	1	$34	ambig_blue_75	29
3	20	8	$0	0	2952	1	$9.50	ambig_blue_50	17
3	21	9	$9.50	1	1857	0	$0	ambig_blue_75	22
3	22	5	$0	0	1923	0	$65	risk_red_25	50
3	23	7	$0	1	1882	1	$5	ambig_blue_25	6
3	24	4	$0	1	2476	1	$34	risk_red_13	39
3	25	9	$0	1	1498	1	$65	ambig_blue_75	30
3	26	6	$0	1	3228	1	$5	risk_red_38	56
3	27	7	$0	1	1617	1	$34	ambig_blue_25	9
3	28	6	$0	0	1758	0	$34	risk_red_38	59
3	29	8	$0	0	1140	0	$65	ambig_blue_50	20
3	30	2	$65	1	1974	0	$0	risk_blue_25	45
3	31	1	$65	1	1363	0	$0	risk_blue_13	35
3	32	7	$18	0	1979	1	$0	ambig_blue_25	3
3	33	9	$5	1	1560	0	$0	ambig_blue_75	21
3	34	8	$9.50	0	2439	1	$0	ambig_blue_50	12
3	35	9	$65	0	1544	1	$0	ambig_blue_75	25
3	36	7	$34	0	1664	1	$0	ambig_blue_25	4
3	37	8	$65	1	1331	0	$0	ambig_blue_50	15
3	38	6	$0	0	2460	0	$9.50	risk_red_38	57
3	39	3	$34	0	1379	1	$0	risk_blue_38	54
3	40	8	$34	1	1194	0	$0	ambig_blue_50	14
3	41	7	$0	1	977	1	$65	ambig_blue_25	10
3	42	8	$18	1	1251	0	$0	ambig_blue_50	13
3	43	6	$0	1	1136	1	$18	risk_red_38	58
3	44	5	$0	1	1154	1	$9.50	risk_red_25	47
3	45	6	$0	1	1027	1	$65	risk_red_38	60
3	46	9	$0	1	1162	1	$5	ambig_blue_75	26
3	47	7	$5	1	1515	0	$0	ambig_blue_25	1
3	48	1	$18	0	1324	1	$0	risk_blue_13	33
3	49	4	$0	1	3358	0	$65	risk_red_13	40
3	50	9	$18	1	2598	0	$0	ambig_blue_75	23
3	51	4	$0	0	1231	0	$5	risk_red_13	36
3	52	7	$9.50	1	1133	0	$0	ambig_blue_25	2
3	53	8	$0	1	1136	1	$5	ambig_blue_50	16
3	54	2	$34	1	2505	0	$0	risk_blue_25	44
3	55	7	$65	0	1614	1	$0	ambig_blue_25	5
3	56	2	$9.50	0	1571	1	$0	risk_blue_25	42
3	57	2	$5	1	1266	1	$0	risk_blue_25	41
3	58	3	$18	1	1959	0	$0	risk_blue_38	53
3	59	5	$0	1	1220	1	$34	risk_red_25	49
3	60	1	$5	0	2714	0	$0	risk_blue_13	31
4	1	7	$0	0	3616	0	$34	ambig_blue_25	9
4	2	3	$34	1	1325	0	$0	risk_blue_38	54
4	3	7	$5	1	2238	1	$0	ambig_blue_25	1
4	4	7	$0	1	1696	1	$5	ambig_blue_25	6
4	5	6	$0	0	1032	0	$9.50	risk_red_38	57
4	6	2	$9.50	1	1743	0	$0	risk_blue_25	42
4	7	8	$0	0	1182	0	$65	ambig_blue_50	20
4	8	8	$65	0	1455	1	$0	ambig_blue_50	15
4	9	8	$0	0	1578	0	$5	ambig_blue_50	16
4	10	9	$0	1	2113	1	$9.50	ambig_blue_75	27
4	11	9	$0	1	2200	1	$5	ambig_blue_75	26
4	12	9	$5	1	2667	0	$0	ambig_blue_75	21
4	13	3	$18	1	1089	0	$0	risk_blue_38	53
4	14	3	$5	0	2613	1	$0	risk_blue_38	51
4	15	1	$34	1	1822	0	$0	risk_blue_13	34
4	16	6	$0	1	1666	1	$5	risk_red_38	56
4	17	9	$0	1	1564	1	$34	ambig_blue_75	29
4	18	9	$34	0	1035	1	$0	ambig_blue_75	24
4	19	4	$0	0	1769	0	$65	risk_red_13	40
4	20	7	$0	0	1759	0	$65	ambig_blue_25	10
4	21	1	$5	0	2438	0	$0	risk_blue_13	31
4	22	7	$0	0	2750	0	$18	ambig_blue_25	8
4	23	9	$0	1	1025	1	$65	ambig_blue_75	30
4	24	1	$65	0	1280	1	$0	risk_blue_13	35
4	25	1	$9.50	1	1716	0	$0	risk_blue_13	32
4	26	6	$0	0	1020	0	$18	risk_red_38	58
4	27	7	$34	0	1179	1	$0	ambig_blue_25	4
4	28	9	$18	0	2700	1	$0	ambig_blue_75	23
4	29	8	$0	1	1521	1	$34	ambig_blue_50	19
4	30	5	$0	0	1585	0	$65	risk_red_25	50
4	31	2	$5	1	1455	1	$0	risk_blue_25	41
4	32	2	$65	1	1267	0	$0	risk_blue_25	45
4	33	5	$0	1	1279	1	$34	risk_red_25	49
4	34	8	$34	0	1027	1	$0	ambig_blue_50	14
4	35	9	$65	0	1730	1	$0	ambig_blue_75	25
4	36	5	$0	0	1210	0	$9.50	risk_red_25	47
4	37	2	$18	0	1177	1	$0	risk_blue_25	43
4	38	7	$0	0	1121	0	$9.50	ambig_blue_25	7
4	39	9	$9.50	0	1035	0	$0	ambig_blue_75	22
4	40	6	$0	1	1001	1	$65	risk_red_38	60
4	41	5	$0	0	1297	0	$18	risk_red_25	48
4	42	3	$65	0	1172	1	$0	risk_blue_38	55
4	43	4	$0	1	957	1	$34	risk_red_13	39
4	44	8	$0	1	870	1	$18	ambig_blue_50	18
4	45	4	$0	1	1572	1	$18	risk_red_13	38
4	46	5	$0	0	929	0	$5	risk_red_25	46
4	47	8	$18	0	1085	1	$0	ambig_blue_50	13
4	48	8	$0	1	657	1	$9.50	ambig_blue_50	17
4	49	7	$9.50	0	760	1	$0	ambig_blue_25	2
4	50	1	$18	0	1363	1	$0	risk_blue_13	33
4	51	9	$0	1	914	1	$18	ambig_blue_75	28
4	52	7	$18	1	895	0	$0	ambig_blue_25	3
4	53	4	$0	1	2772	0	$9.50	risk_red_13	37
4	54	4	$0	0	1798	1	$5	risk_red_13	36
4	55	6	$0	0	1763	0	$34	risk_red_38	59
4	56	8	$9.50	1	1433	0	$0	ambig_blue_50	12
4	57	8	$5	1	1550	0	$0	ambig_blue_50	11
4	58	3	$9.50	0	2862	1	$0	risk_blue_38	52
4	59	7	$65	0	1372	0	$0	ambig_blue_25	5
4	60	2	$34	0	1202	1	$0	risk_blue_25	44
5	1	8	$18	1	1356	0	$0	ambig_blue_50	13
5	2	7	$34	0	1156	1	$0	ambig_blue_25	4
5	3	4	$0	1	1317	1	$18	risk_red_13	38
5	4	7	$0	0	1359	0	$9.50	ambig_blue_25	7
5	5	8	$0	0	1135	0	$9.50	ambig_blue_50	17
5	6	9	$0	0	1345	0	$34	ambig_blue_75	29
5	7	3	$34	0	1746	1	$0	risk_blue_38	54
5	8	9	$0	0	1369	0	$9.50	ambig_blue_75	27
5	9	5	$0	0	961	0	$9.50	risk_red_25	47
5	10	7	$0	1	1107	1	$18	ambig_blue_25	8
5	11	2	$34	0	958	1	$0	risk_blue_25	44
5	12	6	$0	1	960	1	$65	risk_red_38	60
5	13	2	$9.50	1	1162	0	$0	risk_blue_25	42
5	14	2	$5	0	978	0	$0	risk_blue_25	41
5	15	4	$0	1	1123	1	$5	risk_red_13	36
5	16	9	$18	1	934	0	$0	ambig_blue_75	23
5	17	2	$18	1	1840	0	$0	risk_blue_25	43
5	18	7	$9.50	1	1587	0	$0	ambig_blue_25	2
5	19	9	$5	1	1449	1	$0	ambig_blue_75	21
5	20	5	$0	1	1141	1	$5	risk_red_25	46
5	21	8	$5	1	1407	1	$0	ambig_blue_50	11
5	22	7	$0	0	1277	0	$65	ambig_blue_25	10
5	23	8	$0	1	1289	1	$5	ambig_blue_50	16
5	24	2	$65	0	1316	1	$0	risk_blue_25	45
5	25	7	$0	0	1070	0	$5	ambig_blue_25	6
5	26	3	$65	0	875	1	$0	risk_blue_38	55
5	27	1	$9.50	1	1736	0	$0	risk_blue_13	32
5	28	5	$0	1	1592	1	$18	risk_red_25	48
5	29	4	$0	0	1222	0	$65	risk_red_13	40
5	30	1	$18	1	907	0	$0	risk_blue_13	33
5	31	1	$65	1	1007	0	$0	risk_blue_13	35
5	32	9	$65	1	1607	1	$0	ambig_blue_75	25
5	33	9	$0	1	1380	1	$65	ambig_blue_75	30
5	34	6	$0	1	1115	1	$18	risk_red_38	58
5	35	9	$0	0	871	0	$5	ambig_blue_75	26
5	36	9	$34	1	2172	1	$0	ambig_blue_75	24
5	37	8	$9.50	0	1401	1	$0	ambig_blue_50	12
5	38	6	$0	0	1063	0	$5	risk_red_38	56
5	39	3	$9.50	0	1229	1	$0	risk_blue_38	52
5	40	9	$9.50	1	2419	1	$0	ambig_blue_75	22
5	41	3	$18	1	1660	0	$0	risk_blue_38	53
5	42	1	$5	1	1239	0	$0	risk_blue_13	31
5	43	8	$0	0	1117	0	$65	ambig_blue_50	20
5	44	7	$18	1	992	0	$0	ambig_blue_25	3
5	45	8	$65	0	696	1	$0	ambig_blue_50	15
5	46	7	$5	0	1649	0	$0	ambig_blue_25	1
5	47	5	$0	0	1032	0	$65	risk_red_25	50
5	48	6	$0	1	1103	1	$9.50	risk_red_38	57
5	49	9	$0	1	2042	1	$18	ambig_blue_75	28
5	50	8	$0	0	4268	1	$18	ambig_blue_50	18
5	51	7	$0	1	2060	1	$34	ambig_blue_25	9
5	52	7	$65	0	3917	1	$0	ambig_blue_25	5
5	53	4	$0	1	2092	1	$34	risk_red_13	39
5	54	5	$0	1	1172	1	$34	risk_red_25	49
5	55	3	$5	0	3588	1	$0	risk_blue_38	51
5	56	6	$0	0	1458	0	$34	risk_red_38	59
5	57	4	$0	0	2556	0	$9.50	risk_red_13	37
5	58	1	$34	1	1544	0	$0	risk_blue_13	34
5	59	8	$0	0	1512	0	$34	ambig_blue_50	19
5	60	8	$34	0	1522	1	$0	ambig_blue_50	14
6
7	1	8	$0	1	4096	Left	$9.50	ambig_blue_50	17
7	2	7	$18	1	2431	Left	$0	ambig_blue_25	3
7	3	1	$18	1	1704	Left	$0	risk_blue_13	33
7	4	8	$9.50	1	1585	Right	$0	ambig_blue_50	12
7	5	7	$0	0	1919	Left	$18	ambig_blue_25	8
7	6	8	$0	1	2391	Right	$5	ambig_blue_50	16
7	7	9	$0	0	1337	Right	$18	ambig_blue_75	28
7	8	8	$0	0	1658	Right	$18	ambig_blue_50	18
7	9	9	$0	1	2869	Right	$9.50	ambig_blue_75	27
7	10	1	$34	0	3283	Right	$0	risk_blue_13	34
7	11	9	$34	1	998	Left	$0	ambig_blue_75	24
7	12	7	$0	1	1222	Right	$34	ambig_blue_25	9
7	13	7	$0	0	1123	Left	$5	ambig_blue_25	6
7	14	8	$18	1	1174	Left	$0	ambig_blue_50	13
7	15	7	$9.50	1	1134	Left	$0	ambig_blue_25	2
7	16	9	$9.50	0	1632	Left	$0	ambig_blue_75	22
7	17	8	$34	1	933	Left	$0	ambig_blue_50	14
7	18	8	$65	1	912	Left	$0	ambig_blue_50	15
7	19	4	$0	1	1028	Right	$5	risk_red_13	36
7	20	6	$0	1	1163	Right	$65	risk_red_38	60
7	21	5	$0	0	1228	Left	$65	risk_red_25	50
7	22	6	$0	0	1042	Left	$9.50	risk_red_38	57
7	23	3	$5	0	1520	Right	$0	risk_blue_38	51
7	24	2	$34	1	1513	Left	$0	risk_blue_25	44
7	25	2	$5	1	1955	Left	$0	risk_blue_25	41
7	26	3	$18	0	1329	Right	$0	risk_blue_38	53
7	27	7	$65	1	1002	Left	$0	ambig_blue_25	5
7	28	7	$0	0	937	Left	$9.50	ambig_blue_25	7
7	29	3	$65	1	1092	Left	$0	risk_blue_38	55
7	30	5	$0	1	816	Right	$18	risk_red_25	48
7	31	1	$9.50	0	1432	Right	$0	risk_blue_13	32
7	32	8	$5	0	1149	Left	$0	ambig_blue_50	11
7	33	9	$0	1	1551	Right	$65	ambig_blue_75	30
7	34	4	$0	1	951	Right	$34	risk_red_13	39
7	35	9	$65	1	1865	Left	$0	ambig_blue_75	25
7	36	9	$18	1	1763	Left	$0	ambig_blue_75	23
7	37	2	$65	1	809	Left	$0	risk_blue_25	45
7	38	8	$0	0	858	Left	$65	ambig_blue_50	20
7	39	5	$0	1	1008	Right	$5	risk_red_25	46
7	40	5	$0	1	896	Right	$9.50	risk_red_25	47
7	41	9	$5	0	1317	Right	$0	ambig_blue_75	21
7	42	9	$0	0	1359	Left	$5	ambig_blue_75	26
7	43	1	$5	1	1254	Right	$0	risk_blue_13	31
7	44	2	$9.50	0	1227	Right	$0	risk_blue_25	42
7	45	4	$0	1	1513	Right	$9.50	risk_red_13	37
7	46	5	$0	1	1274	Right	$34	risk_red_25	49
7	47	7	$5	1	1342	Left	$0	ambig_blue_25	1
7	48	6	$0	0	1007	Left	$5	risk_red_38	56
7	49	9	$0	0	1015	Left	$34	ambig_blue_75	29
7	50	6	$0	0	2006	Left	$34	risk_red_38	59
7	51	6	$0	0	1185	Left	$18	risk_red_38	58
7	52	3	$34	1	1033	Left	$0	risk_blue_38	54
7	53	7	$34	1	1472	Left	$0	ambig_blue_25	4
7	54	4	$0	1	1067	Right	$18	risk_red_13	38
7	55	8	$0	1	1296	Right	$34	ambig_blue_50	19
7	56	2	$18	0	1075	Right	$0	risk_blue_25	43
7	57	3	$9.50	1	1400	Left	$0	risk_blue_38	52
7	58	1	$65	0	870	Right	$0	risk_blue_13	35
7	59	4	$0	1	867	Right	$65	risk_red_13	40
7	60	7	$0	0	1065	Left	$65	ambig_blue_25	10
8	1	7	$34	1	1784	Left	$0	ambig_blue_25	4
8	2	3	$5	0	1350	Right	$0	risk_blue_38	51
8	3	9	$18	0	999	Left	$0	ambig_blue_75	23
8	4	5	$0	0	767	Left	$34	risk_red_25	49
8	5	9	$9.50	0	1545	Left	$0	ambig_blue_75	22
8	6	9	$0	1	1265	Right	$18	ambig_blue_75	28
8	7	8	$18	0	942	Right	$0	ambig_blue_50	13
8	8	8	$0	1	1048	Right	$5	ambig_blue_50	16
8	9	9	$34	1	855	Right	$0	ambig_blue_75	24
8	10	8	$0	1	1165	Right	$34	ambig_blue_50	19
8	11	7	$0	0	998	Left	$9.50	ambig_blue_25	7
8	12	7	$0	0	1110	Left	$65	ambig_blue_25	10
8	13	6	$0	0	1186	Left	$65	risk_red_38	60
8	14	2	$5	1	1489	Left	$0	risk_blue_25	41
8	15	4	$0	1	891	Right	$5	risk_red_13	36
8	16	7	$18	1	1896	Right	$0	ambig_blue_25	3
8	17	7	$9.50	1	1688	Right	$0	ambig_blue_25	2
8	18	5	$0	1	1074	Right	$18	risk_red_25	48
8	19	3	$34	0	1038	Right	$0	risk_blue_38	54
8	20	5	$0	0	909	Left	$65	risk_red_25	50
8	21	8	$65	1	1713	Left	$0	ambig_blue_50	15
8	22	1	$18	1	1297	Left	$0	risk_blue_13	33
8	23	6	$0	1	1316	Right	$9.50	risk_red_38	57
8	24	8	$34	1	1167	Left	$0	ambig_blue_50	14
8	25	6	$0	0	1080	Left	$34	risk_red_38	59
8	26	4	$0	0	868	Left	$9.50	risk_red_13	37
8	27	7	$0	1	1042	Right	$34	ambig_blue_25	9
8	28	1	$9.50	1	1551	Left	$0	risk_blue_13	32
8	29	8	$9.50	0	1351	Left	$0	ambig_blue_50	12
8	30	9	$65	1	3232	Left	$0	ambig_blue_75	25
8	31	7	$0	0	1493	Left	$5	ambig_blue_25	6
8	32	9	$0	0	1304	Left	$34	ambig_blue_75	29
8	33	7	$0	1	1410	Right	$18	ambig_blue_25	8
8	34	6	$0	0	1608	Left	$18	risk_red_38	58
8	35	4	$0	1	1501	Right	$18	risk_red_13	38
8	36	4	$0	0	1183	Left	$65	risk_red_13	40
8	37	9	$0	0	967	Left	$65	ambig_blue_75	30
8	38	6	$0	0	2009	Left	$5	risk_red_38	56
8	39	9	$0	0	1357	Left	$9.50	ambig_blue_75	27
8	40	9	$5	0	1005	Left	$0	ambig_blue_75	21
8	41	2	$65	1	1468	Left	$0	risk_blue_25	45
8	42	5	$0	0	983	Left	$9.50	risk_red_25	47
8	43	8	$0	0	992	Left	$9.50	ambig_blue_50	17
8	44	7	$65	1	2233	Right	$0	ambig_blue_25	5
8	45	9	$0	0	1162	Left	$5	ambig_blue_75	26
8	46	4	$0	1	1483	Right	$34	risk_red_13	39
8	47	3	$65	0	950	Right	$0	risk_blue_38	55
8	48	3	$9.50	0	1057	Right	$0	risk_blue_38	52
8	49	3	$18	0	894	Right	$0	risk_blue_38	53
8	50	5	$0	0	1019	Left	$5	risk_red_25	46
8	51	8	$5	1	2114	Right	$0	ambig_blue_50	11
8	52	2	$34	0	1057	Right	$0	risk_blue_25	44
8	53	1	$34	1	1894	Left	$0	risk_blue_13	34
8	54	1	$5	0	5735	Right	$0	risk_blue_13	31
8	55	2	$18	1	1429	Left	$0	risk_blue_25	43
8	56	8	$0	0	1874	Left	$65	ambig_blue_50	20
8	57	2	$9.50	0	747	Right	$0	risk_blue_25	42
8	58	7	$5	1	1455	Right	$0	ambig_blue_25	1
8	59	8	$0	0	747	Left	$18	ambig_blue_50	18
8	60	1	$65	1	1278	Left	$0	risk_blue_13	35
9	1	3	$9.50	1	1079	Left	$0	risk_blue_38	52
9	2	4	$0	1	804	Right	$5	risk_red_13	36
9	3	8	$34	1	1148	Left	$0	ambig_blue_50	14
9	4	6	$0	1	878	Right	$9.50	risk_red_38	57
9	5	5	$0	0	667	Left	$9.50	risk_red_25	47
9	6	9	$0	0	970	Left	$5	ambig_blue_75	26
9	7	1	$18	0	819	Right	$0	risk_blue_13	33
9	8	7	$0	0	803	Left	$65	ambig_blue_25	10
9	9	8	$65	0	915	Right	$0	ambig_blue_50	15
9	10	7	$34	0	903	Right	$0	ambig_blue_25	4
9	11	4	$0	1	1090	Right	$34	risk_red_13	39
9	12	6	$0	1	774	Right	$18	risk_red_38	58
9	13	8	$0	0	1272	Left	$9.50	ambig_blue_50	17
9	14	9	$0	0	988	Left	$9.50	ambig_blue_75	27
9	15	1	$9.50	0	981	Right	$0	risk_blue_13	32
9	16	3	$34	0	846	Right	$0	risk_blue_38	54
9	17	2	$34	0	933	Right	$0	risk_blue_25	44
9	18	5	$0	0	1392	Left	$18	risk_red_25	48
9	19	1	$34	0	1199	Right	$0	risk_blue_13	34
9	20	4	$0	1	1430	Right	$9.50	risk_red_13	37
9	21	1	$65	1	1267	Left	$0	risk_blue_13	35
9	22	9	$34	1	2600	Right	$0	ambig_blue_75	24
9	23	7	$0	1	865	Right	$34	ambig_blue_25	9
9	24	9	$0	0	1104	Left	$34	ambig_blue_75	29
9	25	9	$0	0	827	Left	$18	ambig_blue_75	28
9	26	4	$0	1	1067	Right	$65	risk_red_13	40
9	27	7	$18	1	2351	Left	$0	ambig_blue_25	3
9	28	1	$5	0	1300	Right	$0	risk_blue_13	31
9	29	7	$0	0	1311	Left	$18	ambig_blue_25	8
9	30	3	$65	1	2193	Left	$0	risk_blue_38	55
9	31	9	$0	0	860	Left	$65	ambig_blue_75	30
9	32	8	$0	1	1339	Right	$18	ambig_blue_50	18
9	33	2	$18	0	1299	Right	$0	risk_blue_25	43
9	34	2	$65	0	4143	Right	$0	risk_blue_25	45
9	35	7	$65	1	1516	Left	$0	ambig_blue_25	5
9	36	8	$0	1	997	Right	$5	ambig_blue_50	16
9	37	2	$9.50	0	1150	Right	$0	risk_blue_25	42
9	38	8	$9.50	0	1192	Right	$0	ambig_blue_50	12
9	39	8	$0	1	879	Right	$34	ambig_blue_50	19
9	40	8	$18	1	1132	Left	$0	ambig_blue_50	13
9	41	2	$5	0	2398	Right	$0	risk_blue_25	41
9	42	7	$9.50	0	1232	Left	$0	ambig_blue_25	2
9	43	7	$0	1	2471	Right	$9.50	ambig_blue_25	7
9	44	9	$5	0	1382	Left	$0	ambig_blue_75	21
9	45	7	$0	1	3189	Right	$5	ambig_blue_25	6
9	46	8	$0	1	1309	Right	$65	ambig_blue_50	20
9	47	6	$0	0	1023	Left	$65	risk_red_38	60
9	48	9	$9.50	0	5510	Right	$0	ambig_blue_75	22
9	49	6	$0	0	967	Left	$5	risk_red_38	56
9	50	4	$0	1	785	Right	$18	risk_red_13	38
9	51	6	$0	0	858	Left	$34	risk_red_38	59
9	52	3	$18	1	1216	Left	$0	risk_blue_38	53
9	53	9	$18	1	870	Right	$0	ambig_blue_75	23
9	54	8	$5	0	2100	Right	$0	ambig_blue_50	11
9	55	7	$5	1	1139	Right	$0	ambig_blue_25	1
9	56	5	$0	0	1037	Left	$65	risk_red_25	50
9	57	9	$65	0	1299	Right	$0	ambig_blue_75	25
9	58	5	$0	0	1366	Left	$34	risk_red_25	49
9	59	3	$5	0	1726	Right	$0	risk_blue_38	51
9	60	5	$0	0	822	Left	$5	risk_red_25	46
10
