# Supplementary material for: Learning about the Ellsberg Paradox reduces, but does not abolish, ambiguity aversion
Source: PLoS One. 2020 Mar 4;15(3):e0228782. doi: 10.1371/journal.pone.0228782 (PMC7055742; doi:10.1371/journal.pone.0228782)
Supplement: S1 Dataset — (ZIP) [file pone.0228782.s009.zip › S1_dataset/RJ/2572.txt]

Block	Trial	BagNo	BlueValue	RESP	RT	LotterySide	RedValue	RiskAmbigLevel	TrialList
3	1	5	$0	0	4169	0	$34	risk_red_25	49
3	2	4	$0	0	3517	0	$5	risk_red_13	36
3	3	2	$65	1	2685	1	$0	risk_blue_25	45
3	4	1	$34	0	3731	0	$0	risk_blue_13	34
3	5	8	$0	0	3833	1	$5	ambig_blue_50	16
3	6	9	$65	1	2732	0	$0	ambig_blue_75	25
3	7	3	$34	1	4552	0	$0	risk_blue_38	54
3	8	1	$9.50	0	3707	0	$0	risk_blue_13	32
3	9	8	$0	0	4171	1	$65	ambig_blue_50	20
3	10	7	$0	0	5583	1	$65	ambig_blue_25	10
3	11	9	$0	1	3005	1	$34	ambig_blue_75	29
3	12	3	$18	1	3037	1	$0	risk_blue_38	53
3	13	7	$9.50	0	4370	0	$0	ambig_blue_25	2
3	14	8	$0	1	3349	0	$34	ambig_blue_50	19
3	15	9	$0	2	0	0	$18	ambig_blue_75	28
3	16	7	$18	1	3257	1	$0	ambig_blue_25	3
3	17	7	$0	1	2837	0	$34	ambig_blue_25	9
3	18	5	$0	1	3396	0	$18	risk_red_25	48
3	19	9	$9.50	0	3386	0	$0	ambig_blue_75	22
3	20	6	$0	0	3193	0	$9.50	risk_red_38	57
3	21	2	$9.50	1	2536	1	$0	risk_blue_25	42
3	22	4	$0	1	2060	0	$65	risk_red_13	40
3	23	8	$5	1	2317	1	$0	ambig_blue_50	11
3	24	9	$5	0	2827	0	$0	ambig_blue_75	21
3	25	9	$0	1	2282	1	$9.50	ambig_blue_75	27
3	26	5	$0	0	3074	0	$5	risk_red_25	46
3	27	5	$0	1	1758	0	$65	risk_red_25	50
3	28	8	$9.50	1	2525	1	$0	ambig_blue_50	12
3	29	7	$0	1	2729	1	$5	ambig_blue_25	6
3	30	6	$0	0	3197	0	$18	risk_red_38	58
3	31	7	$5	1	3106	1	$0	ambig_blue_25	1
3	32	6	$0	0	2702	1	$65	risk_red_38	60
3	33	8	$18	1	2667	1	$0	ambig_blue_50	13
3	34	3	$5	1	3009	1	$0	risk_blue_38	51
3	35	8	$34	0	3073	1	$0	ambig_blue_50	14
3	36	9	$0	0	3670	1	$65	ambig_blue_75	30
3	37	6	$0	1	3336	1	$5	risk_red_38	56
3	38	7	$0	0	3233	0	$9.50	ambig_blue_25	7
3	39	1	$5	1	2182	1	$0	risk_blue_13	31
3	40	3	$65	0	2745	0	$0	risk_blue_38	55
3	41	6	$0	0	3052	0	$34	risk_red_38	59
3	42	9	$18	0	1817	0	$0	ambig_blue_75	23
3	43	8	$0	0	2853	0	$9.50	ambig_blue_50	17
3	44	1	$18	0	2604	0	$0	risk_blue_13	33
3	45	4	$0	0	3485	0	$18	risk_red_13	38
3	46	9	$0	1	2615	1	$5	ambig_blue_75	26
3	47	4	$0	0	2048	0	$9.50	risk_red_13	37
3	48	9	$34	0	2922	0	$0	ambig_blue_75	24
3	49	4	$0	1	2077	1	$34	risk_red_13	39
3	50	2	$34	1	3349	1	$0	risk_blue_25	44
3	51	5	$0	1	2510	1	$9.50	risk_red_25	47
3	52	1	$65	0	2514	0	$0	risk_blue_13	35
3	53	2	$5	0	3255	0	$0	risk_blue_25	41
3	54	2	$18	1	2884	1	$0	risk_blue_25	43
3	55	7	$34	1	3569	0	$0	ambig_blue_25	4
3	56	7	$0	0	2319	0	$18	ambig_blue_25	8
3	57	8	$0	0	4541	1	$18	ambig_blue_50	18
3	58	3	$9.50	0	1921	0	$0	risk_blue_38	52
3	59	8	$65	1	1577	0	$0	ambig_blue_50	15
3	60	7	$65	1	3646	0	$0	ambig_blue_25	5
4	1	2	$34	1	2908	1	$0	risk_blue_25	44
4	2	2	$18	0	1864	0	$0	risk_blue_25	43
4	3	7	$18	1	2946	1	$0	ambig_blue_25	3
4	4	3	$9.50	0	3428	0	$0	risk_blue_38	52
4	5	3	$34	1	2433	1	$0	risk_blue_38	54
4	6	4	$0	1	2410	1	$65	risk_red_13	40
4	7	5	$0	1	2243	1	$65	risk_red_25	50
4	8	6	$0	1	3996	0	$34	risk_red_38	59
4	9	8	$65	0	3335	0	$0	ambig_blue_50	15
4	10	9	$0	1	4432	1	$5	ambig_blue_75	26
4	11	8	$0	0	2113	0	$9.50	ambig_blue_50	17
4	12	7	$34	0	2264	1	$0	ambig_blue_25	4
4	13	7	$0	0	3264	1	$65	ambig_blue_25	10
4	14	4	$0	1	2404	1	$34	risk_red_13	39
4	15	6	$0	1	2670	1	$9.50	risk_red_38	57
4	16	9	$65	1	3085	0	$0	ambig_blue_75	25
4	17	9	$9.50	0	3241	0	$0	ambig_blue_75	22
4	18	9	$34	0	1637	0	$0	ambig_blue_75	24
4	19	9	$0	0	2081	0	$18	ambig_blue_75	28
4	20	7	$5	0	2513	0	$0	ambig_blue_25	1
4	21	7	$0	1	2302	0	$34	ambig_blue_25	9
4	22	7	$0	0	3325	1	$18	ambig_blue_25	8
4	23	5	$0	0	4743	0	$34	risk_red_25	49
4	24	6	$0	0	3713	0	$5	risk_red_38	56
4	25	1	$65	0	2201	0	$0	risk_blue_13	35
4	26	2	$65	1	1629	1	$0	risk_blue_25	45
4	27	1	$9.50	1	2577	1	$0	risk_blue_13	32
4	28	7	$65	0	2090	1	$0	ambig_blue_25	5
4	29	9	$0	1	3954	0	$34	ambig_blue_75	29
4	30	3	$65	1	3263	1	$0	risk_blue_38	55
4	31	1	$18	0	2323	0	$0	risk_blue_13	33
4	32	8	$5	0	3241	0	$0	ambig_blue_50	11
4	33	6	$0	0	4854	1	$65	risk_red_38	60
4	34	8	$18	1	4012	1	$0	ambig_blue_50	13
4	35	8	$9.50	0	1887	0	$0	ambig_blue_50	12
4	36	4	$0	0	2753	0	$9.50	risk_red_13	37
4	37	3	$5	0	2290	0	$0	risk_blue_38	51
4	38	9	$0	0	2233	0	$9.50	ambig_blue_75	27
4	39	9	$0	0	1691	0	$65	ambig_blue_75	30
4	40	5	$0	1	4780	1	$5	risk_red_25	46
4	41	4	$0	0	3382	0	$18	risk_red_13	38
4	42	5	$0	1	2676	1	$9.50	risk_red_25	47
4	43	8	$0	0	2514	0	$5	ambig_blue_50	16
4	44	5	$0	1	4623	1	$18	risk_red_25	48
4	45	1	$34	1	3135	1	$0	risk_blue_13	34
4	46	8	$0	1	4352	0	$18	ambig_blue_50	18
4	47	8	$0	1	1972	0	$65	ambig_blue_50	20
4	48	3	$18	0	4249	0	$0	risk_blue_38	53
4	49	2	$9.50	0	3834	0	$0	risk_blue_25	42
4	50	6	$0	0	5180	0	$18	risk_red_38	58
4	51	7	$9.50	1	2612	1	$0	ambig_blue_25	2
4	52	9	$18	0	1693	0	$0	ambig_blue_75	23
4	53	8	$0	1	3542	0	$34	ambig_blue_50	19
4	54	4	$0	0	2054	0	$5	risk_red_13	36
4	55	9	$5	0	1303	0	$0	ambig_blue_75	21
4	56	8	$34	0	3465	1	$0	ambig_blue_50	14
4	57	7	$0	2	0	1	$9.50	ambig_blue_25	7
4	58	7	$0	0	1688	0	$5	ambig_blue_25	6
4	59	2	$5	1	2161	1	$0	risk_blue_25	41
4	60	1	$5	0	1582	0	$0	risk_blue_13	31
5	1	7	$5	0	2981	0	$0	ambig_blue_25	1
5	2	2	$9.50	0	1237	0	$0	risk_blue_25	42
5	3	1	$5	0	819	0	$0	risk_blue_13	31
5	4	7	$0	1	1530	1	$18	ambig_blue_25	8
5	5	5	$0	1	1522	1	$9.50	risk_red_25	47
5	6	7	$18	0	1803	0	$0	ambig_blue_25	3
5	7	3	$65	1	1728	0	$0	risk_blue_38	55
5	8	3	$9.50	0	1168	0	$0	risk_blue_38	52
5	9	7	$0	1	2841	1	$5	ambig_blue_25	6
5	10	8	$0	0	2048	0	$9.50	ambig_blue_50	17
5	11	5	$0	0	1850	0	$18	risk_red_25	48
5	12	8	$65	1	1516	0	$0	ambig_blue_50	15
5	13	8	$0	0	1758	0	$18	ambig_blue_50	18
5	14	5	$0	1	2012	1	$5	risk_red_25	46
5	15	9	$5	1	2039	1	$0	ambig_blue_75	21
5	16	1	$9.50	1	2161	1	$0	risk_blue_13	32
5	17	9	$9.50	1	2037	0	$0	ambig_blue_75	22
5	18	7	$65	1	3048	0	$0	ambig_blue_25	5
5	19	7	$0	1	2653	1	$9.50	ambig_blue_25	7
5	20	8	$9.50	1	2212	1	$0	ambig_blue_50	12
5	21	1	$18	1	1687	1	$0	risk_blue_13	33
5	22	6	$0	1	2425	1	$18	risk_red_38	58
5	23	4	$0	0	2666	0	$34	risk_red_13	39
5	24	4	$0	1	2624	1	$18	risk_red_13	38
5	25	2	$18	1	1697	1	$0	risk_blue_25	43
5	26	8	$0	1	2634	1	$5	ambig_blue_50	16
5	27	6	$0	1	2034	1	$9.50	risk_red_38	57
5	28	2	$34	1	2932	0	$0	risk_blue_25	44
5	29	6	$0	1	2430	0	$65	risk_red_38	60
5	30	5	$0	0	2279	0	$65	risk_red_25	50
5	31	3	$5	1	2383	1	$0	risk_blue_38	51
5	32	8	$5	1	1978	1	$0	ambig_blue_50	11
5	33	4	$0	1	1686	1	$9.50	risk_red_13	37
5	34	5	$0	1	2344	1	$34	risk_red_25	49
5	35	9	$0	0	3141	0	$34	ambig_blue_75	29
5	36	4	$0	1	2991	1	$65	risk_red_13	40
5	37	8	$34	1	2303	0	$0	ambig_blue_50	14
5	38	2	$5	1	2702	1	$0	risk_blue_25	41
5	39	7	$34	1	4250	0	$0	ambig_blue_25	4
5	40	7	$0	1	5418	0	$65	ambig_blue_25	10
5	41	8	$0	0	3951	0	$65	ambig_blue_50	20
5	42	9	$0	1	4589	1	$18	ambig_blue_75	28
5	43	1	$65	0	2071	0	$0	risk_blue_13	35
5	44	2	$65	0	2752	0	$0	risk_blue_25	45
5	45	6	$0	1	2458	1	$34	risk_red_38	59
5	46	4	$0	1	3714	1	$5	risk_red_13	36
5	47	9	$34	0	2689	0	$0	ambig_blue_75	24
5	48	9	$18	1	2046	1	$0	ambig_blue_75	23
5	49	1	$34	0	2144	0	$0	risk_blue_13	34
5	50	7	$9.50	1	3470	1	$0	ambig_blue_25	2
5	51	8	$18	1	3313	1	$0	ambig_blue_50	13
5	52	8	$0	0	3410	1	$34	ambig_blue_50	19
5	53	3	$18	0	4584	1	$0	risk_blue_38	53
5	54	7	$0	1	1602	1	$34	ambig_blue_25	9
5	55	9	$0	1	3151	1	$5	ambig_blue_75	26
5	56	6	$0	0	3696	0	$5	risk_red_38	56
5	57	3	$34	1	3042	1	$0	risk_blue_38	54
5	58	9	$65	1	3152	0	$0	ambig_blue_75	25
5	59	9	$0	0	4800	1	$65	ambig_blue_75	30
5	60	9	$0	1	2977	1	$9.50	ambig_blue_75	27
6
7	1	9	$34	1	4283	Left	$0	ambig_blue_75	24
7	2	4	$0	1	2066	Right	$9.50	risk_red_13	37
7	3	8	$9.50	0	1651	Left	$0	ambig_blue_50	12
7	4	2	$65	1	2078	Right	$0	risk_blue_25	45
7	5	9	$0	0	1566	Left	$34	ambig_blue_75	29
7	6	6	$0	0	3493	Left	$18	risk_red_38	58
7	7	1	$5	0	1463	Left	$0	risk_blue_13	31
7	8	1	$34	1	2139	Right	$0	risk_blue_13	34
7	9	4	$0	1	1385	Right	$5	risk_red_13	36
7	10	2	$5	1	1232	Right	$0	risk_blue_25	41
7	11	7	$0	0	2791	Right	$34	ambig_blue_25	9
7	12	6	$0	0	1728	Right	$65	risk_red_38	60
7	13	4	$0	0	1112	Left	$34	risk_red_13	39
7	14	6	$0	0	1523	Left	$9.50	risk_red_38	57
7	15	7	$0	0	2348	Right	$65	ambig_blue_25	10
7	16	3	$18	1	3776	Right	$0	risk_blue_38	53
7	17	6	$0	0	2573	Right	$34	risk_red_38	59
7	18	9	$0	1	2664	Right	$65	ambig_blue_75	30
7	19	7	$18	1	2286	Right	$0	ambig_blue_25	3
7	20	9	$18	1	1446	Right	$0	ambig_blue_75	23
7	21	8	$0	1	2618	Left	$34	ambig_blue_50	19
7	22	5	$0	0	2627	Left	$65	risk_red_25	50
7	23	1	$18	1	3051	Right	$0	risk_blue_13	33
7	24	9	$0	0	3304	Left	$18	ambig_blue_75	28
7	25	5	$0	1	2243	Right	$18	risk_red_25	48
7	26	7	$5	1	1644	Left	$0	ambig_blue_25	1
7	27	8	$0	0	1142	Left	$9.50	ambig_blue_50	17
7	28	4	$0	1	1784	Right	$65	risk_red_13	40
7	29	9	$65	1	1918	Right	$0	ambig_blue_75	25
7	30	3	$5	1	3325	Right	$0	risk_blue_38	51
7	31	8	$18	0	2871	Left	$0	ambig_blue_50	13
7	32	5	$0	0	3293	Left	$5	risk_red_25	46
7	33	2	$18	1	2112	Right	$0	risk_blue_25	43
7	34	6	$0	0	4207	Left	$5	risk_red_38	56
7	35	7	$0	0	3097	Left	$9.50	ambig_blue_25	7
7	36	7	$9.50	1	2300	Right	$0	ambig_blue_25	2
7	37	9	$0	0	2043	Left	$9.50	ambig_blue_75	27
7	38	2	$34	1	3540	Right	$0	risk_blue_25	44
7	39	9	$9.50	1	3396	Right	$0	ambig_blue_75	22
7	40	8	$34	1	3178	Left	$0	ambig_blue_50	14
7	41	9	$0	1	4626	Right	$5	ambig_blue_75	26
7	42	8	$0	0	2146	Right	$65	ambig_blue_50	20
7	43	2	$9.50	1	1031	Right	$0	risk_blue_25	42
7	44	3	$34	1	2534	Left	$0	risk_blue_38	54
7	45	7	$0	0	1826	Left	$18	ambig_blue_25	8
7	46	5	$0	1	1134	Right	$9.50	risk_red_25	47
7	47	8	$65	1	2000	Left	$0	ambig_blue_50	15
7	48	1	$9.50	0	1091	Left	$0	risk_blue_13	32
7	49	8	$0	0	1383	Left	$18	ambig_blue_50	18
7	50	3	$9.50	0	1591	Left	$0	risk_blue_38	52
7	51	5	$0	0	1420	Left	$34	risk_red_25	49
7	52	3	$65	1	2017	Right	$0	risk_blue_38	55
7	53	8	$0	1	1701	Left	$5	ambig_blue_50	16
7	54	8	$5	0	2342	Left	$0	ambig_blue_50	11
7	55	9	$5	0	2187	Left	$0	ambig_blue_75	21
7	56	7	$34	1	2327	Left	$0	ambig_blue_25	4
7	57	7	$0	1	2044	Right	$5	ambig_blue_25	6
7	58	1	$65	0	1574	Left	$0	risk_blue_13	35
7	59	7	$65	1	2060	Left	$0	ambig_blue_25	5
7	60	4	$0	1	3252	Right	$18	risk_red_13	38
8	1	9	$0	1	4417	Right	$65	ambig_blue_75	30
8	2	7	$0	0	2338	Right	$34	ambig_blue_25	9
8	3	9	$34	1	2303	Right	$0	ambig_blue_75	24
8	4	6	$0	0	4670	Right	$65	risk_red_38	60
8	5	1	$65	0	1707	Left	$0	risk_blue_13	35
8	6	5	$0	1	2252	Right	$18	risk_red_25	48
8	7	9	$0	1	4869	Left	$34	ambig_blue_75	29
8	8	4	$0	1	4522	Right	$18	risk_red_13	38
8	9	6	$0	0	1437	Left	$9.50	risk_red_38	57
8	10	4	$0	1	4066	Right	$9.50	risk_red_13	37
8	11	8	$5	1	3954	Right	$0	ambig_blue_50	11
8	12	2	$65	0	1376	Left	$0	risk_blue_25	45
8	13	4	$0	1	4863	Right	$65	risk_red_13	40
8	14	5	$0	1	2221	Right	$9.50	risk_red_25	47
8	15	7	$0	0	1231	Left	$9.50	ambig_blue_25	7
8	16	1	$18	1	2125	Right	$0	risk_blue_13	33
8	17	6	$0	1	3467	Right	$18	risk_red_38	58
8	18	1	$34	0	2630	Left	$0	risk_blue_13	34
8	19	9	$9.50	1	1813	Right	$0	ambig_blue_75	22
8	20	7	$65	1	1627	Left	$0	ambig_blue_25	5
8	21	4	$0	0	3710	Left	$5	risk_red_13	36
8	22	4	$0	1	2918	Right	$34	risk_red_13	39
8	23	7	$0	1	1538	Right	$18	ambig_blue_25	8
8	24	1	$9.50	1	1562	Right	$0	risk_blue_13	32
8	25	8	$34	1	3761	Left	$0	ambig_blue_50	14
8	26	9	$0	0	2072	Left	$5	ambig_blue_75	26
8	27	3	$9.50	1	2001	Right	$0	risk_blue_38	52
8	28	7	$0	1	1989	Left	$65	ambig_blue_25	10
8	29	7	$9.50	1	3161	Right	$0	ambig_blue_25	2
8	30	2	$9.50	1	3337	Right	$0	risk_blue_25	42
8	31	7	$18	0	3450	Left	$0	ambig_blue_25	3
8	32	8	$0	1	2525	Right	$65	ambig_blue_50	20
8	33	2	$34	0	3882	Left	$0	risk_blue_25	44
8	34	9	$5	0	1882	Left	$0	ambig_blue_75	21
8	35	5	$0	1	3660	Right	$34	risk_red_25	49
8	36	7	$34	1	3014	Left	$0	ambig_blue_25	4
8	37	8	$9.50	0	2093	Left	$0	ambig_blue_50	12
8	38	9	$18	0	3981	Left	$0	ambig_blue_75	23
8	39	8	$0	1	3977	Left	$34	ambig_blue_50	19
8	40	9	$0	2	0	Right	$18	ambig_blue_75	28
8	41	2	$5	1	1657	Right	$0	risk_blue_25	41
8	42	6	$0	1	4132	Left	$34	risk_red_38	59
8	43	8	$18	0	1409	Left	$0	ambig_blue_50	13
8	44	8	$0	0	2167	Left	$5	ambig_blue_50	16
8	45	6	$0	1	3972	Right	$5	risk_red_38	56
8	46	5	$0	0	1537	Left	$65	risk_red_25	50
8	47	7	$5	1	2593	Right	$0	ambig_blue_25	1
8	48	3	$18	1	2434	Right	$0	risk_blue_38	53
8	49	7	$0	0	3963	Left	$5	ambig_blue_25	6
8	50	2	$18	0	2320	Left	$0	risk_blue_25	43
8	51	8	$0	0	1886	Left	$18	ambig_blue_50	18
8	52	3	$5	0	1560	Left	$0	risk_blue_38	51
8	53	1	$5	1	2479	Right	$0	risk_blue_13	31
8	54	3	$34	1	2909	Left	$0	risk_blue_38	54
8	55	5	$0	0	3689	Right	$5	risk_red_25	46
8	56	9	$65	1	3154	Left	$0	ambig_blue_75	25
8	57	8	$65	0	3819	Right	$0	ambig_blue_50	15
8	58	8	$0	0	3430	Left	$9.50	ambig_blue_50	17
8	59	3	$65	0	2234	Right	$0	risk_blue_38	55
8	60	9	$0	1	2932	Right	$9.50	ambig_blue_75	27
9	1	4	$0	1	2335	Right	$9.50	risk_red_13	37
9	2	8	$18	1	2012	Right	$0	ambig_blue_50	13
9	3	9	$0	0	2215	Left	$9.50	ambig_blue_75	27
9	4	8	$65	1	1562	Left	$0	ambig_blue_50	15
9	5	3	$65	0	2089	Right	$0	risk_blue_38	55
9	6	9	$9.50	0	1185	Left	$0	ambig_blue_75	22
9	7	4	$0	1	1321	Right	$5	risk_red_13	36
9	8	4	$0	0	1811	Left	$65	risk_red_13	40
9	9	7	$0	1	2710	Right	$5	ambig_blue_25	6
9	10	6	$0	1	2970	Right	$34	risk_red_38	59
9	11	4	$0	1	3452	Right	$18	risk_red_13	38
9	12	9	$0	0	2447	Right	$18	ambig_blue_75	28
9	13	5	$0	0	3143	Left	$18	risk_red_25	48
9	14	9	$18	1	2897	Left	$0	ambig_blue_75	23
9	15	5	$0	0	2893	Left	$5	risk_red_25	46
9	16	6	$0	0	2338	Left	$5	risk_red_38	56
9	17	9	$5	0	2407	Left	$0	ambig_blue_75	21
9	18	1	$34	0	2233	Left	$0	risk_blue_13	34
9	19	9	$65	1	3810	Right	$0	ambig_blue_75	25
9	20	8	$0	0	2622	Left	$9.50	ambig_blue_50	17
9	21	3	$18	0	3023	Left	$0	risk_blue_38	53
9	22	7	$34	0	3414	Right	$0	ambig_blue_25	4
9	23	7	$0	1	1779	Right	$9.50	ambig_blue_25	7
9	24	1	$9.50	1	1449	Right	$0	risk_blue_13	32
9	25	9	$0	0	4133	Right	$65	ambig_blue_75	30
9	26	8	$0	0	2562	Right	$65	ambig_blue_50	20
9	27	5	$0	1	3333	Right	$65	risk_red_25	50
9	28	7	$18	1	3013	Left	$0	ambig_blue_25	3
9	29	3	$9.50	0	2356	Left	$0	risk_blue_38	52
9	30	7	$0	0	2785	Right	$34	ambig_blue_25	9
9	31	9	$34	0	3170	Left	$0	ambig_blue_75	24
9	32	2	$5	0	1538	Left	$0	risk_blue_25	41
9	33	1	$18	0	2098	Left	$0	risk_blue_13	33
9	34	6	$0	0	2634	Right	$65	risk_red_38	60
9	35	7	$0	0	3786	Right	$18	ambig_blue_25	8
9	36	8	$5	0	4071	Right	$0	ambig_blue_50	11
9	37	1	$65	0	1967	Left	$0	risk_blue_13	35
9	38	2	$34	1	3052	Right	$0	risk_blue_25	44
9	39	8	$0	1	2801	Right	$18	ambig_blue_50	18
9	40	9	$0	1	1906	Left	$34	ambig_blue_75	29
9	41	7	$65	1	1298	Left	$0	ambig_blue_25	5
9	42	7	$9.50	0	2941	Right	$0	ambig_blue_25	2
9	43	6	$0	1	3271	Right	$18	risk_red_38	58
9	44	4	$0	0	4459	Left	$34	risk_red_13	39
9	45	2	$18	1	2435	Right	$0	risk_blue_25	43
9	46	8	$0	0	4059	Left	$5	ambig_blue_50	16
9	47	2	$9.50	1	1549	Right	$0	risk_blue_25	42
9	48	8	$9.50	1	2021	Right	$0	ambig_blue_50	12
9	49	5	$0	1	2407	Right	$34	risk_red_25	49
9	50	3	$5	0	2905	Left	$0	risk_blue_38	51
9	51	8	$34	0	3181	Right	$0	ambig_blue_50	14
9	52	6	$0	0	3453	Left	$9.50	risk_red_38	57
9	53	7	$5	0	4401	Left	$0	ambig_blue_25	1
9	54	1	$5	1	2874	Right	$0	risk_blue_13	31
9	55	5	$0	1	3120	Right	$9.50	risk_red_25	47
9	56	2	$65	1	1994	Right	$0	risk_blue_25	45
9	57	8	$0	1	2246	Left	$34	ambig_blue_50	19
9	58	9	$0	1	2230	Right	$5	ambig_blue_75	26
9	59	7	$0	1	1552	Left	$65	ambig_blue_25	10
9	60	3	$34	0	3976	Left	$0	risk_blue_38	54
10
