# Supplementary material for: Learning about the Ellsberg Paradox reduces, but does not abolish, ambiguity aversion
Source: PLoS One. 2020 Mar 4;15(3):e0228782. doi: 10.1371/journal.pone.0228782 (PMC7055742; doi:10.1371/journal.pone.0228782)
Supplement: S1 Dataset — (ZIP) [file pone.0228782.s009.zip › S1_dataset/RJ/2573.txt]

Block	Trial	BagNo	BlueValue	RESP	RT	LotterySide	RedValue	RiskAmbigLevel	TrialList
3	1	8	$9.50	1	3161	0	$0	ambig_blue_50	12
3	2	6	$0	1	4338	1	$9.50	risk_red_38	57
3	3	4	$0	0	1670	0	$18	risk_red_13	38
3	4	8	$0	0	3345	0	$5	ambig_blue_50	16
3	5	7	$5	0	3209	0	$0	ambig_blue_25	1
3	6	3	$18	0	3087	1	$0	risk_blue_38	53
3	7	9	$0	0	3564	0	$34	ambig_blue_75	29
3	8	2	$9.50	0	3266	0	$0	risk_blue_25	42
3	9	9	$65	0	1981	1	$0	ambig_blue_75	25
3	10	6	$0	0	3090	1	$65	risk_red_38	60
3	11	3	$65	1	1902	0	$0	risk_blue_38	55
3	12	1	$9.50	0	1734	1	$0	risk_blue_13	32
3	13	9	$0	0	4214	1	$65	ambig_blue_75	30
3	14	9	$5	0	1833	0	$0	ambig_blue_75	21
3	15	1	$65	1	1644	0	$0	risk_blue_13	35
3	16	3	$9.50	0	1664	1	$0	risk_blue_38	52
3	17	5	$0	0	1962	0	$5	risk_red_25	46
3	18	2	$34	0	1136	1	$0	risk_blue_25	44
3	19	2	$5	1	1730	1	$0	risk_blue_25	41
3	20	7	$34	0	1145	1	$0	ambig_blue_25	4
3	21	7	$0	0	1931	0	$5	ambig_blue_25	6
3	22	5	$0	1	1546	1	$18	risk_red_25	48
3	23	9	$34	1	1242	0	$0	ambig_blue_75	24
3	24	8	$0	0	1519	1	$65	ambig_blue_50	20
3	25	4	$0	0	1529	0	$65	risk_red_13	40
3	26	7	$0	1	1304	0	$18	ambig_blue_25	8
3	27	1	$5	0	1508	0	$0	risk_blue_13	31
3	28	8	$34	1	1053	0	$0	ambig_blue_50	14
3	29	1	$18	0	898	1	$0	risk_blue_13	33
3	30	4	$0	0	1174	1	$34	risk_red_13	39
3	31	9	$0	0	943	1	$18	ambig_blue_75	28
3	32	6	$0	0	1153	1	$34	risk_red_38	59
3	33	9	$0	0	1810	0	$5	ambig_blue_75	26
3	34	8	$18	1	1582	0	$0	ambig_blue_50	13
3	35	8	$0	0	933	1	$9.50	ambig_blue_50	17
3	36	6	$0	0	2224	0	$5	risk_red_38	56
3	37	5	$0	1	1122	0	$9.50	risk_red_25	47
3	38	2	$18	0	1148	1	$0	risk_blue_25	43
3	39	1	$34	1	2294	0	$0	risk_blue_13	34
3	40	8	$0	0	685	1	$18	ambig_blue_50	18
3	41	4	$0	1	1658	1	$5	risk_red_13	36
3	42	2	$65	0	981	0	$0	risk_blue_25	45
3	43	4	$0	1	1590	0	$9.50	risk_red_13	37
3	44	7	$0	1	1452	0	$34	ambig_blue_25	9
3	45	7	$65	0	1489	1	$0	ambig_blue_25	5
3	46	7	$0	0	1539	1	$65	ambig_blue_25	10
3	47	9	$0	1	1763	0	$9.50	ambig_blue_75	27
3	48	3	$34	1	1521	0	$0	risk_blue_38	54
3	49	5	$0	0	1946	1	$65	risk_red_25	50
3	50	7	$18	1	1879	0	$0	ambig_blue_25	3
3	51	7	$0	0	1537	1	$9.50	ambig_blue_25	7
3	52	3	$5	1	2521	1	$0	risk_blue_38	51
3	53	5	$0	0	1478	1	$34	risk_red_25	49
3	54	6	$0	0	2481	1	$18	risk_red_38	58
3	55	9	$18	0	1279	1	$0	ambig_blue_75	23
3	56	8	$0	1	1315	0	$34	ambig_blue_50	19
3	57	8	$5	0	1366	0	$0	ambig_blue_50	11
3	58	7	$9.50	1	1014	0	$0	ambig_blue_25	2
3	59	8	$65	0	917	1	$0	ambig_blue_50	15
3	60	9	$9.50	0	841	1	$0	ambig_blue_75	22
4	1	8	$65	1	2184	0	$0	ambig_blue_50	15
4	2	2	$34	1	804	0	$0	risk_blue_25	44
4	3	7	$9.50	0	732	1	$0	ambig_blue_25	2
4	4	6	$0	0	1000	1	$9.50	risk_red_38	57
4	5	1	$9.50	0	745	1	$0	risk_blue_13	32
4	6	8	$0	0	2956	0	$5	ambig_blue_50	16
4	7	3	$18	0	2374	1	$0	risk_blue_38	53
4	8	1	$18	0	1968	1	$0	risk_blue_13	33
4	9	1	$65	1	2158	0	$0	risk_blue_13	35
4	10	6	$0	0	2131	1	$18	risk_red_38	58
4	11	2	$65	0	1544	1	$0	risk_blue_25	45
4	12	7	$5	0	1616	1	$0	ambig_blue_25	1
4	13	6	$0	1	3773	1	$5	risk_red_38	56
4	14	9	$0	1	1323	0	$18	ambig_blue_75	28
4	15	9	$0	1	1109	0	$65	ambig_blue_75	30
4	16	8	$0	1	982	0	$18	ambig_blue_50	18
4	17	5	$0	0	1023	1	$9.50	risk_red_25	47
4	18	7	$0	0	966	1	$18	ambig_blue_25	8
4	19	8	$5	1	3128	0	$0	ambig_blue_50	11
4	20	9	$18	0	954	1	$0	ambig_blue_75	23
4	21	8	$0	1	1155	0	$9.50	ambig_blue_50	17
4	22	9	$0	0	1724	1	$5	ambig_blue_75	26
4	23	7	$34	1	1516	0	$0	ambig_blue_25	4
4	24	3	$65	0	901	1	$0	risk_blue_38	55
4	25	9	$0	0	1201	1	$9.50	ambig_blue_75	27
4	26	3	$9.50	0	1297	1	$0	risk_blue_38	52
4	27	8	$9.50	1	676	0	$0	ambig_blue_50	12
4	28	1	$5	1	1938	1	$0	risk_blue_13	31
4	29	8	$34	0	937	1	$0	ambig_blue_50	14
4	30	9	$9.50	1	835	0	$0	ambig_blue_75	22
4	31	4	$0	1	962	1	$18	risk_red_13	38
4	32	9	$65	1	979	0	$0	ambig_blue_75	25
4	33	4	$0	0	2580	0	$5	risk_red_13	36
4	34	7	$0	0	1134	1	$34	ambig_blue_25	9
4	35	2	$5	1	4705	1	$0	risk_blue_25	41
4	36	5	$0	0	1437	1	$18	risk_red_25	48
4	37	4	$0	0	697	1	$9.50	risk_red_13	37
4	38	7	$0	1	1223	1	$5	ambig_blue_25	6
4	39	9	$34	1	1117	0	$0	ambig_blue_75	24
4	40	5	$0	1	2192	0	$65	risk_red_25	50
4	41	3	$34	1	1003	0	$0	risk_blue_38	54
4	42	7	$0	0	787	1	$9.50	ambig_blue_25	7
4	43	7	$0	1	1692	0	$65	ambig_blue_25	10
4	44	4	$0	0	878	1	$34	risk_red_13	39
4	45	9	$0	1	579	0	$34	ambig_blue_75	29
4	46	5	$0	1	462	0	$34	risk_red_25	49
4	47	2	$18	1	814	0	$0	risk_blue_25	43
4	48	8	$0	0	575	1	$34	ambig_blue_50	19
4	49	2	$9.50	1	681	0	$0	risk_blue_25	42
4	50	6	$0	0	880	1	$65	risk_red_38	60
4	51	3	$5	1	3085	1	$0	risk_blue_38	51
4	52	1	$34	0	1353	1	$0	risk_blue_13	34
4	53	9	$5	1	2194	0	$0	ambig_blue_75	21
4	54	7	$18	1	1484	0	$0	ambig_blue_25	3
4	55	6	$0	0	2136	1	$34	risk_red_38	59
4	56	8	$18	1	1501	0	$0	ambig_blue_50	13
4	57	7	$65	1	1743	0	$0	ambig_blue_25	5
4	58	4	$0	0	1887	1	$65	risk_red_13	40
4	59	5	$0	0	2976	0	$5	risk_red_25	46
4	60	8	$0	0	721	1	$65	ambig_blue_50	20
5	1	9	$34	0	2001	1	$0	ambig_blue_75	24
5	2	9	$5	0	557	1	$0	ambig_blue_75	21
5	3	6	$0	0	920	1	$9.50	risk_red_38	57
5	4	9	$0	0	924	1	$65	ambig_blue_75	30
5	5	2	$65	0	919	1	$0	risk_blue_25	45
5	6	2	$18	1	874	0	$0	risk_blue_25	43
5	7	7	$65	0	936	1	$0	ambig_blue_25	5
5	8	3	$9.50	1	971	0	$0	risk_blue_38	52
5	9	7	$0	0	1732	1	$5	ambig_blue_25	6
5	10	5	$0	0	2108	1	$65	risk_red_25	50
5	11	8	$18	0	1026	1	$0	ambig_blue_50	13
5	12	1	$9.50	0	873	1	$0	risk_blue_13	32
5	13	7	$9.50	0	623	1	$0	ambig_blue_25	2
5	14	1	$18	0	2479	0	$0	risk_blue_13	33
5	15	3	$18	1	1662	0	$0	risk_blue_38	53
5	16	9	$65	1	945	0	$0	ambig_blue_75	25
5	17	1	$5	0	2034	0	$0	risk_blue_13	31
5	18	7	$18	0	1669	1	$0	ambig_blue_25	3
5	19	9	$18	0	1313	1	$0	ambig_blue_75	23
5	20	9	$0	1	3546	0	$5	ambig_blue_75	26
5	21	7	$5	0	3145	1	$0	ambig_blue_25	1
5	22	7	$0	0	1090	1	$65	ambig_blue_25	10
5	23	7	$0	1	1934	0	$18	ambig_blue_25	8
5	24	8	$0	1	1437	0	$34	ambig_blue_50	19
5	25	4	$0	0	1274	1	$34	risk_red_13	39
5	26	4	$0	0	789	1	$9.50	risk_red_13	37
5	27	9	$9.50	1	791	0	$0	ambig_blue_75	22
5	28	3	$34	1	1320	0	$0	risk_blue_38	54
5	29	4	$0	1	2329	1	$5	risk_red_13	36
5	30	5	$0	0	791	1	$9.50	risk_red_25	47
5	31	8	$0	0	656	1	$65	ambig_blue_50	20
5	32	5	$0	1	711	0	$5	risk_red_25	46
5	33	8	$5	0	1308	1	$0	ambig_blue_50	11
5	34	2	$5	0	3910	0	$0	risk_blue_25	41
5	35	1	$65	0	1470	1	$0	risk_blue_13	35
5	36	8	$34	0	874	1	$0	ambig_blue_50	14
5	37	7	$0	1	639	0	$34	ambig_blue_25	9
5	38	4	$0	0	767	1	$18	risk_red_13	38
5	39	7	$0	0	824	1	$9.50	ambig_blue_25	7
5	40	6	$0	1	840	0	$34	risk_red_38	59
5	41	5	$0	1	735	0	$18	risk_red_25	48
5	42	3	$65	0	1034	1	$0	risk_blue_38	55
5	43	8	$0	1	1113	0	$9.50	ambig_blue_50	17
5	44	8	$65	1	668	0	$0	ambig_blue_50	15
5	45	1	$34	0	778	1	$0	risk_blue_13	34
5	46	9	$0	0	684	1	$9.50	ambig_blue_75	27
5	47	6	$0	0	778	1	$18	risk_red_38	58
5	48	3	$5	1	2092	1	$0	risk_blue_38	51
5	49	2	$34	1	2123	0	$0	risk_blue_25	44
5	50	9	$0	1	1281	0	$18	ambig_blue_75	28
5	51	6	$0	0	2829	0	$5	risk_red_38	56
5	52	5	$0	1	2020	0	$34	risk_red_25	49
5	53	8	$0	0	2472	1	$5	ambig_blue_50	16
5	54	4	$0	0	2679	1	$65	risk_red_13	40
5	55	8	$0	1	2541	0	$18	ambig_blue_50	18
5	56	9	$0	0	1753	1	$34	ambig_blue_75	29
5	57	2	$9.50	0	864	1	$0	risk_blue_25	42
5	58	6	$0	0	766	1	$65	risk_red_38	60
5	59	8	$9.50	1	2113	0	$0	ambig_blue_50	12
5	60	7	$34	0	3688	1	$0	ambig_blue_25	4
6
7	1	8	$5	1	3239	Left	$0	ambig_blue_50	11
7	2	9	$34	0	1205	Right	$0	ambig_blue_75	24
7	3	4	$0	0	1875	Left	$5	risk_red_13	36
7	4	7	$34	0	900	Right	$0	ambig_blue_25	4
7	5	7	$65	1	897	Left	$0	ambig_blue_25	5
7	6	1	$65	1	710	Left	$0	risk_blue_13	35
7	7	8	$9.50	1	987	Left	$0	ambig_blue_50	12
7	8	6	$0	1	4011	Left	$65	risk_red_38	60
7	9	9	$0	1	855	Left	$65	ambig_blue_75	30
7	10	2	$9.50	0	725	Right	$0	risk_blue_25	42
7	11	1	$9.50	0	665	Right	$0	risk_blue_13	32
7	12	4	$0	1	935	Left	$34	risk_red_13	39
7	13	2	$18	0	3018	Left	$0	risk_blue_25	43
7	14	8	$0	0	1489	Right	$18	ambig_blue_50	18
7	15	7	$18	1	955	Left	$0	ambig_blue_25	3
7	16	7	$0	1	1765	Left	$18	ambig_blue_25	8
7	17	5	$0	1	3459	Right	$5	risk_red_25	46
7	18	5	$0	0	2191	Left	$18	risk_red_25	48
7	19	9	$0	1	866	Left	$9.50	ambig_blue_75	27
7	20	6	$0	1	1168	Left	$18	risk_red_38	58
7	21	5	$0	1	3241	Right	$9.50	risk_red_25	47
7	22	9	$0	0	895	Right	$34	ambig_blue_75	29
7	23	5	$0	0	1019	Right	$34	risk_red_25	49
7	24	7	$0	1	778	Left	$65	ambig_blue_25	10
7	25	2	$5	1	2228	Right	$0	risk_blue_25	41
7	26	9	$5	0	1902	Left	$0	ambig_blue_75	21
7	27	7	$0	0	1158	Right	$34	ambig_blue_25	9
7	28	2	$34	1	3103	Left	$0	risk_blue_25	44
7	29	2	$65	0	987	Right	$0	risk_blue_25	45
7	30	6	$0	0	1339	Right	$9.50	risk_red_38	57
7	31	7	$0	1	780	Left	$9.50	ambig_blue_25	7
7	32	9	$65	1	1142	Left	$0	ambig_blue_75	25
7	33	4	$0	1	4135	Right	$65	risk_red_13	40
7	34	3	$5	0	2309	Left	$0	risk_blue_38	51
7	35	8	$34	1	1066	Left	$0	ambig_blue_50	14
7	36	7	$0	0	3143	Right	$5	ambig_blue_25	6
7	37	8	$0	1	3689	Right	$5	ambig_blue_50	16
7	38	1	$18	0	1570	Left	$0	risk_blue_13	33
7	39	4	$0	1	1977	Right	$18	risk_red_13	38
7	40	8	$0	1	1270	Left	$9.50	ambig_blue_50	17
7	41	8	$18	0	1017	Right	$0	ambig_blue_50	13
7	42	8	$0	0	921	Right	$65	ambig_blue_50	20
7	43	1	$5	0	2796	Left	$0	risk_blue_13	31
7	44	8	$0	0	765	Right	$34	ambig_blue_50	19
7	45	9	$0	0	1248	Left	$5	ambig_blue_75	26
7	46	8	$65	0	1021	Right	$0	ambig_blue_50	15
7	47	9	$0	1	1268	Left	$18	ambig_blue_75	28
7	48	6	$0	0	3528	Left	$5	risk_red_38	56
7	49	9	$18	0	1329	Right	$0	ambig_blue_75	23
7	50	7	$9.50	1	587	Left	$0	ambig_blue_25	2
7	51	3	$18	1	765	Left	$0	risk_blue_38	53
7	52	3	$65	1	639	Left	$0	risk_blue_38	55
7	53	5	$0	1	935	Left	$65	risk_red_25	50
7	54	7	$5	1	1201	Right	$0	ambig_blue_25	1
7	55	4	$0	0	1768	Left	$9.50	risk_red_13	37
7	56	3	$9.50	1	3279	Right	$0	risk_blue_38	52
7	57	9	$9.50	1	722	Left	$0	ambig_blue_75	22
7	58	3	$34	1	1230	Left	$0	risk_blue_38	54
7	59	6	$0	1	764	Left	$34	risk_red_38	59
7	60	1	$34	0	743	Right	$0	risk_blue_13	34
8	1	2	$9.50	0	2232	Left	$0	risk_blue_25	42
8	2	8	$34	0	809	Right	$0	ambig_blue_50	14
8	3	1	$65	0	818	Left	$0	risk_blue_13	35
8	4	7	$5	0	2090	Left	$0	ambig_blue_25	1
8	5	5	$0	1	1705	Right	$5	risk_red_25	46
8	6	9	$0	1	810	Left	$5	ambig_blue_75	26
8	7	9	$9.50	0	1114	Right	$0	ambig_blue_75	22
8	8	4	$0	0	1445	Right	$65	risk_red_13	40
8	9	9	$18	0	1970	Right	$0	ambig_blue_75	23
8	10	6	$0	1	3743	Left	$18	risk_red_38	58
8	11	6	$0	1	1310	Left	$9.50	risk_red_38	57
8	12	6	$0	0	753	Right	$65	risk_red_38	60
8	13	9	$34	0	835	Right	$0	ambig_blue_75	24
8	14	8	$18	1	939	Left	$0	ambig_blue_50	13
8	15	8	$0	1	637	Left	$65	ambig_blue_50	20
8	16	1	$34	0	629	Right	$0	risk_blue_13	34
8	17	6	$0	1	2661	Right	$5	risk_red_38	56
8	18	5	$0	1	1787	Left	$65	risk_red_25	50
8	19	9	$65	0	2129	Right	$0	ambig_blue_75	25
8	20	3	$65	1	1415	Left	$0	risk_blue_38	55
8	21	7	$9.50	0	1133	Right	$0	ambig_blue_25	2
8	22	7	$18	1	1103	Left	$0	ambig_blue_25	3
8	23	2	$5	1	1570	Left	$0	risk_blue_25	41
8	24	7	$34	1	746	Left	$0	ambig_blue_25	4
8	25	9	$0	0	885	Right	$34	ambig_blue_75	29
8	26	8	$0	0	626	Right	$34	ambig_blue_50	19
8	27	7	$0	0	978	Right	$18	ambig_blue_25	8
8	28	4	$0	0	796	Right	$9.50	risk_red_13	37
8	29	7	$0	0	2885	Right	$5	ambig_blue_25	6
8	30	8	$5	0	1434	Right	$0	ambig_blue_50	11
8	31	4	$0	1	1007	Right	$5	risk_red_13	36
8	32	7	$65	0	950	Right	$0	ambig_blue_25	5
8	33	5	$0	1	953	Left	$34	risk_red_25	49
8	34	2	$65	0	899	Right	$0	risk_blue_25	45
8	35	3	$34	1	1096	Left	$0	risk_blue_38	54
8	36	4	$0	0	2220	Left	$18	risk_red_13	38
8	37	6	$0	1	1038	Left	$34	risk_red_38	59
8	38	4	$0	1	3395	Left	$34	risk_red_13	39
8	39	8	$0	0	2593	Right	$5	ambig_blue_50	16
8	40	8	$0	1	810	Left	$18	ambig_blue_50	18
8	41	2	$34	0	835	Right	$0	risk_blue_25	44
8	42	7	$0	1	786	Left	$9.50	ambig_blue_25	7
8	43	1	$18	1	795	Left	$0	risk_blue_13	33
8	44	5	$0	0	796	Right	$18	risk_red_25	48
8	45	3	$18	0	1030	Right	$0	risk_blue_38	53
8	46	3	$9.50	1	821	Left	$0	risk_blue_38	52
8	47	7	$0	1	1156	Left	$34	ambig_blue_25	9
8	48	8	$9.50	1	2621	Left	$0	ambig_blue_50	12
8	49	7	$0	0	822	Right	$65	ambig_blue_25	10
8	50	1	$9.50	0	758	Right	$0	risk_blue_13	32
8	51	9	$0	0	648	Right	$9.50	ambig_blue_75	27
8	52	9	$0	0	624	Right	$18	ambig_blue_75	28
8	53	3	$5	1	1905	Right	$0	risk_blue_38	51
8	54	9	$5	0	665	Right	$0	ambig_blue_75	21
8	55	5	$0	1	1864	Left	$9.50	risk_red_25	47
8	56	8	$65	0	1186	Right	$0	ambig_blue_50	15
8	57	1	$5	0	2009	Left	$0	risk_blue_13	31
8	58	8	$0	0	773	Right	$9.50	ambig_blue_50	17
8	59	9	$0	0	543	Right	$65	ambig_blue_75	30
8	60	2	$18	1	2363	Left	$0	risk_blue_25	43
9	1	7	$9.50	1	2603	Left	$0	ambig_blue_25	2
9	2	5	$0	0	1044	Right	$34	risk_red_25	49
9	3	2	$65	0	1185	Right	$0	risk_blue_25	45
9	4	2	$34	0	1249	Right	$0	risk_blue_25	44
9	5	1	$65	0	798	Right	$0	risk_blue_13	35
9	6	4	$0	0	2584	Left	$9.50	risk_red_13	37
9	7	9	$9.50	1	921	Left	$0	ambig_blue_75	22
9	8	2	$9.50	0	901	Right	$0	risk_blue_25	42
9	9	7	$0	0	1041	Right	$18	ambig_blue_25	8
9	10	3	$5	0	4383	Left	$0	risk_blue_38	51
9	11	7	$0	1	3689	Left	$5	ambig_blue_25	6
9	12	7	$18	0	962	Right	$0	ambig_blue_25	3
9	13	8	$5	0	804	Right	$0	ambig_blue_50	11
9	14	7	$0	0	917	Right	$34	ambig_blue_25	9
9	15	1	$18	0	1353	Left	$0	risk_blue_13	33
9	16	5	$0	1	1289	Left	$65	risk_red_25	50
9	17	1	$9.50	1	1324	Left	$0	risk_blue_13	32
9	18	2	$18	1	2510	Right	$0	risk_blue_25	43
9	19	8	$34	0	811	Right	$0	ambig_blue_50	14
9	20	5	$0	0	3203	Left	$5	risk_red_25	46
9	21	7	$0	0	666	Right	$65	ambig_blue_25	10
9	22	9	$65	0	657	Right	$0	ambig_blue_75	25
9	23	8	$0	1	1920	Left	$5	ambig_blue_50	16
9	24	9	$0	1	711	Left	$5	ambig_blue_75	26
9	25	4	$0	1	1404	Right	$18	risk_red_13	38
9	26	9	$0	0	826	Right	$9.50	ambig_blue_75	27
9	27	8	$65	0	826	Right	$0	ambig_blue_50	15
9	28	9	$5	0	1865	Right	$0	ambig_blue_75	21
9	29	1	$5	1	1811	Right	$0	risk_blue_13	31
9	30	3	$18	0	5071	Left	$0	risk_blue_38	53
9	31	3	$9.50	1	4979	Right	$0	risk_blue_38	52
9	32	3	$65	0	1372	Right	$0	risk_blue_38	55
9	33	8	$0	1	1387	Left	$9.50	ambig_blue_50	17
9	34	4	$0	1	2426	Right	$65	risk_red_13	40
9	35	8	$9.50	0	787	Right	$0	ambig_blue_50	12
9	36	6	$0	1	1236	Left	$18	risk_red_38	58
9	37	3	$34	1	1361	Left	$0	risk_blue_38	54
9	38	6	$0	0	937	Right	$34	risk_red_38	59
9	39	4	$0	1	2100	Right	$5	risk_red_13	36
9	40	8	$0	0	787	Right	$18	ambig_blue_50	18
9	41	7	$0	1	805	Left	$9.50	ambig_blue_25	7
9	42	8	$0	1	941	Left	$34	ambig_blue_50	19
9	43	7	$5	0	1800	Right	$0	ambig_blue_25	1
9	44	6	$0	1	1629	Left	$65	risk_red_38	60
9	45	8	$18	1	945	Left	$0	ambig_blue_50	13
9	46	5	$0	0	684	Right	$9.50	risk_red_25	47
9	47	9	$34	1	824	Left	$0	ambig_blue_75	24
9	48	8	$0	0	568	Right	$65	ambig_blue_50	20
9	49	9	$0	0	2228	Right	$18	ambig_blue_75	28
9	50	6	$0	1	1300	Left	$5	risk_red_38	56
9	51	9	$18	0	1144	Right	$0	ambig_blue_75	23
9	52	6	$0	0	3065	Right	$9.50	risk_red_38	57
9	53	7	$34	0	1950	Right	$0	ambig_blue_25	4
9	54	9	$0	1	860	Left	$34	ambig_blue_75	29
9	55	2	$5	1	1610	Right	$0	risk_blue_25	41
9	56	7	$65	1	2119	Left	$0	ambig_blue_25	5
9	57	1	$34	1	1430	Right	$0	risk_blue_13	34
9	58	9	$0	1	827	Left	$65	ambig_blue_75	30
9	59	5	$0	0	3859	Right	$18	risk_red_25	48
9	60	4	$0	0	1917	Left	$34	risk_red_13	39
10
