# Supplementary material for: Learning about the Ellsberg Paradox reduces, but does not abolish, ambiguity aversion
Source: PLoS One. 2020 Mar 4;15(3):e0228782. doi: 10.1371/journal.pone.0228782 (PMC7055742; doi:10.1371/journal.pone.0228782)
Supplement: S1 Dataset — (ZIP) [file pone.0228782.s009.zip › S1_dataset/RJ/2574.txt]

Block	Trial	BagNo	BlueValue	RESP	RT	LotterySide	RedValue	RiskAmbigLevel	TrialList
3	1	3	$34	0	2537	1	$0	risk_blue_38	54
3	2	7	$18	0	1982	0	$0	ambig_blue_25	3
3	3	8	$0	1	3051	1	$5	ambig_blue_50	16
3	4	8	$0	1	3216	0	$9.50	ambig_blue_50	17
3	5	8	$18	0	934	1	$0	ambig_blue_50	13
3	6	4	$0	0	1009	0	$5	risk_red_13	36
3	7	7	$0	1	2048	0	$65	ambig_blue_25	10
3	8	6	$0	0	1034	1	$34	risk_red_38	59
3	9	1	$65	1	2385	1	$0	risk_blue_13	35
3	10	2	$5	0	4060	0	$0	risk_blue_25	41
3	11	3	$65	1	2804	0	$0	risk_blue_38	55
3	12	8	$9.50	0	3493	1	$0	ambig_blue_50	12
3	13	6	$0	1	1039	0	$18	risk_red_38	58
3	14	8	$65	0	2773	1	$0	ambig_blue_50	15
3	15	7	$5	1	3415	0	$0	ambig_blue_25	1
3	16	7	$0	1	4365	0	$18	ambig_blue_25	8
3	17	4	$0	1	2568	1	$9.50	risk_red_13	37
3	18	4	$0	1	2435	1	$34	risk_red_13	39
3	19	9	$0	0	2396	0	$9.50	ambig_blue_75	27
3	20	2	$65	0	3590	0	$0	risk_blue_25	45
3	21	8	$34	0	2499	1	$0	ambig_blue_50	14
3	22	5	$0	1	2529	1	$5	risk_red_25	46
3	23	7	$0	1	4134	0	$9.50	ambig_blue_25	7
3	24	2	$9.50	1	3067	1	$0	risk_blue_25	42
3	25	1	$5	0	2248	0	$0	risk_blue_13	31
3	26	8	$5	1	2721	1	$0	ambig_blue_50	11
3	27	2	$18	1	2389	0	$0	risk_blue_25	43
3	28	5	$0	1	3432	1	$65	risk_red_25	50
3	29	7	$65	0	2853	1	$0	ambig_blue_25	5
3	30	3	$18	0	2858	1	$0	risk_blue_38	53
3	31	3	$9.50	0	3152	1	$0	risk_blue_38	52
3	32	7	$34	0	2257	1	$0	ambig_blue_25	4
3	33	9	$0	1	3370	1	$5	ambig_blue_75	26
3	34	7	$0	0	2945	1	$34	ambig_blue_25	9
3	35	6	$0	0	4651	0	$5	risk_red_38	56
3	36	1	$34	0	3129	0	$0	risk_blue_13	34
3	37	9	$34	0	2035	0	$0	ambig_blue_75	24
3	38	5	$0	1	2854	1	$18	risk_red_25	48
3	39	9	$0	0	5435	1	$65	ambig_blue_75	30
3	40	1	$18	0	1944	0	$0	risk_blue_13	33
3	41	9	$9.50	0	3974	1	$0	ambig_blue_75	22
3	42	9	$0	2	0	0	$18	ambig_blue_75	28
3	43	4	$0	0	2486	0	$18	risk_red_13	38
3	44	6	$0	1	3805	0	$9.50	risk_red_38	57
3	45	3	$5	0	1969	0	$0	risk_blue_38	51
3	46	9	$5	1	3086	1	$0	ambig_blue_75	21
3	47	9	$18	0	2482	0	$0	ambig_blue_75	23
3	48	8	$0	1	2408	0	$65	ambig_blue_50	20
3	49	2	$34	0	1970	0	$0	risk_blue_25	44
3	50	1	$9.50	0	887	0	$0	risk_blue_13	32
3	51	9	$0	1	1276	0	$34	ambig_blue_75	29
3	52	4	$0	0	2320	0	$65	risk_red_13	40
3	53	5	$0	0	2134	0	$9.50	risk_red_25	47
3	54	5	$0	1	4756	0	$34	risk_red_25	49
3	55	7	$0	0	2958	1	$5	ambig_blue_25	6
3	56	7	$9.50	0	1408	1	$0	ambig_blue_25	2
3	57	6	$0	1	2238	1	$65	risk_red_38	60
3	58	8	$0	0	2328	1	$34	ambig_blue_50	19
3	59	8	$0	0	2220	1	$18	ambig_blue_50	18
3	60	9	$65	1	654	0	$0	ambig_blue_75	25
4	1	5	$0	1	4177	1	$65	risk_red_25	50
4	2	1	$65	1	2093	1	$0	risk_blue_13	35
4	3	8	$0	0	1517	1	$9.50	ambig_blue_50	17
4	4	2	$18	0	1910	0	$0	risk_blue_25	43
4	5	2	$5	0	1430	0	$0	risk_blue_25	41
4	6	8	$5	1	1171	0	$0	ambig_blue_50	11
4	7	5	$0	1	4419	1	$18	risk_red_25	48
4	8	6	$0	0	1036	0	$34	risk_red_38	59
4	9	1	$18	1	642	1	$0	risk_blue_13	33
4	10	9	$0	0	682	1	$18	ambig_blue_75	28
4	11	3	$34	1	2744	0	$0	risk_blue_38	54
4	12	7	$9.50	0	1746	1	$0	ambig_blue_25	2
4	13	4	$0	1	1602	1	$18	risk_red_13	38
4	14	6	$0	1	3935	1	$65	risk_red_38	60
4	15	6	$0	1	2854	0	$9.50	risk_red_38	57
4	16	7	$65	1	1996	0	$0	ambig_blue_25	5
4	17	7	$0	0	3384	0	$5	ambig_blue_25	6
4	18	8	$0	0	3591	1	$34	ambig_blue_50	19
4	19	4	$0	0	933	0	$9.50	risk_red_13	37
4	20	1	$5	1	968	1	$0	risk_blue_13	31
4	21	4	$0	1	642	1	$5	risk_red_13	36
4	22	4	$0	1	1050	1	$65	risk_red_13	40
4	23	7	$5	1	832	0	$0	ambig_blue_25	1
4	24	9	$0	0	1223	1	$5	ambig_blue_75	26
4	25	9	$18	0	877	1	$0	ambig_blue_75	23
4	26	8	$65	1	2586	0	$0	ambig_blue_50	15
4	27	1	$34	1	1204	1	$0	risk_blue_13	34
4	28	9	$0	0	1219	1	$9.50	ambig_blue_75	27
4	29	7	$0	1	705	0	$34	ambig_blue_25	9
4	30	6	$0	1	1646	1	$18	risk_red_38	58
4	31	5	$0	0	1290	0	$34	risk_red_25	49
4	32	3	$9.50	1	1773	1	$0	risk_blue_38	52
4	33	7	$0	1	995	0	$18	ambig_blue_25	8
4	34	3	$5	1	4723	1	$0	risk_blue_38	51
4	35	3	$18	1	3679	0	$0	risk_blue_38	53
4	36	5	$0	1	2656	1	$9.50	risk_red_25	47
4	37	7	$0	1	2543	0	$65	ambig_blue_25	10
4	38	9	$9.50	0	531	1	$0	ambig_blue_75	22
4	39	8	$9.50	0	1248	1	$0	ambig_blue_50	12
4	40	9	$5	0	2261	0	$0	ambig_blue_75	21
4	41	9	$0	1	1805	0	$34	ambig_blue_75	29
4	42	3	$65	1	1633	1	$0	risk_blue_38	55
4	43	7	$0	1	1758	0	$9.50	ambig_blue_25	7
4	44	2	$65	0	3540	0	$0	risk_blue_25	45
4	45	8	$18	0	2772	1	$0	ambig_blue_50	13
4	46	7	$34	0	2150	1	$0	ambig_blue_25	4
4	47	5	$0	1	1890	1	$5	risk_red_25	46
4	48	8	$0	0	635	1	$5	ambig_blue_50	16
4	49	8	$34	1	899	0	$0	ambig_blue_50	14
4	50	9	$34	0	1384	1	$0	ambig_blue_75	24
4	51	4	$0	0	1303	0	$34	risk_red_13	39
4	52	2	$34	1	1241	1	$0	risk_blue_25	44
4	53	8	$0	1	751	0	$65	ambig_blue_50	20
4	54	9	$65	1	2497	0	$0	ambig_blue_75	25
4	55	9	$0	0	2919	1	$65	ambig_blue_75	30
4	56	7	$18	1	1091	0	$0	ambig_blue_25	3
4	57	2	$9.50	1	823	0	$0	risk_blue_25	42
4	58	8	$0	0	718	0	$18	ambig_blue_50	18
4	59	6	$0	0	1931	0	$5	risk_red_38	56
4	60	1	$9.50	1	3322	1	$0	risk_blue_13	32
5	1	9	$5	1	725	0	$0	ambig_blue_75	21
5	2	9	$18	1	1265	0	$0	ambig_blue_75	23
5	3	3	$34	1	2597	0	$0	risk_blue_38	54
5	4	1	$34	1	503	0	$0	risk_blue_13	34
5	5	1	$5	0	1389	0	$0	risk_blue_13	31
5	6	2	$9.50	0	1867	0	$0	risk_blue_25	42
5	7	4	$0	0	1701	0	$5	risk_red_13	36
5	8	7	$0	1	991	0	$65	ambig_blue_25	10
5	9	4	$0	0	2719	0	$18	risk_red_13	38
5	10	7	$0	0	1939	1	$18	ambig_blue_25	8
5	11	8	$0	0	1682	1	$5	ambig_blue_50	16
5	12	9	$0	1	988	0	$9.50	ambig_blue_75	27
5	13	7	$0	0	1284	0	$5	ambig_blue_25	6
5	14	9	$65	1	1280	0	$0	ambig_blue_75	25
5	15	6	$0	0	1643	0	$65	risk_red_38	60
5	16	9	$0	1	1278	0	$18	ambig_blue_75	28
5	17	5	$0	1	2642	1	$5	risk_red_25	46
5	18	5	$0	1	3697	0	$34	risk_red_25	49
5	19	8	$18	1	778	0	$0	ambig_blue_50	13
5	20	9	$0	0	508	1	$5	ambig_blue_75	26
5	21	2	$18	0	2666	1	$0	risk_blue_25	43
5	22	2	$65	0	2712	1	$0	risk_blue_25	45
5	23	8	$0	1	685	0	$65	ambig_blue_50	20
5	24	4	$0	1	3226	1	$65	risk_red_13	40
5	25	6	$0	0	3856	0	$5	risk_red_38	56
5	26	7	$0	1	882	0	$34	ambig_blue_25	9
5	27	5	$0	1	783	0	$65	risk_red_25	50
5	28	3	$9.50	0	2385	1	$0	risk_blue_38	52
5	29	7	$0	0	1636	1	$9.50	ambig_blue_25	7
5	30	4	$0	0	1184	0	$9.50	risk_red_13	37
5	31	8	$34	1	856	0	$0	ambig_blue_50	14
5	32	8	$0	1	1039	0	$9.50	ambig_blue_50	17
5	33	7	$5	0	621	1	$0	ambig_blue_25	1
5	34	9	$0	1	1726	0	$34	ambig_blue_75	29
5	35	5	$0	1	1781	0	$9.50	risk_red_25	47
5	36	1	$65	1	1731	1	$0	risk_blue_13	35
5	37	9	$0	1	1307	0	$65	ambig_blue_75	30
5	38	1	$18	1	1301	1	$0	risk_blue_13	33
5	39	3	$65	0	1816	1	$0	risk_blue_38	55
5	40	7	$9.50	1	885	0	$0	ambig_blue_25	2
5	41	8	$5	0	601	1	$0	ambig_blue_50	11
5	42	8	$0	0	578	1	$18	ambig_blue_50	18
5	43	6	$0	0	1950	1	$18	risk_red_38	58
5	44	8	$9.50	0	1979	1	$0	ambig_blue_50	12
5	45	7	$18	1	584	0	$0	ambig_blue_25	3
5	46	7	$34	0	1218	1	$0	ambig_blue_25	4
5	47	5	$0	0	1497	0	$18	risk_red_25	48
5	48	6	$0	1	731	1	$9.50	risk_red_38	57
5	49	4	$0	0	3063	0	$34	risk_red_13	39
5	50	6	$0	1	1316	0	$34	risk_red_38	59
5	51	9	$9.50	0	1918	1	$0	ambig_blue_75	22
5	52	7	$65	1	1790	0	$0	ambig_blue_25	5
5	53	2	$5	0	1643	0	$0	risk_blue_25	41
5	54	3	$5	1	3213	1	$0	risk_blue_38	51
5	55	8	$0	1	915	0	$34	ambig_blue_50	19
5	56	1	$9.50	1	1608	1	$0	risk_blue_13	32
5	57	3	$18	0	1045	0	$0	risk_blue_38	53
5	58	8	$65	1	1051	0	$0	ambig_blue_50	15
5	59	2	$34	1	1537	1	$0	risk_blue_25	44
5	60	9	$34	1	649	0	$0	ambig_blue_75	24
6
7	1	9	$0	0	2730	Right	$18	ambig_blue_75	28
7	2	8	$0	1	590	Left	$34	ambig_blue_50	19
7	3	9	$5	1	1552	Left	$0	ambig_blue_75	21
7	4	7	$65	1	2319	Left	$0	ambig_blue_25	5
7	5	9	$0	0	429	Right	$34	ambig_blue_75	29
7	6	6	$0	1	1311	Right	$65	risk_red_38	60
7	7	2	$18	0	3425	Left	$0	risk_blue_25	43
7	8	6	$0	0	3910	Left	$5	risk_red_38	56
7	9	2	$9.50	1	3478	Left	$0	risk_blue_25	42
7	10	4	$0	1	2273	Right	$34	risk_red_13	39
7	11	6	$0	0	2241	Right	$18	risk_red_38	58
7	12	8	$0	0	722	Right	$65	ambig_blue_50	20
7	13	7	$18	1	654	Left	$0	ambig_blue_25	3
7	14	5	$0	1	1884	Right	$18	risk_red_25	48
7	15	7	$0	0	1046	Right	$9.50	ambig_blue_25	7
7	16	7	$34	1	572	Left	$0	ambig_blue_25	4
7	17	7	$9.50	0	488	Right	$0	ambig_blue_25	2
7	18	2	$5	0	1853	Left	$0	risk_blue_25	41
7	19	8	$0	1	864	Left	$5	ambig_blue_50	16
7	20	8	$9.50	1	990	Left	$0	ambig_blue_50	12
7	21	4	$0	1	1663	Right	$9.50	risk_red_13	37
7	22	6	$0	0	2306	Right	$9.50	risk_red_38	57
7	23	8	$65	0	816	Right	$0	ambig_blue_50	15
7	24	8	$18	1	545	Left	$0	ambig_blue_50	13
7	25	5	$0	1	2973	Left	$34	risk_red_25	49
7	26	5	$0	0	3206	Right	$65	risk_red_25	50
7	27	9	$0	0	869	Right	$65	ambig_blue_75	30
7	28	5	$0	1	835	Left	$9.50	risk_red_25	47
7	29	4	$0	1	1649	Right	$65	risk_red_13	40
7	30	9	$0	0	612	Right	$5	ambig_blue_75	26
7	31	9	$65	1	734	Left	$0	ambig_blue_75	25
7	32	7	$0	0	1153	Right	$65	ambig_blue_25	10
7	33	3	$18	0	1650	Right	$0	risk_blue_38	53
7	34	8	$5	0	1422	Right	$0	ambig_blue_50	11
7	35	6	$0	1	1395	Right	$34	risk_red_38	59
7	36	2	$34	0	2434	Right	$0	risk_blue_25	44
7	37	1	$34	1	1418	Right	$0	risk_blue_13	34
7	38	1	$5	1	1776	Right	$0	risk_blue_13	31
7	39	8	$0	0	2078	Right	$9.50	ambig_blue_50	17
7	40	2	$65	1	854	Right	$0	risk_blue_25	45
7	41	7	$0	1	501	Left	$5	ambig_blue_25	6
7	42	1	$18	0	730	Left	$0	risk_blue_13	33
7	43	8	$34	1	815	Left	$0	ambig_blue_50	14
7	44	9	$0	0	487	Right	$9.50	ambig_blue_75	27
7	45	3	$34	1	677	Right	$0	risk_blue_38	54
7	46	7	$0	0	403	Right	$34	ambig_blue_25	9
7	47	5	$0	1	661	Left	$5	risk_red_25	46
7	48	1	$65	1	877	Right	$0	risk_blue_13	35
7	49	4	$0	0	738	Left	$18	risk_red_13	38
7	50	8	$0	0	566	Right	$18	ambig_blue_50	18
7	51	3	$5	0	1833	Left	$0	risk_blue_38	51
7	52	1	$9.50	0	1285	Left	$0	risk_blue_13	32
7	53	3	$9.50	1	2321	Right	$0	risk_blue_38	52
7	54	7	$5	1	575	Left	$0	ambig_blue_25	1
7	55	3	$65	1	553	Right	$0	risk_blue_38	55
7	56	9	$9.50	1	637	Left	$0	ambig_blue_75	22
7	57	9	$34	1	1965	Left	$0	ambig_blue_75	24
7	58	4	$0	0	2938	Left	$5	risk_red_13	36
7	59	7	$0	0	821	Right	$18	ambig_blue_25	8
7	60	9	$18	1	508	Left	$0	ambig_blue_75	23
8	1	4	$0	0	2296	Left	$65	risk_red_13	40
8	2	9	$34	0	478	Right	$0	ambig_blue_75	24
8	3	3	$18	0	654	Left	$0	risk_blue_38	53
8	4	3	$34	1	1061	Left	$0	risk_blue_38	54
8	5	8	$0	0	922	Right	$18	ambig_blue_50	18
8	6	4	$0	1	782	Right	$5	risk_red_13	36
8	7	4	$0	1	824	Right	$34	risk_red_13	39
8	8	7	$5	0	632	Right	$0	ambig_blue_25	1
8	9	7	$18	1	360	Left	$0	ambig_blue_25	3
8	10	1	$5	0	1029	Left	$0	risk_blue_13	31
8	11	3	$5	1	1692	Right	$0	risk_blue_38	51
8	12	3	$65	1	1429	Left	$0	risk_blue_38	55
8	13	6	$0	0	3274	Right	$34	risk_red_38	59
8	14	9	$65	0	1022	Right	$0	ambig_blue_75	25
8	15	9	$0	1	557	Left	$9.50	ambig_blue_75	27
8	16	8	$0	0	391	Right	$9.50	ambig_blue_50	17
8	17	5	$0	0	1218	Left	$9.50	risk_red_25	47
8	18	7	$0	0	681	Right	$34	ambig_blue_25	9
8	19	1	$65	1	1111	Right	$0	risk_blue_13	35
8	20	2	$9.50	0	1650	Left	$0	risk_blue_25	42
8	21	8	$0	1	942	Left	$65	ambig_blue_50	20
8	22	9	$9.50	1	576	Left	$0	ambig_blue_75	22
8	23	2	$5	0	1691	Left	$0	risk_blue_25	41
8	24	7	$0	1	637	Right	$9.50	ambig_blue_25	7
8	25	5	$0	1	1364	Right	$18	risk_red_25	48
8	26	6	$0	1	2541	Left	$65	risk_red_38	60
8	27	8	$65	1	585	Left	$0	ambig_blue_50	15
8	28	8	$34	1	467	Left	$0	ambig_blue_50	14
8	29	7	$34	0	562	Right	$0	ambig_blue_25	4
8	30	4	$0	1	918	Right	$9.50	risk_red_13	37
8	31	8	$0	0	473	Right	$34	ambig_blue_50	19
8	32	2	$18	1	1208	Right	$0	risk_blue_25	43
8	33	5	$0	0	622	Right	$65	risk_red_25	50
8	34	9	$0	1	527	Left	$65	ambig_blue_75	30
8	35	9	$5	1	636	Left	$0	ambig_blue_75	21
8	36	7	$0	1	636	Left	$18	ambig_blue_25	8
8	37	7	$9.50	1	532	Left	$0	ambig_blue_25	2
8	38	2	$65	0	2497	Right	$0	risk_blue_25	45
8	39	9	$0	1	615	Left	$5	ambig_blue_75	26
8	40	8	$18	0	552	Right	$0	ambig_blue_50	13
8	41	9	$18	0	396	Right	$0	ambig_blue_75	23
8	42	8	$0	0	351	Right	$5	ambig_blue_50	16
8	43	5	$0	0	1867	Left	$5	risk_red_25	46
8	44	9	$0	0	701	Right	$34	ambig_blue_75	29
8	45	8	$5	0	370	Right	$0	ambig_blue_50	11
8	46	8	$9.50	1	510	Left	$0	ambig_blue_50	12
8	47	9	$0	1	492	Left	$18	ambig_blue_75	28
8	48	1	$9.50	1	1587	Right	$0	risk_blue_13	32
8	49	2	$34	1	977	Right	$0	risk_blue_25	44
8	50	6	$0	1	2585	Right	$5	risk_red_38	56
8	51	3	$9.50	0	1371	Left	$0	risk_blue_38	52
8	52	7	$65	0	843	Right	$0	ambig_blue_25	5
8	53	7	$0	1	522	Left	$65	ambig_blue_25	10
8	54	7	$0	0	375	Right	$5	ambig_blue_25	6
8	55	6	$0	0	971	Left	$18	risk_red_38	58
8	56	6	$0	0	2252	Left	$9.50	risk_red_38	57
8	57	4	$0	0	885	Left	$18	risk_red_13	38
8	58	1	$34	0	1482	Left	$0	risk_blue_13	34
8	59	1	$18	1	1636	Right	$0	risk_blue_13	33
8	60	5	$0	0	1137	Left	$34	risk_red_25	49
9	1	7	$9.50	1	1420	Left	$0	ambig_blue_25	2
9	2	8	$0	0	450	Right	$34	ambig_blue_50	19
9	3	7	$65	1	410	Left	$0	ambig_blue_25	5
9	4	7	$5	1	636	Left	$0	ambig_blue_25	1
9	5	1	$18	1	1092	Right	$0	risk_blue_13	33
9	6	8	$0	1	376	Left	$18	ambig_blue_50	18
9	7	9	$0	0	418	Right	$5	ambig_blue_75	26
9	8	7	$0	0	413	Right	$9.50	ambig_blue_25	7
9	9	2	$34	1	1142	Right	$0	risk_blue_25	44
9	10	9	$0	1	360	Left	$18	ambig_blue_75	28
9	11	8	$0	0	444	Right	$9.50	ambig_blue_50	17
9	12	7	$18	1	341	Left	$0	ambig_blue_25	3
9	13	4	$0	1	714	Right	$9.50	risk_red_13	37
9	14	7	$34	1	407	Left	$0	ambig_blue_25	4
9	15	8	$0	0	378	Right	$5	ambig_blue_50	16
9	16	9	$18	0	469	Right	$0	ambig_blue_75	23
9	17	2	$9.50	1	901	Right	$0	risk_blue_25	42
9	18	8	$0	1	410	Left	$65	ambig_blue_50	20
9	19	9	$0	1	396	Left	$65	ambig_blue_75	30
9	20	4	$0	1	807	Right	$34	risk_red_13	39
9	21	8	$9.50	0	423	Right	$0	ambig_blue_50	12
9	22	9	$34	0	457	Right	$0	ambig_blue_75	24
9	23	3	$18	1	897	Right	$0	risk_blue_38	53
9	24	6	$0	1	486	Right	$65	risk_red_38	60
9	25	7	$0	1	404	Left	$65	ambig_blue_25	10
9	26	2	$18	0	886	Left	$0	risk_blue_25	43
9	27	1	$65	1	570	Right	$0	risk_blue_13	35
9	28	8	$65	1	485	Left	$0	ambig_blue_50	15
9	29	8	$5	1	444	Left	$0	ambig_blue_50	11
9	30	3	$34	1	821	Right	$0	risk_blue_38	54
9	31	7	$0	1	484	Left	$18	ambig_blue_25	8
9	32	3	$65	1	483	Right	$0	risk_blue_38	55
9	33	6	$0	1	505	Right	$18	risk_red_38	58
9	34	1	$5	1	575	Right	$0	risk_blue_13	31
9	35	9	$0	0	754	Right	$9.50	ambig_blue_75	27
9	36	5	$0	0	965	Left	$18	risk_red_25	48
9	37	4	$0	0	503	Left	$18	risk_red_13	38
9	38	6	$0	1	1045	Right	$34	risk_red_38	59
9	39	5	$0	0	1171	Left	$9.50	risk_red_25	47
9	40	1	$9.50	0	539	Left	$0	risk_blue_13	32
9	41	6	$0	0	1327	Left	$5	risk_red_38	56
9	42	3	$5	0	633	Right	$0	risk_blue_38	51
9	43	5	$0	1	1202	Right	$34	risk_red_25	49
9	44	2	$65	1	1193	Right	$0	risk_blue_25	45
9	45	7	$0	1	640	Left	$34	ambig_blue_25	9
9	46	3	$9.50	1	888	Left	$0	risk_blue_38	52
9	47	2	$5	1	1252	Right	$0	risk_blue_25	41
9	48	8	$34	0	593	Right	$0	ambig_blue_50	14
9	49	9	$0	0	451	Right	$34	ambig_blue_75	29
9	50	9	$65	1	387	Left	$0	ambig_blue_75	25
9	51	6	$0	0	542	Left	$9.50	risk_red_38	57
9	52	7	$0	0	387	Right	$5	ambig_blue_25	6
9	53	5	$0	0	558	Left	$5	risk_red_25	46
9	54	8	$18	1	465	Left	$0	ambig_blue_50	13
9	55	5	$0	1	697	Right	$65	risk_red_25	50
9	56	9	$5	1	375	Left	$0	ambig_blue_75	21
9	57	9	$9.50	0	403	Right	$0	ambig_blue_75	22
9	58	1	$34	1	533	Right	$0	risk_blue_13	34
9	59	4	$0	0	369	Right	$65	risk_red_13	40
9	60	4	$0	1	429	Right	$5	risk_red_13	36
10
