# Supplementary material for: Learning about the Ellsberg Paradox reduces, but does not abolish, ambiguity aversion
Source: PLoS One. 2020 Mar 4;15(3):e0228782. doi: 10.1371/journal.pone.0228782 (PMC7055742; doi:10.1371/journal.pone.0228782)
Supplement: S1 Dataset — (ZIP) [file pone.0228782.s009.zip › S1_dataset/RJ/2575.txt]

Block	Trial	BagNo	BlueValue	RESP	RT	LotterySide	RedValue	RiskAmbigLevel	TrialList
3	1	7	$65	1	3643	0	$0	ambig_blue_25	5
3	2	9	$0	0	5471	1	$9.50	ambig_blue_75	27
3	3	8	$0	0	5410	1	$34	ambig_blue_50	19
3	4	9	$9.50	0	3254	1	$0	ambig_blue_75	22
3	5	9	$5	0	2394	1	$0	ambig_blue_75	21
3	6	7	$34	1	2269	0	$0	ambig_blue_25	4
3	7	8	$0	0	2413	1	$18	ambig_blue_50	18
3	8	2	$5	1	5871	1	$0	risk_blue_25	41
3	9	2	$34	1	4928	1	$0	risk_blue_25	44
3	10	6	$0	1	4323	0	$34	risk_red_38	59
3	11	7	$18	0	3591	1	$0	ambig_blue_25	3
3	12	8	$18	1	3709	0	$0	ambig_blue_50	13
3	13	1	$5	0	2141	0	$0	risk_blue_13	31
3	14	7	$0	1	4755	0	$34	ambig_blue_25	9
3	15	4	$0	0	4733	0	$65	risk_red_13	40
3	16	2	$18	0	3400	1	$0	risk_blue_25	43
3	17	3	$34	1	5318	0	$0	risk_blue_38	54
3	18	2	$9.50	0	2256	1	$0	risk_blue_25	42
3	19	3	$65	0	2065	1	$0	risk_blue_38	55
3	20	6	$0	0	3369	0	$5	risk_red_38	56
3	21	9	$0	1	2985	0	$65	ambig_blue_75	30
3	22	4	$0	2	0	1	$9.50	risk_red_13	37
3	23	1	$34	0	2476	1	$0	risk_blue_13	34
3	24	3	$18	1	2651	0	$0	risk_blue_38	53
3	25	9	$0	0	2346	1	$18	ambig_blue_75	28
3	26	5	$0	1	2103	0	$65	risk_red_25	50
3	27	6	$0	0	1886	1	$18	risk_red_38	58
3	28	6	$0	1	2728	0	$9.50	risk_red_38	57
3	29	9	$0	1	1706	0	$34	ambig_blue_75	29
3	30	5	$0	1	2043	0	$18	risk_red_25	48
3	31	2	$65	1	2036	0	$0	risk_blue_25	45
3	32	7	$5	0	2215	0	$0	ambig_blue_25	1
3	33	1	$9.50	1	5106	0	$0	risk_blue_13	32
3	34	8	$9.50	0	4324	1	$0	ambig_blue_50	12
3	35	3	$5	1	3665	1	$0	risk_blue_38	51
3	36	7	$9.50	1	3308	0	$0	ambig_blue_25	2
3	37	7	$0	1	4957	1	$5	ambig_blue_25	6
3	38	9	$0	0	1478	0	$5	ambig_blue_75	26
3	39	9	$34	0	5457	0	$0	ambig_blue_75	24
3	40	7	$0	0	5436	1	$9.50	ambig_blue_25	7
3	41	6	$0	1	2033	0	$65	risk_red_38	60
3	42	1	$18	2	0	1	$0	risk_blue_13	33
3	43	8	$65	1	3351	1	$0	ambig_blue_50	15
3	44	7	$0	0	999	0	$65	ambig_blue_25	10
3	45	8	$5	0	1191	0	$0	ambig_blue_50	11
3	46	5	$0	0	1567	1	$34	risk_red_25	49
3	47	5	$0	0	1013	1	$9.50	risk_red_25	47
3	48	9	$65	0	2277	1	$0	ambig_blue_75	25
3	49	8	$0	0	2060	0	$5	ambig_blue_50	16
3	50	9	$18	0	5325	1	$0	ambig_blue_75	23
3	51	1	$65	0	4622	0	$0	risk_blue_13	35
3	52	8	$34	1	3422	0	$0	ambig_blue_50	14
3	53	3	$9.50	1	1371	0	$0	risk_blue_38	52
3	54	4	$0	1	1899	0	$34	risk_red_13	39
3	55	8	$0	1	1755	0	$65	ambig_blue_50	20
3	56	5	$0	1	2634	0	$5	risk_red_25	46
3	57	8	$0	1	1017	0	$9.50	ambig_blue_50	17
3	58	4	$0	0	1089	1	$18	risk_red_13	38
3	59	7	$0	0	804	1	$18	ambig_blue_25	8
3	60	4	$0	1	2397	1	$5	risk_red_13	36
4	1	4	$0	1	2503	0	$34	risk_red_13	39
4	2	9	$65	1	1277	0	$0	ambig_blue_75	25
4	3	5	$0	1	1841	0	$18	risk_red_25	48
4	4	7	$9.50	1	1387	0	$0	ambig_blue_25	2
4	5	7	$0	1	1106	0	$65	ambig_blue_25	10
4	6	7	$0	1	1245	0	$5	ambig_blue_25	6
4	7	3	$5	1	1523	0	$0	risk_blue_38	51
4	8	9	$9.50	1	2395	0	$0	ambig_blue_75	22
4	9	7	$0	1	2405	1	$34	ambig_blue_25	9
4	10	2	$18	0	1271	1	$0	risk_blue_25	43
4	11	7	$0	1	1555	0	$9.50	ambig_blue_25	7
4	12	8	$5	0	3010	0	$0	ambig_blue_50	11
4	13	2	$34	0	3497	1	$0	risk_blue_25	44
4	14	9	$18	0	2634	0	$0	ambig_blue_75	23
4	15	7	$5	0	2106	0	$0	ambig_blue_25	1
4	16	5	$0	1	1729	0	$34	risk_red_25	49
4	17	4	$0	0	1201	1	$5	risk_red_13	36
4	18	1	$18	1	1425	0	$0	risk_blue_13	33
4	19	9	$0	1	1278	0	$65	ambig_blue_75	30
4	20	5	$0	1	914	0	$65	risk_red_25	50
4	21	2	$65	1	1046	0	$0	risk_blue_25	45
4	22	9	$0	1	1019	0	$9.50	ambig_blue_75	27
4	23	4	$0	0	915	1	$65	risk_red_13	40
4	24	1	$65	1	1310	0	$0	risk_blue_13	35
4	25	8	$34	1	888	0	$0	ambig_blue_50	14
4	26	2	$9.50	0	3541	1	$0	risk_blue_25	42
4	27	8	$0	1	3573	0	$5	ambig_blue_50	16
4	28	6	$0	1	1524	1	$9.50	risk_red_38	57
4	29	6	$0	0	1636	1	$34	risk_red_38	59
4	30	8	$0	0	1929	1	$9.50	ambig_blue_50	17
4	31	9	$0	1	2624	1	$5	ambig_blue_75	26
4	32	6	$0	1	3272	0	$18	risk_red_38	58
4	33	9	$34	0	1236	1	$0	ambig_blue_75	24
4	34	6	$0	1	1266	0	$5	risk_red_38	56
4	35	5	$0	1	1126	0	$9.50	risk_red_25	47
4	36	8	$9.50	1	1152	0	$0	ambig_blue_50	12
4	37	3	$65	0	889	1	$0	risk_blue_38	55
4	38	7	$65	0	749	1	$0	ambig_blue_25	5
4	39	1	$5	1	1281	0	$0	risk_blue_13	31
4	40	8	$0	1	1005	0	$34	ambig_blue_50	19
4	41	3	$34	0	1028	1	$0	risk_blue_38	54
4	42	8	$0	0	1051	1	$18	ambig_blue_50	18
4	43	9	$0	1	745	0	$34	ambig_blue_75	29
4	44	4	$0	0	660	1	$18	risk_red_13	38
4	45	1	$34	0	931	1	$0	risk_blue_13	34
4	46	3	$18	0	599	1	$0	risk_blue_38	53
4	47	8	$18	0	633	0	$0	ambig_blue_50	13
4	48	4	$0	1	914	0	$9.50	risk_red_13	37
4	49	7	$0	1	1278	0	$18	ambig_blue_25	8
4	50	8	$0	1	865	0	$65	ambig_blue_50	20
4	51	6	$0	1	2807	0	$65	risk_red_38	60
4	52	1	$9.50	1	1047	0	$0	risk_blue_13	32
4	53	7	$18	0	1126	1	$0	ambig_blue_25	3
4	54	9	$0	0	1008	1	$18	ambig_blue_75	28
4	55	8	$65	1	1384	0	$0	ambig_blue_50	15
4	56	5	$0	0	1951	0	$5	risk_red_25	46
4	57	7	$34	1	1373	1	$0	ambig_blue_25	4
4	58	2	$5	1	2685	1	$0	risk_blue_25	41
4	59	9	$5	0	2354	0	$0	ambig_blue_75	21
4	60	3	$9.50	0	1455	0	$0	risk_blue_38	52
5	1	1	$65	1	3096	0	$0	risk_blue_13	35
5	2	2	$9.50	0	627	1	$0	risk_blue_25	42
5	3	7	$0	1	723	0	$34	ambig_blue_25	9
5	4	9	$65	1	1359	0	$0	ambig_blue_75	25
5	5	8	$18	1	1727	0	$0	ambig_blue_50	13
5	6	7	$18	1	703	0	$0	ambig_blue_25	3
5	7	3	$34	0	820	1	$0	risk_blue_38	54
5	8	8	$0	0	716	0	$5	ambig_blue_50	16
5	9	7	$65	0	601	1	$0	ambig_blue_25	5
5	10	6	$0	1	890	0	$9.50	risk_red_38	57
5	11	8	$0	0	935	1	$34	ambig_blue_50	19
5	12	5	$0	1	770	0	$9.50	risk_red_25	47
5	13	5	$0	1	900	0	$5	risk_red_25	46
5	14	4	$0	0	712	1	$34	risk_red_13	39
5	15	9	$9.50	1	837	0	$0	ambig_blue_75	22
5	16	1	$34	0	669	1	$0	risk_blue_13	34
5	17	8	$0	0	931	1	$18	ambig_blue_50	18
5	18	9	$34	0	1038	1	$0	ambig_blue_75	24
5	19	8	$65	0	628	1	$0	ambig_blue_50	15
5	20	9	$0	0	613	0	$5	ambig_blue_75	26
5	21	5	$0	1	703	0	$34	risk_red_25	49
5	22	5	$0	1	722	0	$65	risk_red_25	50
5	23	8	$5	0	1263	0	$0	ambig_blue_50	11
5	24	9	$0	0	2091	0	$9.50	ambig_blue_75	27
5	25	9	$18	1	2515	0	$0	ambig_blue_75	23
5	26	2	$65	0	768	1	$0	risk_blue_25	45
5	27	3	$5	0	1306	0	$0	risk_blue_38	51
5	28	2	$34	0	2620	1	$0	risk_blue_25	44
5	29	7	$0	1	3565	0	$65	ambig_blue_25	10
5	30	8	$0	0	1204	1	$65	ambig_blue_50	20
5	31	9	$0	0	1010	1	$34	ambig_blue_75	29
5	32	4	$0	1	978	0	$65	risk_red_13	40
5	33	9	$0	1	1059	0	$18	ambig_blue_75	28
5	34	6	$0	1	1097	0	$34	risk_red_38	59
5	35	8	$0	0	652	1	$9.50	ambig_blue_50	17
5	36	1	$9.50	1	1619	1	$0	risk_blue_13	32
5	37	6	$0	1	3328	1	$5	risk_red_38	56
5	38	4	$0	1	961	0	$9.50	risk_red_13	37
5	39	2	$18	1	1531	0	$0	risk_blue_25	43
5	40	9	$0	1	867	1	$65	ambig_blue_75	30
5	41	7	$5	1	2002	1	$0	ambig_blue_25	1
5	42	6	$0	0	1382	0	$65	risk_red_38	60
5	43	7	$0	0	949	1	$9.50	ambig_blue_25	7
5	44	3	$65	0	880	1	$0	risk_blue_38	55
5	45	6	$0	1	1277	0	$18	risk_red_38	58
5	46	5	$0	0	1857	1	$18	risk_red_25	48
5	47	1	$5	0	883	1	$0	risk_blue_13	31
5	48	7	$0	1	1176	0	$18	ambig_blue_25	8
5	49	3	$9.50	1	1425	0	$0	risk_blue_38	52
5	50	9	$5	0	1413	0	$0	ambig_blue_75	21
5	51	2	$5	1	947	0	$0	risk_blue_25	41
5	52	7	$9.50	1	2406	1	$0	ambig_blue_25	2
5	53	7	$0	1	984	1	$5	ambig_blue_25	6
5	54	7	$34	0	1145	0	$0	ambig_blue_25	4
5	55	8	$34	0	939	1	$0	ambig_blue_50	14
5	56	4	$0	1	1901	1	$5	risk_red_13	36
5	57	3	$18	1	2854	0	$0	risk_blue_38	53
5	58	4	$0	0	1348	0	$18	risk_red_13	38
5	59	1	$18	0	2613	0	$0	risk_blue_13	33
5	60	8	$9.50	1	3198	1	$0	ambig_blue_50	12
6
7	1	1	$9.50	2	0	Left	$0	risk_blue_13	32
7	2	9	$34	1	4452	Left	$0	ambig_blue_75	24
7	3	3	$34	1	3963	Right	$0	risk_blue_38	54
7	4	7	$0	0	3793	Right	$34	ambig_blue_25	9
7	5	4	$0	1	5158	Right	$5	risk_red_13	36
7	6	3	$5	1	3421	Right	$0	risk_blue_38	51
7	7	8	$9.50	1	2818	Left	$0	ambig_blue_50	12
7	8	9	$65	0	3362	Right	$0	ambig_blue_75	25
7	9	2	$5	1	1298	Left	$0	risk_blue_25	41
7	10	7	$0	1	1485	Left	$18	ambig_blue_25	8
7	11	2	$18	0	1080	Right	$0	risk_blue_25	43
7	12	6	$0	0	1164	Right	$18	risk_red_38	58
7	13	9	$9.50	1	1061	Left	$0	ambig_blue_75	22
7	14	8	$0	1	1123	Left	$65	ambig_blue_50	20
7	15	2	$9.50	1	1077	Left	$0	risk_blue_25	42
7	16	8	$65	0	938	Right	$0	ambig_blue_50	15
7	17	9	$18	1	2325	Right	$0	ambig_blue_75	23
7	18	9	$0	0	3097	Right	$65	ambig_blue_75	30
7	19	8	$0	0	2884	Left	$5	ambig_blue_50	16
7	20	8	$5	0	1305	Left	$0	ambig_blue_50	11
7	21	7	$0	1	1251	Left	$9.50	ambig_blue_25	7
7	22	7	$5	1	1721	Right	$0	ambig_blue_25	1
7	23	9	$0	1	3345	Left	$34	ambig_blue_75	29
7	24	3	$65	1	1401	Left	$0	risk_blue_38	55
7	25	2	$65	0	1104	Right	$0	risk_blue_25	45
7	26	8	$0	1	1091	Left	$9.50	ambig_blue_50	17
7	27	4	$0	0	943	Right	$9.50	risk_red_13	37
7	28	5	$0	1	714	Left	$9.50	risk_red_25	47
7	29	5	$0	1	951	Left	$5	risk_red_25	46
7	30	9	$5	0	1881	Left	$0	ambig_blue_75	21
7	31	8	$0	1	1003	Left	$18	ambig_blue_50	18
7	32	9	$0	0	826	Right	$9.50	ambig_blue_75	27
7	33	7	$0	0	1105	Right	$5	ambig_blue_25	6
7	34	9	$0	1	781	Left	$18	ambig_blue_75	28
7	35	1	$5	1	1062	Left	$0	risk_blue_13	31
7	36	8	$18	0	1492	Right	$0	ambig_blue_50	13
7	37	5	$0	1	3454	Left	$65	risk_red_25	50
7	38	7	$65	0	1122	Right	$0	ambig_blue_25	5
7	39	3	$18	1	3220	Left	$0	risk_blue_38	53
7	40	4	$0	0	3658	Left	$34	risk_red_13	39
7	41	6	$0	1	3661	Right	$9.50	risk_red_38	57
7	42	1	$18	1	2096	Right	$0	risk_blue_13	33
7	43	5	$0	0	2080	Left	$34	risk_red_25	49
7	44	6	$0	1	2448	Left	$65	risk_red_38	60
7	45	6	$0	1	1839	Left	$34	risk_red_38	59
7	46	7	$9.50	1	1282	Left	$0	ambig_blue_25	2
7	47	1	$65	0	1878	Left	$0	risk_blue_13	35
7	48	9	$0	1	4415	Left	$5	ambig_blue_75	26
7	49	8	$34	1	1440	Right	$0	ambig_blue_50	14
7	50	5	$0	0	2901	Left	$18	risk_red_25	48
7	51	4	$0	1	3545	Right	$18	risk_red_13	38
7	52	2	$34	1	3673	Left	$0	risk_blue_25	44
7	53	3	$9.50	0	4410	Right	$0	risk_blue_38	52
7	54	1	$34	1	4629	Left	$0	risk_blue_13	34
7	55	7	$18	0	1604	Right	$0	ambig_blue_25	3
7	56	7	$34	0	889	Right	$0	ambig_blue_25	4
7	57	7	$0	1	1702	Left	$65	ambig_blue_25	10
7	58	8	$0	0	3639	Right	$34	ambig_blue_50	19
7	59	4	$0	1	2939	Right	$65	risk_red_13	40
7	60	6	$0	0	4245	Left	$5	risk_red_38	56
8	1	4	$0	0	2739	Left	$18	risk_red_13	38
8	2	3	$18	0	3789	Left	$0	risk_blue_38	53
8	3	6	$0	1	2443	Left	$34	risk_red_38	59
8	4	1	$34	1	1618	Right	$0	risk_blue_13	34
8	5	4	$0	1	2583	Right	$65	risk_red_13	40
8	6	8	$0	0	2938	Right	$5	ambig_blue_50	16
8	7	4	$0	0	3284	Left	$5	risk_red_13	36
8	8	2	$5	1	3559	Right	$0	risk_blue_25	41
8	9	7	$0	0	5679	Right	$9.50	ambig_blue_25	7
8	10	7	$65	1	1312	Left	$0	ambig_blue_25	5
8	11	7	$0	0	970	Right	$34	ambig_blue_25	9
8	12	6	$0	0	2164	Left	$65	risk_red_38	60
8	13	1	$5	0	1216	Right	$0	risk_blue_13	31
8	14	8	$34	1	1206	Left	$0	ambig_blue_50	14
8	15	8	$0	0	1453	Right	$18	ambig_blue_50	18
8	16	8	$0	0	705	Right	$65	ambig_blue_50	20
8	17	4	$0	0	797	Right	$9.50	risk_red_13	37
8	18	5	$0	0	2783	Right	$18	risk_red_25	48
8	19	8	$0	0	872	Right	$34	ambig_blue_50	19
8	20	8	$18	0	1334	Right	$0	ambig_blue_50	13
8	21	5	$0	1	1023	Left	$65	risk_red_25	50
8	22	8	$65	1	926	Left	$0	ambig_blue_50	15
8	23	2	$34	1	1049	Left	$0	risk_blue_25	44
8	24	9	$9.50	1	792	Left	$0	ambig_blue_75	22
8	25	3	$5	1	3713	Right	$0	risk_blue_38	51
8	26	3	$34	0	1650	Right	$0	risk_blue_38	54
8	27	7	$18	1	2165	Left	$0	ambig_blue_25	3
8	28	7	$9.50	1	3585	Left	$0	ambig_blue_25	2
8	29	9	$65	0	4303	Right	$0	ambig_blue_75	25
8	30	1	$9.50	1	3661	Left	$0	risk_blue_13	32
8	31	3	$9.50	1	1255	Left	$0	risk_blue_38	52
8	32	9	$18	0	1628	Right	$0	ambig_blue_75	23
8	33	3	$65	0	3112	Right	$0	risk_blue_38	55
8	34	9	$0	1	3499	Right	$65	ambig_blue_75	30
8	35	9	$5	0	3452	Left	$0	ambig_blue_75	21
8	36	7	$0	0	2768	Left	$5	ambig_blue_25	6
8	37	5	$0	1	4289	Right	$9.50	risk_red_25	47
8	38	8	$9.50	1	1824	Right	$0	ambig_blue_50	12
8	39	5	$0	0	1411	Left	$5	risk_red_25	46
8	40	6	$0	0	1457	Right	$5	risk_red_38	56
8	41	2	$9.50	0	893	Right	$0	risk_blue_25	42
8	42	9	$0	0	1562	Left	$5	ambig_blue_75	26
8	43	8	$0	0	4265	Right	$9.50	ambig_blue_50	17
8	44	8	$5	0	1553	Left	$0	ambig_blue_50	11
8	45	1	$65	1	1129	Right	$0	risk_blue_13	35
8	46	7	$5	1	1892	Right	$0	ambig_blue_25	1
8	47	2	$65	1	2412	Right	$0	risk_blue_25	45
8	48	7	$34	1	3133	Left	$0	ambig_blue_25	4
8	49	7	$0	1	984	Right	$18	ambig_blue_25	8
8	50	9	$0	0	1248	Left	$9.50	ambig_blue_75	27
8	51	4	$0	1	1269	Right	$34	risk_red_13	39
8	52	6	$0	0	1193	Right	$18	risk_red_38	58
8	53	1	$18	1	816	Left	$0	risk_blue_13	33
8	54	9	$0	0	1777	Left	$34	ambig_blue_75	29
8	55	5	$0	1	1879	Left	$34	risk_red_25	49
8	56	9	$34	1	880	Left	$0	ambig_blue_75	24
8	57	9	$0	0	1557	Left	$18	ambig_blue_75	28
8	58	2	$18	0	1581	Right	$0	risk_blue_25	43
8	59	7	$0	1	1979	Left	$65	ambig_blue_25	10
8	60	6	$0	0	1392	Right	$9.50	risk_red_38	57
9	1	7	$65	1	5313	Left	$0	ambig_blue_25	5
9	2	2	$9.50	0	748	Left	$0	risk_blue_25	42
9	3	3	$5	1	870	Right	$0	risk_blue_38	51
9	4	5	$0	0	1308	Left	$5	risk_red_25	46
9	5	1	$18	0	790	Left	$0	risk_blue_13	33
9	6	1	$9.50	0	1567	Right	$0	risk_blue_13	32
9	7	8	$9.50	1	1071	Right	$0	ambig_blue_50	12
9	8	9	$0	0	1283	Left	$9.50	ambig_blue_75	27
9	9	9	$18	1	1199	Right	$0	ambig_blue_75	23
9	10	4	$0	1	903	Left	$65	risk_red_13	40
9	11	5	$0	0	1635	Left	$65	risk_red_25	50
9	12	7	$18	0	2295	Right	$0	ambig_blue_25	3
9	13	6	$0	0	3174	Left	$5	risk_red_38	56
9	14	8	$0	0	4782	Right	$65	ambig_blue_50	20
9	15	4	$0	1	1175	Right	$34	risk_red_13	39
9	16	1	$34	0	815	Right	$0	risk_blue_13	34
9	17	7	$0	1	719	Left	$65	ambig_blue_25	10
9	18	8	$18	0	707	Right	$0	ambig_blue_50	13
9	19	9	$5	0	1368	Right	$0	ambig_blue_75	21
9	20	2	$18	0	688	Right	$0	risk_blue_25	43
9	21	6	$0	1	846	Left	$65	risk_red_38	60
9	22	9	$0	0	669	Right	$34	ambig_blue_75	29
9	23	7	$9.50	0	700	Right	$0	ambig_blue_25	2
9	24	3	$9.50	1	633	Left	$0	risk_blue_38	52
9	25	9	$65	1	833	Left	$0	ambig_blue_75	25
9	26	7	$0	0	601	Left	$5	ambig_blue_25	6
9	27	8	$5	1	962	Left	$0	ambig_blue_50	11
9	28	5	$0	0	868	Right	$9.50	risk_red_25	47
9	29	3	$34	0	1130	Right	$0	risk_blue_38	54
9	30	9	$34	0	627	Left	$0	ambig_blue_75	24
9	31	9	$0	1	876	Left	$18	ambig_blue_75	28
9	32	8	$0	0	1027	Right	$18	ambig_blue_50	18
9	33	8	$0	1	1920	Left	$34	ambig_blue_50	19
9	34	8	$65	1	1056	Left	$0	ambig_blue_50	15
9	35	1	$65	1	670	Left	$0	risk_blue_13	35
9	36	8	$0	0	1124	Left	$5	ambig_blue_50	16
9	37	9	$9.50	1	2191	Left	$0	ambig_blue_75	22
9	38	1	$5	1	1442	Right	$0	risk_blue_13	31
9	39	9	$0	1	974	Left	$5	ambig_blue_75	26
9	40	7	$0	0	375	Left	$9.50	ambig_blue_25	7
9	41	6	$0	0	403	Left	$18	risk_red_38	58
9	42	3	$65	0	285	Right	$0	risk_blue_38	55
9	43	7	$34	1	1181	Left	$0	ambig_blue_25	4
9	44	9	$0	1	837	Right	$65	ambig_blue_75	30
9	45	2	$34	1	1172	Right	$0	risk_blue_25	44
9	46	4	$0	1	820	Right	$5	risk_red_13	36
9	47	7	$5	0	1059	Right	$0	ambig_blue_25	1
9	48	2	$5	0	824	Right	$0	risk_blue_25	41
9	49	5	$0	1	929	Left	$34	risk_red_25	49
9	50	8	$34	1	1092	Left	$0	ambig_blue_50	14
9	51	8	$0	0	1232	Left	$9.50	ambig_blue_50	17
9	52	7	$0	1	846	Left	$18	ambig_blue_25	8
9	53	2	$65	0	605	Right	$0	risk_blue_25	45
9	54	6	$0	1	678	Right	$34	risk_red_38	59
9	55	4	$0	0	1100	Left	$18	risk_red_13	38
9	56	3	$18	0	1144	Right	$0	risk_blue_38	53
9	57	4	$0	1	3410	Left	$9.50	risk_red_13	37
9	58	6	$0	0	912	Right	$9.50	risk_red_38	57
9	59	5	$0	0	1172	Right	$18	risk_red_25	48
9	60	7	$0	1	996	Left	$34	ambig_blue_25	9
10
