# Supplementary material for: Learning about the Ellsberg Paradox reduces, but does not abolish, ambiguity aversion
Source: PLoS One. 2020 Mar 4;15(3):e0228782. doi: 10.1371/journal.pone.0228782 (PMC7055742; doi:10.1371/journal.pone.0228782)
Supplement: S1 Dataset — (ZIP) [file pone.0228782.s009.zip › S1_dataset/RJ/2576.txt]

Block	Trial	BagNo	BlueValue	RESP	RT	LotterySide	RedValue	RiskAmbigLevel	TrialList
3	1	9	$65	0	2816	1	$0	ambig_blue_75	25
3	2	2	$9.50	1	3416	1	$0	risk_blue_25	42
3	3	5	$0	0	3229	1	$5	risk_red_25	46
3	4	8	$0	0	3546	1	$9.50	ambig_blue_50	17
3	5	7	$9.50	1	3009	0	$0	ambig_blue_25	2
3	6	1	$65	0	2768	1	$0	risk_blue_13	35
3	7	9	$0	1	3018	1	$34	ambig_blue_75	29
3	8	3	$18	1	5465	0	$0	risk_blue_38	53
3	9	1	$34	0	3620	1	$0	risk_blue_13	34
3	10	4	$0	1	3808	1	$18	risk_red_13	38
3	11	8	$65	1	3372	0	$0	ambig_blue_50	15
3	12	3	$65	0	3268	1	$0	risk_blue_38	55
3	13	1	$5	1	3127	1	$0	risk_blue_13	31
3	14	7	$0	0	2561	0	$9.50	ambig_blue_25	7
3	15	9	$0	1	1868	1	$9.50	ambig_blue_75	27
3	16	8	$5	0	2710	0	$0	ambig_blue_50	11
3	17	7	$65	1	3402	0	$0	ambig_blue_25	5
3	18	8	$34	1	3288	0	$0	ambig_blue_50	14
3	19	3	$9.50	1	2739	1	$0	risk_blue_38	52
3	20	7	$0	0	2887	1	$34	ambig_blue_25	9
3	21	2	$5	1	2931	1	$0	risk_blue_25	41
3	22	1	$18	0	4302	1	$0	risk_blue_13	33
3	23	5	$0	0	4076	0	$9.50	risk_red_25	47
3	24	8	$0	0	4012	0	$65	ambig_blue_50	20
3	25	5	$0	1	3752	0	$18	risk_red_25	48
3	26	7	$0	1	2430	0	$18	ambig_blue_25	8
3	27	9	$0	1	2935	1	$18	ambig_blue_75	28
3	28	8	$0	1	2545	1	$5	ambig_blue_50	16
3	29	4	$0	0	3172	0	$9.50	risk_red_13	37
3	30	5	$0	0	3516	1	$34	risk_red_25	49
3	31	3	$34	0	3285	1	$0	risk_blue_38	54
3	32	1	$9.50	1	3200	1	$0	risk_blue_13	32
3	33	2	$34	1	3375	0	$0	risk_blue_25	44
3	34	6	$0	1	3126	1	$9.50	risk_red_38	57
3	35	8	$9.50	1	3929	1	$0	ambig_blue_50	12
3	36	9	$5	0	3055	1	$0	ambig_blue_75	21
3	37	7	$0	1	2965	0	$65	ambig_blue_25	10
3	38	3	$5	1	4014	1	$0	risk_blue_38	51
3	39	7	$5	1	3313	0	$0	ambig_blue_25	1
3	40	7	$0	0	1931	1	$5	ambig_blue_25	6
3	41	8	$0	0	3818	0	$18	ambig_blue_50	18
3	42	4	$0	1	2941	1	$5	risk_red_13	36
3	43	7	$18	0	3288	1	$0	ambig_blue_25	3
3	44	2	$65	0	1675	1	$0	risk_blue_25	45
3	45	4	$0	1	3437	1	$34	risk_red_13	39
3	46	9	$34	0	2593	0	$0	ambig_blue_75	24
3	47	6	$0	0	3810	0	$5	risk_red_38	56
3	48	6	$0	1	3238	0	$34	risk_red_38	59
3	49	9	$0	0	2524	0	$5	ambig_blue_75	26
3	50	9	$0	1	2616	0	$65	ambig_blue_75	30
3	51	6	$0	1	2633	0	$18	risk_red_38	58
3	52	5	$0	1	2674	0	$65	risk_red_25	50
3	53	7	$34	0	2367	1	$0	ambig_blue_25	4
3	54	8	$18	0	3947	1	$0	ambig_blue_50	13
3	55	9	$18	0	2160	1	$0	ambig_blue_75	23
3	56	9	$9.50	1	1965	1	$0	ambig_blue_75	22
3	57	2	$18	0	3298	1	$0	risk_blue_25	43
3	58	6	$0	1	1772	0	$65	risk_red_38	60
3	59	8	$0	1	3178	0	$34	ambig_blue_50	19
3	60	4	$0	0	3016	0	$65	risk_red_13	40
4	1	9	$0	1	3657	1	$5	ambig_blue_75	26
4	2	6	$0	1	1564	0	$65	risk_red_38	60
4	3	5	$0	1	2259	1	$5	risk_red_25	46
4	4	6	$0	1	1859	0	$18	risk_red_38	58
4	5	1	$18	1	1925	1	$0	risk_blue_13	33
4	6	5	$0	1	1484	0	$34	risk_red_25	49
4	7	3	$34	1	1719	0	$0	risk_blue_38	54
4	8	1	$65	1	2632	0	$0	risk_blue_13	35
4	9	4	$0	1	3007	0	$65	risk_red_13	40
4	10	8	$5	1	2238	1	$0	ambig_blue_50	11
4	11	8	$0	0	3200	1	$34	ambig_blue_50	19
4	12	6	$0	1	2015	1	$9.50	risk_red_38	57
4	13	3	$5	0	3330	0	$0	risk_blue_38	51
4	14	7	$0	1	3075	0	$34	ambig_blue_25	9
4	15	2	$34	0	2455	1	$0	risk_blue_25	44
4	16	9	$5	1	1583	1	$0	ambig_blue_75	21
4	17	7	$65	0	2142	1	$0	ambig_blue_25	5
4	18	8	$0	1	2019	1	$18	ambig_blue_50	18
4	19	8	$0	1	1591	1	$9.50	ambig_blue_50	17
4	20	3	$9.50	0	2228	0	$0	risk_blue_38	52
4	21	9	$34	1	2334	0	$0	ambig_blue_75	24
4	22	8	$9.50	1	1707	1	$0	ambig_blue_50	12
4	23	2	$18	1	2100	0	$0	risk_blue_25	43
4	24	9	$18	1	2459	0	$0	ambig_blue_75	23
4	25	8	$0	1	2395	1	$5	ambig_blue_50	16
4	26	7	$18	1	2253	0	$0	ambig_blue_25	3
4	27	4	$0	1	2126	1	$5	risk_red_13	36
4	28	1	$34	0	2916	0	$0	risk_blue_13	34
4	29	7	$9.50	1	1303	1	$0	ambig_blue_25	2
4	30	1	$9.50	1	1769	1	$0	risk_blue_13	32
4	31	5	$0	0	2632	0	$9.50	risk_red_25	47
4	32	9	$0	1	1760	1	$18	ambig_blue_75	28
4	33	8	$18	1	2102	1	$0	ambig_blue_50	13
4	34	7	$0	1	1845	0	$65	ambig_blue_25	10
4	35	2	$65	1	2023	0	$0	risk_blue_25	45
4	36	7	$0	0	2219	0	$5	ambig_blue_25	6
4	37	8	$0	0	2317	1	$65	ambig_blue_50	20
4	38	7	$0	1	2530	0	$18	ambig_blue_25	8
4	39	1	$5	0	1502	0	$0	risk_blue_13	31
4	40	5	$0	0	2521	1	$65	risk_red_25	50
4	41	7	$0	1	1606	1	$9.50	ambig_blue_25	7
4	42	4	$0	1	2523	1	$34	risk_red_13	39
4	43	3	$65	0	2112	1	$0	risk_blue_38	55
4	44	9	$65	1	2311	0	$0	ambig_blue_75	25
4	45	6	$0	0	2548	1	$34	risk_red_38	59
4	46	9	$0	0	1176	0	$9.50	ambig_blue_75	27
4	47	5	$0	1	2376	1	$18	risk_red_25	48
4	48	2	$9.50	0	2467	0	$0	risk_blue_25	42
4	49	7	$34	0	1803	1	$0	ambig_blue_25	4
4	50	4	$0	0	1695	0	$9.50	risk_red_13	37
4	51	6	$0	1	3161	1	$5	risk_red_38	56
4	52	8	$65	0	1593	1	$0	ambig_blue_50	15
4	53	9	$0	1	2535	0	$65	ambig_blue_75	30
4	54	7	$5	0	2907	0	$0	ambig_blue_25	1
4	55	3	$18	0	2783	1	$0	risk_blue_38	53
4	56	8	$34	0	1736	1	$0	ambig_blue_50	14
4	57	4	$0	0	1696	0	$18	risk_red_13	38
4	58	9	$9.50	1	1370	1	$0	ambig_blue_75	22
4	59	9	$0	0	2466	0	$34	ambig_blue_75	29
4	60	2	$5	0	1904	0	$0	risk_blue_25	41
5	1	4	$0	1	2016	1	$18	risk_red_13	38
5	2	9	$0	1	1940	1	$34	ambig_blue_75	29
5	3	8	$9.50	1	1425	1	$0	ambig_blue_50	12
5	4	7	$0	0	1526	1	$34	ambig_blue_25	9
5	5	1	$5	1	1655	1	$0	risk_blue_13	31
5	6	6	$0	1	3218	0	$5	risk_red_38	56
5	7	3	$5	1	2864	1	$0	risk_blue_38	51
5	8	5	$0	1	2781	0	$18	risk_red_25	48
5	9	9	$34	1	2087	1	$0	ambig_blue_75	24
5	10	8	$0	0	1535	0	$9.50	ambig_blue_50	17
5	11	8	$0	1	2080	0	$65	ambig_blue_50	20
5	12	6	$0	1	1304	0	$65	risk_red_38	60
5	13	9	$0	0	1658	1	$65	ambig_blue_75	30
5	14	8	$0	1	2741	0	$18	ambig_blue_50	18
5	15	5	$0	0	2329	1	$34	risk_red_25	49
5	16	3	$18	1	2646	1	$0	risk_blue_38	53
5	17	2	$65	1	2005	0	$0	risk_blue_25	45
5	18	8	$5	1	1881	1	$0	ambig_blue_50	11
5	19	4	$0	1	1346	1	$9.50	risk_red_13	37
5	20	4	$0	0	2323	1	$65	risk_red_13	40
5	21	7	$0	0	1369	0	$9.50	ambig_blue_25	7
5	22	7	$65	0	2049	1	$0	ambig_blue_25	5
5	23	7	$0	1	1467	0	$65	ambig_blue_25	10
5	24	8	$34	1	1510	0	$0	ambig_blue_50	14
5	25	6	$0	0	2856	1	$34	risk_red_38	59
5	26	1	$65	0	2053	1	$0	risk_blue_13	35
5	27	1	$9.50	1	1176	1	$0	risk_blue_13	32
5	28	6	$0	0	2952	0	$18	risk_red_38	58
5	29	3	$65	1	1417	0	$0	risk_blue_38	55
5	30	5	$0	0	1295	0	$9.50	risk_red_25	47
5	31	9	$18	0	2090	0	$0	ambig_blue_75	23
5	32	2	$34	0	2921	1	$0	risk_blue_25	44
5	33	2	$9.50	0	1261	0	$0	risk_blue_25	42
5	34	4	$0	1	1625	1	$5	risk_red_13	36
5	35	8	$0	1	1966	1	$5	ambig_blue_50	16
5	36	9	$0	0	2139	0	$18	ambig_blue_75	28
5	37	3	$34	0	1792	1	$0	risk_blue_38	54
5	38	9	$0	1	1861	1	$5	ambig_blue_75	26
5	39	9	$5	1	1599	1	$0	ambig_blue_75	21
5	40	1	$18	1	1285	1	$0	risk_blue_13	33
5	41	2	$18	1	1305	1	$0	risk_blue_25	43
5	42	7	$18	1	1347	1	$0	ambig_blue_25	3
5	43	8	$0	1	2372	0	$34	ambig_blue_50	19
5	44	6	$0	1	1464	1	$9.50	risk_red_38	57
5	45	9	$0	1	1507	1	$9.50	ambig_blue_75	27
5	46	7	$0	1	2205	0	$18	ambig_blue_25	8
5	47	1	$34	0	2368	0	$0	risk_blue_13	34
5	48	2	$5	0	2868	0	$0	risk_blue_25	41
5	49	9	$9.50	0	993	0	$0	ambig_blue_75	22
5	50	7	$34	0	1785	1	$0	ambig_blue_25	4
5	51	9	$65	1	1479	0	$0	ambig_blue_75	25
5	52	4	$0	1	2674	1	$34	risk_red_13	39
5	53	5	$0	0	1496	1	$65	risk_red_25	50
5	54	8	$65	1	1234	0	$0	ambig_blue_50	15
5	55	5	$0	0	2184	0	$5	risk_red_25	46
5	56	8	$18	1	2515	0	$0	ambig_blue_50	13
5	57	7	$5	0	1657	0	$0	ambig_blue_25	1
5	58	3	$9.50	1	2164	1	$0	risk_blue_38	52
5	59	7	$9.50	1	1696	1	$0	ambig_blue_25	2
5	60	7	$0	0	1921	0	$5	ambig_blue_25	6
6
7	1	1	$18	1	5565	Right	$0	risk_blue_13	33
7	2	6	$0	1	1699	Left	$34	risk_red_38	59
7	3	8	$65	1	1541	Left	$0	ambig_blue_50	15
7	4	2	$34	0	2436	Right	$0	risk_blue_25	44
7	5	5	$0	1	3740	Left	$34	risk_red_25	49
7	6	5	$0	0	1611	Right	$65	risk_red_25	50
7	7	5	$0	0	1840	Left	$5	risk_red_25	46
7	8	9	$34	0	2203	Left	$0	ambig_blue_75	24
7	9	9	$0	1	1550	Right	$18	ambig_blue_75	28
7	10	2	$9.50	0	1446	Left	$0	risk_blue_25	42
7	11	9	$0	1	1179	Right	$9.50	ambig_blue_75	27
7	12	8	$5	1	1827	Right	$0	ambig_blue_50	11
7	13	4	$0	1	1870	Left	$65	risk_red_13	40
7	14	2	$18	0	3016	Left	$0	risk_blue_25	43
7	15	9	$65	1	2535	Left	$0	ambig_blue_75	25
7	16	4	$0	1	1779	Right	$34	risk_red_13	39
7	17	6	$0	0	2689	Left	$5	risk_red_38	56
7	18	3	$65	0	1847	Right	$0	risk_blue_38	55
7	19	6	$0	1	1841	Right	$18	risk_red_38	58
7	20	8	$34	1	1796	Left	$0	ambig_blue_50	14
7	21	1	$9.50	1	1497	Right	$0	risk_blue_13	32
7	22	6	$0	0	2379	Right	$65	risk_red_38	60
7	23	4	$0	1	1390	Right	$18	risk_red_13	38
7	24	6	$0	0	1437	Left	$9.50	risk_red_38	57
7	25	7	$0	1	3074	Right	$18	ambig_blue_25	8
7	26	9	$0	0	2566	Left	$34	ambig_blue_75	29
7	27	8	$9.50	0	1905	Left	$0	ambig_blue_50	12
7	28	4	$0	0	1794	Left	$9.50	risk_red_13	37
7	29	9	$0	0	3103	Left	$5	ambig_blue_75	26
7	30	7	$0	1	2786	Right	$5	ambig_blue_25	6
7	31	8	$0	1	1362	Left	$65	ambig_blue_50	20
7	32	7	$5	0	2930	Left	$0	ambig_blue_25	1
7	33	2	$65	0	1525	Right	$0	risk_blue_25	45
7	34	8	$18	1	2501	Right	$0	ambig_blue_50	13
7	35	1	$65	1	2667	Left	$0	risk_blue_13	35
7	36	3	$5	0	3994	Left	$0	risk_blue_38	51
7	37	7	$9.50	1	1278	Right	$0	ambig_blue_25	2
7	38	5	$0	1	1233	Right	$9.50	risk_red_25	47
7	39	9	$9.50	0	1215	Left	$0	ambig_blue_75	22
7	40	9	$5	1	1366	Right	$0	ambig_blue_75	21
7	41	8	$0	1	2054	Right	$5	ambig_blue_50	16
7	42	7	$34	1	1920	Left	$0	ambig_blue_25	4
7	43	3	$18	0	3792	Right	$0	risk_blue_38	53
7	44	8	$0	1	2333	Left	$18	ambig_blue_50	18
7	45	2	$5	0	2106	Left	$0	risk_blue_25	41
7	46	8	$0	1	1273	Right	$9.50	ambig_blue_50	17
7	47	4	$0	1	1837	Right	$5	risk_red_13	36
7	48	9	$0	0	1865	Right	$65	ambig_blue_75	30
7	49	1	$34	1	1762	Right	$0	risk_blue_13	34
7	50	7	$65	1	1713	Left	$0	ambig_blue_25	5
7	51	8	$0	1	1433	Left	$34	ambig_blue_50	19
7	52	7	$0	0	2007	Right	$65	ambig_blue_25	10
7	53	5	$0	1	1506	Right	$18	risk_red_25	48
7	54	1	$5	1	2115	Right	$0	risk_blue_13	31
7	55	3	$9.50	0	1754	Left	$0	risk_blue_38	52
7	56	3	$34	1	2272	Left	$0	risk_blue_38	54
7	57	7	$0	1	1640	Right	$9.50	ambig_blue_25	7
7	58	7	$18	0	2356	Left	$0	ambig_blue_25	3
7	59	9	$18	0	1336	Left	$0	ambig_blue_75	23
7	60	7	$0	0	1530	Right	$34	ambig_blue_25	9
8	1	6	$0	1	3318	Left	$18	risk_red_38	58
8	2	5	$0	1	1240	Left	$65	risk_red_25	50
8	3	2	$5	1	1613	Right	$0	risk_blue_25	41
8	4	3	$9.50	0	1162	Left	$0	risk_blue_38	52
8	5	3	$65	0	1387	Right	$0	risk_blue_38	55
8	6	4	$0	1	2226	Right	$34	risk_red_13	39
8	7	3	$34	1	2163	Left	$0	risk_blue_38	54
8	8	1	$65	1	1384	Left	$0	risk_blue_13	35
8	9	5	$0	1	2247	Right	$18	risk_red_25	48
8	10	8	$0	1	1312	Left	$65	ambig_blue_50	20
8	11	5	$0	0	1627	Left	$34	risk_red_25	49
8	12	9	$0	1	1375	Left	$65	ambig_blue_75	30
8	13	7	$0	0	2614	Left	$5	ambig_blue_25	6
8	14	7	$34	1	1759	Left	$0	ambig_blue_25	4
8	15	8	$5	0	1637	Left	$0	ambig_blue_50	11
8	16	9	$34	1	1577	Left	$0	ambig_blue_75	24
8	17	7	$5	1	2144	Right	$0	ambig_blue_25	1
8	18	5	$0	1	1253	Right	$9.50	risk_red_25	47
8	19	7	$0	1	1290	Left	$34	ambig_blue_25	9
8	20	3	$18	0	3189	Left	$0	risk_blue_38	53
8	21	5	$0	0	1908	Left	$5	risk_red_25	46
8	22	2	$18	0	1964	Left	$0	risk_blue_25	43
8	23	9	$18	1	2545	Right	$0	ambig_blue_75	23
8	24	2	$9.50	0	1012	Left	$0	risk_blue_25	42
8	25	8	$0	1	1549	Right	$9.50	ambig_blue_50	17
8	26	2	$65	1	1396	Left	$0	risk_blue_25	45
8	27	1	$34	1	2194	Right	$0	risk_blue_13	34
8	28	9	$0	0	1141	Left	$9.50	ambig_blue_75	27
8	29	8	$0	0	1759	Left	$5	ambig_blue_50	16
8	30	9	$9.50	1	1405	Right	$0	ambig_blue_75	22
8	31	7	$0	0	2379	Right	$18	ambig_blue_25	8
8	32	9	$0	0	1558	Left	$18	ambig_blue_75	28
8	33	9	$0	1	1438	Right	$5	ambig_blue_75	26
8	34	6	$0	0	2154	Left	$34	risk_red_38	59
8	35	1	$5	0	2143	Left	$0	risk_blue_13	31
8	36	4	$0	0	1741	Left	$18	risk_red_13	38
8	37	8	$18	1	1612	Left	$0	ambig_blue_50	13
8	38	7	$9.50	1	1353	Right	$0	ambig_blue_25	2
8	39	4	$0	1	1537	Left	$65	risk_red_13	40
8	40	2	$34	0	2154	Right	$0	risk_blue_25	44
8	41	1	$18	0	1511	Left	$0	risk_blue_13	33
8	42	7	$18	1	1800	Right	$0	ambig_blue_25	3
8	43	7	$65	1	1357	Left	$0	ambig_blue_25	5
8	44	8	$65	1	1485	Left	$0	ambig_blue_50	15
8	45	9	$5	0	2024	Left	$0	ambig_blue_75	21
8	46	1	$9.50	1	1115	Right	$0	risk_blue_13	32
8	47	6	$0	1	1926	Right	$5	risk_red_38	56
8	48	8	$0	1	1788	Left	$34	ambig_blue_50	19
8	49	7	$0	0	2009	Right	$65	ambig_blue_25	10
8	50	9	$65	0	2612	Right	$0	ambig_blue_75	25
8	51	4	$0	0	3717	Left	$5	risk_red_13	36
8	52	8	$34	1	1397	Left	$0	ambig_blue_50	14
8	53	4	$0	0	1002	Left	$9.50	risk_red_13	37
8	54	7	$0	0	1258	Left	$9.50	ambig_blue_25	7
8	55	6	$0	0	1039	Right	$65	risk_red_38	60
8	56	8	$0	1	1293	Left	$18	ambig_blue_50	18
8	57	6	$0	1	1088	Right	$9.50	risk_red_38	57
8	58	3	$5	0	2116	Left	$0	risk_blue_38	51
8	59	8	$9.50	1	1674	Right	$0	ambig_blue_50	12
8	60	9	$0	0	1533	Right	$34	ambig_blue_75	29
9	1	6	$0	1	1282	Left	$34	risk_red_38	59
9	2	5	$0	1	998	Right	$9.50	risk_red_25	47
9	3	6	$0	0	1142	Right	$65	risk_red_38	60
9	4	9	$9.50	0	1032	Left	$0	ambig_blue_75	22
9	5	4	$0	0	1663	Right	$65	risk_red_13	40
9	6	8	$0	0	1730	Right	$34	ambig_blue_50	19
9	7	7	$34	1	1410	Left	$0	ambig_blue_25	4
9	8	4	$0	1	1591	Right	$18	risk_red_13	38
9	9	9	$65	1	1389	Left	$0	ambig_blue_75	25
9	10	8	$0	0	2396	Right	$5	ambig_blue_50	16
9	11	9	$0	1	1686	Right	$5	ambig_blue_75	26
9	12	8	$18	0	1832	Right	$0	ambig_blue_50	13
9	13	9	$34	1	1868	Right	$0	ambig_blue_75	24
9	14	4	$0	1	1701	Right	$34	risk_red_13	39
9	15	9	$0	0	1863	Right	$34	ambig_blue_75	29
9	16	7	$9.50	0	2209	Left	$0	ambig_blue_25	2
9	17	8	$9.50	1	1195	Right	$0	ambig_blue_50	12
9	18	2	$18	0	1618	Left	$0	risk_blue_25	43
9	19	4	$0	1	1520	Right	$5	risk_red_13	36
9	20	8	$0	1	1225	Left	$65	ambig_blue_50	20
9	21	7	$5	1	2239	Right	$0	ambig_blue_25	1
9	22	1	$18	1	2056	Right	$0	risk_blue_13	33
9	23	7	$0	1	1650	Right	$5	ambig_blue_25	6
9	24	7	$0	0	2148	Left	$9.50	ambig_blue_25	7
9	25	1	$5	1	2442	Right	$0	risk_blue_13	31
9	26	1	$9.50	0	1058	Left	$0	risk_blue_13	32
9	27	8	$0	0	1159	Left	$9.50	ambig_blue_50	17
9	28	6	$0	0	1424	Left	$9.50	risk_red_38	57
9	29	2	$5	1	1653	Right	$0	risk_blue_25	41
9	30	7	$0	1	1169	Left	$34	ambig_blue_25	9
9	31	9	$0	0	1361	Left	$18	ambig_blue_75	28
9	32	9	$0	0	985	Left	$9.50	ambig_blue_75	27
9	33	1	$65	1	1361	Left	$0	risk_blue_13	35
9	34	1	$34	0	2089	Right	$0	risk_blue_13	34
9	35	2	$9.50	0	1089	Left	$0	risk_blue_25	42
9	36	3	$18	1	1365	Right	$0	risk_blue_38	53
9	37	7	$65	0	1285	Right	$0	ambig_blue_25	5
9	38	9	$0	1	1441	Left	$65	ambig_blue_75	30
9	39	5	$0	1	2061	Left	$34	risk_red_25	49
9	40	5	$0	0	1534	Left	$5	risk_red_25	46
9	41	5	$0	1	1231	Left	$18	risk_red_25	48
9	42	2	$34	0	1797	Right	$0	risk_blue_25	44
9	43	3	$65	1	1178	Left	$0	risk_blue_38	55
9	44	8	$34	0	2170	Right	$0	ambig_blue_50	14
9	45	6	$0	0	2431	Left	$5	risk_red_38	56
9	46	2	$65	0	1559	Right	$0	risk_blue_25	45
9	47	3	$34	0	1207	Right	$0	risk_blue_38	54
9	48	4	$0	1	1069	Right	$9.50	risk_red_13	37
9	49	8	$0	0	2490	Left	$18	ambig_blue_50	18
9	50	3	$5	0	1760	Left	$0	risk_blue_38	51
9	51	9	$18	1	1311	Right	$0	ambig_blue_75	23
9	52	7	$18	1	1616	Left	$0	ambig_blue_25	3
9	53	7	$0	1	1541	Left	$18	ambig_blue_25	8
9	54	6	$0	1	1446	Left	$18	risk_red_38	58
9	55	8	$65	1	1347	Left	$0	ambig_blue_50	15
9	56	8	$5	0	1442	Left	$0	ambig_blue_50	11
9	57	7	$0	1	927	Left	$65	ambig_blue_25	10
9	58	9	$5	0	1803	Left	$0	ambig_blue_75	21
9	59	3	$9.50	1	1031	Right	$0	risk_blue_38	52
9	60	5	$0	1	1302	Left	$65	risk_red_25	50
10
