# Supplementary material for: Learning about the Ellsberg Paradox reduces, but does not abolish, ambiguity aversion
Source: PLoS One. 2020 Mar 4;15(3):e0228782. doi: 10.1371/journal.pone.0228782 (PMC7055742; doi:10.1371/journal.pone.0228782)
Supplement: S1 Dataset — (ZIP) [file pone.0228782.s009.zip › S1_dataset/RJ/2577.txt]

Block	Trial	BagNo	BlueValue	RESP	RT	LotterySide	RedValue	RiskAmbigLevel	TrialList
3	1	8	$0	1	2814	0	$9.50	ambig_blue_50	17
3	2	5	$0	0	2502	0	$9.50	risk_red_25	47
3	3	8	$34	1	2363	0	$0	ambig_blue_50	14
3	4	3	$9.50	1	2431	0	$0	risk_blue_38	52
3	5	7	$0	0	2536	0	$5	ambig_blue_25	6
3	6	1	$9.50	0	2308	0	$0	risk_blue_13	32
3	7	9	$0	1	2082	0	$9.50	ambig_blue_75	27
3	8	5	$0	1	2315	1	$5	risk_red_25	46
3	9	7	$0	1	2096	0	$65	ambig_blue_25	10
3	10	9	$5	1	2080	1	$0	ambig_blue_75	21
3	11	4	$0	1	2312	1	$5	risk_red_13	36
3	12	1	$65	0	2286	0	$0	risk_blue_13	35
3	13	9	$0	0	2318	1	$34	ambig_blue_75	29
3	14	9	$0	1	2276	1	$18	ambig_blue_75	28
3	15	9	$9.50	0	2027	0	$0	ambig_blue_75	22
3	16	7	$0	0	1990	1	$9.50	ambig_blue_25	7
3	17	6	$0	0	1953	1	$34	risk_red_38	59
3	18	5	$0	1	1991	0	$65	risk_red_25	50
3	19	7	$9.50	0	1732	1	$0	ambig_blue_25	2
3	20	4	$0	0	1827	0	$9.50	risk_red_13	37
3	21	2	$18	0	2670	1	$0	risk_blue_25	43
3	22	1	$34	1	1556	1	$0	risk_blue_13	34
3	23	8	$0	0	1820	1	$18	ambig_blue_50	18
3	24	2	$34	0	2176	1	$0	risk_blue_25	44
3	25	3	$34	0	1532	1	$0	risk_blue_38	54
3	26	2	$5	1	1828	1	$0	risk_blue_25	41
3	27	4	$0	1	1680	1	$34	risk_red_13	39
3	28	5	$0	1	2362	1	$18	risk_red_25	48
3	29	9	$0	1	1654	1	$5	ambig_blue_75	26
3	30	3	$18	1	1961	0	$0	risk_blue_38	53
3	31	9	$65	0	1870	1	$0	ambig_blue_75	25
3	32	6	$0	1	2632	1	$5	risk_red_38	56
3	33	4	$0	0	1944	0	$18	risk_red_13	38
3	34	8	$18	1	1935	0	$0	ambig_blue_50	13
3	35	9	$0	0	2285	0	$65	ambig_blue_75	30
3	36	7	$34	1	2101	0	$0	ambig_blue_25	4
3	37	7	$5	1	1948	1	$0	ambig_blue_25	1
3	38	8	$5	1	1827	1	$0	ambig_blue_50	11
3	39	5	$0	1	2278	1	$34	risk_red_25	49
3	40	8	$65	0	1798	1	$0	ambig_blue_50	15
3	41	6	$0	1	2154	0	$18	risk_red_38	58
3	42	1	$5	1	2184	1	$0	risk_blue_13	31
3	43	8	$0	1	2612	0	$34	ambig_blue_50	19
3	44	7	$18	0	1748	1	$0	ambig_blue_25	3
3	45	7	$0	0	1786	1	$18	ambig_blue_25	8
3	46	8	$0	1	1792	1	$5	ambig_blue_50	16
3	47	6	$0	1	1949	0	$65	risk_red_38	60
3	48	7	$65	0	1667	1	$0	ambig_blue_25	5
3	49	3	$65	1	2518	0	$0	risk_blue_38	55
3	50	9	$34	0	2179	0	$0	ambig_blue_75	24
3	51	3	$5	1	2399	1	$0	risk_blue_38	51
3	52	2	$65	0	2289	0	$0	risk_blue_25	45
3	53	6	$0	1	2680	0	$9.50	risk_red_38	57
3	54	8	$0	0	3158	1	$65	ambig_blue_50	20
3	55	2	$9.50	0	2567	0	$0	risk_blue_25	42
3	56	4	$0	0	3482	0	$65	risk_red_13	40
3	57	9	$18	0	2412	0	$0	ambig_blue_75	23
3	58	7	$0	0	1990	1	$34	ambig_blue_25	9
3	59	1	$18	1	1522	1	$0	risk_blue_13	33
3	60	8	$9.50	0	2666	0	$0	ambig_blue_50	12
4	1	1	$18	1	1703	1	$0	risk_blue_13	33
4	2	3	$65	0	1392	1	$0	risk_blue_38	55
4	3	6	$0	1	1798	0	$34	risk_red_38	59
4	4	2	$18	1	1515	1	$0	risk_blue_25	43
4	5	1	$5	1	1389	1	$0	risk_blue_13	31
4	6	8	$65	1	3499	0	$0	ambig_blue_50	15
4	7	9	$0	0	1989	0	$34	ambig_blue_75	29
4	8	5	$0	1	2514	1	$34	risk_red_25	49
4	9	7	$0	1	2015	0	$9.50	ambig_blue_25	7
4	10	3	$34	1	2233	0	$0	risk_blue_38	54
4	11	8	$0	0	2011	0	$9.50	ambig_blue_50	17
4	12	7	$0	1	3614	0	$18	ambig_blue_25	8
4	13	6	$0	1	1850	0	$18	risk_red_38	58
4	14	8	$0	0	4565	0	$65	ambig_blue_50	20
4	15	7	$34	1	1696	0	$0	ambig_blue_25	4
4	16	9	$5	1	2385	1	$0	ambig_blue_75	21
4	17	8	$0	1	1988	1	$5	ambig_blue_50	16
4	18	9	$9.50	0	2225	0	$0	ambig_blue_75	22
4	19	5	$0	1	2530	0	$65	risk_red_25	50
4	20	6	$0	1	1951	1	$5	risk_red_38	56
4	21	8	$9.50	0	2413	0	$0	ambig_blue_50	12
4	22	2	$9.50	0	2846	0	$0	risk_blue_25	42
4	23	9	$0	1	1989	1	$5	ambig_blue_75	26
4	24	8	$0	1	4369	0	$18	ambig_blue_50	18
4	25	9	$34	1	1748	1	$0	ambig_blue_75	24
4	26	4	$0	0	2403	0	$65	risk_red_13	40
4	27	9	$0	0	2966	1	$65	ambig_blue_75	30
4	28	9	$65	0	2463	1	$0	ambig_blue_75	25
4	29	7	$18	1	2046	0	$0	ambig_blue_25	3
4	30	6	$0	0	1936	1	$65	risk_red_38	60
4	31	7	$65	0	2103	1	$0	ambig_blue_25	5
4	32	3	$18	1	2158	0	$0	risk_blue_38	53
4	33	7	$0	0	2418	0	$5	ambig_blue_25	6
4	34	1	$65	0	2107	0	$0	risk_blue_13	35
4	35	6	$0	0	1898	1	$9.50	risk_red_38	57
4	36	1	$34	1	1977	1	$0	risk_blue_13	34
4	37	5	$0	1	2046	1	$5	risk_red_25	46
4	38	4	$0	1	1912	1	$5	risk_red_13	36
4	39	2	$65	1	2056	0	$0	risk_blue_25	45
4	40	2	$34	1	2265	1	$0	risk_blue_25	44
4	41	3	$9.50	1	1673	0	$0	risk_blue_38	52
4	42	5	$0	1	2067	1	$18	risk_red_25	48
4	43	4	$0	0	1660	0	$18	risk_red_13	38
4	44	3	$5	1	1743	0	$0	risk_blue_38	51
4	45	4	$0	1	2334	1	$9.50	risk_red_13	37
4	46	8	$5	0	2147	0	$0	ambig_blue_50	11
4	47	8	$34	0	2832	0	$0	ambig_blue_50	14
4	48	9	$0	0	2415	0	$18	ambig_blue_75	28
4	49	8	$18	1	2401	1	$0	ambig_blue_50	13
4	50	5	$0	1	1675	1	$9.50	risk_red_25	47
4	51	1	$9.50	1	1885	1	$0	risk_blue_13	32
4	52	9	$0	1	1543	1	$9.50	ambig_blue_75	27
4	53	2	$5	1	2086	1	$0	risk_blue_25	41
4	54	9	$18	1	1374	1	$0	ambig_blue_75	23
4	55	4	$0	1	1894	1	$34	risk_red_13	39
4	56	8	$0	1	2486	0	$34	ambig_blue_50	19
4	57	7	$5	0	3733	0	$0	ambig_blue_25	1
4	58	7	$0	1	2500	0	$65	ambig_blue_25	10
4	59	7	$9.50	0	1874	1	$0	ambig_blue_25	2
4	60	7	$0	1	1889	0	$34	ambig_blue_25	9
5	1	1	$65	0	1986	0	$0	risk_blue_13	35
5	2	6	$0	0	2350	0	$5	risk_red_38	56
5	3	9	$9.50	1	1515	1	$0	ambig_blue_75	22
5	4	7	$34	1	1644	0	$0	ambig_blue_25	4
5	5	8	$34	1	3224	0	$0	ambig_blue_50	14
5	6	3	$18	0	2078	1	$0	risk_blue_38	53
5	7	3	$34	0	1486	1	$0	risk_blue_38	54
5	8	3	$5	0	1936	0	$0	risk_blue_38	51
5	9	7	$0	1	3079	0	$34	ambig_blue_25	9
5	10	9	$0	1	2579	1	$65	ambig_blue_75	30
5	11	9	$0	1	1677	1	$9.50	ambig_blue_75	27
5	12	8	$65	1	2215	0	$0	ambig_blue_50	15
5	13	1	$5	1	2354	1	$0	risk_blue_13	31
5	14	2	$34	1	3006	0	$0	risk_blue_25	44
5	15	3	$65	1	1462	0	$0	risk_blue_38	55
5	16	9	$65	0	2810	0	$0	ambig_blue_75	25
5	17	6	$0	1	1849	0	$34	risk_red_38	59
5	18	6	$0	0	2412	1	$9.50	risk_red_38	57
5	19	8	$0	0	2718	0	$9.50	ambig_blue_50	17
5	20	4	$0	1	1898	1	$18	risk_red_13	38
5	21	7	$9.50	0	1506	1	$0	ambig_blue_25	2
5	22	7	$0	1	1988	0	$65	ambig_blue_25	10
5	23	2	$18	0	2368	0	$0	risk_blue_25	43
5	24	4	$0	1	1763	1	$5	risk_red_13	36
5	25	5	$0	1	1554	1	$5	risk_red_25	46
5	26	7	$65	1	1698	0	$0	ambig_blue_25	5
5	27	5	$0	0	2274	0	$18	risk_red_25	48
5	28	5	$0	1	1665	0	$65	risk_red_25	50
5	29	6	$0	0	1684	1	$18	risk_red_38	58
5	30	8	$0	0	3022	1	$18	ambig_blue_50	18
5	31	8	$9.50	0	1733	0	$0	ambig_blue_50	12
5	32	9	$0	0	1845	0	$5	ambig_blue_75	26
5	33	5	$0	0	3112	1	$34	risk_red_25	49
5	34	7	$18	0	1762	1	$0	ambig_blue_25	3
5	35	8	$0	1	1800	1	$5	ambig_blue_50	16
5	36	8	$0	1	2029	1	$34	ambig_blue_50	19
5	37	5	$0	1	1304	1	$9.50	risk_red_25	47
5	38	3	$9.50	0	1922	0	$0	risk_blue_38	52
5	39	4	$0	0	2201	0	$34	risk_red_13	39
5	40	6	$0	1	1196	0	$65	risk_red_38	60
5	41	7	$0	0	3020	0	$5	ambig_blue_25	6
5	42	1	$9.50	1	2227	1	$0	risk_blue_13	32
5	43	4	$0	0	1564	0	$65	risk_red_13	40
5	44	7	$0	0	2011	0	$9.50	ambig_blue_25	7
5	45	7	$5	1	2303	1	$0	ambig_blue_25	1
5	46	9	$0	0	1517	0	$18	ambig_blue_75	28
5	47	2	$65	0	1447	1	$0	risk_blue_25	45
5	48	8	$5	0	2443	0	$0	ambig_blue_50	11
5	49	9	$18	1	1483	1	$0	ambig_blue_75	23
5	50	8	$18	1	2542	1	$0	ambig_blue_50	13
5	51	9	$0	0	2489	0	$34	ambig_blue_75	29
5	52	7	$0	0	2167	1	$18	ambig_blue_25	8
5	53	8	$0	0	2964	1	$65	ambig_blue_50	20
5	54	2	$9.50	1	1397	1	$0	risk_blue_25	42
5	55	4	$0	0	1748	0	$9.50	risk_red_13	37
5	56	1	$34	1	3411	1	$0	risk_blue_13	34
5	57	9	$34	1	1305	1	$0	ambig_blue_75	24
5	58	1	$18	0	2907	0	$0	risk_blue_13	33
5	59	9	$5	1	1903	1	$0	ambig_blue_75	21
5	60	2	$5	1	3519	1	$0	risk_blue_25	41
6
7	1	7	$65	0	3224	Right	$0	ambig_blue_25	5
7	2	1	$18	1	1399	Right	$0	risk_blue_13	33
7	3	5	$0	1	1806	Right	$5	risk_red_25	46
7	4	3	$5	1	1561	Right	$0	risk_blue_38	51
7	5	1	$34	1	1232	Right	$0	risk_blue_13	34
7	6	7	$0	1	4246	Left	$5	ambig_blue_25	6
7	7	9	$9.50	0	4215	Left	$0	ambig_blue_75	22
7	8	9	$34	0	2513	Left	$0	ambig_blue_75	24
7	9	2	$5	0	1678	Left	$0	risk_blue_25	41
7	10	8	$0	1	1648	Left	$65	ambig_blue_50	20
7	11	1	$5	0	2147	Left	$0	risk_blue_13	31
7	12	4	$0	1	1833	Right	$5	risk_red_13	36
7	13	8	$9.50	1	3180	Right	$0	ambig_blue_50	12
7	14	7	$0	0	1716	Right	$9.50	ambig_blue_25	7
7	15	7	$0	0	1556	Right	$34	ambig_blue_25	9
7	16	6	$0	0	3019	Right	$9.50	risk_red_38	57
7	17	1	$9.50	1	1698	Right	$0	risk_blue_13	32
7	18	3	$65	1	1500	Left	$0	risk_blue_38	55
7	19	5	$0	1	1246	Right	$18	risk_red_25	48
7	20	4	$0	1	1067	Right	$65	risk_red_13	40
7	21	3	$34	1	1288	Left	$0	risk_blue_38	54
7	22	6	$0	0	1875	Left	$5	risk_red_38	56
7	23	7	$9.50	0	1901	Right	$0	ambig_blue_25	2
7	24	2	$18	0	1573	Left	$0	risk_blue_25	43
7	25	1	$65	0	1876	Left	$0	risk_blue_13	35
7	26	5	$0	1	1725	Right	$34	risk_red_25	49
7	27	9	$5	0	1517	Left	$0	ambig_blue_75	21
7	28	7	$0	0	1670	Right	$65	ambig_blue_25	10
7	29	5	$0	1	1632	Right	$65	risk_red_25	50
7	30	8	$65	1	2980	Left	$0	ambig_blue_50	15
7	31	4	$0	0	1341	Left	$34	risk_red_13	39
7	32	6	$0	0	1597	Right	$34	risk_red_38	59
7	33	7	$18	1	3243	Right	$0	ambig_blue_25	3
7	34	7	$5	1	2120	Right	$0	ambig_blue_25	1
7	35	6	$0	1	2014	Left	$65	risk_red_38	60
7	36	8	$0	1	2442	Right	$5	ambig_blue_50	16
7	37	5	$0	1	1442	Right	$9.50	risk_red_25	47
7	38	8	$5	1	1486	Right	$0	ambig_blue_50	11
7	39	9	$0	1	1289	Right	$18	ambig_blue_75	28
7	40	8	$0	0	2716	Left	$34	ambig_blue_50	19
7	41	8	$18	0	1304	Left	$0	ambig_blue_50	13
7	42	9	$0	1	1627	Right	$34	ambig_blue_75	29
7	43	2	$65	1	4095	Right	$0	risk_blue_25	45
7	44	4	$0	0	1182	Left	$9.50	risk_red_13	37
7	45	2	$34	0	1487	Left	$0	risk_blue_25	44
7	46	7	$34	1	1297	Left	$0	ambig_blue_25	4
7	47	9	$0	1	1212	Right	$5	ambig_blue_75	26
7	48	9	$0	1	1851	Right	$65	ambig_blue_75	30
7	49	2	$9.50	1	1317	Right	$0	risk_blue_25	42
7	50	3	$18	1	1528	Left	$0	risk_blue_38	53
7	51	4	$0	0	1400	Left	$18	risk_red_13	38
7	52	9	$0	1	1399	Right	$9.50	ambig_blue_75	27
7	53	7	$0	1	1317	Left	$18	ambig_blue_25	8
7	54	8	$34	0	2488	Right	$0	ambig_blue_50	14
7	55	3	$9.50	1	1646	Left	$0	risk_blue_38	52
7	56	8	$0	1	1785	Right	$9.50	ambig_blue_50	17
7	57	6	$0	0	1583	Right	$18	risk_red_38	58
7	58	9	$18	1	1821	Right	$0	ambig_blue_75	23
7	59	8	$0	1	1609	Right	$18	ambig_blue_50	18
7	60	9	$65	1	1262	Right	$0	ambig_blue_75	25
8	1	3	$18	1	1346	Left	$0	risk_blue_38	53
8	2	4	$0	0	906	Left	$65	risk_red_13	40
8	3	8	$65	0	1326	Right	$0	ambig_blue_50	15
8	4	3	$9.50	0	1112	Right	$0	risk_blue_38	52
8	5	8	$0	0	1651	Right	$34	ambig_blue_50	19
8	6	9	$65	1	1391	Right	$0	ambig_blue_75	25
8	7	9	$18	1	1229	Right	$0	ambig_blue_75	23
8	8	7	$0	1	2435	Left	$34	ambig_blue_25	9
8	9	5	$0	0	1452	Left	$34	risk_red_25	49
8	10	2	$9.50	0	1000	Left	$0	risk_blue_25	42
8	11	7	$0	1	1713	Right	$5	ambig_blue_25	6
8	12	1	$18	0	1321	Left	$0	risk_blue_13	33
8	13	6	$0	1	1643	Right	$5	risk_red_38	56
8	14	5	$0	0	1086	Left	$18	risk_red_25	48
8	15	2	$34	0	1906	Left	$0	risk_blue_25	44
8	16	7	$0	0	1610	Right	$9.50	ambig_blue_25	7
8	17	9	$0	0	1127	Left	$34	ambig_blue_75	29
8	18	3	$5	0	1778	Left	$0	risk_blue_38	51
8	19	8	$9.50	0	1143	Left	$0	ambig_blue_50	12
8	20	8	$0	0	1785	Right	$65	ambig_blue_50	20
8	21	6	$0	0	2102	Left	$9.50	risk_red_38	57
8	22	6	$0	0	2014	Right	$18	risk_red_38	58
8	23	9	$9.50	0	1233	Left	$0	ambig_blue_75	22
8	24	8	$34	0	2215	Right	$0	ambig_blue_50	14
8	25	5	$0	0	2146	Left	$9.50	risk_red_25	47
8	26	8	$5	0	2471	Left	$0	ambig_blue_50	11
8	27	1	$5	1	1198	Right	$0	risk_blue_13	31
8	28	9	$0	1	869	Right	$5	ambig_blue_75	26
8	29	1	$34	1	890	Right	$0	risk_blue_13	34
8	30	1	$9.50	1	1040	Right	$0	risk_blue_13	32
8	31	7	$18	0	1517	Right	$0	ambig_blue_25	3
8	32	5	$0	0	2039	Right	$65	risk_red_25	50
8	33	9	$0	1	1360	Right	$18	ambig_blue_75	28
8	34	9	$0	0	2465	Left	$65	ambig_blue_75	30
8	35	8	$0	1	1528	Right	$9.50	ambig_blue_50	17
8	36	6	$0	1	1329	Left	$34	risk_red_38	59
8	37	7	$34	1	1410	Left	$0	ambig_blue_25	4
8	38	9	$0	1	1208	Right	$9.50	ambig_blue_75	27
8	39	9	$34	1	1255	Right	$0	ambig_blue_75	24
8	40	9	$5	0	1083	Left	$0	ambig_blue_75	21
8	41	8	$0	0	1656	Left	$18	ambig_blue_50	18
8	42	1	$65	1	1859	Right	$0	risk_blue_13	35
8	43	3	$65	1	1293	Left	$0	risk_blue_38	55
8	44	7	$0	1	2144	Left	$18	ambig_blue_25	8
8	45	2	$18	1	1277	Right	$0	risk_blue_25	43
8	46	6	$0	1	1233	Left	$65	risk_red_38	60
8	47	7	$9.50	0	2071	Right	$0	ambig_blue_25	2
8	48	4	$0	1	2616	Right	$34	risk_red_13	39
8	49	7	$5	0	1504	Left	$0	ambig_blue_25	1
8	50	2	$65	0	1514	Right	$0	risk_blue_25	45
8	51	2	$5	1	2339	Right	$0	risk_blue_25	41
8	52	7	$65	1	1137	Left	$0	ambig_blue_25	5
8	53	8	$0	1	1378	Right	$5	ambig_blue_50	16
8	54	4	$0	1	1522	Right	$18	risk_red_13	38
8	55	7	$0	1	938	Left	$65	ambig_blue_25	10
8	56	5	$0	0	1605	Left	$5	risk_red_25	46
8	57	4	$0	1	1074	Right	$9.50	risk_red_13	37
8	58	4	$0	1	839	Right	$5	risk_red_13	36
8	59	8	$18	1	1382	Right	$0	ambig_blue_50	13
8	60	3	$34	1	1060	Left	$0	risk_blue_38	54
9	1	6	$0	1	1684	Right	$5	risk_red_38	56
9	2	2	$65	1	2646	Right	$0	risk_blue_25	45
9	3	1	$5	0	1374	Left	$0	risk_blue_13	31
9	4	4	$0	0	1188	Left	$5	risk_red_13	36
9	5	9	$18	1	1420	Right	$0	ambig_blue_75	23
9	6	6	$0	1	2257	Left	$18	risk_red_38	58
9	7	8	$0	1	1521	Right	$9.50	ambig_blue_50	17
9	8	8	$0	0	2106	Left	$34	ambig_blue_50	19
9	9	4	$0	0	961	Left	$18	risk_red_13	38
9	10	4	$0	0	875	Left	$65	risk_red_13	40
9	11	7	$0	0	1560	Right	$18	ambig_blue_25	8
9	12	7	$5	1	1967	Right	$0	ambig_blue_25	1
9	13	3	$18	0	1469	Right	$0	risk_blue_38	53
9	14	1	$9.50	0	753	Left	$0	risk_blue_13	32
9	15	3	$65	1	1379	Left	$0	risk_blue_38	55
9	16	9	$5	0	1059	Left	$0	ambig_blue_75	21
9	17	4	$0	0	1160	Left	$9.50	risk_red_13	37
9	18	7	$0	1	993	Left	$65	ambig_blue_25	10
9	19	8	$0	1	1577	Right	$5	ambig_blue_50	16
9	20	1	$18	0	888	Left	$0	risk_blue_13	33
9	21	9	$0	0	1861	Left	$5	ambig_blue_75	26
9	22	6	$0	1	1470	Left	$34	risk_red_38	59
9	23	5	$0	1	1849	Right	$34	risk_red_25	49
9	24	7	$9.50	0	1436	Right	$0	ambig_blue_25	2
9	25	9	$0	0	2345	Left	$34	ambig_blue_75	29
9	26	5	$0	0	2310	Left	$9.50	risk_red_25	47
9	27	8	$9.50	1	2676	Right	$0	ambig_blue_50	12
9	28	4	$0	1	1881	Right	$34	risk_red_13	39
9	29	7	$65	0	1458	Right	$0	ambig_blue_25	5
9	30	9	$0	0	1757	Left	$9.50	ambig_blue_75	27
9	31	2	$9.50	0	1843	Left	$0	risk_blue_25	42
9	32	2	$18	0	1334	Left	$0	risk_blue_25	43
9	33	8	$65	1	2064	Left	$0	ambig_blue_50	15
9	34	2	$34	1	1289	Right	$0	risk_blue_25	44
9	35	7	$18	0	1332	Right	$0	ambig_blue_25	3
9	36	3	$34	0	1629	Right	$0	risk_blue_38	54
9	37	9	$0	0	1026	Left	$65	ambig_blue_75	30
9	38	8	$0	0	1505	Left	$18	ambig_blue_50	18
9	39	7	$0	0	1450	Left	$9.50	ambig_blue_25	7
9	40	6	$0	1	2326	Left	$9.50	risk_red_38	57
9	41	2	$5	1	1372	Right	$0	risk_blue_25	41
9	42	7	$34	1	1539	Left	$0	ambig_blue_25	4
9	43	8	$5	0	1363	Left	$0	ambig_blue_50	11
9	44	1	$34	1	1131	Right	$0	risk_blue_13	34
9	45	8	$0	1	2765	Left	$65	ambig_blue_50	20
9	46	7	$0	1	2367	Right	$5	ambig_blue_25	6
9	47	5	$0	1	1378	Right	$5	risk_red_25	46
9	48	9	$0	1	1290	Right	$18	ambig_blue_75	28
9	49	1	$65	1	1813	Right	$0	risk_blue_13	35
9	50	7	$0	0	1393	Right	$34	ambig_blue_25	9
9	51	9	$9.50	1	968	Right	$0	ambig_blue_75	22
9	52	8	$34	1	1161	Right	$0	ambig_blue_50	14
9	53	3	$9.50	0	1346	Left	$0	risk_blue_38	52
9	54	3	$5	0	2203	Left	$0	risk_blue_38	51
9	55	9	$65	0	1270	Left	$0	ambig_blue_75	25
9	56	6	$0	1	1370	Left	$65	risk_red_38	60
9	57	5	$0	1	2442	Left	$65	risk_red_25	50
9	58	9	$34	0	1242	Left	$0	ambig_blue_75	24
9	59	8	$18	1	1255	Right	$0	ambig_blue_50	13
9	60	5	$0	0	1739	Left	$18	risk_red_25	48
10
