# Supplementary material for: Learning about the Ellsberg Paradox reduces, but does not abolish, ambiguity aversion
Source: PLoS One. 2020 Mar 4;15(3):e0228782. doi: 10.1371/journal.pone.0228782 (PMC7055742; doi:10.1371/journal.pone.0228782)
Supplement: S1 Dataset — (ZIP) [file pone.0228782.s009.zip › S1_dataset/RJ/2578.txt]

Block	Trial	BagNo	BlueValue	RESP	RT	LotterySide	RedValue	RiskAmbigLevel	TrialList
3	1	7	$0	0	2178	1	$9.50	ambig_blue_25	7
3	2	2	$34	1	2126	1	$0	risk_blue_25	44
3	3	6	$0	1	2140	0	$34	risk_red_38	59
3	4	7	$5	1	2609	1	$0	ambig_blue_25	1
3	5	5	$0	0	2554	0	$18	risk_red_25	48
3	6	2	$65	1	2262	0	$0	risk_blue_25	45
3	7	7	$0	1	2190	1	$65	ambig_blue_25	10
3	8	4	$0	1	2945	0	$18	risk_red_13	38
3	9	7	$9.50	0	2507	0	$0	ambig_blue_25	2
3	10	7	$0	1	2065	0	$18	ambig_blue_25	8
3	11	1	$18	1	2338	1	$0	risk_blue_13	33
3	12	7	$65	1	2215	1	$0	ambig_blue_25	5
3	13	8	$9.50	0	2857	0	$0	ambig_blue_50	12
3	14	4	$0	0	2311	0	$34	risk_red_13	39
3	15	2	$5	0	2581	0	$0	risk_blue_25	41
3	16	3	$9.50	1	2320	1	$0	risk_blue_38	52
3	17	9	$0	0	2109	0	$65	ambig_blue_75	30
3	18	9	$0	0	2372	0	$9.50	ambig_blue_75	27
3	19	8	$0	1	2640	1	$18	ambig_blue_50	18
3	20	6	$0	0	2224	0	$5	risk_red_38	56
3	21	2	$9.50	1	2562	1	$0	risk_blue_25	42
3	22	6	$0	1	2891	0	$9.50	risk_red_38	57
3	23	9	$65	0	2616	0	$0	ambig_blue_75	25
3	24	5	$0	0	2425	1	$65	risk_red_25	50
3	25	7	$0	0	2555	0	$5	ambig_blue_25	6
3	26	3	$34	1	2285	0	$0	risk_blue_38	54
3	27	9	$9.50	0	1901	0	$0	ambig_blue_75	22
3	28	8	$0	1	2133	1	$9.50	ambig_blue_50	17
3	29	9	$34	0	2035	0	$0	ambig_blue_75	24
3	30	7	$34	1	1822	0	$0	ambig_blue_25	4
3	31	8	$34	0	2369	1	$0	ambig_blue_50	14
3	32	9	$5	1	1989	1	$0	ambig_blue_75	21
3	33	8	$5	1	2913	1	$0	ambig_blue_50	11
3	34	1	$5	0	2420	0	$0	risk_blue_13	31
3	35	1	$9.50	1	1974	1	$0	risk_blue_13	32
3	36	3	$65	0	1954	1	$0	risk_blue_38	55
3	37	2	$18	0	2425	0	$0	risk_blue_25	43
3	38	5	$0	0	2705	0	$5	risk_red_25	46
3	39	1	$65	1	1990	1	$0	risk_blue_13	35
3	40	6	$0	1	2266	1	$18	risk_red_38	58
3	41	7	$18	0	2003	1	$0	ambig_blue_25	3
3	42	8	$0	1	2663	1	$34	ambig_blue_50	19
3	43	4	$0	0	1693	0	$9.50	risk_red_13	37
3	44	5	$0	0	1878	0	$9.50	risk_red_25	47
3	45	8	$65	0	2343	1	$0	ambig_blue_50	15
3	46	6	$0	0	2204	1	$65	risk_red_38	60
3	47	9	$0	0	2462	0	$34	ambig_blue_75	29
3	48	7	$0	1	3102	0	$34	ambig_blue_25	9
3	49	5	$0	1	2569	1	$34	risk_red_25	49
3	50	8	$0	1	3051	0	$65	ambig_blue_50	20
3	51	8	$18	0	2105	0	$0	ambig_blue_50	13
3	52	4	$0	0	2000	0	$5	risk_red_13	36
3	53	9	$18	1	1796	1	$0	ambig_blue_75	23
3	54	3	$18	1	2225	0	$0	risk_blue_38	53
3	55	3	$5	1	2331	1	$0	risk_blue_38	51
3	56	8	$0	0	2424	0	$5	ambig_blue_50	16
3	57	1	$34	0	3433	0	$0	risk_blue_13	34
3	58	9	$0	1	2421	1	$5	ambig_blue_75	26
3	59	9	$0	0	2663	0	$18	ambig_blue_75	28
3	60	4	$0	0	2621	0	$65	risk_red_13	40
4	1	8	$0	0	1956	0	$18	ambig_blue_50	18
4	2	7	$0	1	1361	0	$34	ambig_blue_25	9
4	3	7	$0	0	1730	1	$65	ambig_blue_25	10
4	4	9	$0	1	1809	1	$9.50	ambig_blue_75	27
4	5	5	$0	1	2054	1	$5	risk_red_25	46
4	6	1	$34	1	1751	1	$0	risk_blue_13	34
4	7	1	$5	1	2087	1	$0	risk_blue_13	31
4	8	7	$0	1	2022	1	$5	ambig_blue_25	6
4	9	3	$5	1	2425	1	$0	risk_blue_38	51
4	10	7	$34	1	1969	0	$0	ambig_blue_25	4
4	11	7	$65	0	1727	1	$0	ambig_blue_25	5
4	12	7	$5	0	2463	0	$0	ambig_blue_25	1
4	13	8	$5	0	2070	0	$0	ambig_blue_50	11
4	14	8	$18	0	2455	1	$0	ambig_blue_50	13
4	15	4	$0	1	2007	1	$34	risk_red_13	39
4	16	8	$0	1	2090	1	$9.50	ambig_blue_50	17
4	17	1	$9.50	0	1778	0	$0	risk_blue_13	32
4	18	4	$0	1	1671	1	$18	risk_red_13	38
4	19	4	$0	1	2057	1	$9.50	risk_red_13	37
4	20	2	$5	1	2075	1	$0	risk_blue_25	41
4	21	9	$34	1	2539	1	$0	ambig_blue_75	24
4	22	6	$0	1	1807	1	$9.50	risk_red_38	57
4	23	8	$65	0	2331	1	$0	ambig_blue_50	15
4	24	9	$5	1	2265	1	$0	ambig_blue_75	21
4	25	7	$9.50	1	2657	0	$0	ambig_blue_25	2
4	26	8	$0	0	2392	1	$65	ambig_blue_50	20
4	27	8	$0	0	2482	1	$34	ambig_blue_50	19
4	28	9	$18	0	2569	0	$0	ambig_blue_75	23
4	29	2	$9.50	0	1778	0	$0	risk_blue_25	42
4	30	4	$0	1	2760	1	$5	risk_red_13	36
4	31	8	$9.50	0	2506	0	$0	ambig_blue_50	12
4	32	1	$18	0	2776	0	$0	risk_blue_13	33
4	33	9	$9.50	0	2121	0	$0	ambig_blue_75	22
4	34	9	$0	0	2392	0	$5	ambig_blue_75	26
4	35	2	$65	0	2074	0	$0	risk_blue_25	45
4	36	3	$18	0	3235	1	$0	risk_blue_38	53
4	37	7	$0	1	2912	0	$18	ambig_blue_25	8
4	38	9	$0	1	2939	0	$34	ambig_blue_75	29
4	39	9	$65	1	2270	0	$0	ambig_blue_75	25
4	40	8	$0	1	2110	1	$5	ambig_blue_50	16
4	41	5	$0	0	1957	0	$18	risk_red_25	48
4	42	3	$65	1	2090	0	$0	risk_blue_38	55
4	43	9	$0	1	2738	1	$65	ambig_blue_75	30
4	44	9	$0	1	2085	1	$18	ambig_blue_75	28
4	45	6	$0	0	2734	1	$34	risk_red_38	59
4	46	2	$34	0	2617	1	$0	risk_blue_25	44
4	47	3	$34	0	2874	1	$0	risk_blue_38	54
4	48	7	$0	1	3279	1	$9.50	ambig_blue_25	7
4	49	8	$34	1	2986	0	$0	ambig_blue_50	14
4	50	5	$0	1	4147	1	$34	risk_red_25	49
4	51	5	$0	1	2168	1	$9.50	risk_red_25	47
4	52	6	$0	1	2052	0	$18	risk_red_38	58
4	53	5	$0	0	2349	0	$65	risk_red_25	50
4	54	7	$18	1	2274	0	$0	ambig_blue_25	3
4	55	4	$0	1	2113	1	$65	risk_red_13	40
4	56	6	$0	0	2376	0	$5	risk_red_38	56
4	57	2	$18	1	2939	1	$0	risk_blue_25	43
4	58	3	$9.50	1	2094	1	$0	risk_blue_38	52
4	59	6	$0	1	1877	1	$65	risk_red_38	60
4	60	1	$65	1	1974	1	$0	risk_blue_13	35
5	1	3	$9.50	0	1857	0	$0	risk_blue_38	52
5	2	7	$9.50	1	1938	1	$0	ambig_blue_25	2
5	3	5	$0	0	1569	0	$5	risk_red_25	46
5	4	6	$0	1	1737	1	$9.50	risk_red_38	57
5	5	9	$0	1	2200	1	$65	ambig_blue_75	30
5	6	3	$65	1	1996	0	$0	risk_blue_38	55
5	7	7	$18	1	1887	0	$0	ambig_blue_25	3
5	8	7	$0	1	1808	0	$34	ambig_blue_25	9
5	9	5	$0	1	1949	1	$34	risk_red_25	49
5	10	8	$0	1	3650	1	$9.50	ambig_blue_50	17
5	11	9	$9.50	0	1869	0	$0	ambig_blue_75	22
5	12	2	$18	1	2351	1	$0	risk_blue_25	43
5	13	7	$5	1	2627	1	$0	ambig_blue_25	1
5	14	3	$34	1	1595	0	$0	risk_blue_38	54
5	15	8	$0	0	2441	1	$34	ambig_blue_50	19
5	16	5	$0	1	2705	0	$18	risk_red_25	48
5	17	9	$0	0	2918	1	$9.50	ambig_blue_75	27
5	18	3	$18	0	2737	1	$0	risk_blue_38	53
5	19	4	$0	1	1461	1	$9.50	risk_red_13	37
5	20	4	$0	0	2520	0	$65	risk_red_13	40
5	21	1	$9.50	1	2141	1	$0	risk_blue_13	32
5	22	8	$9.50	1	2803	1	$0	ambig_blue_50	12
5	23	8	$5	1	3043	1	$0	ambig_blue_50	11
5	24	1	$34	0	2185	0	$0	risk_blue_13	34
5	25	1	$65	0	1613	0	$0	risk_blue_13	35
5	26	7	$0	0	2274	1	$5	ambig_blue_25	6
5	27	7	$65	1	1586	0	$0	ambig_blue_25	5
5	28	5	$0	1	2936	1	$9.50	risk_red_25	47
5	29	6	$0	1	2459	1	$5	risk_red_38	56
5	30	9	$18	1	2802	1	$0	ambig_blue_75	23
5	31	9	$0	0	2379	0	$5	ambig_blue_75	26
5	32	8	$65	0	1862	1	$0	ambig_blue_50	15
5	33	7	$0	1	1678	0	$65	ambig_blue_25	10
5	34	9	$0	0	3058	1	$34	ambig_blue_75	29
5	35	6	$0	0	2175	1	$65	risk_red_38	60
5	36	6	$0	0	2890	0	$18	risk_red_38	58
5	37	8	$34	0	1687	1	$0	ambig_blue_50	14
5	38	9	$0	0	1769	0	$18	ambig_blue_75	28
5	39	9	$65	0	3111	1	$0	ambig_blue_75	25
5	40	8	$0	1	2841	1	$5	ambig_blue_50	16
5	41	3	$5	0	2489	0	$0	risk_blue_38	51
5	42	2	$9.50	0	2231	0	$0	risk_blue_25	42
5	43	4	$0	1	2081	1	$18	risk_red_13	38
5	44	2	$65	0	2161	1	$0	risk_blue_25	45
5	45	9	$34	1	3222	1	$0	ambig_blue_75	24
5	46	4	$0	1	3012	1	$34	risk_red_13	39
5	47	8	$0	0	2771	1	$18	ambig_blue_50	18
5	48	6	$0	1	2173	0	$34	risk_red_38	59
5	49	8	$18	0	3153	0	$0	ambig_blue_50	13
5	50	5	$0	1	2074	1	$65	risk_red_25	50
5	51	2	$5	1	2226	1	$0	risk_blue_25	41
5	52	7	$0	1	2540	0	$18	ambig_blue_25	8
5	53	8	$0	0	2128	1	$65	ambig_blue_50	20
5	54	2	$34	0	2854	1	$0	risk_blue_25	44
5	55	9	$5	1	2205	1	$0	ambig_blue_75	21
5	56	7	$0	0	2024	0	$9.50	ambig_blue_25	7
5	57	7	$34	0	1665	1	$0	ambig_blue_25	4
5	58	1	$18	0	1692	0	$0	risk_blue_13	33
5	59	4	$0	0	1734	0	$5	risk_red_13	36
5	60	1	$5	0	2589	0	$0	risk_blue_13	31
6
7	1	9	$9.50	1	1938	Right	$0	ambig_blue_75	22
7	2	5	$0	0	2305	Left	$18	risk_red_25	48
7	3	7	$0	1	2104	Right	$5	ambig_blue_25	6
7	4	4	$0	0	1839	Left	$5	risk_red_13	36
7	5	9	$65	1	2658	Left	$0	ambig_blue_75	25
7	6	9	$0	1	2305	Left	$65	ambig_blue_75	30
7	7	7	$34	1	1592	Left	$0	ambig_blue_25	4
7	8	6	$0	0	1390	Right	$34	risk_red_38	59
7	9	3	$18	1	2676	Right	$0	risk_blue_38	53
7	10	6	$0	1	1642	Left	$65	risk_red_38	60
7	11	4	$0	1	1477	Right	$65	risk_red_13	40
7	12	5	$0	0	1360	Left	$9.50	risk_red_25	47
7	13	7	$0	1	3488	Left	$9.50	ambig_blue_25	7
7	14	8	$0	0	2883	Right	$34	ambig_blue_50	19
7	15	7	$0	0	1359	Right	$65	ambig_blue_25	10
7	16	2	$65	0	1847	Left	$0	risk_blue_25	45
7	17	9	$0	1	2706	Right	$18	ambig_blue_75	28
7	18	2	$34	1	1302	Right	$0	risk_blue_25	44
7	19	1	$34	1	1417	Right	$0	risk_blue_13	34
7	20	6	$0	1	1367	Right	$9.50	risk_red_38	57
7	21	2	$18	1	1232	Right	$0	risk_blue_25	43
7	22	5	$0	1	1213	Right	$34	risk_red_25	49
7	23	3	$5	1	1997	Right	$0	risk_blue_38	51
7	24	8	$18	1	2312	Right	$0	ambig_blue_50	13
7	25	5	$0	1	1358	Right	$65	risk_red_25	50
7	26	3	$65	1	1046	Left	$0	risk_blue_38	55
7	27	3	$9.50	0	2244	Left	$0	risk_blue_38	52
7	28	7	$9.50	1	2613	Left	$0	ambig_blue_25	2
7	29	9	$0	0	2414	Left	$5	ambig_blue_75	26
7	30	9	$34	1	3159	Left	$0	ambig_blue_75	24
7	31	2	$5	1	2784	Right	$0	risk_blue_25	41
7	32	8	$34	1	1089	Left	$0	ambig_blue_50	14
7	33	9	$5	1	2773	Right	$0	ambig_blue_75	21
7	34	6	$0	1	2463	Left	$18	risk_red_38	58
7	35	7	$65	1	1470	Left	$0	ambig_blue_25	5
7	36	1	$9.50	1	2665	Right	$0	risk_blue_13	32
7	37	1	$65	1	1584	Right	$0	risk_blue_13	35
7	38	6	$0	1	2454	Right	$5	risk_red_38	56
7	39	2	$9.50	1	1390	Right	$0	risk_blue_25	42
7	40	7	$0	0	1125	Right	$34	ambig_blue_25	9
7	41	7	$0	0	2143	Right	$18	ambig_blue_25	8
7	42	3	$34	0	2541	Right	$0	risk_blue_38	54
7	43	4	$0	1	1369	Right	$34	risk_red_13	39
7	44	4	$0	1	1641	Right	$18	risk_red_13	38
7	45	7	$5	0	2245	Left	$0	ambig_blue_25	1
7	46	7	$18	0	2213	Right	$0	ambig_blue_25	3
7	47	8	$0	1	2647	Right	$18	ambig_blue_50	18
7	48	4	$0	1	934	Right	$9.50	risk_red_13	37
7	49	8	$9.50	1	1530	Right	$0	ambig_blue_50	12
7	50	1	$18	0	1186	Left	$0	risk_blue_13	33
7	51	9	$0	0	2777	Right	$34	ambig_blue_75	29
7	52	8	$0	1	2538	Left	$65	ambig_blue_50	20
7	53	8	$5	0	2158	Left	$0	ambig_blue_50	11
7	54	8	$0	1	3435	Right	$5	ambig_blue_50	16
7	55	9	$0	1	1408	Right	$9.50	ambig_blue_75	27
7	56	9	$18	0	2229	Left	$0	ambig_blue_75	23
7	57	8	$65	0	1623	Right	$0	ambig_blue_50	15
7	58	5	$0	1	2011	Right	$5	risk_red_25	46
7	59	8	$0	0	1606	Left	$9.50	ambig_blue_50	17
7	60	1	$5	1	2603	Right	$0	risk_blue_13	31
8	1	2	$65	0	1568	Left	$0	risk_blue_25	45
8	2	7	$5	0	1255	Left	$0	ambig_blue_25	1
8	3	2	$34	0	2332	Left	$0	risk_blue_25	44
8	4	7	$9.50	0	2873	Right	$0	ambig_blue_25	2
8	5	2	$18	0	1798	Left	$0	risk_blue_25	43
8	6	9	$0	0	1314	Left	$9.50	ambig_blue_75	27
8	7	6	$0	0	1542	Right	$34	risk_red_38	59
8	8	3	$65	0	1221	Right	$0	risk_blue_38	55
8	9	9	$18	0	1635	Left	$0	ambig_blue_75	23
8	10	9	$65	1	1527	Right	$0	ambig_blue_75	25
8	11	7	$0	0	1281	Right	$65	ambig_blue_25	10
8	12	1	$34	1	1516	Right	$0	risk_blue_13	34
8	13	4	$0	0	1205	Left	$18	risk_red_13	38
8	14	2	$5	1	1460	Right	$0	risk_blue_25	41
8	15	8	$0	0	1711	Left	$9.50	ambig_blue_50	17
8	16	1	$5	1	2048	Right	$0	risk_blue_13	31
8	17	8	$65	1	2146	Left	$0	ambig_blue_50	15
8	18	4	$0	0	1383	Left	$34	risk_red_13	39
8	19	1	$18	0	1166	Left	$0	risk_blue_13	33
8	20	7	$0	1	2911	Left	$18	ambig_blue_25	8
8	21	8	$9.50	1	1067	Right	$0	ambig_blue_50	12
8	22	5	$0	1	2104	Right	$5	risk_red_25	46
8	23	6	$0	0	3072	Right	$9.50	risk_red_38	57
8	24	9	$5	1	1364	Right	$0	ambig_blue_75	21
8	25	3	$18	0	2372	Right	$0	risk_blue_38	53
8	26	8	$34	0	1880	Right	$0	ambig_blue_50	14
8	27	8	$0	0	2041	Left	$5	ambig_blue_50	16
8	28	7	$34	0	1075	Right	$0	ambig_blue_25	4
8	29	5	$0	0	1840	Left	$18	risk_red_25	48
8	30	1	$65	0	1418	Left	$0	risk_blue_13	35
8	31	5	$0	1	1440	Right	$9.50	risk_red_25	47
8	32	2	$9.50	1	1189	Right	$0	risk_blue_25	42
8	33	8	$0	1	2787	Left	$34	ambig_blue_50	19
8	34	7	$0	1	2692	Left	$9.50	ambig_blue_25	7
8	35	6	$0	1	1953	Right	$5	risk_red_38	56
8	36	4	$0	1	1256	Right	$65	risk_red_13	40
8	37	6	$0	0	1565	Right	$65	risk_red_38	60
8	38	5	$0	0	1715	Left	$65	risk_red_25	50
8	39	4	$0	1	1548	Right	$5	risk_red_13	36
8	40	5	$0	0	1804	Left	$34	risk_red_25	49
8	41	9	$9.50	1	1817	Right	$0	ambig_blue_75	22
8	42	3	$9.50	1	1781	Right	$0	risk_blue_38	52
8	43	8	$5	0	1578	Left	$0	ambig_blue_50	11
8	44	9	$0	0	1321	Left	$65	ambig_blue_75	30
8	45	7	$0	0	1170	Right	$34	ambig_blue_25	9
8	46	9	$34	0	1499	Left	$0	ambig_blue_75	24
8	47	9	$0	1	2213	Right	$34	ambig_blue_75	29
8	48	3	$34	0	1527	Right	$0	risk_blue_38	54
8	49	8	$0	0	3176	Left	$65	ambig_blue_50	20
8	50	9	$0	1	1536	Right	$18	ambig_blue_75	28
8	51	7	$65	1	1449	Left	$0	ambig_blue_25	5
8	52	1	$9.50	0	1677	Left	$0	risk_blue_13	32
8	53	3	$5	0	1983	Left	$0	risk_blue_38	51
8	54	6	$0	1	1780	Left	$18	risk_red_38	58
8	55	7	$0	0	1570	Left	$5	ambig_blue_25	6
8	56	4	$0	1	1385	Right	$9.50	risk_red_13	37
8	57	7	$18	1	1624	Left	$0	ambig_blue_25	3
8	58	8	$0	0	2877	Left	$18	ambig_blue_50	18
8	59	8	$18	0	1481	Left	$0	ambig_blue_50	13
8	60	9	$0	1	1220	Right	$5	ambig_blue_75	26
9	1	1	$9.50	1	1501	Right	$0	risk_blue_13	32
9	2	7	$65	0	1159	Right	$0	ambig_blue_25	5
9	3	2	$5	1	1336	Right	$0	risk_blue_25	41
9	4	3	$18	0	1761	Right	$0	risk_blue_38	53
9	5	3	$65	1	1143	Left	$0	risk_blue_38	55
9	6	6	$0	1	2417	Right	$5	risk_red_38	56
9	7	1	$5	0	2130	Left	$0	risk_blue_13	31
9	8	9	$34	0	1320	Left	$0	ambig_blue_75	24
9	9	9	$0	1	1474	Right	$5	ambig_blue_75	26
9	10	8	$0	0	1581	Left	$9.50	ambig_blue_50	17
9	11	9	$65	1	1819	Right	$0	ambig_blue_75	25
9	12	2	$34	1	1615	Right	$0	risk_blue_25	44
9	13	9	$18	0	2436	Left	$0	ambig_blue_75	23
9	14	8	$0	0	1797	Left	$5	ambig_blue_50	16
9	15	6	$0	1	1098	Left	$34	risk_red_38	59
9	16	3	$5	0	1334	Left	$0	risk_blue_38	51
9	17	5	$0	0	1783	Left	$5	risk_red_25	46
9	18	5	$0	1	1877	Right	$34	risk_red_25	49
9	19	4	$0	0	1454	Left	$9.50	risk_red_13	37
9	20	7	$0	0	1250	Right	$34	ambig_blue_25	9
9	21	7	$5	0	2287	Left	$0	ambig_blue_25	1
9	22	2	$65	1	1615	Left	$0	risk_blue_25	45
9	23	9	$0	0	2139	Right	$9.50	ambig_blue_75	27
9	24	6	$0	0	3312	Right	$18	risk_red_38	58
9	25	8	$34	1	1257	Left	$0	ambig_blue_50	14
9	26	7	$0	1	2662	Left	$5	ambig_blue_25	6
9	27	6	$0	1	2204	Left	$9.50	risk_red_38	57
9	28	2	$18	1	1688	Right	$0	risk_blue_25	43
9	29	5	$0	1	1393	Right	$18	risk_red_25	48
9	30	2	$9.50	1	1567	Right	$0	risk_blue_25	42
9	31	8	$5	1	1839	Right	$0	ambig_blue_50	11
9	32	7	$34	0	809	Right	$0	ambig_blue_25	4
9	33	7	$0	1	1778	Left	$9.50	ambig_blue_25	7
9	34	8	$0	0	2135	Right	$65	ambig_blue_50	20
9	35	7	$0	1	1366	Left	$65	ambig_blue_25	10
9	36	8	$0	0	1310	Right	$34	ambig_blue_50	19
9	37	7	$18	0	1264	Right	$0	ambig_blue_25	3
9	38	8	$0	0	2228	Right	$18	ambig_blue_50	18
9	39	8	$18	1	1846	Left	$0	ambig_blue_50	13
9	40	8	$65	0	1081	Right	$0	ambig_blue_50	15
9	41	5	$0	1	1165	Right	$65	risk_red_25	50
9	42	4	$0	0	1518	Left	$34	risk_red_13	39
9	43	7	$0	0	1432	Right	$18	ambig_blue_25	8
9	44	9	$0	0	2205	Right	$65	ambig_blue_75	30
9	45	9	$5	1	2280	Right	$0	ambig_blue_75	21
9	46	4	$0	0	1496	Left	$18	risk_red_13	38
9	47	3	$9.50	1	3082	Left	$0	risk_blue_38	52
9	48	9	$9.50	0	1174	Left	$0	ambig_blue_75	22
9	49	4	$0	1	1758	Right	$5	risk_red_13	36
9	50	5	$0	0	1164	Left	$9.50	risk_red_25	47
9	51	4	$0	1	1397	Right	$65	risk_red_13	40
9	52	6	$0	1	1316	Left	$65	risk_red_38	60
9	53	9	$0	0	2917	Right	$34	ambig_blue_75	29
9	54	1	$18	0	1232	Left	$0	risk_blue_13	33
9	55	8	$9.50	1	1814	Left	$0	ambig_blue_50	12
9	56	1	$65	1	1083	Right	$0	risk_blue_13	35
9	57	7	$9.50	0	1072	Right	$0	ambig_blue_25	2
9	58	1	$34	1	1036	Right	$0	risk_blue_13	34
9	59	3	$34	0	1002	Right	$0	risk_blue_38	54
9	60	9	$0	0	1314	Left	$18	ambig_blue_75	28
10
