# Supplementary material for: Learning about the Ellsberg Paradox reduces, but does not abolish, ambiguity aversion
Source: PLoS One. 2020 Mar 4;15(3):e0228782. doi: 10.1371/journal.pone.0228782 (PMC7055742; doi:10.1371/journal.pone.0228782)
Supplement: S1 Dataset — (ZIP) [file pone.0228782.s009.zip › S1_dataset/RJ/2579.txt]

Block	Trial	BagNo	BlueValue	RESP	RT	LotterySide	RedValue	RiskAmbigLevel	TrialList
3	1	8	$18	1	3599	0	$0	ambig_blue_50	13
3	2	3	$34	0	1804	1	$0	risk_blue_38	54
3	3	8	$65	0	2681	0	$0	ambig_blue_50	15
3	4	8	$0	1	2927	1	$5	ambig_blue_50	16
3	5	8	$34	1	2993	0	$0	ambig_blue_50	14
3	6	9	$0	0	1354	0	$18	ambig_blue_75	28
3	7	5	$0	1	2385	0	$18	risk_red_25	48
3	8	1	$65	0	1645	0	$0	risk_blue_13	35
3	9	7	$65	1	1767	0	$0	ambig_blue_25	5
3	10	2	$34	0	1486	1	$0	risk_blue_25	44
3	11	6	$0	0	1689	0	$5	risk_red_38	56
3	12	5	$0	0	2386	0	$34	risk_red_25	49
3	13	9	$5	1	1701	1	$0	ambig_blue_75	21
3	14	9	$0	0	1838	0	$34	ambig_blue_75	29
3	15	2	$9.50	0	2033	0	$0	risk_blue_25	42
3	16	8	$0	1	2371	1	$9.50	ambig_blue_50	17
3	17	2	$5	0	2431	0	$0	risk_blue_25	41
3	18	5	$0	1	1624	0	$65	risk_red_25	50
3	19	4	$0	0	2476	1	$9.50	risk_red_13	37
3	20	7	$34	0	2427	0	$0	ambig_blue_25	4
3	21	7	$5	1	1532	1	$0	ambig_blue_25	1
3	22	9	$34	0	1804	1	$0	ambig_blue_75	24
3	23	7	$9.50	0	2016	1	$0	ambig_blue_25	2
3	24	3	$9.50	1	1460	1	$0	risk_blue_38	52
3	25	6	$0	0	1575	0	$34	risk_red_38	59
3	26	8	$5	0	2214	0	$0	ambig_blue_50	11
3	27	8	$0	0	2192	1	$18	ambig_blue_50	18
3	28	9	$0	0	2067	1	$65	ambig_blue_75	30
3	29	2	$65	1	2101	0	$0	risk_blue_25	45
3	30	1	$18	0	2044	0	$0	risk_blue_13	33
3	31	9	$18	0	2014	0	$0	ambig_blue_75	23
3	32	6	$0	0	2297	0	$18	risk_red_38	58
3	33	3	$18	0	2296	1	$0	risk_blue_38	53
3	34	9	$9.50	0	1887	0	$0	ambig_blue_75	22
3	35	4	$0	1	2456	1	$18	risk_red_13	38
3	36	9	$0	1	1943	1	$5	ambig_blue_75	26
3	37	8	$0	1	2429	0	$65	ambig_blue_50	20
3	38	4	$0	0	2262	0	$5	risk_red_13	36
3	39	1	$34	0	2782	1	$0	risk_blue_13	34
3	40	6	$0	1	2183	0	$65	risk_red_38	60
3	41	3	$65	0	1811	1	$0	risk_blue_38	55
3	42	8	$0	1	1920	1	$34	ambig_blue_50	19
3	43	3	$5	0	1895	0	$0	risk_blue_38	51
3	44	7	$0	1	2144	1	$5	ambig_blue_25	6
3	45	6	$0	1	1397	1	$9.50	risk_red_38	57
3	46	1	$5	1	1700	1	$0	risk_blue_13	31
3	47	2	$18	1	2229	0	$0	risk_blue_25	43
3	48	7	$0	1	1887	1	$9.50	ambig_blue_25	7
3	49	4	$0	0	1792	0	$34	risk_red_13	39
3	50	9	$0	1	1637	1	$9.50	ambig_blue_75	27
3	51	9	$65	0	1936	1	$0	ambig_blue_75	25
3	52	1	$9.50	0	1575	0	$0	risk_blue_13	32
3	53	7	$0	1	1303	1	$65	ambig_blue_25	10
3	54	7	$18	0	1841	1	$0	ambig_blue_25	3
3	55	7	$0	1	1723	0	$34	ambig_blue_25	9
3	56	4	$0	0	1667	1	$65	risk_red_13	40
3	57	5	$0	1	3214	1	$5	risk_red_25	46
3	58	7	$0	1	2772	0	$18	ambig_blue_25	8
3	59	8	$9.50	1	1902	1	$0	ambig_blue_50	12
3	60	5	$0	0	2455	1	$9.50	risk_red_25	47
4	1	7	$0	1	2184	0	$65	ambig_blue_25	10
4	2	9	$5	1	2364	1	$0	ambig_blue_75	21
4	3	8	$0	0	1920	1	$18	ambig_blue_50	18
4	4	7	$9.50	0	2639	0	$0	ambig_blue_25	2
4	5	3	$18	1	2224	0	$0	risk_blue_38	53
4	6	8	$0	1	2352	1	$5	ambig_blue_50	16
4	7	6	$0	1	2589	0	$34	risk_red_38	59
4	8	7	$5	1	2375	1	$0	ambig_blue_25	1
4	9	9	$0	0	2258	1	$65	ambig_blue_75	30
4	10	9	$0	0	2034	0	$5	ambig_blue_75	26
4	11	7	$0	0	1869	1	$34	ambig_blue_25	9
4	12	2	$9.50	0	2927	0	$0	risk_blue_25	42
4	13	5	$0	1	3049	1	$9.50	risk_red_25	47
4	14	8	$0	1	2527	1	$34	ambig_blue_50	19
4	15	1	$34	1	3139	1	$0	risk_blue_13	34
4	16	7	$0	1	1765	1	$5	ambig_blue_25	6
4	17	3	$65	1	2754	0	$0	risk_blue_38	55
4	18	5	$0	0	2781	0	$18	risk_red_25	48
4	19	5	$0	1	1534	0	$65	risk_red_25	50
4	20	7	$0	0	1871	0	$9.50	ambig_blue_25	7
4	21	6	$0	0	1913	1	$65	risk_red_38	60
4	22	1	$9.50	1	1705	1	$0	risk_blue_13	32
4	23	4	$0	0	1961	0	$9.50	risk_red_13	37
4	24	8	$9.50	0	2023	0	$0	ambig_blue_50	12
4	25	4	$0	0	3169	1	$34	risk_red_13	39
4	26	9	$34	1	2082	0	$0	ambig_blue_75	24
4	27	9	$0	1	2154	0	$34	ambig_blue_75	29
4	28	3	$5	0	1791	0	$0	risk_blue_38	51
4	29	8	$34	0	2084	1	$0	ambig_blue_50	14
4	30	1	$18	1	2484	1	$0	risk_blue_13	33
4	31	8	$18	0	1626	1	$0	ambig_blue_50	13
4	32	2	$65	0	1886	1	$0	risk_blue_25	45
4	33	5	$0	1	2001	1	$5	risk_red_25	46
4	34	7	$0	1	2108	0	$18	ambig_blue_25	8
4	35	1	$5	1	2483	1	$0	risk_blue_13	31
4	36	8	$65	0	1841	1	$0	ambig_blue_50	15
4	37	9	$9.50	1	2260	1	$0	ambig_blue_75	22
4	38	4	$0	0	2716	1	$65	risk_red_13	40
4	39	7	$65	0	1952	1	$0	ambig_blue_25	5
4	40	1	$65	1	2647	0	$0	risk_blue_13	35
4	41	9	$18	1	1862	0	$0	ambig_blue_75	23
4	42	2	$34	0	2056	1	$0	risk_blue_25	44
4	43	6	$0	1	3281	1	$5	risk_red_38	56
4	44	3	$34	0	1469	1	$0	risk_blue_38	54
4	45	9	$65	0	1184	1	$0	ambig_blue_75	25
4	46	9	$0	1	2568	0	$18	ambig_blue_75	28
4	47	9	$0	1	2474	1	$9.50	ambig_blue_75	27
4	48	8	$0	0	2049	0	$9.50	ambig_blue_50	17
4	49	4	$0	0	2931	0	$5	risk_red_13	36
4	50	3	$9.50	1	3765	0	$0	risk_blue_38	52
4	51	6	$0	0	2707	0	$18	risk_red_38	58
4	52	8	$5	0	2776	0	$0	ambig_blue_50	11
4	53	2	$5	0	2297	0	$0	risk_blue_25	41
4	54	7	$34	1	2440	0	$0	ambig_blue_25	4
4	55	5	$0	1	3873	0	$34	risk_red_25	49
4	56	2	$18	0	2474	1	$0	risk_blue_25	43
4	57	4	$0	1	2609	1	$18	risk_red_13	38
4	58	7	$18	0	2433	1	$0	ambig_blue_25	3
4	59	8	$0	1	2138	0	$65	ambig_blue_50	20
4	60	6	$0	1	2096	1	$9.50	risk_red_38	57
5	1	9	$0	1	2061	1	$5	ambig_blue_75	26
5	2	5	$0	0	2430	1	$65	risk_red_25	50
5	3	4	$0	0	2255	1	$65	risk_red_13	40
5	4	2	$5	0	2752	0	$0	risk_blue_25	41
5	5	3	$5	0	2411	0	$0	risk_blue_38	51
5	6	6	$0	1	3028	0	$65	risk_red_38	60
5	7	2	$65	1	2514	0	$0	risk_blue_25	45
5	8	5	$0	1	2488	1	$5	risk_red_25	46
5	9	9	$65	0	2205	1	$0	ambig_blue_75	25
5	10	9	$0	1	2880	0	$18	ambig_blue_75	28
5	11	7	$0	0	1358	0	$5	ambig_blue_25	6
5	12	2	$34	0	2589	1	$0	risk_blue_25	44
5	13	1	$5	1	2495	1	$0	risk_blue_13	31
5	14	7	$9.50	1	2437	0	$0	ambig_blue_25	2
5	15	5	$0	0	2934	0	$34	risk_red_25	49
5	16	9	$0	0	2865	0	$34	ambig_blue_75	29
5	17	8	$65	1	1830	0	$0	ambig_blue_50	15
5	18	9	$0	0	3106	1	$9.50	ambig_blue_75	27
5	19	7	$0	1	1813	0	$9.50	ambig_blue_25	7
5	20	9	$0	1	1425	1	$65	ambig_blue_75	30
5	21	2	$18	0	1454	1	$0	risk_blue_25	43
5	22	6	$0	0	2042	0	$9.50	risk_red_38	57
5	23	8	$0	1	2987	1	$18	ambig_blue_50	18
5	24	6	$0	1	2339	0	$18	risk_red_38	58
5	25	8	$18	0	2744	1	$0	ambig_blue_50	13
5	26	1	$18	1	1555	0	$0	risk_blue_13	33
5	27	5	$0	0	1570	0	$9.50	risk_red_25	47
5	28	5	$0	1	2377	1	$18	risk_red_25	48
5	29	4	$0	1	2676	1	$5	risk_red_13	36
5	30	4	$0	0	2674	0	$18	risk_red_13	38
5	31	7	$0	0	2000	1	$65	ambig_blue_25	10
5	32	3	$18	0	3004	1	$0	risk_blue_38	53
5	33	6	$0	1	2364	1	$5	risk_red_38	56
5	34	9	$18	0	3576	1	$0	ambig_blue_75	23
5	35	8	$0	0	2366	1	$34	ambig_blue_50	19
5	36	8	$9.50	1	1969	1	$0	ambig_blue_50	12
5	37	7	$18	1	1838	0	$0	ambig_blue_25	3
5	38	8	$34	0	1985	1	$0	ambig_blue_50	14
5	39	7	$5	1	1342	1	$0	ambig_blue_25	1
5	40	9	$34	0	1271	1	$0	ambig_blue_75	24
5	41	3	$65	0	1403	1	$0	risk_blue_38	55
5	42	4	$0	0	2145	0	$9.50	risk_red_13	37
5	43	9	$9.50	0	2511	0	$0	ambig_blue_75	22
5	44	3	$9.50	0	2124	0	$0	risk_blue_38	52
5	45	4	$0	1	2962	1	$34	risk_red_13	39
5	46	8	$5	0	1603	0	$0	ambig_blue_50	11
5	47	9	$5	1	1945	1	$0	ambig_blue_75	21
5	48	6	$0	0	1511	0	$34	risk_red_38	59
5	49	7	$0	0	2224	1	$34	ambig_blue_25	9
5	50	7	$34	1	1818	0	$0	ambig_blue_25	4
5	51	8	$0	0	1733	0	$9.50	ambig_blue_50	17
5	52	1	$65	1	2501	0	$0	risk_blue_13	35
5	53	7	$65	1	2307	0	$0	ambig_blue_25	5
5	54	2	$9.50	0	1257	0	$0	risk_blue_25	42
5	55	3	$34	1	1957	0	$0	risk_blue_38	54
5	56	1	$34	0	1523	0	$0	risk_blue_13	34
5	57	7	$0	0	1988	0	$18	ambig_blue_25	8
5	58	1	$9.50	1	2704	1	$0	risk_blue_13	32
5	59	8	$0	0	1733	0	$65	ambig_blue_50	20
5	60	8	$0	0	2837	0	$5	ambig_blue_50	16
6
7	1	9	$65	1	3334	Left	$0	ambig_blue_75	25
7	2	8	$5	0	1879	Left	$0	ambig_blue_50	11
7	3	3	$34	0	1584	Right	$0	risk_blue_38	54
7	4	2	$18	0	2031	Right	$0	risk_blue_25	43
7	5	7	$0	1	1497	Left	$5	ambig_blue_25	6
7	6	7	$0	1	1587	Left	$34	ambig_blue_25	9
7	7	7	$18	1	1673	Left	$0	ambig_blue_25	3
7	8	6	$0	1	1443	Left	$65	risk_red_38	60
7	9	9	$34	0	1672	Right	$0	ambig_blue_75	24
7	10	2	$9.50	1	1586	Right	$0	risk_blue_25	42
7	11	7	$65	0	1176	Right	$0	ambig_blue_25	5
7	12	2	$65	1	2209	Left	$0	risk_blue_25	45
7	13	2	$34	0	1931	Right	$0	risk_blue_25	44
7	14	1	$5	0	2250	Left	$0	risk_blue_13	31
7	15	8	$65	0	2467	Right	$0	ambig_blue_50	15
7	16	6	$0	0	1722	Right	$9.50	risk_red_38	57
7	17	4	$0	1	1890	Left	$5	risk_red_13	36
7	18	9	$0	1	1851	Left	$5	ambig_blue_75	26
7	19	5	$0	0	1581	Right	$18	risk_red_25	48
7	20	9	$0	0	1692	Right	$18	ambig_blue_75	28
7	21	6	$0	0	1348	Right	$34	risk_red_38	59
7	22	4	$0	0	1742	Right	$9.50	risk_red_13	37
7	23	5	$0	1	4252	Left	$34	risk_red_25	49
7	24	7	$0	1	2164	Right	$65	ambig_blue_25	10
7	25	8	$0	0	1569	Right	$34	ambig_blue_50	19
7	26	8	$0	1	1152	Left	$65	ambig_blue_50	20
7	27	8	$34	0	1185	Right	$0	ambig_blue_50	14
7	28	4	$0	1	865	Left	$65	risk_red_13	40
7	29	9	$9.50	1	2592	Right	$0	ambig_blue_75	22
7	30	1	$18	1	2737	Left	$0	risk_blue_13	33
7	31	8	$0	0	789	Right	$18	ambig_blue_50	18
7	32	8	$9.50	0	2350	Right	$0	ambig_blue_50	12
7	33	7	$5	0	2258	Left	$0	ambig_blue_25	1
7	34	9	$0	1	1571	Left	$65	ambig_blue_75	30
7	35	5	$0	1	1178	Left	$65	risk_red_25	50
7	36	5	$0	1	2474	Right	$9.50	risk_red_25	47
7	37	1	$9.50	0	1504	Right	$0	risk_blue_13	32
7	38	2	$5	0	1906	Left	$0	risk_blue_25	41
7	39	7	$0	1	2794	Left	$9.50	ambig_blue_25	7
7	40	8	$18	1	2578	Left	$0	ambig_blue_50	13
7	41	9	$5	0	2300	Left	$0	ambig_blue_75	21
7	42	4	$0	1	1619	Right	$34	risk_red_13	39
7	43	7	$34	0	2480	Right	$0	ambig_blue_25	4
7	44	6	$0	1	1759	Left	$18	risk_red_38	58
7	45	3	$5	0	2021	Left	$0	risk_blue_38	51
7	46	4	$0	1	2296	Left	$18	risk_red_13	38
7	47	3	$18	0	2207	Right	$0	risk_blue_38	53
7	48	7	$0	0	2497	Right	$18	ambig_blue_25	8
7	49	7	$9.50	1	2071	Left	$0	ambig_blue_25	2
7	50	1	$34	1	4015	Left	$0	risk_blue_13	34
7	51	3	$9.50	1	2474	Left	$0	risk_blue_38	52
7	52	9	$18	1	2985	Left	$0	ambig_blue_75	23
7	53	8	$0	1	2730	Left	$5	ambig_blue_50	16
7	54	8	$0	1	1949	Left	$9.50	ambig_blue_50	17
7	55	1	$65	0	1747	Right	$0	risk_blue_13	35
7	56	5	$0	1	1651	Left	$5	risk_red_25	46
7	57	9	$0	1	2142	Left	$34	ambig_blue_75	29
7	58	9	$0	0	2723	Right	$9.50	ambig_blue_75	27
7	59	6	$0	1	2024	Right	$5	risk_red_38	56
7	60	3	$65	1	2226	Left	$0	risk_blue_38	55
8	1	9	$0	0	4251	Right	$18	ambig_blue_75	28
8	2	4	$0	0	1843	Right	$18	risk_red_13	38
8	3	7	$0	0	1670	Right	$34	ambig_blue_25	9
8	4	5	$0	1	1593	Right	$5	risk_red_25	46
8	5	8	$34	0	1967	Right	$0	ambig_blue_50	14
8	6	2	$9.50	1	1380	Left	$0	risk_blue_25	42
8	7	7	$0	0	1491	Right	$18	ambig_blue_25	8
8	8	7	$5	0	2630	Left	$0	ambig_blue_25	1
8	9	7	$9.50	0	3094	Right	$0	ambig_blue_25	2
8	10	7	$18	1	1186	Left	$0	ambig_blue_25	3
8	11	3	$18	0	1370	Right	$0	risk_blue_38	53
8	12	6	$0	1	2297	Left	$34	risk_red_38	59
8	13	8	$5	1	2720	Right	$0	ambig_blue_50	11
8	14	8	$18	1	1764	Left	$0	ambig_blue_50	13
8	15	7	$0	1	1539	Left	$9.50	ambig_blue_25	7
8	16	4	$0	0	2018	Right	$34	risk_red_13	39
8	17	9	$34	1	3133	Left	$0	ambig_blue_75	24
8	18	8	$65	0	1399	Right	$0	ambig_blue_50	15
8	19	9	$65	1	1149	Left	$0	ambig_blue_75	25
8	20	9	$0	0	1727	Right	$34	ambig_blue_75	29
8	21	7	$0	1	2743	Right	$5	ambig_blue_25	6
8	22	3	$65	0	1874	Right	$0	risk_blue_38	55
8	23	3	$9.50	1	1555	Left	$0	risk_blue_38	52
8	24	9	$18	0	1506	Right	$0	ambig_blue_75	23
8	25	3	$5	0	2795	Left	$0	risk_blue_38	51
8	26	1	$65	0	1556	Right	$0	risk_blue_13	35
8	27	2	$34	0	1475	Right	$0	risk_blue_25	44
8	28	5	$0	1	1478	Left	$34	risk_red_25	49
8	29	2	$65	0	2729	Right	$0	risk_blue_25	45
8	30	6	$0	0	2100	Right	$9.50	risk_red_38	57
8	31	1	$18	1	1691	Left	$0	risk_blue_13	33
8	32	6	$0	0	989	Right	$18	risk_red_38	58
8	33	1	$9.50	0	3181	Right	$0	risk_blue_13	32
8	34	5	$0	1	885	Left	$18	risk_red_25	48
8	35	9	$5	0	3273	Left	$0	ambig_blue_75	21
8	36	5	$0	0	1837	Right	$9.50	risk_red_25	47
8	37	1	$5	1	1673	Right	$0	risk_blue_13	31
8	38	9	$9.50	1	2507	Left	$0	ambig_blue_75	22
8	39	9	$0	1	1713	Left	$65	ambig_blue_75	30
8	40	7	$65	0	1601	Right	$0	ambig_blue_25	5
8	41	4	$0	1	1079	Left	$9.50	risk_red_13	37
8	42	6	$0	0	1964	Right	$5	risk_red_38	56
8	43	8	$0	1	2473	Left	$18	ambig_blue_50	18
8	44	7	$34	1	1512	Left	$0	ambig_blue_25	4
8	45	9	$0	1	2146	Left	$5	ambig_blue_75	26
8	46	4	$0	1	3038	Left	$65	risk_red_13	40
8	47	8	$0	1	1740	Left	$34	ambig_blue_50	19
8	48	9	$0	0	1580	Left	$9.50	ambig_blue_75	27
8	49	6	$0	0	1802	Right	$65	risk_red_38	60
8	50	7	$0	1	1655	Left	$65	ambig_blue_25	10
8	51	5	$0	0	1138	Right	$65	risk_red_25	50
8	52	1	$34	0	1724	Right	$0	risk_blue_13	34
8	53	3	$34	0	1811	Right	$0	risk_blue_38	54
8	54	4	$0	1	1560	Left	$5	risk_red_13	36
8	55	8	$0	0	1607	Left	$5	ambig_blue_50	16
8	56	2	$5	0	2396	Left	$0	risk_blue_25	41
8	57	8	$9.50	1	1894	Left	$0	ambig_blue_50	12
8	58	2	$18	0	2079	Left	$0	risk_blue_25	43
8	59	8	$0	0	2695	Right	$9.50	ambig_blue_50	17
8	60	8	$0	1	1867	Left	$65	ambig_blue_50	20
9	1	6	$0	1	2899	Left	$5	risk_red_38	56
9	2	6	$0	1	2015	Left	$9.50	risk_red_38	57
9	3	9	$0	0	1962	Right	$65	ambig_blue_75	30
9	4	8	$0	1	1864	Left	$18	ambig_blue_50	18
9	5	4	$0	0	2418	Left	$18	risk_red_13	38
9	6	1	$34	1	2291	Left	$0	risk_blue_13	34
9	7	7	$5	0	2362	Left	$0	ambig_blue_25	1
9	8	5	$0	0	2638	Right	$9.50	risk_red_25	47
9	9	8	$5	1	1710	Right	$0	ambig_blue_50	11
9	10	7	$0	0	1966	Right	$5	ambig_blue_25	6
9	11	6	$0	0	1756	Right	$34	risk_red_38	59
9	12	6	$0	1	1730	Left	$65	risk_red_38	60
9	13	1	$65	0	1202	Right	$0	risk_blue_13	35
9	14	7	$0	1	1208	Left	$65	ambig_blue_25	10
9	15	4	$0	1	1407	Left	$65	risk_red_13	40
9	16	3	$5	0	1093	Left	$0	risk_blue_38	51
9	17	4	$0	1	2473	Left	$34	risk_red_13	39
9	18	7	$34	1	2160	Left	$0	ambig_blue_25	4
9	19	7	$0	0	1901	Left	$18	ambig_blue_25	8
9	20	8	$0	1	1206	Left	$9.50	ambig_blue_50	17
9	21	9	$0	1	3492	Right	$18	ambig_blue_75	28
9	22	1	$5	0	1863	Right	$0	risk_blue_13	31
9	23	9	$34	0	1352	Right	$0	ambig_blue_75	24
9	24	9	$0	1	1545	Left	$34	ambig_blue_75	29
9	25	5	$0	1	1585	Left	$65	risk_red_25	50
9	26	7	$9.50	1	1544	Left	$0	ambig_blue_25	2
9	27	6	$0	1	1696	Left	$18	risk_red_38	58
9	28	8	$18	0	1001	Right	$0	ambig_blue_50	13
9	29	2	$5	0	1970	Left	$0	risk_blue_25	41
9	30	3	$9.50	0	2606	Right	$0	risk_blue_38	52
9	31	8	$0	0	3167	Right	$34	ambig_blue_50	19
9	32	9	$18	1	2656	Left	$0	ambig_blue_75	23
9	33	9	$5	0	2415	Left	$0	ambig_blue_75	21
9	34	4	$0	0	3625	Right	$9.50	risk_red_13	37
9	35	8	$0	0	1773	Right	$65	ambig_blue_50	20
9	36	7	$0	1	2986	Left	$9.50	ambig_blue_25	7
9	37	5	$0	1	2387	Left	$18	risk_red_25	48
9	38	4	$0	1	3238	Right	$5	risk_red_13	36
9	39	2	$18	0	1875	Right	$0	risk_blue_25	43
9	40	5	$0	1	1796	Left	$5	risk_red_25	46
9	41	1	$18	1	2665	Right	$0	risk_blue_13	33
9	42	7	$65	1	1935	Left	$0	ambig_blue_25	5
9	43	3	$65	0	2078	Right	$0	risk_blue_38	55
9	44	7	$18	1	3086	Left	$0	ambig_blue_25	3
9	45	2	$34	0	3546	Left	$0	risk_blue_25	44
9	46	9	$0	0	3385	Right	$9.50	ambig_blue_75	27
9	47	9	$0	0	3568	Left	$5	ambig_blue_75	26
9	48	9	$65	1	2455	Left	$0	ambig_blue_75	25
9	49	2	$65	0	3119	Left	$0	risk_blue_25	45
9	50	3	$34	0	1657	Right	$0	risk_blue_38	54
9	51	8	$34	0	2196	Right	$0	ambig_blue_50	14
9	52	5	$0	1	2527	Left	$34	risk_red_25	49
9	53	8	$9.50	0	1572	Left	$0	ambig_blue_50	12
9	54	7	$0	1	2314	Left	$34	ambig_blue_25	9
9	55	8	$0	1	2599	Right	$5	ambig_blue_50	16
9	56	3	$18	1	3233	Left	$0	risk_blue_38	53
9	57	1	$9.50	0	1926	Left	$0	risk_blue_13	32
9	58	8	$65	1	1677	Left	$0	ambig_blue_50	15
9	59	9	$9.50	0	2071	Left	$0	ambig_blue_75	22
9	60	2	$9.50	1	2424	Right	$0	risk_blue_25	42
10
