# Supplementary material for: Learning about the Ellsberg Paradox reduces, but does not abolish, ambiguity aversion
Source: PLoS One. 2020 Mar 4;15(3):e0228782. doi: 10.1371/journal.pone.0228782 (PMC7055742; doi:10.1371/journal.pone.0228782)
Supplement: S1 Dataset — (ZIP) [file pone.0228782.s009.zip › S1_dataset/subject_info.csv]

id	cond	is_excluded	gender	age	ep_score
1176	1	0	2	30.42	NA
1197	0	0	1	25.58	0
1261	1	0	1	24.5	0.5
1271	1	0	2	32.67	NA
1297	1	0	2	44.25	0
1501	1	1	2	22.33	2
1506	1	0	2	19.75	NA
1518	1	0	2	19.92	NA
1519	1	0	1	21.83	NA
1520	1	0	2	23.42	NA
1535	0	0	2	22.33	0
1536	0	0	1	19.17	0
1537	0	0	2	22.42	0
1539	0	0	1	18.83	0
1543	0	0	1	31.25	0
1545	1	0	1	21.58	2
1546	1	0	2	30.67	2
1547	1	0	1	20.42	0
1551	0	0	2	20.75	0
1552	0	0	2	20	0
1553	0	0	2	23.92	0
1554	0	0	1	33.25	0
1555	0	1	2	24.33	0
1556	1	0	2	20.5	1.5
1557	1	1	1	21	3
1558	1	0	2	34.92	1.5
1559	0	0	1	18.92	0
1560	0	0	1	21.42	0
1583	1	0	1	25.25	0
1585	0	0	2	19.17	0
1586	0	0	2	22.5	0
1587	0	0	2	22.83	1
1588	0	0	1	19.92	0
1590	1	0	1	21.25	0.5
1684	0	0	2	21	0
1685	0	0	2	25.33	0
1687	0	1	1	49.33	0
1689	1	0	2	18.83	0
1690	0	0	2	22.75	0
1694	1	0	1	27.5	2
1696	1	0	1	20.5	0
1697	0	0	2	33.33	0
1699	0	0	1	29.33	0
1858	2	0	2	20.92	3
1860	2	0	2	19.67	3
1861	2	0	2	21.33	2
1921	2	0	2	29	0
1922	2	0	1	20.33	2
1923	2	0	2	20.5	2
1950	2	0	2	22.25	2
1971	2	0	2	27.25	1.5
1972	2	1	2	21	0
1973	2	0	1	20.83	1
1974	2	0	1	19.75	3
1975	2	0	2	19.92	2
1976	2	0	2	20.25	2
1977	2	0	2	21.33	1
1978	2	0	2	20.83	3
1979	2	0	2	20.25	3
1980	2	0	2	21.08	2
2501	1	0	2	26.05	3
2502	1	1	2	48.68	0
2503	2	0	2	44.85	0
2504	1	0	1	39.91	2
2505	1	0	2	25.24	3
2506	2	0	2	27.38	1.5
2507	0	0	1	30.51	0
2508	1	0	2	23.26	0
2509	2	0	2	40.69	0
2510	0	0	1	24.64	0
2511	2	0	2	22.1	2
2512	1	0	1	20.91	2
2513	0	0	2	22.87	0
2514	1	0	2	30.42	0
2515	2	0	2	21.38	2
2516	2	0	1	55.94	1
2517	2	1	2	39.67	0
2518	2	0	1	23.41	0
2519	0	0	2	21.33	0
2520	1	0	1	54.77	1
2522	2	0	1	36.36	0
2523	1	0	2	22.71	1
2524	2	0	2	47.45	0
2525	1	0	1	21.32	0.5
2526	1	0	2	23.76	2.5
2527	2	0	1	38.34	2
2528	0	0	2	49.41	0
2529	1	0	1	26.83	1
2530	0	0	2	24.05	1.5
2531	0	0	2	23.49	0
2532	2	0	1	33.83	0
2533	2	0	1	25.17	2
2534	1	0	1	44.34	2
2535	2	0	2	20.75	2
2536	2	1	2	19.92	0
2537	0	0	2	27.66	0
2538	2	0	1	21.7	2
2539	0	0	2	27.37	0
2540	2	0	1	25.41	2
2541	0	0	2	26.74	0
2542	2	0	1	22.29	1
2543	1	0	2	23.19	1
2544	1	0	2	25.07	3
2545	2	0	1	21.46	1
2546	1	0	2	20.2	2
2547	1	0	2	20.86	1.5
2548	1	0	2	19.15	2
2549	2	0	1	18.07	1.5
2550	0	0	1	29.1	0
2561	1	0	2	20.8	2
2563	0	0	2	26.82	0
2564	1	0	2	22	0
2565	2	0	2	21.9	2.5
2566	1	0	1	19.85	2
2567	1	0	2	22.2	0.5
2568	2	0	2	22.57	1
2569	1	0	1	23.7	1
2570	0	0	2	20.83	0
2571	0	0	2	23.65	0
2572	0	0	2	19.98	1
2573	2	0	2	19.52	1
2574	2	0	2	22.55	2
2575	0	0	1	19.19	0
2576	0	0	2	22.37	0
2577	0	0	2	24.67	0
2578	2	0	1	20.19	1
2579	2	0	2	28.03	0
