# Supplementary material for: Learning about the Ellsberg Paradox reduces, but does not abolish, ambiguity aversion
Source: PLoS One. 2020 Mar 4;15(3):e0228782. doi: 10.1371/journal.pone.0228782 (PMC7055742; doi:10.1371/journal.pone.0228782)
Supplement: S1 Dataset — (ZIP) [file pone.0228782.s009.zip › S1_dataset/trial_choice.csv]

id	is_post	val	prob	ambig	choice	rt	val_fixed	prob_fixed
2501	0	65	0.5	0.24	1	3467	5	0.5
2501	0	34	0.38	0	1	3989	5	0.5
2501	0	18	0.13	0	0	2723	5	0.5
2501	0	18	0.5	0.74	0	4629	5	0.5
2501	0	34	0.13	0	0	2457	5	0.5
2501	0	65	0.5	0.24	1	2781	5	0.5
2501	0	5	0.5	0.24	0	5444	5	0.5
2501	0	9.5	0.5	0.5	0	2854	5	0.5
2501	0	9.5	0.38	0	1	5338	5	0.5
2501	0	65	0.5	0.5	1	3120	5	0.5
2501	0	9.5	0.13	0	0	2784	5	0.5
2501	0	5	0.5	0.5	0	1888	5	0.5
2501	0	34	0.5	0.24	1	3139	5	0.5
2501	0	65	0.25	0	1	2051	5	0.5
2501	0	5	0.13	0	0	2857	5	0.5
2501	0	9.5	0.5	0.74	0	1764	5	0.5
2501	0	34	0.5	0.5	1	2613	5	0.5
2501	0	5	0.5	0.74	0	1675	5	0.5
2501	0	9.5	0.5	0.5	0	3536	5	0.5
2501	0	5	0.25	0	0	1856	5	0.5
2501	0	5	0.5	0.24	0	2333	5	0.5
2501	0	34	0.5	0.74	0	2078	5	0.5
2501	0	65	0.25	0	1	2027	5	0.5
2501	0	5	0.13	0	0	3025	5	0.5
2501	0	18	0.5	0.24	0	1646	5	0.5
2501	0	34	0.5	0.5	1	1627	5	0.5
2501	0	18	0.25	0	0	1210	5	0.5
2501	0	65	0.5	0.5	1	1402	5	0.5
2501	0	5	0.38	0	0	3050	5	0.5
2501	0	34	0.38	0	1	2206	5	0.5
2501	0	5	0.5	0.74	0	2580	5	0.5
2501	0	18	0.13	0	0	1893	5	0.5
2501	0	34	0.13	0	0	2297	5	0.5
2501	0	18	0.38	0	0	2948	5	0.5
2501	0	34	0.5	0.24	1	1420	5	0.5
2501	0	18	0.5	0.5	0	2483	5	0.5
2501	0	34	0.25	0	1	2253	5	0.5
2501	0	9.5	0.5	0.24	0	1506	5	0.5
2501	0	34	0.5	0.74	1	1437	5	0.5
2501	0	18	0.25	0	0	2339	5	0.5
2501	0	9.5	0.25	0	0	1292	5	0.5
2501	0	9.5	0.5	0.24	0	1472	5	0.5
2501	0	9.5	0.13	0	0	1229	5	0.5
2501	0	5	0.25	0	0	1516	5	0.5
2501	0	18	0.5	0.74	0	4167	5	0.5
2501	0	65	0.5	0.74	1	2341	5	0.5
2501	0	65	0.13	0	1	2382	5	0.5
2501	0	65	0.13	0	1	2030	5	0.5
2501	0	9.5	0.38	0	0	1388	5	0.5
2501	0	18	0.5	0.24	1	2548	5	0.5
2501	0	5	0.5	0.5	1	5037	5	0.5
2501	0	65	0.38	0	1	2184	5	0.5
2501	0	9.5	0.5	0.74	0	1215	5	0.5
2501	0	65	0.38	0	1	1118	5	0.5
2501	0	65	0.5	0.74	1	1233	5	0.5
2501	0	18	0.38	0	1	2592	5	0.5
2501	0	34	0.25	0	1	3206	5	0.5
2501	0	18	0.5	0.5	0	1821	5	0.5
2501	0	9.5	0.25	0	0	2508	5	0.5
2501	0	5	0.38	0	0	3654	5	0.5
2501	0	18	0.5	0.5	1	2279	5	0.5
2501	0	65	0.5	0.74	1	1139	5	0.5
2501	0	9.5	0.5	0.5	0	1373	5	0.5
2501	0	65	0.13	0	0	2718	5	0.5
2501	0	34	0.5	0.5	1	1119	5	0.5
2501	0	9.5	0.5	0.74	0	1385	5	0.5
2501	0	18	0.25	0	0	1505	5	0.5
2501	0	18	0.5	0.5	1	1485	5	0.5
2501	0	18	0.38	0	1	1808	5	0.5
2501	0	65	0.5	0.24	1	951	5	0.5
2501	0	9.5	0.13	0	0	1321	5	0.5
2501	0	5	0.25	0	0	1892	5	0.5
2501	0	65	0.25	0	1	2504	5	0.5
2501	0	9.5	0.25	0	0	2386	5	0.5
2501	0	9.5	0.5	0.5	0	4897	5	0.5
2501	0	65	0.25	0	1	1513	5	0.5
2501	0	65	0.5	0.5	1	996	5	0.5
2501	0	65	0.38	0	1	2149	5	0.5
2501	0	5	0.25	0	0	1518	5	0.5
2501	0	5	0.38	0	0	1768	5	0.5
2501	0	18	0.25	0	0	1616	5	0.5
2501	0	5	0.5	0.24	0	2695	5	0.5
2501	0	9.5	0.5	0.24	1	2898	5	0.5
2501	0	65	0.13	0	0	1877	5	0.5
2501	0	9.5	0.5	0.74	0	1937	5	0.5
2501	0	34	0.5	0.74	0	1307	5	0.5
2501	0	18	0.13	0	0	1567	5	0.5
2501	0	34	0.38	0	1	1433	5	0.5
2501	0	18	0.13	0	0	1686	5	0.5
2501	0	9.5	0.13	0	0	1771	5	0.5
2501	0	18	0.5	0.74	0	1396	5	0.5
2501	0	34	0.13	0	0	1699	5	0.5
2501	0	65	0.5	0.5	1	1566	5	0.5
2501	0	65	0.5	0.24	1	1471	5	0.5
2501	0	18	0.5	0.24	1	1597	5	0.5
2501	0	9.5	0.5	0.24	1	2708	5	0.5
2501	0	34	0.25	0	1	1989	5	0.5
2501	0	65	0.5	0.74	0	1509	5	0.5
2501	0	5	0.13	0	0	1776	5	0.5
2501	0	34	0.5	0.5	1	1465	5	0.5
2501	0	9.5	0.25	0	0	1421	5	0.5
2501	0	34	0.38	0	1	2796	5	0.5
2501	0	18	0.5	0.24	0	1122	5	0.5
2501	0	34	0.5	0.24	1	1118	5	0.5
2501	0	5	0.5	0.74	0	1649	5	0.5
2501	0	5	0.5	0.5	0	1526	5	0.5
2501	0	34	0.25	0	1	1960	5	0.5
2501	0	65	0.38	0	1	1753	5	0.5
2501	0	5	0.13	0	0	1306	5	0.5
2501	0	34	0.5	0.24	1	1710	5	0.5
2501	0	34	0.5	0.74	0	1648	5	0.5
2501	0	9.5	0.38	0	1	2389	5	0.5
2501	0	5	0.38	0	0	2004	5	0.5
2501	0	9.5	0.38	0	0	2420	5	0.5
2501	0	34	0.13	0	0	2041	5	0.5
2501	0	18	0.38	0	1	1767	5	0.5
2501	0	18	0.5	0.74	0	1103	5	0.5
2501	0	5	0.5	0.24	0	1148	5	0.5
2501	0	5	0.5	0.74	0	1238	5	0.5
2501	0	5	0.5	0.5	0	1300	5	0.5
2501	0	9.5	0.5	0.24	0	1450	5	0.5
2501	0	18	0.13	0	0	1784	5	0.5
2501	0	9.5	0.25	0	0	1551	5	0.5
2501	0	9.5	0.25	0	0	1416	5	0.5
2501	0	5	0.25	0	0	1519	5	0.5
2501	0	65	0.5	0.24	1	1203	5	0.5
2501	0	34	0.25	0	1	3698	5	0.5
2501	0	65	0.38	0	1	1748	5	0.5
2501	0	9.5	0.5	0.5	0	1365	5	0.5
2501	0	5	0.5	0.5	0	1294	5	0.5
2501	0	9.5	0.13	0	0	954	5	0.5
2501	0	5	0.38	0	0	1507	5	0.5
2501	0	18	0.5	0.5	0	2446	5	0.5
2501	0	34	0.38	0	1	1699	5	0.5
2501	0	9.5	0.5	0.24	0	1270	5	0.5
2501	0	18	0.5	0.74	0	1179	5	0.5
2501	0	9.5	0.5	0.74	0	1180	5	0.5
2501	0	18	0.38	0	1	1933	5	0.5
2501	0	65	0.25	0	1	2278	5	0.5
2501	0	34	0.5	0.5	1	2082	5	0.5
2501	0	34	0.13	0	0	1557	5	0.5
2501	0	34	0.5	0.74	0	1390	5	0.5
2501	0	34	0.25	0	1	2310	5	0.5
2501	0	9.5	0.38	0	0	1169	5	0.5
2501	0	34	0.5	0.5	1	2753	5	0.5
2501	0	34	0.5	0.24	1	2009	5	0.5
2501	0	9.5	0.5	0.74	0	1552	5	0.5
2501	0	34	0.5	0.24	1	1209	5	0.5
2501	0	65	0.5	0.24	1	1160	5	0.5
2501	0	18	0.13	0	0	1515	5	0.5
2501	0	18	0.5	0.24	1	1190	5	0.5
2501	0	5	0.38	0	0	2446	5	0.5
2501	0	5	0.25	0	0	1523	5	0.5
2501	0	65	0.38	0	1	1246	5	0.5
2501	0	9.5	0.38	0	1	1981	5	0.5
2501	0	5	0.5	0.74	0	1677	5	0.5
2501	0	65	0.25	0	1	1850	5	0.5
2501	0	5	0.5	0.24	0	1566	5	0.5
2501	0	18	0.38	0	1	1415	5	0.5
2501	0	18	0.25	0	0	1270	5	0.5
2501	0	5	0.13	0	0	1251	5	0.5
2501	0	5	0.5	0.5	0	2017	5	0.5
2501	0	65	0.5	0.5	1	1215	5	0.5
2501	0	65	0.5	0.5	1	1286	5	0.5
2501	0	65	0.13	0	0	1938	5	0.5
2501	0	65	0.13	0	0	1220	5	0.5
2501	0	65	0.5	0.74	0	1906	5	0.5
2501	0	5	0.5	0.24	0	1781	5	0.5
2501	0	34	0.13	0	0	1509	5	0.5
2501	0	18	0.5	0.5	1	1840	5	0.5
2501	0	9.5	0.13	0	0	1222	5	0.5
2501	0	34	0.38	0	1	1181	5	0.5
2501	0	18	0.5	0.24	1	1245	5	0.5
2501	0	5	0.13	0	0	1235	5	0.5
2501	0	65	0.5	0.74	1	1962	5	0.5
2501	0	18	0.25	0	1	2690	5	0.5
2501	0	18	0.5	0.74	0	1477	5	0.5
2501	0	5	0.5	0.74	0	1441	5	0.5
2501	0	34	0.5	0.74	0	1615	5	0.5
2501	0	9.5	0.5	0.5	0	1478	5	0.5
2501	1	34	0.38	0	1	5021	5	0.5
2501	1	18	0.5	0.5	1	2456	5	0.5
2501	1	65	0.38	0	1	2172	5	0.5
2501	1	5	0.25	0	0	1868	5	0.5
2501	1	9.5	0.38	0	0	1256	5	0.5
2501	1	34	0.38	0	1	1638	5	0.5
2501	1	9.5	0.5	0.5	1	1491	5	0.5
2501	1	5	0.13	0	0	2847	5	0.5
2501	1	5	0.5	0.5	0	2116	5	0.5
2501	1	65	0.13	0	0	1990	5	0.5
2501	1	34	0.13	0	0	1726	5	0.5
2501	1	5	0.5	0.24	0	1520	5	0.5
2501	1	65	0.5	0.5	1	1524	5	0.5
2501	1	5	0.5	0.5	0	2518	5	0.5
2501	1	18	0.38	0	0	2336	5	0.5
2501	1	65	0.5	0.74	1	1761	5	0.5
2501	1	34	0.5	0.5	2	0	5	0.5
2501	1	9.5	0.25	0	0	2133	5	0.5
2501	1	34	0.5	0.5	1	1134	5	0.5
2501	1	9.5	0.13	0	0	1320	5	0.5
2501	1	5	0.5	0.74	0	2052	5	0.5
2501	1	5	0.38	0	0	1688	5	0.5
2501	1	65	0.38	0	1	1268	5	0.5
2501	1	5	0.25	0	0	1201	5	0.5
2501	1	9.5	0.5	0.74	1	1473	5	0.5
2501	1	34	0.5	0.24	1	1254	5	0.5
2501	1	34	0.5	0.24	1	1211	5	0.5
2501	1	34	0.25	0	0	2289	5	0.5
2501	1	18	0.38	0	1	1654	5	0.5
2501	1	34	0.25	0	0	1874	5	0.5
2501	1	5	0.5	0.24	0	1734	5	0.5
2501	1	34	0.13	0	0	1183	5	0.5
2501	1	18	0.5	0.74	1	1335	5	0.5
2501	1	65	0.5	0.5	1	713	5	0.5
2501	1	5	0.5	0.74	0	1373	5	0.5
2501	1	65	0.5	0.74	1	1078	5	0.5
2501	1	9.5	0.13	0	0	899	5	0.5
2501	1	5	0.38	0	0	1222	5	0.5
2501	1	34	0.5	0.74	1	1430	5	0.5
2501	1	9.5	0.5	0.5	1	764	5	0.5
2501	1	9.5	0.38	0	0	2926	5	0.5
2501	1	18	0.13	0	0	1623	5	0.5
2501	1	18	0.5	0.74	1	613	5	0.5
2501	1	18	0.13	0	0	1925	5	0.5
2501	1	9.5	0.5	0.74	1	903	5	0.5
2501	1	34	0.5	0.74	1	1019	5	0.5
2501	1	65	0.25	0	1	2266	5	0.5
2501	1	65	0.13	0	0	1438	5	0.5
2501	1	9.5	0.5	0.24	1	1140	5	0.5
2501	1	9.5	0.25	0	0	1630	5	0.5
2501	1	18	0.25	0	0	1541	5	0.5
2501	1	5	0.13	0	0	1215	5	0.5
2501	1	65	0.25	0	1	1887	5	0.5
2501	1	65	0.5	0.24	1	1107	5	0.5
2501	1	65	0.5	0.24	1	1238	5	0.5
2501	1	9.5	0.5	0.24	1	1220	5	0.5
2501	1	18	0.5	0.24	1	684	5	0.5
2501	1	18	0.5	0.5	1	2288	5	0.5
2501	1	18	0.5	0.24	1	1203	5	0.5
2501	1	18	0.25	0	1	1275	5	0.5
2501	1	34	0.38	0	1	1317	5	0.5
2501	1	18	0.13	0	0	985	5	0.5
2501	1	65	0.13	0	0	1305	5	0.5
2501	1	34	0.5	0.5	1	845	5	0.5
2501	1	18	0.5	0.24	1	1100	5	0.5
2501	1	34	0.5	0.5	1	735	5	0.5
2501	1	34	0.5	0.24	1	963	5	0.5
2501	1	9.5	0.5	0.5	1	827	5	0.5
2501	1	18	0.38	0	0	1514	5	0.5
2501	1	9.5	0.38	0	1	1605	5	0.5
2501	1	5	0.13	0	0	1532	5	0.5
2501	1	18	0.38	0	1	1174	5	0.5
2501	1	9.5	0.5	0.24	1	952	5	0.5
2501	1	34	0.38	0	1	1465	5	0.5
2501	1	5	0.38	0	0	1982	5	0.5
2501	1	5	0.13	0	0	1070	5	0.5
2501	1	9.5	0.13	0	0	1131	5	0.5
2501	1	34	0.13	0	0	1221	5	0.5
2501	1	65	0.5	0.5	1	1124	5	0.5
2501	1	18	0.5	0.5	1	904	5	0.5
2501	1	65	0.13	0	0	1107	5	0.5
2501	1	9.5	0.5	0.74	1	1280	5	0.5
2501	1	5	0.5	0.74	1	948	5	0.5
2501	1	9.5	0.25	0	1	1567	5	0.5
2501	1	9.5	0.5	0.5	1	1296	5	0.5
2501	1	9.5	0.25	0	0	1324	5	0.5
2501	1	34	0.5	0.24	1	766	5	0.5
2501	1	5	0.5	0.24	1	911	5	0.5
2501	1	65	0.5	0.74	1	996	5	0.5
2501	1	65	0.5	0.24	1	812	5	0.5
2501	1	18	0.5	0.74	1	1636	5	0.5
2501	1	65	0.5	0.24	1	1146	5	0.5
2501	1	9.5	0.38	0	0	1124	5	0.5
2501	1	65	0.25	0	1	1503	5	0.5
2501	1	5	0.5	0.5	1	1458	5	0.5
2501	1	18	0.25	0	1	1287	5	0.5
2501	1	65	0.5	0.5	1	1291	5	0.5
2501	1	65	0.25	0	1	1383	5	0.5
2501	1	34	0.25	0	1	1671	5	0.5
2501	1	5	0.5	0.24	0	1164	5	0.5
2501	1	65	0.5	0.74	1	1422	5	0.5
2501	1	34	0.5	0.74	1	1004	5	0.5
2501	1	5	0.38	0	0	1860	5	0.5
2501	1	18	0.5	0.24	1	1000	5	0.5
2501	1	34	0.5	0.74	1	705	5	0.5
2501	1	65	0.38	0	1	1116	5	0.5
2501	1	5	0.25	0	0	1223	5	0.5
2501	1	65	0.38	0	1	1319	5	0.5
2501	1	18	0.5	0.5	0	1417	5	0.5
2501	1	18	0.5	0.74	1	1120	5	0.5
2501	1	18	0.25	0	0	1411	5	0.5
2501	1	9.5	0.5	0.24	1	738	5	0.5
2501	1	9.5	0.13	0	0	1022	5	0.5
2501	1	18	0.13	0	0	933	5	0.5
2501	1	5	0.25	0	1	936	5	0.5
2501	1	34	0.13	0	1	923	5	0.5
2501	1	5	0.5	0.74	0	1294	5	0.5
2501	1	9.5	0.5	0.74	1	1330	5	0.5
2501	1	34	0.25	0	0	1516	5	0.5
2501	1	5	0.5	0.5	1	1135	5	0.5
2501	1	5	0.25	0	0	1679	5	0.5
2501	1	34	0.25	0	1	1252	5	0.5
2501	1	34	0.5	0.5	1	850	5	0.5
2501	1	34	0.5	0.24	1	927	5	0.5
2501	1	34	0.25	0	1	1378	5	0.5
2501	1	5	0.5	0.5	1	787	5	0.5
2501	1	65	0.13	0	0	1739	5	0.5
2501	1	34	0.5	0.74	1	910	5	0.5
2501	1	65	0.38	0	1	1073	5	0.5
2501	1	9.5	0.38	0	1	910	5	0.5
2501	1	9.5	0.5	0.74	1	1235	5	0.5
2501	1	18	0.13	0	0	1153	5	0.5
2501	1	18	0.5	0.24	1	970	5	0.5
2501	1	5	0.38	0	0	1347	5	0.5
2501	1	5	0.5	0.74	0	1486	5	0.5
2501	1	5	0.13	0	0	1281	5	0.5
2501	1	18	0.13	0	0	1238	5	0.5
2501	1	34	0.5	0.5	1	868	5	0.5
2501	1	9.5	0.5	0.74	1	1105	5	0.5
2501	1	34	0.5	0.74	1	1101	5	0.5
2501	1	65	0.25	0	1	1290	5	0.5
2501	1	5	0.5	0.74	1	1030	5	0.5
2501	1	18	0.5	0.5	1	844	5	0.5
2501	1	34	0.38	0	1	1507	5	0.5
2501	1	18	0.5	0.24	1	773	5	0.5
2501	1	5	0.13	0	0	1174	5	0.5
2501	1	34	0.38	0	1	1032	5	0.5
2501	1	5	0.38	0	1	1495	5	0.5
2501	1	34	0.5	0.24	1	842	5	0.5
2501	1	5	0.5	0.24	1	761	5	0.5
2501	1	65	0.5	0.24	1	787	5	0.5
2501	1	9.5	0.5	0.24	1	692	5	0.5
2501	1	65	0.13	0	0	1376	5	0.5
2501	1	9.5	0.5	0.24	1	802	5	0.5
2501	1	5	0.5	0.24	0	1001	5	0.5
2501	1	65	0.5	0.5	1	937	5	0.5
2501	1	9.5	0.25	0	0	1051	5	0.5
2501	1	9.5	0.38	0	1	1137	5	0.5
2501	1	9.5	0.5	0.5	1	732	5	0.5
2501	1	9.5	0.5	0.5	1	1622	5	0.5
2501	1	65	0.5	0.74	0	1732	5	0.5
2501	1	65	0.5	0.74	1	1430	5	0.5
2501	1	5	0.5	0.5	1	781	5	0.5
2501	1	5	0.25	0	0	1550	5	0.5
2501	1	65	0.5	0.24	1	1399	5	0.5
2501	1	18	0.5	0.74	1	1583	5	0.5
2501	1	18	0.38	0	1	702	5	0.5
2501	1	34	0.13	0	0	1506	5	0.5
2501	1	18	0.25	0	0	1285	5	0.5
2501	1	18	0.25	0	1	1081	5	0.5
2501	1	9.5	0.13	0	0	1014	5	0.5
2501	1	9.5	0.25	0	0	1381	5	0.5
2501	1	65	0.25	0	1	1246	5	0.5
2501	1	65	0.38	0	1	1172	5	0.5
2501	1	34	0.13	0	0	1301	5	0.5
2501	1	18	0.5	0.5	1	800	5	0.5
2501	1	18	0.5	0.74	1	824	5	0.5
2501	1	65	0.5	0.5	1	831	5	0.5
2501	1	18	0.38	0	1	1558	5	0.5
2501	1	9.5	0.13	0	0	872	5	0.5
2502	0	34	0.5	0.74	2	0	5	0.5
2502	0	9.5	0.25	0	0	3194	5	0.5
2502	0	65	0.5	0.24	2	0	5	0.5
2502	0	5	0.38	0	1	2358	5	0.5
2502	0	9.5	0.5	0.5	1	5063	5	0.5
2502	0	18	0.5	0.5	1	5145	5	0.5
2502	0	9.5	0.5	0.74	2	0	5	0.5
2502	0	34	0.5	0.74	0	3572	5	0.5
2502	0	65	0.13	0	1	3371	5	0.5
2502	0	5	0.5	0.74	1	3395	5	0.5
2502	0	18	0.5	0.24	2	0	5	0.5
2502	0	5	0.13	0	1	1765	5	0.5
2502	0	9.5	0.13	0	0	2086	5	0.5
2502	0	9.5	0.5	0.5	0	2522	5	0.5
2502	0	34	0.38	0	1	2084	5	0.5
2502	0	18	0.38	0	1	2968	5	0.5
2502	0	65	0.5	0.24	1	1808	5	0.5
2502	0	9.5	0.38	0	1	2911	5	0.5
2502	0	9.5	0.13	0	0	2178	5	0.5
2502	0	18	0.13	0	1	2426	5	0.5
2502	0	18	0.38	0	1	2313	5	0.5
2502	0	9.5	0.5	0.74	1	1796	5	0.5
2502	0	5	0.5	0.5	1	2228	5	0.5
2502	0	65	0.38	0	1	2722	5	0.5
2502	0	5	0.5	0.24	0	2788	5	0.5
2502	0	9.5	0.38	0	0	2163	5	0.5
2502	0	34	0.5	0.24	1	4045	5	0.5
2502	0	65	0.13	0	1	2249	5	0.5
2502	0	9.5	0.5	0.24	0	3126	5	0.5
2502	0	34	0.13	0	0	2600	5	0.5
2502	0	9.5	0.25	0	0	2975	5	0.5
2502	0	18	0.5	0.74	0	2255	5	0.5
2502	0	65	0.38	0	1	2988	5	0.5
2502	0	18	0.25	0	1	3507	5	0.5
2502	0	5	0.5	0.5	1	2349	5	0.5
2502	0	18	0.5	0.5	0	2607	5	0.5
2502	0	18	0.25	0	1	1934	5	0.5
2502	0	34	0.25	0	0	2080	5	0.5
2502	0	18	0.13	0	1	2124	5	0.5
2502	0	5	0.5	0.24	1	3007	5	0.5
2502	0	65	0.25	0	0	2141	5	0.5
2502	0	5	0.25	0	1	1991	5	0.5
2502	0	18	0.5	0.24	0	3183	5	0.5
2502	0	34	0.13	0	1	2174	5	0.5
2502	0	65	0.25	0	1	2191	5	0.5
2502	0	9.5	0.5	0.24	0	2263	5	0.5
2502	0	5	0.38	0	1	1916	5	0.5
2502	0	34	0.5	0.24	1	4647	5	0.5
2502	0	34	0.25	0	1	3027	5	0.5
2502	0	5	0.13	0	1	3224	5	0.5
2502	0	18	0.5	0.74	1	2094	5	0.5
2502	0	34	0.38	0	1	2090	5	0.5
2502	0	65	0.5	0.5	0	2397	5	0.5
2502	0	34	0.5	0.5	1	1884	5	0.5
2502	0	5	0.25	0	1	1800	5	0.5
2502	0	34	0.5	0.5	1	1904	5	0.5
2502	0	65	0.5	0.74	1	2147	5	0.5
2502	0	5	0.5	0.74	0	2533	5	0.5
2502	0	65	0.5	0.5	1	1511	5	0.5
2502	0	65	0.5	0.74	1	3555	5	0.5
2502	0	9.5	0.13	0	1	5795	5	0.5
2502	0	18	0.13	0	1	1239	5	0.5
2502	0	9.5	0.25	0	1	998	5	0.5
2502	0	18	0.5	0.5	1	1191	5	0.5
2502	0	18	0.25	0	0	400	5	0.5
2502	0	5	0.5	0.5	0	1033	5	0.5
2502	0	18	0.25	0	1	472	5	0.5
2502	0	34	0.5	0.74	0	606	5	0.5
2502	0	65	0.25	0	1	622	5	0.5
2502	0	9.5	0.13	0	1	774	5	0.5
2502	0	65	0.5	0.5	0	2512	5	0.5
2502	0	34	0.25	0	0	795	5	0.5
2502	0	18	0.5	0.5	1	1284	5	0.5
2502	0	9.5	0.5	0.24	1	513	5	0.5
2502	0	18	0.38	0	0	421	5	0.5
2502	0	65	0.38	0	0	430	5	0.5
2502	0	5	0.5	0.74	0	582	5	0.5
2502	0	9.5	0.5	0.74	0	439	5	0.5
2502	0	18	0.5	0.74	0	559	5	0.5
2502	0	9.5	0.5	0.5	0	297	5	0.5
2502	0	34	0.13	0	1	391	5	0.5
2502	0	9.5	0.5	0.24	0	368	5	0.5
2502	0	18	0.5	0.24	0	611	5	0.5
2502	0	18	0.38	0	0	459	5	0.5
2502	0	65	0.5	0.74	0	322	5	0.5
2502	0	34	0.5	0.24	0	1014	5	0.5
2502	0	34	0.38	0	0	2262	5	0.5
2502	0	65	0.5	0.24	1	524	5	0.5
2502	0	65	0.13	0	1	512	5	0.5
2502	0	5	0.13	0	0	980	5	0.5
2502	0	34	0.25	0	1	470	5	0.5
2502	0	34	0.5	0.5	1	484	5	0.5
2502	0	65	0.5	0.24	1	601	5	0.5
2502	0	34	0.5	0.24	0	450	5	0.5
2502	0	5	0.5	0.74	0	577	5	0.5
2502	0	34	0.5	0.5	1	443	5	0.5
2502	0	5	0.5	0.24	1	394	5	0.5
2502	0	34	0.5	0.74	1	428	5	0.5
2502	0	65	0.5	0.74	0	684	5	0.5
2502	0	18	0.5	0.24	1	1401	5	0.5
2502	0	65	0.25	0	0	625	5	0.5
2502	0	9.5	0.5	0.74	0	529	5	0.5
2502	0	5	0.38	0	0	733	5	0.5
2502	0	9.5	0.38	0	1	1200	5	0.5
2502	0	9.5	0.25	0	0	3664	5	0.5
2502	0	5	0.5	0.5	1	700	5	0.5
2502	0	65	0.38	0	1	505	5	0.5
2502	0	9.5	0.38	0	0	437	5	0.5
2502	0	34	0.38	0	1	2644	5	0.5
2502	0	18	0.13	0	0	721	5	0.5
2502	0	5	0.25	0	1	605	5	0.5
2502	0	5	0.5	0.24	0	854	5	0.5
2502	0	65	0.5	0.5	0	972	5	0.5
2502	0	18	0.5	0.74	0	2766	5	0.5
2502	0	65	0.13	0	0	494	5	0.5
2502	0	5	0.38	0	1	1060	5	0.5
2502	0	9.5	0.5	0.5	1	522	5	0.5
2502	0	34	0.13	0	0	454	5	0.5
2502	0	5	0.13	0	1	917	5	0.5
2502	0	5	0.25	0	1	601	5	0.5
2502	0	65	0.5	0.5	1	2001	5	0.5
2502	0	9.5	0.38	0	0	1505	5	0.5
2502	0	5	0.5	0.24	0	373	5	0.5
2502	0	18	0.38	0	1	311	5	0.5
2502	0	34	0.5	0.5	1	364	5	0.5
2502	0	65	0.13	0	0	463	5	0.5
2502	0	65	0.13	0	1	437	5	0.5
2502	0	34	0.13	0	1	605	5	0.5
2502	0	5	0.5	0.5	0	861	5	0.5
2502	0	9.5	0.5	0.74	0	516	5	0.5
2502	0	34	0.5	0.5	1	520	5	0.5
2502	0	34	0.5	0.24	1	532	5	0.5
2502	0	18	0.13	0	0	391	5	0.5
2502	0	5	0.13	0	1	169	5	0.5
2502	0	65	0.5	0.5	1	1051	5	0.5
2502	0	5	0.25	0	0	601	5	0.5
2502	0	18	0.25	0	0	362	5	0.5
2502	0	65	0.5	0.74	0	493	5	0.5
2502	0	34	0.5	0.74	2	0	5	0.5
2502	0	18	0.5	0.24	1	2015	5	0.5
2502	0	34	0.13	0	1	2302	5	0.5
2502	0	65	0.5	0.24	0	385	5	0.5
2502	0	18	0.5	0.24	1	323	5	0.5
2502	0	5	0.38	0	0	279	5	0.5
2502	0	18	0.5	0.74	0	285	5	0.5
2502	0	34	0.38	0	0	419	5	0.5
2502	0	9.5	0.5	0.24	1	403	5	0.5
2502	0	18	0.5	0.74	0	188	5	0.5
2502	0	65	0.25	0	1	253	5	0.5
2502	0	5	0.5	0.5	0	124	5	0.5
2502	0	34	0.5	0.24	1	601	5	0.5
2502	0	18	0.13	0	0	417	5	0.5
2502	0	9.5	0.5	0.5	1	546	5	0.5
2502	0	9.5	0.13	0	1	589	5	0.5
2502	0	65	0.38	0	0	118	5	0.5
2502	0	9.5	0.38	0	1	419	5	0.5
2502	0	9.5	0.5	0.74	1	803	5	0.5
2502	0	9.5	0.5	0.5	1	363	5	0.5
2502	0	34	0.5	0.74	0	798	5	0.5
2502	0	34	0.25	0	0	479	5	0.5
2502	0	34	0.25	0	1	453	5	0.5
2502	0	18	0.5	0.5	0	468	5	0.5
2502	0	9.5	0.25	0	1	954	5	0.5
2502	0	5	0.5	0.74	0	517	5	0.5
2502	0	65	0.25	0	1	417	5	0.5
2502	0	9.5	0.25	0	1	1025	5	0.5
2502	0	65	0.38	0	0	640	5	0.5
2502	0	34	0.38	0	0	256	5	0.5
2502	0	18	0.38	0	1	1743	5	0.5
2502	0	18	0.25	0	0	585	5	0.5
2502	0	5	0.13	0	0	194	5	0.5
2502	0	18	0.5	0.5	0	731	5	0.5
2502	0	5	0.5	0.74	1	1087	5	0.5
2502	0	9.5	0.13	0	0	580	5	0.5
2502	0	5	0.25	0	1	477	5	0.5
2502	0	5	0.5	0.24	0	1067	5	0.5
2502	0	65	0.5	0.24	0	761	5	0.5
2502	0	5	0.38	0	1	491	5	0.5
2502	0	9.5	0.5	0.24	0	945	5	0.5
2502	0	65	0.5	0.74	0	707	5	0.5
2502	1	5	0.5	0.24	0	3984	5	0.5
2502	1	65	0.5	0.24	0	2503	5	0.5
2502	1	34	0.38	0	0	4826	5	0.5
2502	1	65	0.38	0	1	374	5	0.5
2502	1	9.5	0.5	0.24	1	4640	5	0.5
2502	1	18	0.25	0	1	2763	5	0.5
2502	1	34	0.5	0.24	1	532	5	0.5
2502	1	34	0.5	0.24	0	415	5	0.5
2502	1	5	0.5	0.5	0	439	5	0.5
2502	1	9.5	0.5	0.74	1	447	5	0.5
2502	1	34	0.5	0.74	0	341	5	0.5
2502	1	9.5	0.38	0	1	329	5	0.5
2502	1	18	0.25	0	1	1093	5	0.5
2502	1	9.5	0.13	0	0	1474	5	0.5
2502	1	18	0.5	0.5	0	927	5	0.5
2502	1	34	0.13	0	0	1347	5	0.5
2502	1	34	0.25	0	0	701	5	0.5
2502	1	5	0.5	0.5	0	498	5	0.5
2502	1	18	0.5	0.74	1	391	5	0.5
2502	1	18	0.38	0	1	457	5	0.5
2502	1	34	0.5	0.5	0	528	5	0.5
2502	1	18	0.5	0.24	1	428	5	0.5
2502	1	65	0.5	0.74	1	332	5	0.5
2502	1	5	0.38	0	0	391	5	0.5
2502	1	34	0.5	0.5	1	545	5	0.5
2502	1	34	0.25	0	0	4172	5	0.5
2502	1	5	0.25	0	0	1211	5	0.5
2502	1	9.5	0.5	0.24	1	491	5	0.5
2502	1	18	0.13	0	0	448	5	0.5
2502	1	9.5	0.25	0	0	423	5	0.5
2502	1	65	0.25	0	1	295	5	0.5
2502	1	5	0.5	0.24	1	973	5	0.5
2502	1	9.5	0.38	0	0	439	5	0.5
2502	1	65	0.5	0.5	0	1030	5	0.5
2502	1	65	0.5	0.74	1	566	5	0.5
2502	1	5	0.5	0.74	1	544	5	0.5
2502	1	65	0.38	0	1	515	5	0.5
2502	1	5	0.13	0	1	839	5	0.5
2502	1	34	0.5	0.74	1	702	5	0.5
2502	1	18	0.5	0.74	1	555	5	0.5
2502	1	9.5	0.5	0.5	0	469	5	0.5
2502	1	65	0.13	0	1	572	5	0.5
2502	1	18	0.5	0.5	1	462	5	0.5
2502	1	18	0.13	0	1	188	5	0.5
2502	1	18	0.5	0.24	1	878	5	0.5
2502	1	65	0.5	0.24	0	668	5	0.5
2502	1	9.5	0.13	0	1	770	5	0.5
2502	1	18	0.38	0	0	403	5	0.5
2502	1	65	0.25	0	1	372	5	0.5
2502	1	9.5	0.5	0.74	0	311	5	0.5
2502	1	65	0.5	0.5	1	411	5	0.5
2502	1	5	0.13	0	1	308	5	0.5
2502	1	34	0.38	0	1	417	5	0.5
2502	1	5	0.38	0	0	369	5	0.5
2502	1	9.5	0.5	0.5	0	316	5	0.5
2502	1	65	0.13	0	1	352	5	0.5
2502	1	5	0.25	0	1	403	5	0.5
2502	1	5	0.5	0.74	1	364	5	0.5
2502	1	34	0.13	0	1	350	5	0.5
2502	1	9.5	0.25	0	1	313	5	0.5
2502	1	65	0.25	0	0	2861	5	0.5
2502	1	34	0.38	0	0	1842	5	0.5
2502	1	65	0.5	0.74	0	416	5	0.5
2502	1	9.5	0.5	0.5	0	480	5	0.5
2502	1	65	0.13	0	1	454	5	0.5
2502	1	65	0.38	0	0	541	5	0.5
2502	1	9.5	0.13	0	1	552	5	0.5
2502	1	18	0.38	0	0	659	5	0.5
2502	1	34	0.25	0	1	762	5	0.5
2502	1	9.5	0.38	0	1	852	5	0.5
2502	1	5	0.38	0	0	1459	5	0.5
2502	1	9.5	0.25	0	0	352	5	0.5
2502	1	18	0.5	0.24	0	435	5	0.5
2502	1	9.5	0.5	0.74	1	459	5	0.5
2502	1	65	0.13	0	0	394	5	0.5
2502	1	5	0.25	0	0	323	5	0.5
2502	1	5	0.5	0.24	0	407	5	0.5
2502	1	5	0.5	0.5	1	368	5	0.5
2502	1	5	0.5	0.5	1	370	5	0.5
2502	1	5	0.13	0	1	397	5	0.5
2502	1	65	0.5	0.5	0	94	5	0.5
2502	1	5	0.5	0.24	1	372	5	0.5
2502	1	18	0.25	0	0	422	5	0.5
2502	1	34	0.25	0	0	358	5	0.5
2502	1	18	0.5	0.5	0	753	5	0.5
2502	1	9.5	0.25	0	1	436	5	0.5
2502	1	18	0.5	0.5	1	98	5	0.5
2502	1	9.5	0.5	0.74	1	783	5	0.5
2502	1	9.5	0.5	0.5	1	952	5	0.5
2502	1	5	0.5	0.74	1	652	5	0.5
2502	1	65	0.5	0.24	1	1425	5	0.5
2502	1	18	0.38	0	1	1328	5	0.5
2502	1	34	0.13	0	1	836	5	0.5
2502	1	9.5	0.38	0	0	595	5	0.5
2502	1	34	0.5	0.74	0	436	5	0.5
2502	1	5	0.25	0	1	1172	5	0.5
2502	1	18	0.13	0	1	629	5	0.5
2502	1	5	0.13	0	1	389	5	0.5
2502	1	18	0.25	0	0	399	5	0.5
2502	1	34	0.5	0.24	1	447	5	0.5
2502	1	18	0.5	0.74	0	502	5	0.5
2502	1	65	0.25	0	1	499	5	0.5
2502	1	18	0.5	0.74	1	320	5	0.5
2502	1	34	0.5	0.24	1	412	5	0.5
2502	1	65	0.5	0.5	0	141	5	0.5
2502	1	34	0.5	0.74	0	1416	5	0.5
2502	1	5	0.38	0	1	1208	5	0.5
2502	1	9.5	0.5	0.24	1	1104	5	0.5
2502	1	65	0.38	0	0	428	5	0.5
2502	1	34	0.5	0.5	0	660	5	0.5
2502	1	65	0.5	0.74	0	467	5	0.5
2502	1	5	0.5	0.74	1	545	5	0.5
2502	1	34	0.38	0	0	236	5	0.5
2502	1	34	0.13	0	1	396	5	0.5
2502	1	9.5	0.13	0	0	429	5	0.5
2502	1	18	0.5	0.24	1	549	5	0.5
2502	1	34	0.5	0.5	1	216	5	0.5
2502	1	9.5	0.5	0.24	0	145	5	0.5
2502	1	18	0.13	0	1	1676	5	0.5
2502	1	65	0.5	0.24	0	529	5	0.5
2502	1	18	0.25	0	0	2039	5	0.5
2502	1	65	0.25	0	0	1101	5	0.5
2502	1	65	0.38	0	0	401	5	0.5
2502	1	9.5	0.38	0	0	82	5	0.5
2502	1	5	0.25	0	1	808	5	0.5
2502	1	65	0.13	0	1	600	5	0.5
2502	1	18	0.5	0.24	0	569	5	0.5
2502	1	5	0.38	0	0	451	5	0.5
2502	1	9.5	0.5	0.24	1	498	5	0.5
2502	1	5	0.5	0.74	1	503	5	0.5
2502	1	9.5	0.5	0.5	0	444	5	0.5
2502	1	5	0.5	0.74	0	659	5	0.5
2502	1	9.5	0.13	0	1	698	5	0.5
2502	1	5	0.38	0	2	0	5	0.5
2502	1	65	0.13	0	2	0	5	0.5
2502	1	34	0.5	0.5	0	480	5	0.5
2502	1	34	0.38	0	0	462	5	0.5
2502	1	65	0.5	0.24	0	1076	5	0.5
2502	1	34	0.5	0.74	0	418	5	0.5
2502	1	18	0.5	0.5	1	618	5	0.5
2502	1	5	0.5	0.5	1	522	5	0.5
2502	1	65	0.5	0.24	0	614	5	0.5
2502	1	34	0.5	0.24	0	327	5	0.5
2502	1	9.5	0.38	0	1	651	5	0.5
2502	1	18	0.13	0	0	386	5	0.5
2502	1	65	0.5	0.74	1	315	5	0.5
2502	1	18	0.5	0.74	1	591	5	0.5
2502	1	18	0.5	0.24	0	465	5	0.5
2502	1	34	0.25	0	1	71	5	0.5
2502	1	9.5	0.5	0.24	1	1390	5	0.5
2502	1	18	0.38	0	0	487	5	0.5
2502	1	5	0.13	0	0	468	5	0.5
2502	1	34	0.5	0.5	0	4186	5	0.5
2502	1	34	0.13	0	0	424	5	0.5
2502	1	5	0.5	0.24	0	5568	5	0.5
2502	1	9.5	0.25	0	1	2045	5	0.5
2502	1	5	0.5	0.5	0	3851	5	0.5
2502	1	18	0.5	0.5	1	3047	5	0.5
2502	1	9.5	0.5	0.5	1	396	5	0.5
2502	1	5	0.5	0.24	0	421	5	0.5
2502	1	65	0.5	0.74	0	477	5	0.5
2502	1	34	0.38	0	0	363	5	0.5
2502	1	18	0.25	0	1	1478	5	0.5
2502	1	9.5	0.25	0	2	0	5	0.5
2502	1	5	0.13	0	1	488	5	0.5
2502	1	9.5	0.5	0.74	1	1341	5	0.5
2502	1	18	0.13	0	0	376	5	0.5
2502	1	34	0.5	0.24	0	402	5	0.5
2502	1	9.5	0.13	0	1	579	5	0.5
2502	1	65	0.38	0	0	421	5	0.5
2502	1	65	0.5	0.5	1	621	5	0.5
2502	1	5	0.25	0	2	0	5	0.5
2502	1	34	0.25	0	0	561	5	0.5
2502	1	9.5	0.5	0.74	1	412	5	0.5
2502	1	65	0.25	0	1	180	5	0.5
2502	1	65	0.5	0.5	1	455	5	0.5
2502	1	18	0.38	0	1	438	5	0.5
2502	1	18	0.5	0.74	1	269	5	0.5
2502	1	34	0.13	0	0	307	5	0.5
2502	1	34	0.5	0.74	0	552	5	0.5
2503	0	18	0.5	0.74	1	3416	5	0.5
2503	0	34	0.5	0.74	1	1862	5	0.5
2503	0	65	0.38	0	1	2107	5	0.5
2503	0	18	0.5	0.24	1	1647	5	0.5
2503	0	5	0.5	0.74	0	3093	5	0.5
2503	0	18	0.38	0	1	2087	5	0.5
2503	0	5	0.25	0	0	2283	5	0.5
2503	0	9.5	0.5	0.74	1	2647	5	0.5
2503	0	9.5	0.38	0	1	1140	5	0.5
2503	0	34	0.38	0	1	1951	5	0.5
2503	0	9.5	0.5	0.74	1	1200	5	0.5
2503	0	5	0.13	0	0	1864	5	0.5
2503	0	9.5	0.25	0	1	1758	5	0.5
2503	0	65	0.5	0.74	1	1527	5	0.5
2503	0	5	0.5	0.74	0	1762	5	0.5
2503	0	34	0.5	0.24	1	1604	5	0.5
2503	0	5	0.5	0.5	0	1820	5	0.5
2503	0	5	0.25	0	0	1827	5	0.5
2503	0	9.5	0.5	0.5	1	1521	5	0.5
2503	0	5	0.13	0	0	2277	5	0.5
2503	0	9.5	0.5	0.24	1	1433	5	0.5
2503	0	65	0.5	0.24	1	1039	5	0.5
2503	0	5	0.38	0	0	1526	5	0.5
2503	0	34	0.38	0	1	1538	5	0.5
2503	0	34	0.13	0	1	1404	5	0.5
2503	0	65	0.5	0.5	1	1692	5	0.5
2503	0	34	0.25	0	1	1472	5	0.5
2503	0	65	0.5	0.5	1	1365	5	0.5
2503	0	5	0.38	0	0	1543	5	0.5
2503	0	5	0.5	0.24	0	1914	5	0.5
2503	0	18	0.13	0	1	1380	5	0.5
2503	0	34	0.5	0.5	1	845	5	0.5
2503	0	5	0.5	0.5	0	1917	5	0.5
2503	0	18	0.25	0	1	1591	5	0.5
2503	0	65	0.25	0	1	1056	5	0.5
2503	0	65	0.25	0	1	1198	5	0.5
2503	0	18	0.5	0.5	1	1599	5	0.5
2503	0	34	0.5	0.5	1	1383	5	0.5
2503	0	5	0.5	0.24	0	1696	5	0.5
2503	0	34	0.5	0.24	1	1076	5	0.5
2503	0	18	0.38	0	1	1218	5	0.5
2503	0	65	0.38	0	1	977	5	0.5
2503	0	65	0.5	0.74	1	1395	5	0.5
2503	0	9.5	0.25	0	1	1299	5	0.5
2503	0	18	0.5	0.5	1	807	5	0.5
2503	0	18	0.5	0.24	1	1000	5	0.5
2503	0	65	0.13	0	1	1360	5	0.5
2503	0	65	0.13	0	1	1338	5	0.5
2503	0	34	0.13	0	1	1269	5	0.5
2503	0	9.5	0.5	0.24	1	1850	5	0.5
2503	0	18	0.5	0.74	1	1359	5	0.5
2503	0	65	0.5	0.24	1	1137	5	0.5
2503	0	18	0.25	0	1	892	5	0.5
2503	0	34	0.5	0.74	1	793	5	0.5
2503	0	9.5	0.38	0	1	786	5	0.5
2503	0	9.5	0.5	0.5	1	1236	5	0.5
2503	0	18	0.13	0	1	642	5	0.5
2503	0	9.5	0.13	0	1	666	5	0.5
2503	0	34	0.25	0	1	631	5	0.5
2503	0	9.5	0.13	0	1	775	5	0.5
2503	0	9.5	0.13	0	1	1519	5	0.5
2503	0	18	0.13	0	1	746	5	0.5
2503	0	34	0.5	0.5	1	901	5	0.5
2503	0	9.5	0.5	0.24	1	794	5	0.5
2503	0	34	0.5	0.74	1	987	5	0.5
2503	0	65	0.25	0	1	1012	5	0.5
2503	0	34	0.25	0	1	1100	5	0.5
2503	0	18	0.5	0.24	1	1392	5	0.5
2503	0	9.5	0.5	0.74	1	769	5	0.5
2503	0	34	0.13	0	1	1155	5	0.5
2503	0	5	0.13	0	0	1381	5	0.5
2503	0	34	0.13	0	1	1494	5	0.5
2503	0	18	0.5	0.74	1	971	5	0.5
2503	0	9.5	0.25	0	1	876	5	0.5
2503	0	18	0.13	0	1	930	5	0.5
2503	0	18	0.5	0.5	1	1350	5	0.5
2503	0	65	0.5	0.5	1	1056	5	0.5
2503	0	9.5	0.25	0	1	1174	5	0.5
2503	0	9.5	0.13	0	1	1391	5	0.5
2503	0	9.5	0.5	0.74	1	944	5	0.5
2503	0	34	0.25	0	1	691	5	0.5
2503	0	9.5	0.5	0.24	1	800	5	0.5
2503	0	9.5	0.5	0.5	1	1009	5	0.5
2503	0	5	0.5	0.74	0	2297	5	0.5
2503	0	65	0.5	0.74	1	1317	5	0.5
2503	0	65	0.5	0.74	1	872	5	0.5
2503	0	5	0.38	0	0	1485	5	0.5
2503	0	18	0.5	0.74	1	1361	5	0.5
2503	0	18	0.38	0	1	939	5	0.5
2503	0	5	0.5	0.5	0	1342	5	0.5
2503	0	65	0.25	0	1	1625	5	0.5
2503	0	5	0.38	0	0	1544	5	0.5
2503	0	65	0.13	0	1	1290	5	0.5
2503	0	5	0.13	0	0	1695	5	0.5
2503	0	18	0.5	0.5	1	1131	5	0.5
2503	0	34	0.5	0.74	1	1015	5	0.5
2503	0	18	0.25	0	1	1295	5	0.5
2503	0	65	0.38	0	1	1156	5	0.5
2503	0	5	0.5	0.24	0	1782	5	0.5
2503	0	18	0.38	0	1	1047	5	0.5
2503	0	34	0.5	0.5	1	1198	5	0.5
2503	0	65	0.13	0	1	951	5	0.5
2503	0	65	0.5	0.24	1	1017	5	0.5
2503	0	65	0.5	0.24	1	1264	5	0.5
2503	0	34	0.5	0.24	1	951	5	0.5
2503	0	34	0.5	0.24	1	1057	5	0.5
2503	0	34	0.38	0	1	1087	5	0.5
2503	0	5	0.5	0.74	0	1740	5	0.5
2503	0	65	0.5	0.5	1	1126	5	0.5
2503	0	34	0.38	0	1	1146	5	0.5
2503	0	9.5	0.5	0.5	1	1333	5	0.5
2503	0	9.5	0.38	0	1	1439	5	0.5
2503	0	18	0.25	0	1	1550	5	0.5
2503	0	9.5	0.38	0	1	1158	5	0.5
2503	0	5	0.5	0.24	0	1457	5	0.5
2503	0	5	0.25	0	0	1350	5	0.5
2503	0	65	0.38	0	1	952	5	0.5
2503	0	5	0.25	0	0	1883	5	0.5
2503	0	18	0.5	0.24	1	1560	5	0.5
2503	0	5	0.5	0.5	0	1609	5	0.5
2503	0	65	0.13	0	1	1443	5	0.5
2503	0	9.5	0.5	0.74	1	834	5	0.5
2503	0	65	0.5	0.24	1	609	5	0.5
2503	0	5	0.25	0	0	1618	5	0.5
2503	0	65	0.5	0.5	1	865	5	0.5
2503	0	65	0.5	0.74	1	968	5	0.5
2503	0	18	0.25	0	1	1321	5	0.5
2503	0	5	0.38	0	0	1333	5	0.5
2503	0	18	0.5	0.24	1	1303	5	0.5
2503	0	18	0.13	0	1	1035	5	0.5
2503	0	34	0.13	0	1	1282	5	0.5
2503	0	65	0.38	0	1	903	5	0.5
2503	0	34	0.13	0	1	780	5	0.5
2503	0	34	0.38	0	1	1094	5	0.5
2503	0	18	0.5	0.5	1	771	5	0.5
2503	0	9.5	0.13	0	1	844	5	0.5
2503	0	34	0.5	0.24	1	900	5	0.5
2503	0	5	0.25	0	0	1312	5	0.5
2503	0	9.5	0.25	0	1	948	5	0.5
2503	0	5	0.38	0	0	1599	5	0.5
2503	0	9.5	0.5	0.5	1	1119	5	0.5
2503	0	5	0.5	0.5	0	1259	5	0.5
2503	0	18	0.13	0	1	1088	5	0.5
2503	0	18	0.5	0.74	1	1037	5	0.5
2503	0	9.5	0.38	0	1	716	5	0.5
2503	0	9.5	0.13	0	1	495	5	0.5
2503	0	9.5	0.5	0.5	1	869	5	0.5
2503	0	5	0.13	0	0	1339	5	0.5
2503	0	18	0.38	0	1	629	5	0.5
2503	0	65	0.5	0.74	1	1093	5	0.5
2503	0	34	0.5	0.74	1	850	5	0.5
2503	0	18	0.5	0.24	1	953	5	0.5
2503	0	9.5	0.5	0.24	1	747	5	0.5
2503	0	65	0.25	0	1	734	5	0.5
2503	0	34	0.38	0	1	905	5	0.5
2503	0	9.5	0.25	0	1	1054	5	0.5
2503	0	65	0.13	0	1	868	5	0.5
2503	0	5	0.5	0.74	0	1490	5	0.5
2503	0	5	0.5	0.5	0	1270	5	0.5
2503	0	5	0.5	0.74	0	1651	5	0.5
2503	0	34	0.5	0.24	1	1233	5	0.5
2503	0	9.5	0.5	0.74	1	1280	5	0.5
2503	0	5	0.13	0	0	1277	5	0.5
2503	0	9.5	0.38	0	1	1091	5	0.5
2503	0	65	0.25	0	1	999	5	0.5
2503	0	18	0.5	0.5	1	1408	5	0.5
2503	0	18	0.25	0	1	1056	5	0.5
2503	0	34	0.25	0	1	926	5	0.5
2503	0	65	0.5	0.24	1	1018	5	0.5
2503	0	18	0.38	0	1	649	5	0.5
2503	0	9.5	0.5	0.24	1	760	5	0.5
2503	0	34	0.5	0.5	1	1138	5	0.5
2503	0	65	0.38	0	1	981	5	0.5
2503	0	5	0.5	0.24	0	1102	5	0.5
2503	0	65	0.5	0.5	1	1563	5	0.5
2503	0	34	0.5	0.5	1	1092	5	0.5
2503	0	5	0.5	0.24	0	1641	5	0.5
2503	0	34	0.25	0	1	959	5	0.5
2503	0	34	0.5	0.74	1	1049	5	0.5
2503	0	18	0.5	0.74	1	824	5	0.5
2503	1	65	0.5	0.5	1	1841	5	0.5
2503	1	65	0.5	0.74	1	1096	5	0.5
2503	1	9.5	0.5	0.5	1	691	5	0.5
2503	1	9.5	0.25	0	1	786	5	0.5
2503	1	34	0.13	0	1	643	5	0.5
2503	1	18	0.5	0.74	1	666	5	0.5
2503	1	65	0.5	0.5	1	792	5	0.5
2503	1	5	0.5	0.5	0	1383	5	0.5
2503	1	9.5	0.13	0	1	848	5	0.5
2503	1	9.5	0.38	0	1	766	5	0.5
2503	1	5	0.5	0.24	0	1128	5	0.5
2503	1	34	0.38	0	1	1148	5	0.5
2503	1	34	0.5	0.5	1	791	5	0.5
2503	1	65	0.25	0	1	760	5	0.5
2503	1	9.5	0.25	0	1	922	5	0.5
2503	1	65	0.38	0	1	1022	5	0.5
2503	1	34	0.25	0	1	686	5	0.5
2503	1	5	0.5	0.74	0	995	5	0.5
2503	1	5	0.13	0	0	1484	5	0.5
2503	1	34	0.13	0	1	960	5	0.5
2503	1	18	0.5	0.24	1	987	5	0.5
2503	1	9.5	0.13	0	1	788	5	0.5
2503	1	34	0.5	0.74	1	573	5	0.5
2503	1	18	0.5	0.74	1	535	5	0.5
2503	1	5	0.38	0	0	1306	5	0.5
2503	1	5	0.5	0.5	0	1566	5	0.5
2503	1	65	0.38	0	1	943	5	0.5
2503	1	18	0.13	0	1	1010	5	0.5
2503	1	18	0.25	0	1	819	5	0.5
2503	1	65	0.5	0.24	1	1002	5	0.5
2503	1	5	0.38	0	0	1475	5	0.5
2503	1	18	0.38	0	1	1016	5	0.5
2503	1	65	0.5	0.24	1	1055	5	0.5
2503	1	65	0.25	0	1	966	5	0.5
2503	1	9.5	0.5	0.74	1	911	5	0.5
2503	1	9.5	0.5	0.74	1	652	5	0.5
2503	1	5	0.5	0.24	0	1346	5	0.5
2503	1	65	0.13	0	1	1284	5	0.5
2503	1	34	0.5	0.74	1	969	5	0.5
2503	1	34	0.5	0.24	1	930	5	0.5
2503	1	18	0.38	0	1	1038	5	0.5
2503	1	18	0.25	0	1	917	5	0.5
2503	1	5	0.13	0	0	1401	5	0.5
2503	1	34	0.25	0	1	744	5	0.5
2503	1	9.5	0.38	0	1	1396	5	0.5
2503	1	34	0.5	0.24	1	980	5	0.5
2503	1	18	0.5	0.5	1	774	5	0.5
2503	1	34	0.5	0.5	1	848	5	0.5
2503	1	5	0.25	0	0	1503	5	0.5
2503	1	9.5	0.5	0.5	1	779	5	0.5
2503	1	18	0.5	0.24	1	700	5	0.5
2503	1	65	0.13	0	1	817	5	0.5
2503	1	18	0.13	0	1	1001	5	0.5
2503	1	5	0.25	0	0	1249	5	0.5
2503	1	9.5	0.5	0.24	1	735	5	0.5
2503	1	5	0.5	0.74	1	1242	5	0.5
2503	1	18	0.5	0.5	1	977	5	0.5
2503	1	34	0.38	0	1	1283	5	0.5
2503	1	65	0.5	0.74	1	815	5	0.5
2503	1	9.5	0.5	0.24	1	935	5	0.5
2503	1	5	0.5	0.5	0	2047	5	0.5
2503	1	5	0.25	0	0	1373	5	0.5
2503	1	34	0.25	0	1	1038	5	0.5
2503	1	65	0.5	0.24	1	821	5	0.5
2503	1	65	0.5	0.74	1	925	5	0.5
2503	1	18	0.13	0	1	648	5	0.5
2503	1	65	0.25	0	1	791	5	0.5
2503	1	9.5	0.5	0.5	1	1143	5	0.5
2503	1	34	0.5	0.5	1	554	5	0.5
2503	1	65	0.13	0	1	757	5	0.5
2503	1	5	0.38	0	0	1551	5	0.5
2503	1	34	0.13	0	1	753	5	0.5
2503	1	34	0.5	0.74	1	804	5	0.5
2503	1	65	0.38	0	1	1068	5	0.5
2503	1	65	0.5	0.24	1	1090	5	0.5
2503	1	9.5	0.5	0.24	1	838	5	0.5
2503	1	18	0.38	0	1	678	5	0.5
2503	1	9.5	0.5	0.5	1	804	5	0.5
2503	1	34	0.5	0.24	1	932	5	0.5
2503	1	18	0.5	0.5	1	1063	5	0.5
2503	1	5	0.5	0.24	0	1205	5	0.5
2503	1	5	0.5	0.5	0	1301	5	0.5
2503	1	18	0.5	0.74	1	1121	5	0.5
2503	1	9.5	0.25	0	1	1037	5	0.5
2503	1	34	0.13	0	1	1028	5	0.5
2503	1	9.5	0.5	0.74	1	851	5	0.5
2503	1	18	0.5	0.24	1	738	5	0.5
2503	1	34	0.5	0.24	1	645	5	0.5
2503	1	5	0.25	0	0	1404	5	0.5
2503	1	65	0.5	0.5	1	1220	5	0.5
2503	1	5	0.5	0.74	0	1236	5	0.5
2503	1	34	0.5	0.74	1	706	5	0.5
2503	1	9.5	0.5	0.74	1	655	5	0.5
2503	1	65	0.13	0	1	1141	5	0.5
2503	1	9.5	0.5	0.24	1	1256	5	0.5
2503	1	9.5	0.25	0	1	638	5	0.5
2503	1	9.5	0.38	0	1	709	5	0.5
2503	1	5	0.13	0	0	1465	5	0.5
2503	1	18	0.5	0.74	1	958	5	0.5
2503	1	34	0.25	0	1	617	5	0.5
2503	1	9.5	0.38	0	1	849	5	0.5
2503	1	9.5	0.13	0	1	911	5	0.5
2503	1	65	0.25	0	1	923	5	0.5
2503	1	18	0.25	0	1	839	5	0.5
2503	1	9.5	0.13	0	1	718	5	0.5
2503	1	65	0.5	0.74	1	858	5	0.5
2503	1	18	0.25	0	1	737	5	0.5
2503	1	34	0.5	0.5	1	1028	5	0.5
2503	1	34	0.38	0	1	763	5	0.5
2503	1	34	0.38	0	1	590	5	0.5
2503	1	65	0.38	0	1	1039	5	0.5
2503	1	5	0.38	0	0	1470	5	0.5
2503	1	18	0.5	0.24	1	763	5	0.5
2503	1	5	0.13	0	0	1534	5	0.5
2503	1	5	0.5	0.74	0	1424	5	0.5
2503	1	18	0.5	0.5	1	1503	5	0.5
2503	1	5	0.5	0.24	0	1331	5	0.5
2503	1	65	0.5	0.5	1	943	5	0.5
2503	1	18	0.13	0	1	818	5	0.5
2503	1	18	0.38	0	1	865	5	0.5
2503	1	9.5	0.13	0	1	1329	5	0.5
2503	1	34	0.5	0.24	1	780	5	0.5
2503	1	18	0.5	0.5	1	1598	5	0.5
2503	1	5	0.5	0.74	0	1519	5	0.5
2503	1	9.5	0.5	0.74	1	610	5	0.5
2503	1	65	0.25	0	1	818	5	0.5
2503	1	5	0.25	0	0	1201	5	0.5
2503	1	34	0.38	0	1	665	5	0.5
2503	1	5	0.38	0	0	1535	5	0.5
2503	1	34	0.25	0	1	794	5	0.5
2503	1	18	0.25	0	1	611	5	0.5
2503	1	34	0.5	0.5	1	1083	5	0.5
2503	1	5	0.5	0.5	0	1168	5	0.5
2503	1	9.5	0.5	0.5	1	706	5	0.5
2503	1	65	0.38	0	1	1190	5	0.5
2503	1	65	0.38	0	1	759	5	0.5
2503	1	5	0.13	0	0	1594	5	0.5
2503	1	34	0.5	0.24	1	1754	5	0.5
2503	1	5	0.5	0.24	0	1244	5	0.5
2503	1	34	0.25	0	1	1290	5	0.5
2503	1	65	0.5	0.5	1	1319	5	0.5
2503	1	18	0.5	0.5	1	906	5	0.5
2503	1	5	0.5	0.74	0	1223	5	0.5
2503	1	9.5	0.5	0.24	1	1214	5	0.5
2503	1	5	0.25	0	0	1494	5	0.5
2503	1	5	0.38	0	0	1707	5	0.5
2503	1	65	0.5	0.74	1	886	5	0.5
2503	1	9.5	0.5	0.74	1	739	5	0.5
2503	1	9.5	0.38	0	1	502	5	0.5
2503	1	65	0.13	0	1	579	5	0.5
2503	1	65	0.5	0.24	1	853	5	0.5
2503	1	18	0.5	0.74	1	828	5	0.5
2503	1	18	0.5	0.74	1	923	5	0.5
2503	1	65	0.5	0.74	1	671	5	0.5
2503	1	65	0.5	0.24	1	981	5	0.5
2503	1	34	0.5	0.74	1	967	5	0.5
2503	1	9.5	0.25	0	1	680	5	0.5
2503	1	34	0.13	0	1	501	5	0.5
2503	1	65	0.5	0.5	1	1466	5	0.5
2503	1	9.5	0.5	0.24	1	823	5	0.5
2503	1	9.5	0.25	0	1	887	5	0.5
2503	1	5	0.5	0.24	0	1420	5	0.5
2503	1	18	0.25	0	1	1003	5	0.5
2503	1	65	0.13	0	1	892	5	0.5
2503	1	9.5	0.5	0.5	1	849	5	0.5
2503	1	18	0.38	0	1	687	5	0.5
2503	1	34	0.5	0.5	1	572	5	0.5
2503	1	34	0.13	0	1	790	5	0.5
2503	1	5	0.13	0	1	1375	5	0.5
2503	1	18	0.13	0	1	665	5	0.5
2503	1	18	0.5	0.24	1	1263	5	0.5
2503	1	18	0.38	0	1	973	5	0.5
2503	1	34	0.38	0	1	679	5	0.5
2503	1	34	0.5	0.74	1	1093	5	0.5
2503	1	18	0.13	0	1	594	5	0.5
2503	1	65	0.25	0	1	627	5	0.5
2503	1	5	0.5	0.5	0	1475	5	0.5
2503	1	9.5	0.38	0	1	880	5	0.5
2503	1	18	0.5	0.24	1	670	5	0.5
2503	1	9.5	0.13	0	1	844	5	0.5
2504	0	9.5	0.38	0	0	2069	5	0.5
2504	0	34	0.5	0.5	0	2146	5	0.5
2504	0	65	0.5	0.5	0	2076	5	0.5
2504	0	18	0.25	0	0	2464	5	0.5
2504	0	5	0.25	0	0	2749	5	0.5
2504	0	5	0.5	0.24	0	2191	5	0.5
2504	0	5	0.25	0	0	1998	5	0.5
2504	0	5	0.13	0	1	2702	5	0.5
2504	0	65	0.38	0	1	2865	5	0.5
2504	0	34	0.5	0.74	1	3822	5	0.5
2504	0	9.5	0.13	0	0	1171	5	0.5
2504	0	9.5	0.5	0.24	0	2076	5	0.5
2504	0	34	0.13	0	0	2089	5	0.5
2504	0	18	0.5	0.24	1	1637	5	0.5
2504	0	34	0.38	0	1	1859	5	0.5
2504	0	65	0.13	0	1	2312	5	0.5
2504	0	65	0.38	0	0	2051	5	0.5
2504	0	34	0.25	0	0	2449	5	0.5
2504	0	65	0.5	0.74	1	2318	5	0.5
2504	0	9.5	0.13	0	1	3145	5	0.5
2504	0	34	0.13	0	0	3073	5	0.5
2504	0	34	0.5	0.5	0	2572	5	0.5
2504	0	5	0.38	0	1	3005	5	0.5
2504	0	9.5	0.25	0	0	2739	5	0.5
2504	0	34	0.38	0	0	2684	5	0.5
2504	0	5	0.5	0.24	0	2104	5	0.5
2504	0	5	0.13	0	0	3299	5	0.5
2504	0	18	0.5	0.24	1	2798	5	0.5
2504	0	9.5	0.5	0.74	0	2349	5	0.5
2504	0	34	0.5	0.24	0	1967	5	0.5
2504	0	5	0.5	0.74	1	3495	5	0.5
2504	0	5	0.5	0.5	1	2098	5	0.5
2504	0	18	0.5	0.5	0	1710	5	0.5
2504	0	18	0.38	0	0	1769	5	0.5
2504	0	9.5	0.5	0.5	1	2946	5	0.5
2504	0	65	0.13	0	1	2171	5	0.5
2504	0	5	0.38	0	1	2908	5	0.5
2504	0	18	0.5	0.5	1	1854	5	0.5
2504	0	34	0.5	0.74	0	2852	5	0.5
2504	0	9.5	0.5	0.5	0	2279	5	0.5
2504	0	65	0.5	0.24	1	1486	5	0.5
2504	0	9.5	0.38	0	0	3624	5	0.5
2504	0	18	0.25	0	1	2654	5	0.5
2504	0	18	0.13	0	1	2514	5	0.5
2504	0	9.5	0.25	0	0	1733	5	0.5
2504	0	18	0.13	0	1	2295	5	0.5
2504	0	18	0.38	0	1	2435	5	0.5
2504	0	9.5	0.5	0.24	0	2361	5	0.5
2504	0	9.5	0.5	0.74	0	1410	5	0.5
2504	0	5	0.5	0.5	0	2002	5	0.5
2504	0	65	0.5	0.74	0	1337	5	0.5
2504	0	34	0.25	0	1	2708	5	0.5
2504	0	65	0.5	0.5	1	2310	5	0.5
2504	0	65	0.25	0	1	2817	5	0.5
2504	0	65	0.5	0.24	0	2535	5	0.5
2504	0	5	0.5	0.74	0	1657	5	0.5
2504	0	18	0.5	0.74	0	2390	5	0.5
2504	0	34	0.5	0.24	0	2142	5	0.5
2504	0	65	0.25	0	1	1688	5	0.5
2504	0	18	0.5	0.74	1	2108	5	0.5
2504	0	65	0.5	0.74	1	1149	5	0.5
2504	0	5	0.5	0.24	0	871	5	0.5
2504	0	18	0.38	0	1	2164	5	0.5
2504	0	34	0.5	0.24	0	1365	5	0.5
2504	0	18	0.13	0	0	1798	5	0.5
2504	0	34	0.5	0.74	1	2311	5	0.5
2504	0	18	0.5	0.5	1	1594	5	0.5
2504	0	9.5	0.25	0	0	1970	5	0.5
2504	0	9.5	0.5	0.24	0	1915	5	0.5
2504	0	5	0.25	0	1	1798	5	0.5
2504	0	5	0.5	0.24	0	830	5	0.5
2504	0	65	0.5	0.74	1	2358	5	0.5
2504	0	34	0.25	0	1	1759	5	0.5
2504	0	5	0.5	0.74	0	2713	5	0.5
2504	0	34	0.25	0	1	1363	5	0.5
2504	0	5	0.13	0	0	2013	5	0.5
2504	0	18	0.5	0.74	0	2797	5	0.5
2504	0	5	0.5	0.74	1	2612	5	0.5
2504	0	65	0.38	0	0	1403	5	0.5
2504	0	65	0.38	0	0	1971	5	0.5
2504	0	9.5	0.5	0.5	0	2019	5	0.5
2504	0	18	0.5	0.74	0	1658	5	0.5
2504	0	5	0.5	0.5	1	2743	5	0.5
2504	0	34	0.5	0.5	1	1592	5	0.5
2504	0	18	0.25	0	0	3184	5	0.5
2504	0	65	0.13	0	1	3559	5	0.5
2504	0	9.5	0.13	0	0	4151	5	0.5
2504	0	34	0.13	0	0	3815	5	0.5
2504	0	5	0.5	0.5	0	1572	5	0.5
2504	0	9.5	0.5	0.5	0	2229	5	0.5
2504	0	9.5	0.5	0.74	0	2620	5	0.5
2504	0	9.5	0.5	0.24	0	2322	5	0.5
2504	0	5	0.38	0	0	2364	5	0.5
2504	0	34	0.38	0	1	3157	5	0.5
2504	0	65	0.5	0.5	1	2269	5	0.5
2504	0	18	0.5	0.24	1	2770	5	0.5
2504	0	65	0.25	0	1	2634	5	0.5
2504	0	18	0.25	0	1	2479	5	0.5
2504	0	34	0.38	0	0	1724	5	0.5
2504	0	34	0.5	0.74	1	2174	5	0.5
2504	0	5	0.38	0	0	2399	5	0.5
2504	0	18	0.13	0	1	2302	5	0.5
2504	0	65	0.5	0.24	1	2761	5	0.5
2504	0	5	0.13	0	0	1537	5	0.5
2504	0	9.5	0.38	0	0	2076	5	0.5
2504	0	18	0.5	0.24	1	1880	5	0.5
2504	0	65	0.5	0.5	1	2365	5	0.5
2504	0	34	0.13	0	0	2478	5	0.5
2504	0	34	0.5	0.5	0	1994	5	0.5
2504	0	9.5	0.13	0	0	1466	5	0.5
2504	0	65	0.13	0	1	1168	5	0.5
2504	0	5	0.25	0	0	2177	5	0.5
2504	0	65	0.25	0	0	1058	5	0.5
2504	0	9.5	0.38	0	0	1783	5	0.5
2504	0	65	0.5	0.24	1	2031	5	0.5
2504	0	9.5	0.25	0	0	1582	5	0.5
2504	0	34	0.5	0.24	1	2935	5	0.5
2504	0	9.5	0.5	0.74	0	1544	5	0.5
2504	0	18	0.38	0	1	2675	5	0.5
2504	0	18	0.5	0.5	0	2311	5	0.5
2504	0	65	0.5	0.74	1	1681	5	0.5
2504	0	18	0.5	0.5	0	1974	5	0.5
2504	0	9.5	0.25	0	0	1807	5	0.5
2504	0	9.5	0.5	0.74	0	2206	5	0.5
2504	0	65	0.38	0	1	1292	5	0.5
2504	0	65	0.5	0.74	1	2369	5	0.5
2504	0	9.5	0.38	0	0	833	5	0.5
2504	0	34	0.5	0.5	1	2480	5	0.5
2504	0	18	0.5	0.24	1	2709	5	0.5
2504	0	34	0.5	0.74	1	2719	5	0.5
2504	0	34	0.25	0	1	3105	5	0.5
2504	0	9.5	0.5	0.5	0	1988	5	0.5
2504	0	18	0.5	0.74	0	3004	5	0.5
2504	0	9.5	0.5	0.24	0	2066	5	0.5
2504	0	5	0.5	0.24	0	2511	5	0.5
2504	0	5	0.25	0	0	2762	5	0.5
2504	0	34	0.38	0	1	2867	5	0.5
2504	0	65	0.25	0	1	1983	5	0.5
2504	0	34	0.25	0	1	1583	5	0.5
2504	0	5	0.5	0.74	0	2480	5	0.5
2504	0	5	0.5	0.5	0	2516	5	0.5
2504	0	9.5	0.13	0	0	1823	5	0.5
2504	0	34	0.13	0	0	1798	5	0.5
2504	0	34	0.5	0.24	1	2518	5	0.5
2504	0	5	0.13	0	0	1831	5	0.5
2504	0	65	0.25	0	1	1910	5	0.5
2504	0	18	0.13	0	0	2633	5	0.5
2504	0	5	0.5	0.5	1	2583	5	0.5
2504	0	18	0.38	0	1	2926	5	0.5
2504	0	5	0.13	0	0	2616	5	0.5
2504	0	65	0.5	0.5	0	3094	5	0.5
2504	0	18	0.13	0	0	2921	5	0.5
2504	0	34	0.38	0	1	3331	5	0.5
2504	0	18	0.5	0.5	0	3492	5	0.5
2504	0	18	0.5	0.74	0	2735	5	0.5
2504	0	65	0.5	0.24	1	2416	5	0.5
2504	0	5	0.25	0	0	1927	5	0.5
2504	0	65	0.13	0	1	2034	5	0.5
2504	0	65	0.5	0.24	1	2368	5	0.5
2504	0	9.5	0.38	0	0	984	5	0.5
2504	0	18	0.5	0.24	1	2961	5	0.5
2504	0	18	0.25	0	0	1874	5	0.5
2504	0	5	0.5	0.24	1	3679	5	0.5
2504	0	9.5	0.5	0.24	0	1649	5	0.5
2504	0	18	0.25	0	0	3134	5	0.5
2504	0	9.5	0.13	0	0	2055	5	0.5
2504	0	65	0.5	0.5	1	1685	5	0.5
2504	0	34	0.5	0.74	1	3249	5	0.5
2504	0	65	0.38	0	1	2158	5	0.5
2504	0	34	0.13	0	1	2367	5	0.5
2504	0	34	0.5	0.24	1	1855	5	0.5
2504	0	9.5	0.5	0.5	0	2181	5	0.5
2504	0	5	0.38	0	0	1485	5	0.5
2504	0	9.5	0.5	0.74	0	2258	5	0.5
2504	0	18	0.38	0	1	2527	5	0.5
2504	0	5	0.5	0.74	0	2105	5	0.5
2504	0	5	0.38	0	0	1836	5	0.5
2504	0	34	0.5	0.5	1	2786	5	0.5
2504	0	9.5	0.25	0	0	3194	5	0.5
2504	0	65	0.13	0	1	3625	5	0.5
2504	1	9.5	0.13	0	0	2650	5	0.5
2504	1	34	0.5	0.24	1	2575	5	0.5
2504	1	5	0.38	0	0	2575	5	0.5
2504	1	65	0.25	0	1	1351	5	0.5
2504	1	65	0.5	0.5	1	2057	5	0.5
2504	1	5	0.5	0.24	0	2990	5	0.5
2504	1	9.5	0.5	0.74	0	2309	5	0.5
2504	1	18	0.25	0	1	2216	5	0.5
2504	1	9.5	0.5	0.5	0	1656	5	0.5
2504	1	34	0.5	0.74	1	1277	5	0.5
2504	1	5	0.38	0	0	1987	5	0.5
2504	1	9.5	0.13	0	0	1771	5	0.5
2504	1	18	0.13	0	0	1900	5	0.5
2504	1	18	0.38	0	1	1976	5	0.5
2504	1	9.5	0.38	0	0	1792	5	0.5
2504	1	65	0.5	0.74	1	1961	5	0.5
2504	1	18	0.5	0.5	1	1362	5	0.5
2504	1	34	0.25	0	1	1924	5	0.5
2504	1	65	0.38	0	1	1023	5	0.5
2504	1	18	0.38	0	0	2110	5	0.5
2504	1	65	0.5	0.5	0	2098	5	0.5
2504	1	5	0.5	0.74	0	2244	5	0.5
2504	1	65	0.5	0.74	1	1138	5	0.5
2504	1	65	0.5	0.24	1	1413	5	0.5
2504	1	18	0.5	0.74	1	2613	5	0.5
2504	1	9.5	0.5	0.5	0	1996	5	0.5
2504	1	5	0.5	0.74	1	2588	5	0.5
2504	1	5	0.25	0	0	3019	5	0.5
2504	1	65	0.13	0	1	1745	5	0.5
2504	1	18	0.25	0	1	2307	5	0.5
2504	1	18	0.5	0.5	1	1686	5	0.5
2504	1	9.5	0.25	0	0	1451	5	0.5
2504	1	18	0.13	0	0	2256	5	0.5
2504	1	9.5	0.5	0.24	0	1277	5	0.5
2504	1	5	0.5	0.5	0	2971	5	0.5
2504	1	18	0.5	0.24	1	2010	5	0.5
2504	1	9.5	0.5	0.24	1	2305	5	0.5
2504	1	34	0.13	0	1	3164	5	0.5
2504	1	65	0.5	0.24	1	1365	5	0.5
2504	1	34	0.5	0.24	1	1463	5	0.5
2504	1	5	0.5	0.24	1	1556	5	0.5
2504	1	9.5	0.25	0	0	2078	5	0.5
2504	1	18	0.5	0.24	1	2363	5	0.5
2504	1	34	0.38	0	0	2828	5	0.5
2504	1	5	0.13	0	0	1457	5	0.5
2504	1	65	0.13	0	0	2167	5	0.5
2504	1	18	0.5	0.74	0	2599	5	0.5
2504	1	65	0.25	0	1	2063	5	0.5
2504	1	9.5	0.5	0.74	1	1052	5	0.5
2504	1	34	0.5	0.74	0	794	5	0.5
2504	1	34	0.25	0	1	1899	5	0.5
2504	1	34	0.5	0.5	1	1527	5	0.5
2504	1	5	0.25	0	0	2554	5	0.5
2504	1	34	0.5	0.5	1	2003	5	0.5
2504	1	65	0.38	0	1	1547	5	0.5
2504	1	9.5	0.38	0	0	1317	5	0.5
2504	1	34	0.13	0	0	2120	5	0.5
2504	1	5	0.13	0	0	2355	5	0.5
2504	1	5	0.5	0.5	1	2780	5	0.5
2504	1	34	0.38	0	1	1676	5	0.5
2504	1	65	0.5	0.74	1	1245	5	0.5
2504	1	18	0.13	0	0	1867	5	0.5
2504	1	5	0.5	0.5	0	1928	5	0.5
2504	1	34	0.13	0	0	2051	5	0.5
2504	1	18	0.5	0.24	1	1440	5	0.5
2504	1	5	0.5	0.74	0	2055	5	0.5
2504	1	9.5	0.5	0.24	1	1948	5	0.5
2504	1	65	0.5	0.74	1	1773	5	0.5
2504	1	65	0.25	0	1	1718	5	0.5
2504	1	9.5	0.13	0	0	1305	5	0.5
2504	1	65	0.25	0	1	1117	5	0.5
2504	1	65	0.5	0.5	1	1288	5	0.5
2504	1	18	0.25	0	0	2485	5	0.5
2504	1	5	0.5	0.5	0	1897	5	0.5
2504	1	9.5	0.5	0.5	0	2285	5	0.5
2504	1	5	0.38	0	0	2928	5	0.5
2504	1	65	0.5	0.5	1	1810	5	0.5
2504	1	34	0.5	0.5	1	1474	5	0.5
2504	1	9.5	0.25	0	0	1311	5	0.5
2504	1	34	0.5	0.24	1	1619	5	0.5
2504	1	5	0.5	0.24	0	2050	5	0.5
2504	1	18	0.13	0	0	2103	5	0.5
2504	1	9.5	0.5	0.24	0	1899	5	0.5
2504	1	5	0.5	0.74	0	1919	5	0.5
2504	1	5	0.13	0	0	1497	5	0.5
2504	1	5	0.13	0	1	1494	5	0.5
2504	1	18	0.5	0.5	1	1810	5	0.5
2504	1	18	0.5	0.5	1	2282	5	0.5
2504	1	18	0.38	0	1	2078	5	0.5
2504	1	9.5	0.5	0.74	0	1307	5	0.5
2504	1	18	0.5	0.74	1	1566	5	0.5
2504	1	9.5	0.38	0	0	1335	5	0.5
2504	1	34	0.5	0.5	1	1794	5	0.5
2504	1	9.5	0.38	0	0	1562	5	0.5
2504	1	34	0.5	0.24	1	1684	5	0.5
2504	1	5	0.25	0	1	2304	5	0.5
2504	1	65	0.38	0	0	1267	5	0.5
2504	1	9.5	0.5	0.74	1	1992	5	0.5
2504	1	34	0.25	0	1	1688	5	0.5
2504	1	18	0.5	0.24	1	2261	5	0.5
2504	1	65	0.13	0	1	1922	5	0.5
2504	1	18	0.5	0.74	1	2453	5	0.5
2504	1	9.5	0.25	0	0	2473	5	0.5
2504	1	34	0.38	0	1	1814	5	0.5
2504	1	34	0.25	0	1	1325	5	0.5
2504	1	9.5	0.5	0.5	0	1257	5	0.5
2504	1	34	0.5	0.74	1	1791	5	0.5
2504	1	5	0.5	0.24	0	2383	5	0.5
2504	1	65	0.13	0	1	1239	5	0.5
2504	1	18	0.38	0	1	998	5	0.5
2504	1	18	0.25	0	1	1567	5	0.5
2504	1	5	0.38	0	0	2408	5	0.5
2504	1	5	0.25	0	0	2623	5	0.5
2504	1	9.5	0.13	0	0	2261	5	0.5
2504	1	34	0.13	0	0	2513	5	0.5
2504	1	65	0.5	0.24	1	2068	5	0.5
2504	1	34	0.5	0.74	1	2593	5	0.5
2504	1	34	0.38	0	1	2728	5	0.5
2504	1	65	0.5	0.24	1	922	5	0.5
2504	1	65	0.38	0	1	1606	5	0.5
2504	1	65	0.5	0.5	0	1980	5	0.5
2504	1	34	0.13	0	1	1189	5	0.5
2504	1	5	0.13	0	0	2621	5	0.5
2504	1	5	0.25	0	0	2347	5	0.5
2504	1	18	0.38	0	1	2245	5	0.5
2504	1	18	0.13	0	1	1587	5	0.5
2504	1	65	0.5	0.74	1	1843	5	0.5
2504	1	5	0.38	0	0	2729	5	0.5
2504	1	18	0.5	0.5	1	2587	5	0.5
2504	1	9.5	0.13	0	1	1499	5	0.5
2504	1	5	0.13	0	0	2551	5	0.5
2504	1	9.5	0.13	0	0	2200	5	0.5
2504	1	9.5	0.5	0.5	1	2423	5	0.5
2504	1	5	0.38	0	0	2078	5	0.5
2504	1	5	0.5	0.24	0	1826	5	0.5
2504	1	65	0.38	0	1	2896	5	0.5
2504	1	34	0.5	0.24	1	2811	5	0.5
2504	1	65	0.5	0.24	1	2098	5	0.5
2504	1	9.5	0.25	0	1	2550	5	0.5
2504	1	65	0.5	0.5	1	1087	5	0.5
2504	1	34	0.5	0.74	1	796	5	0.5
2504	1	5	0.5	0.24	1	1701	5	0.5
2504	1	9.5	0.5	0.24	1	969	5	0.5
2504	1	65	0.13	0	1	1467	5	0.5
2504	1	9.5	0.5	0.74	1	2504	5	0.5
2504	1	18	0.5	0.24	1	947	5	0.5
2504	1	9.5	0.5	0.24	1	1598	5	0.5
2504	1	34	0.5	0.5	1	1230	5	0.5
2504	1	18	0.38	0	1	1253	5	0.5
2504	1	9.5	0.38	0	0	1972	5	0.5
2504	1	65	0.38	0	1	1324	5	0.5
2504	1	34	0.13	0	1	2600	5	0.5
2504	1	65	0.5	0.24	1	1231	5	0.5
2504	1	34	0.5	0.74	1	1462	5	0.5
2504	1	65	0.13	0	1	1676	5	0.5
2504	1	18	0.5	0.74	1	2641	5	0.5
2504	1	34	0.25	0	1	1599	5	0.5
2504	1	18	0.13	0	1	2383	5	0.5
2504	1	65	0.25	0	1	1799	5	0.5
2504	1	34	0.5	0.5	1	1871	5	0.5
2504	1	5	0.5	0.5	0	2443	5	0.5
2504	1	9.5	0.25	0	1	2297	5	0.5
2504	1	34	0.5	0.24	1	2021	5	0.5
2504	1	9.5	0.5	0.5	1	2251	5	0.5
2504	1	5	0.5	0.5	0	2097	5	0.5
2504	1	65	0.25	0	1	1172	5	0.5
2504	1	9.5	0.38	0	1	2438	5	0.5
2504	1	65	0.5	0.74	1	1075	5	0.5
2504	1	18	0.5	0.5	1	913	5	0.5
2504	1	34	0.38	0	1	845	5	0.5
2504	1	18	0.5	0.24	1	1157	5	0.5
2504	1	18	0.25	0	1	1103	5	0.5
2504	1	5	0.5	0.74	0	2131	5	0.5
2504	1	5	0.25	0	0	2197	5	0.5
2504	1	9.5	0.5	0.74	1	2133	5	0.5
2504	1	34	0.25	0	1	1575	5	0.5
2504	1	18	0.25	0	1	1032	5	0.5
2504	1	18	0.5	0.74	1	1606	5	0.5
2504	1	5	0.5	0.74	0	2166	5	0.5
2504	1	34	0.38	0	1	2695	5	0.5
2505	0	5	0.5	0.5	1	1524	5	0.5
2505	0	18	0.5	0.24	1	2663	5	0.5
2505	0	65	0.5	0.24	1	2892	5	0.5
2505	0	34	0.25	0	1	2727	5	0.5
2505	0	34	0.38	0	1	2337	5	0.5
2505	0	5	0.38	0	0	2427	5	0.5
2505	0	34	0.13	0	0	2929	5	0.5
2505	0	5	0.5	0.24	1	4059	5	0.5
2505	0	18	0.38	0	1	2798	5	0.5
2505	0	34	0.5	0.24	1	2469	5	0.5
2505	0	65	0.5	0.5	1	3298	5	0.5
2505	0	5	0.25	0	0	2795	5	0.5
2505	0	18	0.5	0.74	0	3420	5	0.5
2505	0	18	0.25	0	1	2368	5	0.5
2505	0	65	0.25	0	1	2144	5	0.5
2505	0	18	0.25	0	1	2170	5	0.5
2505	0	18	0.5	0.74	0	3570	5	0.5
2505	0	9.5	0.5	0.24	1	2650	5	0.5
2505	0	9.5	0.5	0.24	1	2671	5	0.5
2505	0	9.5	0.13	0	0	3515	5	0.5
2505	0	65	0.38	0	1	2253	5	0.5
2505	0	18	0.5	0.5	1	3090	5	0.5
2505	0	34	0.25	0	1	3693	5	0.5
2505	0	65	0.5	0.74	1	4071	5	0.5
2505	0	5	0.13	0	0	2882	5	0.5
2505	0	18	0.13	0	0	4518	5	0.5
2505	0	34	0.5	0.5	1	4591	5	0.5
2505	0	9.5	0.5	0.5	0	2900	5	0.5
2505	0	34	0.38	0	1	2495	5	0.5
2505	0	65	0.25	0	1	1723	5	0.5
2505	0	9.5	0.5	0.5	1	5310	5	0.5
2505	0	5	0.13	0	0	2638	5	0.5
2505	0	9.5	0.38	0	1	3571	5	0.5
2505	0	34	0.5	0.5	1	1987	5	0.5
2505	0	34	0.5	0.24	1	1347	5	0.5
2505	0	65	0.13	0	1	1965	5	0.5
2505	0	5	0.25	0	0	1959	5	0.5
2505	0	65	0.38	0	1	2032	5	0.5
2505	0	9.5	0.13	0	0	3015	5	0.5
2505	0	5	0.5	0.24	0	2405	5	0.5
2505	0	18	0.5	0.5	1	2428	5	0.5
2505	0	34	0.13	0	1	3106	5	0.5
2505	0	5	0.5	0.74	1	3468	5	0.5
2505	0	9.5	0.25	0	0	2496	5	0.5
2505	0	9.5	0.5	0.74	0	4075	5	0.5
2505	0	9.5	0.25	0	0	4022	5	0.5
2505	0	5	0.38	0	1	2635	5	0.5
2505	0	5	0.5	0.74	0	2368	5	0.5
2505	0	18	0.13	0	0	3152	5	0.5
2505	0	9.5	0.5	0.74	0	4025	5	0.5
2505	0	65	0.5	0.5	1	1836	5	0.5
2505	0	9.5	0.38	0	1	2698	5	0.5
2505	0	65	0.5	0.24	1	2590	5	0.5
2505	0	34	0.5	0.74	1	2749	5	0.5
2505	0	18	0.5	0.24	1	3294	5	0.5
2505	0	5	0.5	0.5	0	2217	5	0.5
2505	0	65	0.13	0	1	3976	5	0.5
2505	0	65	0.5	0.74	1	2742	5	0.5
2505	0	18	0.38	0	1	2904	5	0.5
2505	0	34	0.5	0.74	1	2450	5	0.5
2505	0	18	0.5	0.5	1	1782	5	0.5
2505	0	34	0.5	0.24	1	1759	5	0.5
2505	0	9.5	0.5	0.24	1	1544	5	0.5
2505	0	34	0.25	0	1	1411	5	0.5
2505	0	5	0.25	0	0	3219	5	0.5
2505	0	34	0.38	0	1	1720	5	0.5
2505	0	5	0.13	0	0	2547	5	0.5
2505	0	18	0.5	0.24	1	3460	5	0.5
2505	0	5	0.25	0	0	1544	5	0.5
2505	0	9.5	0.13	0	0	2507	5	0.5
2505	0	9.5	0.38	0	1	3582	5	0.5
2505	0	65	0.5	0.74	1	1941	5	0.5
2505	0	18	0.13	0	0	3543	5	0.5
2505	0	9.5	0.25	0	0	2279	5	0.5
2505	0	18	0.13	0	0	2812	5	0.5
2505	0	65	0.5	0.5	1	1850	5	0.5
2505	0	18	0.5	0.5	1	2600	5	0.5
2505	0	9.5	0.5	0.74	0	2687	5	0.5
2505	0	9.5	0.13	0	0	2075	5	0.5
2505	0	34	0.13	0	1	4063	5	0.5
2505	0	9.5	0.5	0.74	0	2139	5	0.5
2505	0	18	0.5	0.24	1	2308	5	0.5
2505	0	5	0.5	0.5	0	3359	5	0.5
2505	0	65	0.5	0.24	1	2199	5	0.5
2505	0	34	0.5	0.5	1	1407	5	0.5
2505	0	34	0.5	0.5	1	1879	5	0.5
2505	0	5	0.5	0.5	0	2716	5	0.5
2505	0	5	0.5	0.24	0	2167	5	0.5
2505	0	65	0.25	0	1	2023	5	0.5
2505	0	34	0.13	0	1	3030	5	0.5
2505	0	5	0.5	0.74	0	3955	5	0.5
2505	0	65	0.5	0.74	1	2362	5	0.5
2505	0	5	0.5	0.74	1	3779	5	0.5
2505	0	65	0.5	0.5	1	1282	5	0.5
2505	0	65	0.25	0	1	2230	5	0.5
2505	0	5	0.13	0	0	2861	5	0.5
2505	0	34	0.5	0.74	1	2057	5	0.5
2505	0	34	0.5	0.74	1	3111	5	0.5
2505	0	65	0.38	0	1	1345	5	0.5
2505	0	65	0.13	0	1	2644	5	0.5
2505	0	9.5	0.38	0	1	3409	5	0.5
2505	0	9.5	0.5	0.24	1	3047	5	0.5
2505	0	9.5	0.5	0.5	0	2236	5	0.5
2505	0	5	0.5	0.24	1	2786	5	0.5
2505	0	9.5	0.25	0	0	1729	5	0.5
2505	0	18	0.25	0	1	2044	5	0.5
2505	0	9.5	0.5	0.5	1	2810	5	0.5
2505	0	65	0.13	0	1	3368	5	0.5
2505	0	65	0.5	0.24	1	1232	5	0.5
2505	0	65	0.38	0	1	1495	5	0.5
2505	0	18	0.25	0	1	1612	5	0.5
2505	0	18	0.5	0.74	1	2963	5	0.5
2505	0	34	0.25	0	1	1172	5	0.5
2505	0	5	0.38	0	0	2605	5	0.5
2505	0	34	0.38	0	1	1820	5	0.5
2505	0	18	0.38	0	1	1955	5	0.5
2505	0	34	0.5	0.24	1	3284	5	0.5
2505	0	18	0.38	0	1	1823	5	0.5
2505	0	5	0.38	0	0	1830	5	0.5
2505	0	18	0.5	0.74	1	2269	5	0.5
2505	0	18	0.5	0.74	1	2311	5	0.5
2505	0	9.5	0.5	0.74	1	2394	5	0.5
2505	0	9.5	0.5	0.5	1	3130	5	0.5
2505	0	18	0.25	0	1	1411	5	0.5
2505	0	65	0.5	0.24	1	1507	5	0.5
2505	0	34	0.5	0.24	1	1719	5	0.5
2505	0	65	0.13	0	1	2506	5	0.5
2505	0	9.5	0.5	0.24	1	1885	5	0.5
2505	0	65	0.38	0	1	1345	5	0.5
2505	0	5	0.5	0.74	0	2451	5	0.5
2505	0	65	0.13	0	1	2432	5	0.5
2505	0	34	0.5	0.5	1	1750	5	0.5
2505	0	65	0.5	0.5	1	2248	5	0.5
2505	0	5	0.13	0	0	2958	5	0.5
2505	0	65	0.5	0.24	1	1558	5	0.5
2505	0	65	0.25	0	1	1975	5	0.5
2505	0	9.5	0.13	0	0	1816	5	0.5
2505	0	9.5	0.38	0	1	2598	5	0.5
2505	0	65	0.5	0.5	1	2046	5	0.5
2505	0	34	0.13	0	0	3340	5	0.5
2505	0	18	0.13	0	0	4165	5	0.5
2505	0	5	0.13	0	0	2108	5	0.5
2505	0	5	0.5	0.24	0	2991	5	0.5
2505	0	18	0.5	0.74	0	3966	5	0.5
2505	0	9.5	0.13	0	0	1718	5	0.5
2505	0	5	0.38	0	0	2512	5	0.5
2505	0	9.5	0.25	0	0	2259	5	0.5
2505	0	34	0.38	0	1	2296	5	0.5
2505	0	18	0.5	0.5	1	3036	5	0.5
2505	0	18	0.38	0	1	1793	5	0.5
2505	0	34	0.25	0	1	1329	5	0.5
2505	0	18	0.13	0	0	2613	5	0.5
2505	0	5	0.25	0	0	2883	5	0.5
2505	0	5	0.5	0.24	0	2183	5	0.5
2505	0	18	0.5	0.24	1	2072	5	0.5
2505	0	34	0.5	0.24	1	1540	5	0.5
2505	0	5	0.25	0	0	3071	5	0.5
2505	0	9.5	0.25	0	0	1730	5	0.5
2505	0	34	0.5	0.74	1	3237	5	0.5
2505	0	5	0.38	0	0	2066	5	0.5
2505	0	65	0.25	0	1	1671	5	0.5
2505	0	5	0.5	0.74	0	2476	5	0.5
2505	0	65	0.38	0	1	1400	5	0.5
2505	0	18	0.5	0.5	1	1912	5	0.5
2505	0	34	0.5	0.5	1	1644	5	0.5
2505	0	34	0.38	0	1	994	5	0.5
2505	0	34	0.25	0	1	1339	5	0.5
2505	0	9.5	0.5	0.5	0	2198	5	0.5
2505	0	18	0.5	0.24	1	2141	5	0.5
2505	0	65	0.5	0.74	1	1911	5	0.5
2505	0	18	0.25	0	1	4635	5	0.5
2505	0	9.5	0.5	0.74	0	2127	5	0.5
2505	0	34	0.13	0	1	1697	5	0.5
2505	0	65	0.5	0.74	1	1814	5	0.5
2505	0	5	0.5	0.5	0	1757	5	0.5
2505	0	9.5	0.38	0	0	4087	5	0.5
2505	0	34	0.5	0.74	1	1825	5	0.5
2505	0	5	0.5	0.5	0	1832	5	0.5
2505	0	18	0.38	0	1	2038	5	0.5
2505	0	9.5	0.5	0.24	1	2171	5	0.5
2505	1	5	0.5	0.5	0	5001	5	0.5
2505	1	5	0.5	0.24	0	4791	5	0.5
2505	1	34	0.25	0	1	3092	5	0.5
2505	1	18	0.25	0	1	1743	5	0.5
2505	1	18	0.5	0.24	1	2721	5	0.5
2505	1	65	0.13	0	1	3651	5	0.5
2505	1	34	0.5	0.5	1	1743	5	0.5
2505	1	9.5	0.38	0	1	4066	5	0.5
2505	1	34	0.38	0	1	1773	5	0.5
2505	1	9.5	0.5	0.24	1	2030	5	0.5
2505	1	34	0.5	0.74	1	1861	5	0.5
2505	1	65	0.25	0	1	1626	5	0.5
2505	1	5	0.38	0	0	2072	5	0.5
2505	1	18	0.38	0	1	1389	5	0.5
2505	1	65	0.25	0	1	1661	5	0.5
2505	1	9.5	0.25	0	0	2427	5	0.5
2505	1	34	0.13	0	1	2217	5	0.5
2505	1	18	0.13	0	0	3976	5	0.5
2505	1	5	0.13	0	0	1670	5	0.5
2505	1	18	0.5	0.5	1	1499	5	0.5
2505	1	5	0.5	0.5	0	1615	5	0.5
2505	1	18	0.5	0.5	1	2799	5	0.5
2505	1	18	0.38	0	1	1606	5	0.5
2505	1	9.5	0.5	0.74	0	1958	5	0.5
2505	1	9.5	0.5	0.5	1	2247	5	0.5
2505	1	34	0.25	0	1	1869	5	0.5
2505	1	5	0.5	0.24	0	2378	5	0.5
2505	1	9.5	0.5	0.74	1	4250	5	0.5
2505	1	18	0.5	0.24	1	2614	5	0.5
2505	1	18	0.13	0	0	2605	5	0.5
2505	1	5	0.5	0.74	0	4179	5	0.5
2505	1	34	0.5	0.24	1	1682	5	0.5
2505	1	65	0.5	0.5	1	1143	5	0.5
2505	1	34	0.5	0.5	1	1346	5	0.5
2505	1	65	0.38	0	1	1372	5	0.5
2505	1	5	0.38	0	0	1917	5	0.5
2505	1	5	0.25	0	0	1264	5	0.5
2505	1	9.5	0.5	0.5	1	1246	5	0.5
2505	1	9.5	0.38	0	1	1997	5	0.5
2505	1	65	0.13	0	1	2613	5	0.5
2505	1	18	0.5	0.74	1	2108	5	0.5
2505	1	34	0.5	0.74	1	1895	5	0.5
2505	1	5	0.13	0	0	1635	5	0.5
2505	1	9.5	0.13	0	0	1769	5	0.5
2505	1	65	0.5	0.24	1	1266	5	0.5
2505	1	34	0.38	0	1	1040	5	0.5
2505	1	5	0.5	0.74	0	1398	5	0.5
2505	1	18	0.5	0.74	1	1415	5	0.5
2505	1	65	0.5	0.74	1	1335	5	0.5
2505	1	65	0.5	0.74	1	1034	5	0.5
2505	1	9.5	0.13	0	0	2656	5	0.5
2505	1	5	0.25	0	0	1709	5	0.5
2505	1	9.5	0.5	0.24	1	969	5	0.5
2505	1	34	0.13	0	1	1178	5	0.5
2505	1	65	0.5	0.24	1	1716	5	0.5
2505	1	34	0.5	0.24	1	1199	5	0.5
2505	1	65	0.38	0	1	2127	5	0.5
2505	1	18	0.25	0	1	2642	5	0.5
2505	1	65	0.5	0.5	1	1159	5	0.5
2505	1	9.5	0.25	0	0	2097	5	0.5
2505	1	65	0.38	0	1	1391	5	0.5
2505	1	5	0.25	0	0	1863	5	0.5
2505	1	34	0.13	0	1	1221	5	0.5
2505	1	5	0.38	0	0	2092	5	0.5
2505	1	65	0.5	0.74	1	1112	5	0.5
2505	1	5	0.5	0.24	0	1756	5	0.5
2505	1	18	0.38	0	1	4925	5	0.5
2505	1	65	0.5	0.5	1	1277	5	0.5
2505	1	9.5	0.25	0	0	1466	5	0.5
2505	1	65	0.5	0.5	1	1120	5	0.5
2505	1	9.5	0.5	0.74	1	1595	5	0.5
2505	1	65	0.13	0	1	1907	5	0.5
2505	1	5	0.5	0.24	0	1527	5	0.5
2505	1	18	0.5	0.5	1	4010	5	0.5
2505	1	34	0.5	0.24	1	1183	5	0.5
2505	1	34	0.5	0.5	1	1248	5	0.5
2505	1	65	0.25	0	1	1599	5	0.5
2505	1	18	0.13	0	0	2639	5	0.5
2505	1	65	0.5	0.24	1	1661	5	0.5
2505	1	34	0.5	0.74	1	1082	5	0.5
2505	1	9.5	0.5	0.5	1	1559	5	0.5
2505	1	65	0.5	0.24	1	1297	5	0.5
2505	1	18	0.5	0.74	1	1214	5	0.5
2505	1	9.5	0.5	0.24	1	1454	5	0.5
2505	1	9.5	0.5	0.5	1	1331	5	0.5
2505	1	34	0.25	0	1	1159	5	0.5
2505	1	5	0.5	0.5	1	2425	5	0.5
2505	1	34	0.13	0	1	2215	5	0.5
2505	1	5	0.13	0	0	1430	5	0.5
2505	1	34	0.5	0.5	1	1381	5	0.5
2505	1	18	0.13	0	0	2863	5	0.5
2505	1	18	0.5	0.24	1	1147	5	0.5
2505	1	9.5	0.13	0	0	2262	5	0.5
2505	1	5	0.5	0.74	1	2699	5	0.5
2505	1	9.5	0.25	0	0	2062	5	0.5
2505	1	34	0.25	0	1	1460	5	0.5
2505	1	5	0.38	0	0	1650	5	0.5
2505	1	9.5	0.38	0	1	1687	5	0.5
2505	1	34	0.5	0.74	1	1963	5	0.5
2505	1	18	0.5	0.5	1	1941	5	0.5
2505	1	18	0.5	0.24	1	1167	5	0.5
2505	1	9.5	0.5	0.24	1	1160	5	0.5
2505	1	5	0.25	0	0	2370	5	0.5
2505	1	5	0.13	0	0	1235	5	0.5
2505	1	5	0.5	0.5	1	3313	5	0.5
2505	1	9.5	0.38	0	1	2092	5	0.5
2505	1	34	0.38	0	1	1623	5	0.5
2505	1	34	0.5	0.24	1	1142	5	0.5
2505	1	65	0.38	0	1	1089	5	0.5
2505	1	18	0.5	0.74	0	1966	5	0.5
2505	1	34	0.38	0	1	2911	5	0.5
2505	1	18	0.38	0	1	1178	5	0.5
2505	1	5	0.5	0.74	1	2307	5	0.5
2505	1	18	0.25	0	1	2365	5	0.5
2505	1	65	0.13	0	1	1606	5	0.5
2505	1	65	0.5	0.74	1	1974	5	0.5
2505	1	9.5	0.13	0	0	2255	5	0.5
2505	1	65	0.25	0	1	1532	5	0.5
2505	1	9.5	0.5	0.74	1	1511	5	0.5
2505	1	18	0.25	0	1	2011	5	0.5
2505	1	5	0.5	0.74	1	1794	5	0.5
2505	1	34	0.38	0	1	946	5	0.5
2505	1	5	0.5	0.24	1	1677	5	0.5
2505	1	9.5	0.38	0	1	1874	5	0.5
2505	1	5	0.5	0.24	1	1335	5	0.5
2505	1	34	0.5	0.24	1	1177	5	0.5
2505	1	5	0.25	0	0	1787	5	0.5
2505	1	9.5	0.5	0.24	1	1523	5	0.5
2505	1	18	0.13	0	0	2622	5	0.5
2505	1	18	0.38	0	1	3468	5	0.5
2505	1	9.5	0.25	0	0	1607	5	0.5
2505	1	34	0.5	0.74	1	1247	5	0.5
2505	1	65	0.25	0	1	1238	5	0.5
2505	1	34	0.13	0	1	2213	5	0.5
2505	1	65	0.5	0.24	1	1212	5	0.5
2505	1	18	0.25	0	1	1684	5	0.5
2505	1	9.5	0.25	0	0	4528	5	0.5
2505	1	9.5	0.5	0.74	1	1144	5	0.5
2505	1	34	0.25	0	1	1859	5	0.5
2505	1	5	0.38	0	0	2129	5	0.5
2505	1	34	0.5	0.5	1	1011	5	0.5
2505	1	9.5	0.5	0.5	1	1163	5	0.5
2505	1	65	0.5	0.24	1	1205	5	0.5
2505	1	65	0.5	0.74	1	1062	5	0.5
2505	1	9.5	0.5	0.74	1	1396	5	0.5
2505	1	9.5	0.38	0	1	2316	5	0.5
2505	1	18	0.5	0.24	1	999	5	0.5
2505	1	9.5	0.5	0.5	1	1304	5	0.5
2505	1	18	0.13	0	0	3676	5	0.5
2505	1	18	0.5	0.74	1	1655	5	0.5
2505	1	5	0.13	0	0	3012	5	0.5
2505	1	5	0.5	0.74	1	2843	5	0.5
2505	1	65	0.5	0.74	1	2040	5	0.5
2505	1	9.5	0.13	0	0	2334	5	0.5
2505	1	18	0.5	0.5	1	1271	5	0.5
2505	1	65	0.38	0	1	1237	5	0.5
2505	1	18	0.5	0.24	1	1476	5	0.5
2505	1	34	0.38	0	1	1305	5	0.5
2505	1	65	0.5	0.5	1	1613	5	0.5
2505	1	34	0.5	0.24	1	1116	5	0.5
2505	1	5	0.25	0	0	2543	5	0.5
2505	1	34	0.25	0	1	1424	5	0.5
2505	1	5	0.38	0	0	2063	5	0.5
2505	1	18	0.25	0	1	1581	5	0.5
2505	1	18	0.5	0.5	1	2830	5	0.5
2505	1	65	0.5	0.5	1	1196	5	0.5
2505	1	65	0.13	0	1	1780	5	0.5
2505	1	5	0.5	0.5	1	2237	5	0.5
2505	1	65	0.25	0	1	1219	5	0.5
2505	1	34	0.13	0	1	1562	5	0.5
2505	1	5	0.5	0.5	1	3276	5	0.5
2505	1	34	0.5	0.74	1	1528	5	0.5
2505	1	5	0.13	0	0	2315	5	0.5
2505	1	9.5	0.5	0.24	1	1294	5	0.5
2505	1	9.5	0.13	0	0	1778	5	0.5
2505	1	34	0.5	0.5	1	1051	5	0.5
2505	1	18	0.38	0	1	1418	5	0.5
2505	1	18	0.5	0.74	1	1897	5	0.5
2505	1	65	0.13	0	1	4189	5	0.5
2505	1	65	0.38	0	1	1219	5	0.5
2506	0	34	0.5	0.24	1	4964	5	0.5
2506	0	34	0.5	0.5	1	4498	5	0.5
2506	0	34	0.38	0	1	5340	5	0.5
2506	0	18	0.13	0	1	4458	5	0.5
2506	0	5	0.5	0.24	0	4637	5	0.5
2506	0	34	0.13	0	0	4857	5	0.5
2506	0	65	0.5	0.5	1	4564	5	0.5
2506	0	34	0.5	0.5	1	4154	5	0.5
2506	0	9.5	0.5	0.24	1	4946	5	0.5
2506	0	5	0.25	0	0	5409	5	0.5
2506	0	65	0.5	0.24	1	3797	5	0.5
2506	0	5	0.25	0	0	5355	5	0.5
2506	0	65	0.25	0	0	4377	5	0.5
2506	0	9.5	0.25	0	0	3360	5	0.5
2506	0	5	0.13	0	0	3728	5	0.5
2506	0	65	0.5	0.5	1	4121	5	0.5
2506	0	18	0.5	0.24	1	4722	5	0.5
2506	0	18	0.25	0	1	2890	5	0.5
2506	0	5	0.5	0.5	1	3357	5	0.5
2506	0	9.5	0.25	0	1	4261	5	0.5
2506	0	5	0.5	0.24	1	3376	5	0.5
2506	0	65	0.13	0	1	3983	5	0.5
2506	0	5	0.38	0	0	3077	5	0.5
2506	0	9.5	0.5	0.74	1	4497	5	0.5
2506	0	5	0.5	0.5	1	4202	5	0.5
2506	0	9.5	0.5	0.5	1	4744	5	0.5
2506	0	9.5	0.38	0	1	1919	5	0.5
2506	0	34	0.25	0	0	3474	5	0.5
2506	0	18	0.38	0	1	4861	5	0.5
2506	0	18	0.5	0.24	1	3968	5	0.5
2506	0	9.5	0.13	0	1	3174	5	0.5
2506	0	9.5	0.13	0	0	3694	5	0.5
2506	0	34	0.5	0.24	1	3136	5	0.5
2506	0	5	0.13	0	0	2857	5	0.5
2506	0	65	0.13	0	2	0	5	0.5
2506	0	9.5	0.5	0.24	1	2737	5	0.5
2506	0	34	0.13	0	0	2667	5	0.5
2506	0	34	0.5	0.74	1	2751	5	0.5
2506	0	18	0.38	0	1	3696	5	0.5
2506	0	9.5	0.5	0.5	1	2690	5	0.5
2506	0	9.5	0.38	0	1	1822	5	0.5
2506	0	18	0.5	0.5	1	2476	5	0.5
2506	0	18	0.5	0.74	1	2329	5	0.5
2506	0	34	0.5	0.74	1	3635	5	0.5
2506	0	65	0.5	0.24	0	2839	5	0.5
2506	0	34	0.25	0	0	2277	5	0.5
2506	0	65	0.25	0	0	2609	5	0.5
2506	0	34	0.38	0	0	2096	5	0.5
2506	0	5	0.5	0.74	1	2596	5	0.5
2506	0	65	0.5	0.74	1	2347	5	0.5
2506	0	18	0.5	0.5	1	1677	5	0.5
2506	0	18	0.13	0	0	2282	5	0.5
2506	0	9.5	0.5	0.74	1	2166	5	0.5
2506	0	65	0.38	0	0	3847	5	0.5
2506	0	5	0.38	0	0	2195	5	0.5
2506	0	5	0.5	0.74	1	2563	5	0.5
2506	0	65	0.38	0	1	4572	5	0.5
2506	0	18	0.5	0.74	1	1930	5	0.5
2506	0	18	0.25	0	1	3429	5	0.5
2506	0	65	0.5	0.74	1	1865	5	0.5
2506	0	5	0.5	0.74	1	2981	5	0.5
2506	0	18	0.13	0	0	2405	5	0.5
2506	0	5	0.13	0	0	2348	5	0.5
2506	0	65	0.38	0	0	2318	5	0.5
2506	0	34	0.5	0.24	1	1832	5	0.5
2506	0	18	0.13	0	1	1735	5	0.5
2506	0	65	0.38	0	1	2281	5	0.5
2506	0	34	0.5	0.24	1	2350	5	0.5
2506	0	9.5	0.5	0.74	1	1287	5	0.5
2506	0	9.5	0.38	0	1	1156	5	0.5
2506	0	65	0.5	0.24	1	1158	5	0.5
2506	0	9.5	0.25	0	1	1216	5	0.5
2506	0	18	0.5	0.74	1	1032	5	0.5
2506	0	34	0.13	0	1	1383	5	0.5
2506	0	18	0.25	0	1	1248	5	0.5
2506	0	18	0.5	0.74	1	1502	5	0.5
2506	0	18	0.5	0.5	1	1346	5	0.5
2506	0	9.5	0.13	0	1	1805	5	0.5
2506	0	18	0.5	0.24	1	1188	5	0.5
2506	0	18	0.5	0.24	0	1565	5	0.5
2506	0	65	0.5	0.5	1	2103	5	0.5
2506	0	9.5	0.38	0	0	2114	5	0.5
2506	0	34	0.25	0	0	2045	5	0.5
2506	0	65	0.5	0.5	1	1411	5	0.5
2506	0	5	0.5	0.5	1	1995	5	0.5
2506	0	34	0.25	0	0	2075	5	0.5
2506	0	34	0.13	0	0	1288	5	0.5
2506	0	65	0.5	0.74	1	1060	5	0.5
2506	0	5	0.5	0.24	1	787	5	0.5
2506	0	65	0.5	0.24	1	692	5	0.5
2506	0	18	0.38	0	1	1793	5	0.5
2506	0	9.5	0.5	0.24	1	633	5	0.5
2506	0	5	0.5	0.24	1	1000	5	0.5
2506	0	34	0.5	0.74	1	913	5	0.5
2506	0	9.5	0.5	0.5	1	989	5	0.5
2506	0	5	0.5	0.5	1	1646	5	0.5
2506	0	5	0.38	0	1	1572	5	0.5
2506	0	5	0.25	0	0	1309	5	0.5
2506	0	65	0.25	0	1	1153	5	0.5
2506	0	18	0.5	0.5	1	1219	5	0.5
2506	0	65	0.25	0	1	2051	5	0.5
2506	0	65	0.5	0.74	1	1352	5	0.5
2506	0	9.5	0.5	0.5	1	1210	5	0.5
2506	0	9.5	0.5	0.74	1	1282	5	0.5
2506	0	9.5	0.5	0.24	1	823	5	0.5
2506	0	34	0.38	0	0	1439	5	0.5
2506	0	9.5	0.13	0	0	1926	5	0.5
2506	0	18	0.38	0	0	2088	5	0.5
2506	0	5	0.13	0	0	1611	5	0.5
2506	0	18	0.25	0	0	1731	5	0.5
2506	0	34	0.5	0.5	1	1806	5	0.5
2506	0	34	0.5	0.74	1	941	5	0.5
2506	0	5	0.5	0.74	1	896	5	0.5
2506	0	34	0.5	0.5	0	1854	5	0.5
2506	0	65	0.13	0	0	3283	5	0.5
2506	0	5	0.25	0	0	2230	5	0.5
2506	0	9.5	0.25	0	0	1565	5	0.5
2506	0	34	0.38	0	1	1199	5	0.5
2506	0	65	0.13	0	0	895	5	0.5
2506	0	5	0.38	0	0	1908	5	0.5
2506	0	34	0.5	0.24	1	2330	5	0.5
2506	0	5	0.25	0	0	3124	5	0.5
2506	0	65	0.25	0	1	1598	5	0.5
2506	0	9.5	0.5	0.5	1	1582	5	0.5
2506	0	34	0.5	0.74	1	1439	5	0.5
2506	0	5	0.5	0.5	1	1726	5	0.5
2506	0	5	0.25	0	0	2017	5	0.5
2506	0	65	0.5	0.24	1	847	5	0.5
2506	0	9.5	0.25	0	1	934	5	0.5
2506	0	9.5	0.5	0.74	1	785	5	0.5
2506	0	18	0.25	0	1	1578	5	0.5
2506	0	5	0.5	0.5	1	651	5	0.5
2506	0	5	0.13	0	1	1778	5	0.5
2506	0	9.5	0.25	0	1	2747	5	0.5
2506	0	65	0.5	0.74	1	804	5	0.5
2506	0	65	0.38	0	0	2581	5	0.5
2506	0	65	0.5	0.74	1	1013	5	0.5
2506	0	18	0.5	0.5	1	3589	5	0.5
2506	0	34	0.5	0.74	1	1172	5	0.5
2506	0	34	0.5	0.5	1	1813	5	0.5
2506	0	65	0.13	0	1	1236	5	0.5
2506	0	5	0.13	0	1	2043	5	0.5
2506	0	9.5	0.5	0.5	1	1145	5	0.5
2506	0	5	0.38	0	1	2932	5	0.5
2506	0	34	0.38	0	0	3006	5	0.5
2506	0	18	0.5	0.5	1	4364	5	0.5
2506	0	34	0.13	0	1	2051	5	0.5
2506	0	34	0.38	0	1	1136	5	0.5
2506	0	34	0.5	0.5	1	1011	5	0.5
2506	0	5	0.5	0.74	1	2139	5	0.5
2506	0	18	0.38	0	1	1980	5	0.5
2506	0	18	0.5	0.74	1	1773	5	0.5
2506	0	34	0.25	0	1	2014	5	0.5
2506	0	9.5	0.13	0	1	2117	5	0.5
2506	0	65	0.5	0.5	1	2440	5	0.5
2506	0	18	0.5	0.74	0	1565	5	0.5
2506	0	65	0.38	0	1	2615	5	0.5
2506	0	18	0.38	0	1	1742	5	0.5
2506	0	9.5	0.13	0	1	1128	5	0.5
2506	0	65	0.25	0	0	1772	5	0.5
2506	0	18	0.25	0	1	1372	5	0.5
2506	0	5	0.5	0.24	1	1566	5	0.5
2506	0	5	0.5	0.24	0	2631	5	0.5
2506	0	18	0.5	0.24	1	2053	5	0.5
2506	0	34	0.25	0	1	1731	5	0.5
2506	0	65	0.5	0.24	1	1910	5	0.5
2506	0	18	0.5	0.24	1	1089	5	0.5
2506	0	9.5	0.5	0.24	1	1238	5	0.5
2506	0	9.5	0.5	0.24	1	1061	5	0.5
2506	0	9.5	0.38	0	1	1187	5	0.5
2506	0	18	0.13	0	1	1060	5	0.5
2506	0	5	0.5	0.74	1	882	5	0.5
2506	0	65	0.13	0	1	1120	5	0.5
2506	0	34	0.13	0	1	1787	5	0.5
2506	0	9.5	0.5	0.74	1	2715	5	0.5
2506	0	9.5	0.38	0	1	2014	5	0.5
2506	0	18	0.13	0	1	1269	5	0.5
2506	0	34	0.5	0.24	1	1058	5	0.5
2506	0	65	0.5	0.5	1	2121	5	0.5
2506	0	5	0.38	0	1	4299	5	0.5
2506	1	18	0.38	0	0	4196	5	0.5
2506	1	18	0.25	0	1	3034	5	0.5
2506	1	65	0.5	0.24	1	1848	5	0.5
2506	1	34	0.5	0.5	1	1942	5	0.5
2506	1	9.5	0.25	0	1	1944	5	0.5
2506	1	34	0.5	0.74	1	1834	5	0.5
2506	1	34	0.5	0.24	1	1432	5	0.5
2506	1	65	0.25	0	1	1375	5	0.5
2506	1	34	0.25	0	1	1504	5	0.5
2506	1	18	0.5	0.24	1	1108	5	0.5
2506	1	9.5	0.38	0	1	1191	5	0.5
2506	1	9.5	0.13	0	1	1816	5	0.5
2506	1	9.5	0.38	0	1	1632	5	0.5
2506	1	34	0.38	0	1	1935	5	0.5
2506	1	65	0.5	0.5	1	873	5	0.5
2506	1	9.5	0.25	0	1	1294	5	0.5
2506	1	18	0.5	0.74	1	1579	5	0.5
2506	1	34	0.5	0.74	1	1348	5	0.5
2506	1	34	0.5	0.24	1	1591	5	0.5
[truncated: 44,081 more rows]
